# Supplementary material for: Integration of Spatiotemporal Multi‐Omics in Peach Fruit Unravels a Metabolic Niche and the Genetic Basis of Trichome‐Mediated Stress Adaptation
Source: Adv Sci (Weinh). 2026 Apr 27;13(41):e20438. doi: 10.1002/advs.202520438 (PMC13335457; doi:10.1002/advs.202520438)
Supplement: Supplementary file 2 — Supporting File 2: advs75459‐sup‐0002‐TableS1‐S13.zip[Correction added on 27 April 2026 after first online publication: Supporting file has been updated.] [file ADVS-13-e20438-s001.zip]

Archive with 14 entries (13 files):
- Supplemental Tables-AS-20260423/
- Supplemental Tables-AS-20260423/Table S1.Allsample-neg-sample_level.xls
- Supplemental Tables-AS-20260423/Table S10.DEGs_for_all_clusters.xlsx
- Supplemental Tables-AS-20260423/Table S11.Nectarine-vs-Peach-diffexp_genes.xlsx
- Supplemental Tables-AS-20260423/Table S12. Regulatory network relationship table of all differential genes in Nectarine-vs-Peach.xlsx
- Supplemental Tables-AS-20260423/Table S13.List of oligonucleotides used in this study..xlsx
- Supplemental Tables-AS-20260423/Table S2.Allsample-pos-sample_level.xls
- Supplemental Tables-AS-20260423/Table S3.Cluster-Specially expressed metabolites-all.xlsx
- Supplemental Tables-AS-20260423/Table S4.Cluster-Specially expressed metabolites-top10.xlsx
- Supplemental Tables-AS-20260423/Table S5.Differentially expressed metabolites between nectarine and peach-neg.xlsx
- Supplemental Tables-AS-20260423/Table S6.Differentially expressed metabolites between nectarine and peach-pos.xlsx
- Supplemental Tables-AS-20260423/Table S7.gsea.gsea.substance.report-neg.csv
- Supplemental Tables-AS-20260423/Table S8.gsea.gsea.substance.report-pos.csv
- Supplemental Tables-AS-20260423/Table S9.The counts for all clusters.xlsx
