# Supplementary material for: Integration of Spatiotemporal Multi‐Omics in Peach Fruit Unravels a Metabolic Niche and the Genetic Basis of Trichome‐Mediated Stress Adaptation
Source: Adv Sci (Weinh). 2026 Apr 27;13(41):e20438. doi: 10.1002/advs.202520438 (PMC13335457; doi:10.1002/advs.202520438)
Supplement: Supplementary file 2 — Supporting File 2: advs75459‐sup‐0002‐TableS1‐S13.zip[Correction added on 27 April 2026 after first online publication: Supporting file has been updated.] [file ADVS-13-e20438-s001.zip › Supplemental Tables-AS-20260423/Table S1.Allsample-neg-sample_level.xls]

ID	mz	Adduct Mass	ppm	Formula	Adduct	Metabolites	cid	HMDB	METLIN	Lipidmaps	KEGG	ChEBI	PubChem	CAS	smiles	InChIKey	Super Class	Class	Sub Class	level	num	N-1-ALL-neg	N-2-ALL-neg	P-1-ALL-neg	P-2-ALL-neg
1	72.99305	72.99311793	0.884516902688528	C2H2O3	M-H	Glyoxylic acid	46878	HMDB0000119	64613	NA	C00048	16891	760	298-12-4	OC(=O)C=O	HHLFWLYXYJOTON-UHFFFAOYSA-N	Organic acids and derivatives	Carboxylic acids and derivatives	Carboxylic acids	*	1	3464.15488909803	3277.92699745962	3698.62476504854	2665.94964582209
2	73.02945	73.029503436	0.670299877351702	C3H6O2	M-H	Propionic acid; Lactaldehyde	50; 48020	HMDB0000237; HMDB0003052	3215; 3214	LMFA01010003;	C00163; C00424	30768; 18041	1032; 439231	79-09-4; 598-35-6	CCC(=O)O; C[C@H](O)C=O	XBDQKXXYIPTUBI-UHFFFAOYSA-N; BSABBBMNWQWLLU-VKHMYHEASA-N	Organic acids and derivatives; Organic oxygen compounds	Carboxylic acids and derivatives; Organooxygen compounds	Carboxylic acids; Carbonyl compounds	*	2	2573.36210249856	2663.71407786997	3088.88080586953	2204.59258955606
3	78.95901	78.959169684	2.04534270828421	C2H2O	M+K-2H	Oxirene; Ketene; Ethynol	209892; 206542; 206613	HMDB0255989; HMDB0252013; HMDB0252091	434783; 326950;	; ;	; ;	30973; 48003;	160438; 10038; 123441	; ;	O1C=C1; C=C=O; OC#C	BJEYNNFDAPPGST-UHFFFAOYSA-N; CCGKOQOJPYTBIH-UHFFFAOYSA-N; QFXZANXYUCUTQH-UHFFFAOYSA-N	Organoheterocyclic compounds; Organic oxygen compounds; Organic oxygen compounds	Oxirenes; Organooxygen compounds; Organooxygen compounds	Unclassified; Ketenes; Ynols	NA	3	9036.34198226313	10573.8395474012	8255.26010521483	8334.42311493785
4	84.00901	84.009102345	1.14643317754545	C3H3NO2	M-H	Cyanoacetic acid	205358	HMDB0250607	NA	NA	NA	51889	9740	NA	OC(=O)CC#N	MLIREBYILWEBDM-UHFFFAOYSA-N	Organic acids and derivatives	Carboxylic acids and derivatives	Carboxylic acids	NA	1	158.998576636757	114.767146182115	122.881622945147	134.918793450195
5	85.02937	85.029503436	1.56038305325156	C4H6O2	M-H	But-2-enoic acid; gamma-Butyrolactone; Diacetyl	692; 7745; 9838	HMDB0010720; HMDB0000549; HMDB0003407	34861; 5533; 6921	LMFA01030195; LMFA07040004; LMFA12000012	C01771; C01770; C00741	41131; 42639; 16583	637090; 7302; 650	3724-65-0; 96-48-0; 431-03-8	C(=C/C)\C(=O)O; C1(OCCC1)=O; CC(=O)C(=O)C	LDHQCZJRKDOVOX-NSCUHMNNSA-N; YEJRWHAVMIAJKC-UHFFFAOYSA-N; QSJXEFYPDANLFS-UHFFFAOYSA-N	Lipids and lipid-like molecules; Organoheterocyclic compounds; Organic oxygen compounds	Fatty Acyls; Lactones; Organooxygen compounds	Fatty acids and conjugates; Gamma butyrolactones; Carbonyl compounds	*	3	4399.09123379036	4786.80208749378	4613.95555988878	4080.07948696382
6	88.04035	88.040402473	0.600756512239375	C3H7NO2	M-H	beta-Alanine; L-Alanine; Sarcosine	46848; 46903; 46967	HMDB0000056; HMDB0000161; HMDB0000271	36; 11; 51	; ;	C00099; C00041; C00213	16958; 16977; 15611	239; 5950; 1088	107-95-9; 56-41-7; 107-97-1	NCCC(O)=O; C[C@H](N)C(O)=O; CNCC(O)=O	UCMIRNVEIXFBKS-UHFFFAOYSA-N; QNAYBMKLOCPYGJ-REOHCLBHSA-N; FSYKKLYZXJSNPZ-UHFFFAOYSA-N	Organic acids and derivatives; Organic acids and derivatives; Organic acids and derivatives	Carboxylic acids and derivatives; Carboxylic acids and derivatives; Carboxylic acids and derivatives	Amino acids, peptides, and analogues; Amino acids, peptides, and analogues; Amino acids, peptides, and analogues	*	3	739.793357076447	806.058075790139	678.356811891626	561.039303507172
7	88.98801	88.988032552	0.279740345813882	C2H2O4	M-H	Oxalic acid	47909	HMDB0002329	113	NA	C00209	16995	971	144-62-7	OC(=O)C(O)=O	MUBZPKHOEPUJKR-UHFFFAOYSA-N	Organic acids and derivatives	Carboxylic acids and derivatives	Dicarboxylic acids and derivatives	*	1	914.171692311835	930.157644541772	910.560313999232	574.469092462801
8	89.03943	89.039123878	3.39353289208937	C7H8O	M-H2O-H	p-Cresol; m-Cresol	47679; 47780	HMDB0001858; HMDB0002048	4236; 43247	;	C01468; C01467	17847; 17231	2879; 342	106-44-5; 108-39-4	CC1=CC=C(O)C=C1; CC1=CC=CC(O)=C1	IWDCLRJOBJJRNH-UHFFFAOYSA-N; RLSSMJSEOOYNOY-UHFFFAOYSA-N	Benzenoids; Benzenoids	Phenols; Phenols	Cresols; Cresols	*	2	127.043535255095	102.47155142304	92.2001129281418	102.526364500147
9	91.02199	91.022309568	3.48411408976645	C3H8OS	M-H	Cibulins; 2-(Methylthio)ethanol	55121; 56775	HMDB0030299; HMDB0032425	86871; 88449	;	;	91018; 63861	20514207; 78925	; 5271-38-5	CCCSO; CSCCO	LYNBNVDYPNEWHG-UHFFFAOYSA-N; WBBPRCNXBQTYLF-UHFFFAOYSA-N	Organic acids and derivatives; Organosulfur compounds	Organosulfenic acids and derivatives; Thioethers	Organosulfenic acids; Dialkylthioethers	NA	2	164.086200464505	141.224714798197	136.006694738807	149.621230794242
10	93.03449	93.034588813	1.06356104304291	C6H6O	M-H	Benzene oxide; Phenol	204005; 46944	HMDB0248977; HMDB0000228	65651; 128	;	C01782; C15584	; 15882	104944; 996	; 108-95-2	O1C2C=CC=CC12; OC1=CC=CC=C1	WDFZWSZNOFELJY-UHFFFAOYSA-N; ISWSIDIOOBJBQZ-UHFFFAOYSA-N	Organoheterocyclic compounds; Benzenoids	Epoxides; Phenols	Unclassified; 1-hydroxy-4-unsubstituted benzenoids	*	2	2355.4950119987	2622.18407979057	2457.3960779769	2471.36962785953
11	96.96945	96.969734372	2.93784145272542	C2H4O2	M+K-2H	Acetic acid	49	HMDB0000042	3206	LMFA01010002	C00033	15366	176	64-19-7	CC(=O)O	QTBSBXVTEAMEQO-UHFFFAOYSA-N	Organic acids and derivatives	Carboxylic acids and derivatives	Carboxylic acids	*	1	17849.742077882	20860.0891795295	16370.566879293	16841.2920367163
12	103.00360	103.003682616	0.823328834003453	C3H4O4	M-H	Tartronate semialdehyde; Hydroxypyruvic acid; Malonic acid	48934; 47532; 2855	HMDB0006938; HMDB0001352; HMDB0000691	58597; 403923; 3237	; ; LMFA01170041	C01146; C00168; C00383	16992; 30841; 30794	1122; 964; 867	; 1113-60-6; 141-82-2	OC(C=O)C(O)=O; OCC(=O)C(O)=O; C(CC(=O)O)(=O)O	QWBAFPFNGRFSFB-UHFFFAOYSA-N; HHDDCCUIIUWNGJ-UHFFFAOYSA-N; OFOBLEOULBTSOW-UHFFFAOYSA-N	Organic oxygen compounds; Organic acids and derivatives; Organic acids and derivatives	Organooxygen compounds; Hydroxy acids and derivatives; Carboxylic acids and derivatives	Carbohydrates and carbohydrate conjugates; Beta hydroxy acids and derivatives; Dicarboxylic acids and derivatives	*	3	2681.63992512793	2561.37781680174	3139.20129996816	2139.14703960358
13	104.03524	104.035317095	0.733800993353033	C3H7NO3	M-H	L-Serine; D-Serine	46917; 48091	HMDB0000187; HMDB0003406	30; 35687	;	C00065; C00740	17115; 16523	5951; 71077	56-45-1; 312-84-5	N[C@@H](CO)C(O)=O; N[C@H](CO)C(O)=O	MTCFGRXMJLQNBG-REOHCLBHSA-N; MTCFGRXMJLQNBG-UWTATZPHSA-N	Organic acids and derivatives; Organic acids and derivatives	Carboxylic acids and derivatives; Carboxylic acids and derivatives	Amino acids, peptides, and analogues; Amino acids, peptides, and analogues	*	2	1120.44640526255	1304.73577261511	1127.56044008762	1033.26041969039
14	106.04095	106.041071173	1.16238347367284	C5H5N3	M-H	1H-Imidazo[1,2-b]pyrazole	200326	HMDB0244874	NA	NA	NA	NA	159609	NA	N1C=CC2=NC=CN12	MFGQIJCMHXZHHP-UHFFFAOYSA-N	Organoheterocyclic compounds	Azoles	Imidazoles	NA	1	159.598023606032	102.494624979104	107.63338575084	141.386712139112
15	108.02161	108.021678401	0.587009666475803	C6H5O2	M-H	p-Benzosemiquinone	209931	HMDB0256033	65762	NA	C02389	17977	46173720	NA	O[C]1C=CC(=O)C=C1	XLHUBROMZOAQMV-UHFFFAOYSA-N	Benzenoids	Phenols	1-hydroxy-2-unsubstituted benzenoids	*	1	249.414942081322	218.832021043774	255.204023183288	228.50499612473
16	109.04059	109.040736821	1.32641476942386	C5H6N2O	M-H	N-Acetylimidazole; Imidazole-4-acetaldehyde	199354; 48180	HMDB0243814; HMDB0003905	65783; 58184	;	C02560; C05130	16984; 27398	17174; 150841	593-79-3; 645-14-7	CC(=O)N1C=CN=C1; O=CCC1=CN=CN1	VIHYIVKEECZGOU-UHFFFAOYSA-N; MQSRGWNVEZRLDK-UHFFFAOYSA-N	Organoheterocyclic compounds; Organoheterocyclic compounds	Azoles; Azoles	Imidazoles; Imidazoles	*	2	209.707232899383	154.014373925757	160.518010303737	184.852157641146
17	111.00864	111.00821768	3.84056083828994	C5H6O4	M-H2O-H	Itaconic acid; Citraconic acid	2875; 2909	HMDB0002092; HMDB0000634	44764; 5607	LMFA01170063; LMFA01170099	C00490; C02226	30838; 17626	811; 643798	97-65-4; 498-23-7	C(=O)(O)C(=C)CC(=O)O; C(=O)(O)/C(/C)=C\C(=O)O	LVHBHZANLOWSRM-UHFFFAOYSA-N; HNEGQIOMVPPMNR-IHWYPQMZSA-N	Lipids and lipid-like molecules; Lipids and lipid-like molecules	Fatty Acyls; Fatty Acyls	Fatty acids and conjugates; Fatty acids and conjugates	*	2	19873.7828531043	23249.6755836512	20150.0256969593	18953.6383420535
18	111.01986	111.019997074	1.25273423253574	C3H2N2	M+FA-H	MALONONITRILE	208457	HMDB0254315	NA	NA	NA	33186	NA	NA	N#CCC#N	CUONGYYJJVDODC-UHFFFAOYSA-N	Organic nitrogen compounds	Organonitrogen compounds	Organic cyanides	NA	1	666.120680755783	820.003286408965	864.322556865548	633.518592122324
19	113.06071	113.06025325	4.00547327185653	C6H12O3	M-H2O-H	6-Hydroxyhexanoic acid	1661	HMDB0012843	35397	LMFA01050015	C06103	17869	14490	1191-25-9	C(CCCO)CC(=O)O	IWHLYPDWHHPVAA-UHFFFAOYSA-N	Organic acids and derivatives	Hydroxy acids and derivatives	Medium-chain hydroxy acids and derivatives	*	1	1794.17271835102	1751.69651440117	1992.51979107203	1354.49055114133
20	116.03520	116.035317095	1.00715774194944	C4H7NO3	M-H	L-Aspartate-semialdehyde; L-2-Amino-3-oxobutanoic acid; (Z)-2-methyl-peroxyaminoacrylate	51943; 2166; 256831	HMDB0012249; HMDB0006454; HMDB0304002	; 35855;	; LMFA01060172;	C00441; C03508; C20250	18051; 40673; 63250	439235; 440033; 56927732	2338-03-6; ;	N[C@@H](CC=O)C(O)=O; [C@@H](N)(C(=O)O)C(=O)C; [H]\C(N)=C(/C)C(=O)OO	HOSWPDPVFBCLSY-VKHMYHEASA-N; SAUCHDKDCUROAO-VKHMYHEASA-N; DYYSAMFOJRGAMQ-IHWYPQMZSA-N	Organic acids and derivatives; Organic acids and derivatives; Organic acids and derivatives	Carboxylic acids and derivatives; Carboxylic acids and derivatives; Carboxylic acids and derivatives	Amino acids, peptides, and analogues; Amino acids, peptides, and analogues; Peroxycarboxylic acids and derivatives	*	3	198.224535672723	206.306357437751	193.402158339516	115.46823963946
21	116.07160	116.071702601	0.843033537347988	C5H11NO2	M-H	5-Aminopentanoic acid; D-Valine; L-Valine	2483; 2488; 47278	HMDB0003355; HMDB0250806; HMDB0000883	6902; 74879; 35	LMFA01100040; LMFA01100046;	C00431; C16436; C00183	15887; 27266; 16414	138; 1182; 6287	660-88-8; ; 72-18-4	C(C(=O)O)CCCN; C(C(N)C(C)C)(=O)O; CC(C)[C@H](N)C(O)=O	JJMDCOVWQOJGCB-UHFFFAOYSA-N; KZSNJWFQEVHDMF-UHFFFAOYSA-N; KZSNJWFQEVHDMF-BYPYZUCNSA-N	Organic acids and derivatives; Organic acids and derivatives; Organic acids and derivatives	Carboxylic acids and derivatives; Carboxylic acids and derivatives; Carboxylic acids and derivatives	Amino acids, peptides, and analogues; Amino acids, peptides, and analogues; Amino acids, peptides, and analogues	*	3	172.670556085337	248.312125667483	156.417395249269	131.292673001452
22	117.01919	117.019328372	1.17038814557834	C3H4O2	M+FA-H	Acrylic acid	690	HMDB0031647	34859	LMFA01030193	C00511	18308	6581	79-10-7	C=CC(=O)O	NIXOWILDQLNWCW-UHFFFAOYSA-N	Organic acids and derivatives	Carboxylic acids and derivatives	Acrylic acids and derivatives	*	1	53272.1247181445	55386.6619166352	64420.5344417881	46967.2934040367
23	118.05086	118.050967159	0.877353264501038	C4H9NO3	M-H	L-Threonine; L-Homoserine	46907; 47178	HMDB0000167; HMDB0000719	32; 5687	;	C00188; C00263	16857; 15699	6288; 12647	72-19-5; 672-15-1	C[C@@H](O)[C@H](N)C(O)=O; N[C@@H](CCO)C(O)=O	AYFVYJQAPQTCCC-GBXIJSLDSA-N; UKAUYVFTDYCKQA-VKHMYHEASA-N	Organic acids and derivatives; Organic acids and derivatives	Carboxylic acids and derivatives; Carboxylic acids and derivatives	Amino acids, peptides, and analogues; Amino acids, peptides, and analogues	*	2	629.640938856388	765.89772594032	723.477390887074	618.951118907277
24	122.02460	122.024752409	1.24806626134166	C6H5NO2	M-H	Nicotinic acid; Picolinic acid; Nitrobenzene	47609; 47876; 64960	HMDB0001488; HMDB0002243; HMDB0041950	240; 44803; 44789	; ;	C00253; C10164; C06813	15940; 28747; 27798	938; 1018; 7416	59-67-6; 98-98-6; 98-95-3	OC(=O)C1=CN=CC=C1; OC(=O)C1=CC=CC=N1; O=N(=O)C1=CC=CC=C1	PVNIIMVLHYAWGP-UHFFFAOYSA-N; SIOXPEMLGUPBBT-UHFFFAOYSA-N; LQNUZADURLCDLV-UHFFFAOYSA-N	Organoheterocyclic compounds; Organoheterocyclic compounds; Benzenoids	Pyridines and derivatives; Pyridines and derivatives; Benzene and substituted derivatives	Pyridinecarboxylic acids and derivatives; Pyridinecarboxylic acids and derivatives; Nitrobenzenes	*	3	197.603319927642	224.525696293587	165.839604251843	223.036292699241
25	127.07631	127.076453628	1.13559823038888	C7H12O2	M-H	Ethyl tiglate	7550	HMDB0038962	67015	LMFA07010884	C08487	NA	5281163	5837-78-5	O=C(/C(/C)=C/C)OCC	OAPHLAAOJMTMLY-GQCTYLIASA-N	Lipids and lipid-like molecules	Fatty Acyls	Fatty acid esters	*	1	200.342200089436	188.676165501141	221.537975521998	124.2043735441
26	128.95945	128.959625164	1.38547890011117	CH2O5	M+Cl	hydroxycarbonate	207622	HMDB0253259	NA	NA	NA	NA	17887040	NA	OOC(=O)OO	NKCVNYJQLIWBHK-UHFFFAOYSA-N	Organic acids and derivatives	Organic carbonic acids and derivatives	Unclassified	NA	1	571.953392713032	759.473895722319	649.60874414896	661.490656118067
27	128.98290	128.983265258	2.83500188741806	C5H8OS2	M-H2O-H	Dihydro-4-mercapto-5-methyl-3(2H)-thiophenone; 3-Acetyl-1,2-dithiolane	63045; 63439	HMDB0039797; HMDB0040230	; 94761	;	;	169740;	129675633; 524171	65936-90-5; 89712-89-0	CC1SC=C(O)C1S; CC(=O)C1CCSS1	BEYGIIYBQRJTSW-UHFFFAOYSA-N; OEBJHVCWENCTLE-UHFFFAOYSA-N	Organoheterocyclic compounds; Organoheterocyclic compounds	Dihydrothiophenes; Dithiolanes	Unclassified; 1,2-dithiolanes	NA	2	16.6282313999218	9.1866268359863	107.536818734155	4.36390046982666
28	129.03044	129.03056176	0.98138021681131	C3H4N2O	M+FA-H	Imidazolone	48284	HMDB0004363	7054	NA	C06195	28470	504	1968-28-1	O=C1CN=CN1	CAAMSDWKXXPUJR-UHFFFAOYSA-N	Organic acids and derivatives	Carboxylic acids and derivatives	Amino acids, peptides, and analogues	*	1	241.424917532743	168.475096727751	170.204004991569	200.578673107098
29	130.05089	130.050967159	0.617719678237143	C5H9NO3	M-H	5-Amino-2-oxopentanoic acid; 5-Aminolevulinic acid; 4-Hydroxyproline	2163; 2497; 47180	HMDB0006272; HMDB0001149; HMDB0000725	35853; 74883; 257	LMFA01060169; LMFA01100055;	C01110; C00430; C01157	49268; 17549; 18095	439402; 137; 5810	; 106-60-5; 51-35-4	C(=O)(CCCN)C(=O)O; C(=O)(O)CCC(=O)CN; O[C@H]1CN[C@@H](C1)C(O)=O	BWHGMFYTDQEALD-UHFFFAOYSA-N; ZGXJTSGNIOSYLO-UHFFFAOYSA-N; PMMYEEVYMWASQN-DMTCNVIQSA-N	Organic acids and derivatives; Organic acids and derivatives; Organic acids and derivatives	Keto acids and derivatives; Carboxylic acids and derivatives; Carboxylic acids and derivatives	Short-chain keto acids and derivatives; Amino acids, peptides, and analogues; Amino acids, peptides, and analogues	*	3	820.1927837366	1068.34406556578	796.832797737283	821.467207609998
30	130.08725	130.087352665	0.79630590983493	C6H13NO2	M-H	Aminocaproic acid; L-Norleucine; L-Isoleucine	2478; 2485; 2489	HMDB0001901; HMDB0001645; HMDB0000172	3926; 6334; 23	LMFA01100035; LMFA01100042; LMFA01100047	C02378; C01933; C00407	16586; 18347; 17191	564; 21236; 6306	60-32-2; 327-57-1; 73-32-5	C(CCCN)CC(=O)O; [C@H](N)(CCCC)C(=O)O; C([C@@H](N)[C@@H](C)CC)(=O)O	SLXKOJJOQWFEFD-UHFFFAOYSA-N; LRQKBLKVPFOOQJ-YFKPBYRVSA-N; AGPKZVBTJJNPAG-WHFBIAKZSA-N	Lipids and lipid-like molecules; Organic acids and derivatives; Organic acids and derivatives	Fatty Acyls; Carboxylic acids and derivatives; Carboxylic acids and derivatives	Fatty acids and conjugates; Amino acids, peptides, and analogues; Amino acids, peptides, and analogues	*	3	610.807207957179	801.073868064349	618.252537098174	543.08790084769
31	130.99226	130.992068246	1.46335450375128	C2H2N2S	M+FA-H	1,3,4-Thiadiazole; 1,2,3-Thiadiazole	199707; 199631	HMDB0244183; HMDB0244106	;	;	;	39472; 39468	119391; 67518	;	S1C=NN=C1; S1C=CN=N1	MBIZXFATKUQOOA-UHFFFAOYSA-N; UGUHFDPGDQDVGX-UHFFFAOYSA-N	Organoheterocyclic compounds; Organoheterocyclic compounds	Azoles; Azoles	Thiadiazoles; Thiadiazoles	NA	2	161.051090373257	115.676227353295	181.936143360854	131.365736103763
32	131.04608	131.046216132	1.03315335530939	C4H8N2O3	M-H	Ureidopropionic acid	46833	HMDB0000026	294	NA	C02642	18261	111	462-88-4	NC(=O)NCCC(O)=O	JSJWCHRYRHKBBW-UHFFFAOYSA-N	Organic acids and derivatives	Organic carbonic acids and derivatives	Ureas	*	1	54985.6844946238	67110.7031676042	68630.4116932722	56184.8785723384
33	132.03013	132.030231717	0.765114594250989	C4H7NO4	M-H	L-Aspartic acid; D-Aspartic acid	46920; 48738	HMDB0000191; HMDB0006483	15; 63097	;	C00049; C00402	17053; 17364	5960; 83887	56-84-8; 1783-96-6	N[C@@H](CC(O)=O)C(O)=O; N[C@H](CC(O)=O)C(O)=O	CKLJMWTZIZZHCS-REOHCLBHSA-N; CKLJMWTZIZZHCS-UWTATZPHSA-N	Organic acids and derivatives; Organic acids and derivatives	Carboxylic acids and derivatives; Carboxylic acids and derivatives	Amino acids, peptides, and analogues; Amino acids, peptides, and analogues	*	2	4693.90779210424	4438.76496832507	3851.24981550149	2574.59721274811
34	132.95872	132.9593226	4.5274009011553	C3H6Cl2	M+Na-2H	1,2-Dichloropropane	199595	HMDB0244069	72785	NA	C19034	142468	6564	78-87-5	CC(Cl)CCl	KNKRKFALVUDBJE-UHFFFAOYSA-N	Organohalogen compounds	Organochlorides	Unclassified	*	1	246.152141891122	220.045167722523	330.596257576225	143.851534384915
35	132.98643	132.986133324	2.21497022130348	C6H5F	M+K-2H	Fluorobenzene	206862	HMDB0252370	68953	NA	C11272	5115	10008	462-06-6	FC1=CC=CC=C1	PYLWMHQQBFSUBP-UHFFFAOYSA-N	Benzenoids	Benzene and substituted derivatives	Halobenzenes	*	1	2324.43377000096	2148.85640060386	2541.5006517026	1671.18874952095
36	133.00807	133.008214912	1.0844898385541	C3H3F5	M-H	1,1,1,3,3-Pentafluoropropane	199565	HMDB0244038	326940	NA	NA	NA	68030	NA	FC(F)CC(F)(F)F	MSSNHSVIGIHOJA-UHFFFAOYSA-N	Organohalogen compounds	Organofluorides	Unclassified	NA	1	8103.93531148935	7261.31306446135	8982.92556610408	5731.23882273815
37	133.01395	133.014247302	2.22987574408264	C4H6O5	M-H	Malic acid; D-Malic acid	46899; 56040	HMDB0000156; HMDB0031518	45931; 63096	;	C00149; C00497	30797; 30796	222656; 92824	97-67-6; 636-61-3	O[C@@H](CC(O)=O)C(O)=O; O[C@H](CC(O)=O)C(O)=O	BJEPYKJPYRNKOW-REOHCLBHSA-N; BJEPYKJPYRNKOW-UWTATZPHSA-N	Organic acids and derivatives; Organic acids and derivatives	Hydroxy acids and derivatives; Hydroxy acids and derivatives	Beta hydroxy acids and derivatives; Beta hydroxy acids and derivatives	*	2	1467507.83257215	1365549.89619538	1561197.53551479	1082396.82539719
38	133.04139	133.040736821	4.87272870803393	C7H6N2O	M-H	Benzoyl hydrazone; 1H-Indazol-3-ol	204067; 200335	HMDB0249039; HMDB0244883	; 324065	;	;	;	102482749; 81829	;	[N-]=[NH+]C(=O)C1=CC=CC=C1; OC1=NNC2=CC=CC=C12	YTXKTNLLFWCWCK-UHFFFAOYSA-N; SWEICGMKXPNXNU-UHFFFAOYSA-N	Benzenoids; Organoheterocyclic compounds	Benzene and substituted derivatives; Benzopyrazoles	Benzoic acids and derivatives; Indazoles	NA	2	2299.69205535839	2136.97883552895	2517.96509195728	1652.91861541845
39	133.06892	133.06925976	2.58046354761545	C6H14OS	M-H	3-Mercapto-1-hexanol; (+/-)-3-(Ethylthio)butanol; 2-Mercapto-2-methyl-1-pentanol	6282; 56670; 56728	HMDB0040152; HMDB0032277; HMDB0032374	94692; 88322; 88401	LMFA05000539; ;	; ;	77690; ;	521348; 23039305; 11240503	51755-83-0; 117013-33-9; 258823-39-1	CCCC(S)CCO; CCSC(C)CCO; CCCC(C)(S)CO	TYZFMFVWHZKYSE-UHFFFAOYSA-N; RNFXBUGJWZOUJT-UHFFFAOYSA-N; KMWFJTAZFAREIH-UHFFFAOYSA-N	Organosulfur compounds; Organosulfur compounds; Organosulfur compounds	Thiols; Thioethers; Thiols	Alkylthiols; Dialkylthioethers; Alkylthiols	NA	3	244.7049684849	215.226897039886	338.029068484464	133.60694326822
40	134.04699	134.047219185	1.72788493134874	C5H5N5	M-H	Adenine	46837	HMDB0000034	85	NA	C00147	16708	190	73-24-5	NC1=C2NC=NC2=NC=N1	GFFGJBXGBJISGV-UHFFFAOYSA-N	Organoheterocyclic compounds	Imidazopyrimidines	Purines and purine derivatives	*	1	435.129415981986	588.942109133502	560.47384333776	606.898183827335
41	135.02972	135.029893058	1.25645659900966	C3H6O3	M+FA-H	L-Lactic acid; Hydroxypropionic acid; Glyceraldehyde	46919; 47167; 47365	HMDB0000190; HMDB0000700; HMDB0001051	45858; 5668; 4176	; ;	C00186; C01013; C02154	422; 33404; 5445	107689; 68152; 751	79-33-4; 503-66-2; 56-82-6	C[C@H](O)C(O)=O; OCCC(O)=O; OCC(O)C=O	JVTAAEKCZFNVCJ-REOHCLBHSA-N; ALRHLSYJTWAHJZ-UHFFFAOYSA-N; MNQZXJOMYWMBOU-UHFFFAOYSA-N	Organic acids and derivatives; Organic acids and derivatives; Organic oxygen compounds	Hydroxy acids and derivatives; Hydroxy acids and derivatives; Organooxygen compounds	Alpha hydroxy acids and derivatives; Beta hydroxy acids and derivatives; Carbohydrates and carbohydrate conjugates	*	3	14172.5682577141	14698.6530084685	14773.1426541716	12177.9800749641
42	136.02157	136.022093605	3.8209350784162	C7H9NOS	M-H2O-H	5-Acetyl-2,4-dimethylthiazole	64569	HMDB0041484	95871	NA	NA	NA	520888	38205-60-6	CC(=O)C1=C(C)N=C(C)S1	BLQOKWQUTLNKON-UHFFFAOYSA-N	Organoheterocyclic compounds	Azoles	Thiazoles	NA	1	312.528429372736	292.770037514342	429.58357206401	214.862747842722
43	142.99845	142.998046924	2.79411788199841	C5H6O6	M-H2O-H	4-Hydroxy-2-oxoglutaric acid	47791	HMDB0002070	6471	NA	C01127	30923	599	1187-99-1	OC(CC(=O)C(O)=O)C(O)=O	WXSKVKPSMAHCSG-UHFFFAOYSA-N	Organic acids and derivatives	Keto acids and derivatives	Gamma-keto acids and derivatives	*	1	1495.74920659742	1528.10071852078	1866.88303370786	1430.8015464643
44	144.04533	144.045487849	1.12722487561648	C9H7NO	M-H	1-Hydroxyisoquinoline; Indole-3-carboxaldehyde; 4-Hydroxyquinoline	199435; 54634; 201806	HMDB0243900; HMDB0029737; HMDB0246466	66365; 67018; 66379	; ;	C06324; C08493; C06343	18350; 28238; 15815	10284; 10256; 69141	491-30-5; 487-89-8; 611-36-9	O=C1NC=CC2=CC=CC=C12; O=CC1=CNC2=C1C=CC=C2; O=C1C=CNC2=CC=CC=C12	VDBNYAPERZTOOF-UHFFFAOYSA-N; OLNJUISKUQQNIM-UHFFFAOYSA-N; PMZDQRJGMBOQBF-UHFFFAOYSA-N	Organoheterocyclic compounds; Organoheterocyclic compounds; Organoheterocyclic compounds	Isoquinolines and derivatives; Indoles and derivatives; Quinolines and derivatives	Isoquinolones and derivatives; Indoles; Quinolones and derivatives	*	3	1571.74139383813	1406.15163855147	1337.81435021938	673.923584392853
45	144.06641	144.066617223	1.44462773802304	C6H11NO3	M-H	(S)-5-Amino-3-oxohexanoate; Allysine; 4-Acetamidobutanoic acid	2167; 47480; 48158	HMDB0012131; HMDB0001263; HMDB0003681	35856; 63455; 44719	LMFA01060173; ;	C03656; C04076; C02946	27713; 17917; 17645	440077; 160603; 18189	19355-90-9; 6665-12-9; 3025-96-5	C([C@@H](N)C)C(=O)CC(=O)O; N[C@@H](CCCC=O)C(O)=O; CC(=O)NCCCC(O)=O	FAASBXNEOGMQHS-BYPYZUCNSA-N; GFXYTQPNNXGICT-YFKPBYRVSA-N; UZTFMUBKZQVKLK-UHFFFAOYSA-N	Organic acids and derivatives; Organic acids and derivatives; Organic acids and derivatives	Keto acids and derivatives; Carboxylic acids and derivatives; Carboxylic acids and derivatives	Medium-chain keto acids and derivatives; Amino acids, peptides, and analogues; Amino acids, peptides, and analogues	*	3	240.111980453876	306.372157210906	316.805165251295	262.631218147345
46	145.01410	145.014242994	0.966493644475932	C4H4O3	M+FA-H	Succinic anhydride	56827	HMDB0032523	24050	NA	C19524	36595	7922	108-30-5	O=C1CCC(=O)O1	RINCXYDBBGOEEQ-UHFFFAOYSA-N	Organic acids and derivatives	Carboxylic acids and derivatives	Dicarboxylic acids and derivatives	*	1	4603.03009659398	4692.15789895757	5804.51765690977	3765.1101624115
47	146.04571	146.045881781	1.20526161258674	C5H9NO4	M-H	L-Glutamic acid; N-Methyl-D-aspartic acid	46895; 47935	HMDB0000148; HMDB0002393	19; 6662	;	C00025; C12269	16015; 31882	33032; 22880	56-86-0; 6384-92-5	N[C@@H](CCC(O)=O)C(O)=O; CN[C@H](CC(O)=O)C(O)=O	WHUUTDBJXJRKMK-VKHMYHEASA-N; HOKKHZGPKSLGJE-GSVOUGTGSA-N	Organic acids and derivatives; Organic acids and derivatives	Carboxylic acids and derivatives; Carboxylic acids and derivatives	Amino acids, peptides, and analogues; Amino acids, peptides, and analogues	*	2	17011.6246742376	15924.1799436992	17418.4253536498	12231.8846976766
48	147.02973	147.029893058	1.07537241987726	C4H6O3	M+FA-H	2-Ketobutyric acid; Acetoacetic acid	2038; 2039	HMDB0000005; HMDB0000060	481; 276	LMFA01060002; LMFA01060003	C00109; C00164	30831; 15344	58; 96	600-18-0; 541-50-4	CCC(=O)C(=O)O; CC(=O)CC(=O)O	TYEYBOSBBBHJIV-UHFFFAOYSA-N; WDJHALXBUFZDSR-UHFFFAOYSA-N	Organic acids and derivatives; Organic acids and derivatives	Keto acids and derivatives; Keto acids and derivatives	Short-chain keto acids and derivatives; Short-chain keto acids and derivatives	*	2	19716.6311713452	21424.2647651997	22727.7894498821	18272.8809383603
49	147.04505	147.044603186	3.04746393316418	C9H10O3	M-H2O-H	3-(3-Hydroxyphenyl)propanoic acid; D-Phenyllactic acid; L-3-Phenyllactic acid	47014; 47094; 47199	HMDB0000375; HMDB0000563; HMDB0000748	4152; 3291; 5745	; ;	C11457; C05607; C05607	1427; 43065; 32978	91; 444718; 643327	621-54-5; 7326-19-4; 20312-36-1	OC(=O)CCC1=CC(O)=CC=C1; [H][C@](O)(CC1=CC=CC=C1)C(O)=O; O[C@H](CC1=CC=CC=C1)C(O)=O	QVWAEZJXDYOKEH-UHFFFAOYSA-N; VOXXWSYKYCBWHO-QMMMGPOBSA-N; VOXXWSYKYCBWHO-MRVPVSSYSA-N	Phenylpropanoids and polyketides; Phenylpropanoids and polyketides; Phenylpropanoids and polyketides	Phenylpropanoic acids; Phenylpropanoic acids; Phenylpropanoic acids	Unclassified; Unclassified; Unclassified	*	3	3869.13988823015	5595.63301716467	3836.31731531815	4766.69861829865
50	153.01920	153.019758566	3.64472843017681	C5H10NO2	M+K-2H	Doxyl	206212	HMDB0251604	NA	NA	NA	NA	9898814	NA	CC1(C)COCN1[O]	DCXJOVUZENRYSH-UHFFFAOYSA-N	Organoheterocyclic compounds	Azolidines	Oxazolidines	NA	1	307.682592551709	383.438311963281	366.545419717612	297.682800395088
51	154.06203	154.062200547	1.13333791505815	C6H9N3O2	M-H	L-Histidine	46913	HMDB0000177	21	NA	C00135	15971	6274	71-00-1	N[C@@H](CC1=CN=CN1)C(O)=O	HNDVDQJCIGZPNO-YFKPBYRVSA-N	Organic acids and derivatives	Carboxylic acids and derivatives	Amino acids, peptides, and analogues	*	1	9742.82264596974	13455.8664184472	8776.04947441826	9657.10232398828
52	154.96548	154.965578718	0.656736288136501	CH2O4S	M+FA-H	1,3,2lambda~6~-Dioxathietane-2,2-dione	202262	HMDB0246970	NA	NA	NA	NA	18669359	NA	O=S1(=O)OCO1	QLAJNZSPVITUCQ-UHFFFAOYSA-N	Organic acids and derivatives	Organic sulfuric acids and derivatives	Alkyl sulfates	NA	1	185.510604150057	158.208102787832	160.573511625908	192.044169147487
53	154.98351	154.984205194	4.48684785515022	C2H6OS2	M+FA-H	S-Methyl methanesulfinothioate	57011	HMDB0032739	88666	NA	NA	NA	95200	13882-12-7	CSS(C)=O	RRGUMJYEQDVBFP-UHFFFAOYSA-N	Organic acids and derivatives	Thiosulfinic acid esters	Unclassified	NA	1	1921.12990688533	2460.96213315747	1891.55330646997	1546.01797307986
54	156.06641	156.066066909	2.17228581411954	C7H13NO4	M-H2O-H	Calystegine B2	61963	HMDB0038594	NA	NA	C10851	NA	3693124	127414-85-1	OC1C2CCC(O)(N2)C(O)C1O	FXFBVZOJVHCEDO-UHFFFAOYSA-N	Alkaloids and derivatives	Tropane alkaloids	Unclassified	*	1	395.88315004536	593.749213855992	499.807864257197	522.511883441727
55	158.08201	158.082267287	1.60240056106431	C7H13NO3	M-H	5-Acetamidovalerate; 3-Dehydrocarnitine	1361; 51869	HMDB0012175; HMDB0012154	62836; 958	LMFA01030987;	C03087; C02636	2024; 57885	439903; 6991982	; 10457-99-5	CC(NCCCCC(=O)O)=O; C[N+](C)(C)CC(=O)CC([O-])=O	TZZSWAXSIGWXOS-UHFFFAOYSA-N; YNOWULSFLVIUDH-UHFFFAOYSA-N	Lipids and lipid-like molecules; Organic acids and derivatives	Fatty Acyls; Keto acids and derivatives	Fatty acids and conjugates; Short-chain keto acids and derivatives	*	2	646.77641144977	894.681264735382	532.159401877732	754.559462882885
56	160.04015	160.040402473	1.54755775634094	C9H7NO2	M-H	Indole-3-carboxylic acid; 4,6-Dihydroxyquinoline; Quinoline-4,8-diol	48055; 48224; 82216	HMDB0003320; HMDB0004077; HMDB0060289	3795; 58204; 63549	; ;	C19837; C05639; C05637	24809; 28799; 28883	69867; 440738; 440737	771-50-6; 3517-61-1;	OC(=O)C1=CNC2=CC=CC=C12; OC1=CC2=C(O)C=CN=C2C=C1; OC1=CC=CC2=C(O)C=CN=C12	KMAKOBLIOCQGJP-UHFFFAOYSA-N; XFALURCRIGINGT-UHFFFAOYSA-N; PYELIMVFIITPER-UHFFFAOYSA-N	Organoheterocyclic compounds; Organoheterocyclic compounds; Organoheterocyclic compounds	Indoles and derivatives; Quinolines and derivatives; Quinolines and derivatives	Indolecarboxylic acids and derivatives; Quinolones and derivatives; Quinolones and derivatives	*	3	97.4537001338644	115.74720371697	139.426212987315	73.0664581911545
57	160.06132	160.060981531	2.12784252115684	C6H13NO5	M-H2O-H	Glucosamine; beta-D-Glucosamine	47626; 54931	HMDB0001514; HMDB0030091	63216; 266	;	C00329; C08349	47977; 28393	439213; 441477	3416-24-8; 14257-69-3	N[C@H]1C(O)O[C@H](CO)[C@@H](O)[C@@H]1O; N[C@H]1[C@H](O)O[C@H](CO)[C@@H](O)[C@@H]1O	MSWZFWKMSRAUBD-IVMDWMLBSA-N; MSWZFWKMSRAUBD-QZABAPFNSA-N	Organic oxygen compounds; Organic oxygen compounds	Organooxygen compounds; Organooxygen compounds	Carbohydrates and carbohydrate conjugates; Carbohydrates and carbohydrate conjugates	*	2	412.291478764103	532.15440627722	487.971007935883	360.023724853258
58	160.95649	160.956644164	0.939909911238844	C6H4Cl2O	M-H	3,4-Dichlorophenol; 2,4-Dichlorophenol; 2,5-Dichlorophenol	201400; 48309; 64852	HMDB0246027; HMDB0004811; HMDB0041800	70080; 7075; 66453	; ;	C14462; C02625; C06602	; 16738; 27929	7258; 8449; 66	95-77-2; 120-83-2; 583-78-8	OC1=CC(Cl)=C(Cl)C=C1; OC1=CC=C(Cl)C=C1Cl; OC1=C(Cl)C=CC(Cl)=C1	WDNBURPWRNALGP-UHFFFAOYSA-N; HFZWRUODUSTPEG-UHFFFAOYSA-N; RANCECPPZPIPNO-UHFFFAOYSA-N	Benzenoids; Benzenoids; Benzenoids	Benzene and substituted derivatives; Benzene and substituted derivatives; Benzene and substituted derivatives	Halobenzenes; Halobenzenes; Halobenzenes	*	3	116.504391574995	91.1533166843549	89.6834203850679	91.4803688315364
59	161.08166	161.081928628	1.63786944302619	C6H12O2	M+FA-H	FA(6:0); 3-Methylbutyl formate; n-Butyl acetate	53; 7314; 55900	HMDB0000535; HMDB0034163; HMDB0031325	111; 69418; 69424	LMFA01010006; LMFA07010575;	C01585; C12293; C12304	30776; 31726; 31328	8892; 8052; 31272	142-62-1; 110-45-2; 123-86-4	CCCCCC(=O)O; O=COCCC(C)C; CCCCOC(C)=O	FUZZWVXGSFPDMH-UHFFFAOYSA-N; XKYICAQFSCFURC-UHFFFAOYSA-N; DKPFZGUDAPQIHT-UHFFFAOYSA-N	Lipids and lipid-like molecules; Organic acids and derivatives; Organic acids and derivatives	Fatty Acyls; Carboxylic acids and derivatives; Carboxylic acids and derivatives	Fatty acids and conjugates; Carboxylic acid derivatives; Carboxylic acid derivatives	*	3	228.40542742229	323.718858941238	328.457611010381	311.851419828441
60	163.02460	163.02480768	1.25632386519651	C4H6O4	M+FA-H	Methylmalonic acid; Succinic acid	2921; 2857	HMDB0000202; HMDB0000254	3712; 114	LMFA01170118; LMFA01170043	C02170; C00042	30860; 15741	487; 1110	516-05-2; 110-15-6	C(=O)(O)C(C)C(=O)O; C(CCC(=O)O)(=O)O	ZIYVHBGGAOATLY-UHFFFAOYSA-N; KDYFGRWQOYBRFD-UHFFFAOYSA-N	Organic acids and derivatives; Organic acids and derivatives	Carboxylic acids and derivatives; Carboxylic acids and derivatives	Dicarboxylic acids and derivatives; Dicarboxylic acids and derivatives	*	2	151.609951765407	179.294910849146	216.103066018012	173.564623511228
61	164.03511	164.034766781	2.07265499068407	C8H9NO4	M-H2O-H	4-Pyridoxic acid	46827	HMDB0000017	239	NA	C00847	17405	6723	82-82-6	CC1=NC=C(CO)C(C(O)=O)=C1O	HXACOUQIXZGNBF-UHFFFAOYSA-N	Organoheterocyclic compounds	Pyridines and derivatives	Pyridinecarboxylic acids and derivatives	*	1	261.98571862305	349.075597464332	259.640554155387	338.450275014009
62	164.07142	164.071702601	1.75133788127162	C9H11NO2	M-H	L-Phenylalanine; Benzocaine; 4-Hydroxy-1-(3-pyridinyl)-1-butanone	46902; 48439; 83564	HMDB0000159; HMDB0004992; HMDB0062402	28; 3934; 73234	; ;	C00079; C07527; C19565	17295; 116735;	6140; 2337; 107819	63-91-2; 94-09-7; 59578-62-0	N[C@@H](CC1=CC=CC=C1)C(O)=O; CCOC(=O)C1=CC=C(N)C=C1; OCCCC(=O)C1=CN=CC=C1	COLNVLDHVKWLRT-QMMMGPOBSA-N; BLFLLBZGZJTVJG-UHFFFAOYSA-N; KTXUGZHJVRHQGP-UHFFFAOYSA-N	Organic acids and derivatives; Benzenoids; Organic oxygen compounds	Carboxylic acids and derivatives; Benzene and substituted derivatives; Organooxygen compounds	Amino acids, peptides, and analogues; Benzoic acids and derivatives; Carbonyl compounds	*	3	757.402307649584	877.263455673379	920.740621522214	689.524216731529
63	165.04026	165.040457744	1.1793404370955	C4H8O4	M+FA-H	Erythrose	47971	HMDB0002649	289	NA	C01796	23956	439574	1758-51-6	[H][C@@]1(O)COC([H])(O)[C@]1([H])O	FMAORJIQYMIRHF-HERZVMAMSA-N	Organic oxygen compounds	Organooxygen compounds	Carbohydrates and carbohydrate conjugates	*	1	39697.6415617329	42115.4928981938	42761.7736596827	40673.2878628335
64	165.05543	165.055713878	1.72541877435176	C8H8O	M+FA-H	4-Hydroxystyrene; Phenylacetaldehyde	48221; 48683	HMDB0004072; HMDB0006236	7012; 58372	;	C05627; C00601	1883; 16424	62453; 998	2628-17-3; 122-78-1	OC1=CC=C(C=C)C=C1; O=CCC1=CC=CC=C1	FUGYGGDSWSUORM-UHFFFAOYSA-N; DTUQWGWMVIHBKE-UHFFFAOYSA-N	Benzenoids; Benzenoids	Benzene and substituted derivatives; Benzene and substituted derivatives	Styrenes; Phenylacetaldehydes	*	2	6589.0299769594	9112.62630025724	6472.37047363074	7655.54537676858
65	167.03483	167.034978433	0.917918136970864	C7H6O2	M+FA-H	Benzoic acid; 4-Hydroxybenzaldehyde; 2-Hydroxybenzaldehyde	47686; 51491; 58245	HMDB0001870; HMDB0011718; HMDB0034170	1297; 62451; 66352	; ;	C00539; C00633; C06202	30746; 17597; 16008	243; 126; 6998	65-85-0; 123-08-0; 90-02-8	OC(=O)C1=CC=CC=C1; OC1=CC=C(C=O)C=C1; OC1=CC=CC=C1C=O	WPYMKLBDIGXBTP-UHFFFAOYSA-N; RGHHSNMVTDWUBI-UHFFFAOYSA-N; SMQUZDBALVYZAC-UHFFFAOYSA-N	Benzenoids; Organic oxygen compounds; Organic oxygen compounds	Benzene and substituted derivatives; Organooxygen compounds; Organooxygen compounds	Benzoic acids and derivatives; Carbonyl compounds; Carbonyl compounds	*	3	900.422112425766	1142.7021866522	879.294203580667	981.180648346861
66	167.04448	167.044873453	2.36666755056411	C5H6N5O2	M-H	2,6-diamino-4-hydroxy-5-formamidopyrimidine	256872	HMDB0304046	NA	NA	NA	NA	NA	NA	NC1=NC(=O)[C-](NC=O)C(N)=[N+]1	BKXIMINDJGDBPF-UHFFFAOYSA-N	Organic nitrogen compounds	Organonitrogen compounds	N-arylamides	NA	1	180.342926144992	202.224563083365	211.728927074432	253.174721100079
67	167.07115	167.070817936	1.98530954818344	C9H14O4	M-H2O-H	5-(2-Methylpropyl)tetrahydro-2-oxo-3-furancarboxylic acid; 5-Butyltetrahydro-2-oxo-3-furancarboxylic acid	55676; 55680	HMDB0030988; HMDB0030992	87332; 87336	;	;	168964; 173888	131751114; 131751118	;	CC(C)CC1CC(C(O)=O)C(=O)O1; CCCCC1CC(C(O)=O)C(=O)O1	ODKYFEYTVOPOOV-UHFFFAOYSA-N; XCIYLBHMPNYNTF-UHFFFAOYSA-N	Organoheterocyclic compounds; Organoheterocyclic compounds	Lactones; Lactones	Gamma butyrolactones; Gamma butyrolactones	NA	2	170.349566042544	254.123881082278	163.862020244088	127.469120209718
68	168.99912	168.999855258	4.37647538501371	C3H8OS2	M+FA-H	Dimercaprol	53696	HMDB0015677	2278	NA	C02924	64198	3080	59-52-9	OCC(S)CS	WQABCVAJNWAXTE-UHFFFAOYSA-N	Organosulfur compounds	Thiols	Alkylthiols	*	1	1954.17317620398	2513.03616198871	1953.88648244592	1598.13980414272
69	169.05052	169.050632808	0.656337905292715	C8H10O4	M-H	3,4-Dihydroxyphenylglycol	46992	HMDB0000318	5307	NA	C05576	1387	91528	28822-73-3	OCC(O)C1=CC(O)=C(O)C=C1	MTVWFVDWRVYDOR-UHFFFAOYSA-N	Benzenoids	Phenols	Benzenediols	*	1	134.50094700312	129.934808006904	124.755474937198	106.054399947878
70	170.96997	170.970008718	0.234538098845157	CH3O5P	M+FA-H	Foscarnet	52868	HMDB0014670	2957	NA	C06456	127780	3415	63585-09-1	OC(=O)P(O)(O)=O	ZJAOAACCNHFJAH-UHFFFAOYSA-N	Organic acids and derivatives	Organic phosphonic acids and derivatives	Organic phosphonic acids	*	1	358.457825944193	308.557027752662	484.683385446708	173.426861958169
71	171.00619	171.00577289	2.41095457838126	C8H5F3O2	M-H2O-H	4-(Trifluoromethyl)benzoic acid	201662	HMDB0246315	337338	NA	NA	60696	9966	NA	OC(=O)C1=CC=C(C=C1)C(F)(F)F	SWKPKONEIZGROQ-UHFFFAOYSA-N	Benzenoids	Benzene and substituted derivatives	Trifluoromethylbenzenes	NA	1	530.905382378231	666.373218834892	650.852639085898	649.256985195761
72	172.09770	172.097917351	1.26069899963818	C8H15NO3	M-H	N-Acetylleucine	51519	HMDB0011756	43866	NA	C02710	17786	70912	1188-21-2	CC(C)C[C@H](NC(C)=O)C(O)=O	WXNXCEHXYPACJF-ZETCQYMHSA-N	Organic acids and derivatives	Carboxylic acids and derivatives	Amino acids, peptides, and analogues	*	1	1174.83903774277	1411.65335215863	1163.25427802804	1004.93962582034
73	172.98555	172.985778358	1.31995335358072	C4H8O5	M+K-2H	2,3,4-Trihydroxybutanoic acid; Threonic acid	200854; 47312	HMDB0245425; HMDB0000943	; 4244	;	C01620; C01620	49060; 15908	439535; 5460407	; 7306-96-9	OCC(O)C(O)C(O)=O; OC[C@H](O)[C@@H](O)C(O)=O	JPIJQSOTBSSVTP-UHFFFAOYSA-N; JPIJQSOTBSSVTP-STHAYSLISA-N	Organic oxygen compounds; Organic oxygen compounds	Organooxygen compounds; Organooxygen compounds	Carbohydrates and carbohydrate conjugates; Carbohydrates and carbohydrate conjugates	*	2	362.464445555669	454.377812061441	397.29458315643	425.133707947444
74	173.00893	173.009161924	1.32384266365364	C6H6O6	M-H	cis-Aconitic acid	46856	HMDB0000072	3300	NA	C00417	32805	643757	585-84-2	OC(=O)C\C(=C\C(O)=O)C(O)=O	GTZCVFVGUGFEME-IWQZZHSRSA-N	Organic acids and derivatives	Carboxylic acids and derivatives	Tricarboxylic acids and derivatives	*	1	20247.1643474839	22885.4038398007	21877.7035410559	18413.1709918929
75	173.04532	173.045543122	1.30989270827291	C6H8O3	M+FA-H	Osmundalactone	55880	HMDB0031303	87570	NA	NA	173475	12374456	69308-39-0	CC1OC(=O)C=CC1O	TVDPVFPVOHCHQM-UHFFFAOYSA-N	Organoheterocyclic compounds	Pyrans	Pyranones and derivatives	NA	1	2225.85423544091	2396.33408004063	2668.79955627897	2078.91651881837
76	174.04055	174.040796403	1.42783273402596	C6H9NO5	M-H	N-Formyl-L-glutamic acid; N-Acetyl-L-aspartic acid; 2-Amino-3-oxoadipate	48115; 47236; 2479	HMDB0003470; HMDB0000812; HMDB0060273	63245; 3769; 35946	; ; LMFA01100036	C01045; C01042; C05520	48309; 21547; 28095	439376; 65065; 440714	1681-96-5; 997-55-7;	OC(=O)CC[C@H](NC=O)C(O)=O; CC(=O)N[C@@H](CC(O)=O)C(O)=O; OC(=O)C(N)C(=O)CCC(=O)O	ADZLWSMFHHHOBV-BYPYZUCNSA-N; OTCCIMWXFLJLIA-BYPYZUCNSA-N; HXWZRYKURKEOSO-UHFFFAOYSA-N	Organic acids and derivatives; Organic acids and derivatives; Organic acids and derivatives	Carboxylic acids and derivatives; Carboxylic acids and derivatives; Carboxylic acids and derivatives	Amino acids, peptides, and analogues; Amino acids, peptides, and analogues; Amino acids, peptides, and analogues	*	3	577.664776129076	580.875403008711	784.048132737849	510.237190593251
77	174.10754	174.107042249	2.87977761338133	C7H17N3S	M-H	4-(Dimethylamino)butyl carbamimidothioate	201652	HMDB0246305	NA	NA	NA	NA	5227	NA	CN(C)CCCCSC(N)=N	UFYJLJINUGVUHO-UHFFFAOYSA-N	Organosulfur compounds	Isothioureas	Unclassified	NA	1	95.8651265438875	179.443251450062	87.9952501494407	50.9612817122677
78	175.00517	175.004646976	2.98617489868953	C4H10O4S	M+Na-2H	Diethyl sulfate	205883	HMDB0251240	70277	NA	C14706	NA	6163	64-67-5	CCOS(=O)(=O)OCC	DENRZWYUOJLTMF-UHFFFAOYSA-N	Organic acids and derivatives	Organic sulfuric acids and derivatives	Sulfuric acid esters	*	1	144.829525477641	108.951380814718	101.189684291903	139.106101653827
79	175.01326	175.012509061	4.26669371677441	C6H6N2O3	M+Na-2H	2-Amino-4-nitrophenol; 4-Amino-2-nitrophenol	200441; 201688	HMDB0244990; HMDB0246341	73031; 73033	;	C19321; C19323	;	3613389; 3417419	99-57-0; 119-34-6	NC1=C(O)C=CC(=C1)[N+]([O-])=O; NC1=CC(=C(O)C=C1)[N+]([O-])=O	VLZVIIYRNMWPSN-UHFFFAOYSA-N; WHODQVWERNSQEO-UHFFFAOYSA-N	Benzenoids; Benzenoids	Phenols; Phenols	Nitrophenols; Nitrophenols	*	2	61.6243649891737	99.5466270930343	63.0877884136709	62.8126900818366
80	175.02450	175.024811988	1.75645585698225	C3H4O3	2M-H	Pyruvic acid; Malonic semialdehyde	2096; 51154	HMDB0000243; HMDB0011111	117; 61978	LMFA01060077;	C00022; C00222	32816; 17960	1060; 868	127-17-3; 926-61-4	CC(=O)C(=O)O; OC(=O)CC=O	LCTONWCANYUPML-UHFFFAOYSA-N; OAKURXIZZOAYBC-UHFFFAOYSA-N	Organic acids and derivatives; Organic oxygen compounds	Keto acids and derivatives; Organooxygen compounds	Alpha-keto acids and derivatives; Carbonyl compounds	*	2	373.735305473117	426.518762387085	451.710125724228	388.435290355084
81	175.04708	175.047278764	1.11182285650153	C4H8N4O4	M-H	Allantoic acid	47454	HMDB0001209	343	NA	C00499	30837	203	99-16-1	NC(=O)NC(NC(N)=O)C(O)=O	NUCLJNSWZCHRKL-UHFFFAOYSA-N	Organic acids and derivatives	Carboxylic acids and derivatives	Amino acids, peptides, and analogues	*	1	373.756276322234	354.180025998381	401.992754098157	133.880139675053
82	175.06094	175.061197494	1.48994517788992	C7H12O5	M-H	2-Isopropylmalic acid	2895	HMDB0000402	339	LMFA01170083	C02504	35128	5280523	49601-06-1	C(=O)(O)[C@](C(C)C)(O)CC(O)=O	BITYXLXUCSKTJS-ZETCQYMHSA-N	Lipids and lipid-like molecules	Fatty Acyls	Fatty acids and conjugates	*	1	18073.4818905703	16800.5711694312	23090.0256744051	13315.8906967295
83	175.96853	175.96844863	0.4657830306981	C3H7FNO2P	M+K-2H	(R)-3-Amino-2-fluoropropyl phosphenite	203811	HMDB0248770	NA	NA	NA	NA	76419056	NA	NCC(F)COP=O	ZUHQHFXKGMALPO-UHFFFAOYSA-N	Organic oxygen compounds	Organic oxoanionic compounds	Unclassified	NA	1	61.2173215089688	74.9472738457668	83.2669091404958	88.7574161907114
84	177.01918	177.018477449	3.96643845665629	C4H6N4O2	M+Cl	Glycoluril; 2,5-Diamino-4,5-diketopyrimidine	207300; 206120	HMDB0252872; HMDB0251499	;	;	;	42946;	; 91606	;	O=C1NC2NC(=O)NC2N1; NC1N=C(N)NC(=O)C1=O	VPVSTMAPERLKKM-UHFFFAOYSA-N; NVANETMVFYSFSK-UHFFFAOYSA-N	Organoheterocyclic compounds; Organoheterocyclic compounds	Azolidines; Diazines	Imidazolidines; Pyrimidines and pyrimidine derivatives	NA	2	126.071378573758	263.753554782581	168.685198366169	252.953425929764
85	179.03482	179.03412752	3.8715458422433	C4H8N4O2	M+Cl	N,N'-dinitrosopiperazine	64951	HMDB0041941	96186	NA	NA	NA	8819	140-79-4	O=NN1CCN(CC1)N=O	WNSYEWGYAFFSSQ-UHFFFAOYSA-N	Organoheterocyclic compounds	Diazinanes	Piperazines	NA	1	238.212395889304	280.466100306621	258.475018951212	290.792634400317
86	179.05587	179.056107808	1.31992515116773	C5H10O4	M+FA-H	(R)-2,3-Dihydroxy-isovalerate	1922	HMDB0012141	62808	LMFA01050453	C04272	15684	440279	19451-56-0	C(=O)(O)[C@H](O)C(C)(O)C	JTEYKUFKXGDTEU-VKHMYHEASA-N	Lipids and lipid-like molecules	Fatty Acyls	Fatty acids and conjugates	*	1	74582.2864795534	69854.5575373986	89080.7829960934	61167.7013367925
87	181.05064	181.0506285	0.0458690775049378	C8H8O2	M+FA-H	Phenylacetic acid; 2-Methylbenzoic acid; 4-Hydroxyphenylacetaldehyde	46930; 47915; 48165	HMDB0000209; HMDB0002340; HMDB0003767	129; 6632; 63506	; ;	C07086; C07215; C03765	30745; 36632; 15621	999; 8373; 440113	103-82-2; 118-90-1; 7339-87-9	OC(=O)CC1=CC=CC=C1; CC1=CC=CC=C1C(O)=O; OC1=CC=C(CC=O)C=C1	WLJVXDMOQOGPHL-UHFFFAOYSA-N; ZWLPBLYKEWSWPD-UHFFFAOYSA-N; IPRPPFIAVHPVJH-UHFFFAOYSA-N	Benzenoids; Benzenoids; Benzenoids	Benzene and substituted derivatives; Benzene and substituted derivatives; Benzene and substituted derivatives	Unclassified; Benzoic acids and derivatives; Phenylacetaldehydes	*	3	74.9895968069944	111.441723234966	91.4418472162779	85.0969709320445
88	181.07152	NA	1.33477547525544	C6H14O6	M-H	NA	NA	NA	NA	NA	NA	NA	NA	NA	NA	NA	NA	NA	NA	NA	NA	94179.5567938473	104800.47438333	107715.384147134	89361.4857897622
89	181.08059	181.079918916	3.71709465941805	C7H16FO2P	M-H	(R)-Methylphosphonofluoridic acid 1,2,2-trimethylpropyl ester	204442	HMDB0249500	66663	NA	C07494	NA	7305	96-64-0	CC(OP(C)(F)=O)C(C)(C)C	GRXKLBBBQUKJJZ-UHFFFAOYSA-N	Organic acids and derivatives	Organic phosphonic acids and derivatives	Phosphonic acid esters	*	1	212.083855550255	253.453288647144	240.156142346897	241.172132064104
90	183.06613	183.066278564	0.815235416794888	C8H10O2	M+FA-H	3-Ethyl-1,2-benzenediol; Tyrosol	63400; 48273	HMDB0040177; HMDB0004284	66508; 7044	;	C06728; C06044	16572; 1879	70278; 10393	933-99-3; 501-94-0	CCC1=C(O)C(O)=CC=C1; OCCC1=CC=C(O)C=C1	UUCQGNWZASKXNN-UHFFFAOYSA-N; YCCILVSKPBXVIP-UHFFFAOYSA-N	Benzenoids; Benzenoids	Phenols; Phenols	Benzenediols; Tyrosols and derivatives	*	2	103.425576522854	97.9645605436347	91.4353745522827	85.3239436456963
91	183.07582	183.075109324	3.89076207359095	C6H14N2O3	M+Na-2H	5-Hydroxylysine	47038	HMDB0000450	47	NA	C16741	18040	3032849	1190-94-9	NC[C@H](O)CC[C@H](N)C(O)=O	YSMODUONRAFBET-UHNVWZDZSA-N	Organic acids and derivatives	Carboxylic acids and derivatives	Amino acids, peptides, and analogues	*	1	795.305006619725	899.521565674879	955.576595967582	781.210623404895
92	183.13881	183.139053884	1.31694884778574	C11H20O2	M-H	Undecylenic acid; xi-gamma-Undecalactone; Citronellyl formate	546; 7771; 35252	HMDB0033724; HMDB0038311; HMDB0033371	2980; 67074; 41141	LMFA01030036; LMFA07040030; LMPR0102010014	C13910; C08571; C12295	35045; ;	5634; 7714; 7778	112-38-9; 104-67-6; 105-85-1	C(=C)CCCCCCCCC(=O)O; C(CCCCC)CC1CCC(=O)O1; C/C(/C)=C/CCC(C)CCOC=O	FRPZMMHWLSIFAZ-UHFFFAOYSA-N; PHXATPHONSXBIL-UHFFFAOYSA-N; DZNVIZQPWLDQHI-UHFFFAOYSA-N	Lipids and lipid-like molecules; Organoheterocyclic compounds; Lipids and lipid-like molecules	Fatty Acyls; Lactones; Fatty Acyls	Fatty acids and conjugates; Gamma butyrolactones; Fatty alcohol esters	*	3	149.192014039651	123.549188656032	285.080867807966	138.519708652906
93	184.06134	184.061531838	1.0488752821149	C8H11NO4	M-H	2-Aminobicyclo[3.1.0]hexane-2,6-dicarboxylic acid	200262	HMDB0244794	NA	NA	NA	NA	114827	NA	NC1(CCC2C(C12)C(O)=O)C(O)=O	VTAARTQTOOYTES-UHFFFAOYSA-N	Organic acids and derivatives	Carboxylic acids and derivatives	Amino acids, peptides, and analogues	NA	1	489.825745909567	552.11153236315	815.118952671423	441.068341143999
94	184.98537	184.985658782	1.53507925689071	C2H5O5P	M+FA-H	Acetylphosphate; Phosphonoacetate	47613; 48235	HMDB0001494; HMDB0004110	63131; 63576	;	C00227; C05682	15350; 15732	186; 546	590-54-5; 4408-78-0	CC(=O)OP(O)(O)=O; OC(=O)CP(O)(O)=O	LIPOUNRJVLNBCD-UHFFFAOYSA-N; XUYJLQHKOGNDPB-UHFFFAOYSA-N	Organic acids and derivatives; Organic acids and derivatives	Organic phosphoric acids and derivatives; Organic phosphonic acids and derivatives	Phosphate esters; Organic phosphonic acids	*	2	227.682333087075	296.128969559608	219.113207113084	293.082255020491
95	187.04171	187.041032485	3.60663208856794	C6H14O3S	M+Na-2H	Hexanesulfonic acid	207524	HMDB0253146	NA	NA	NA	NA	49937	NA	CCCCCCS(O)(=O)=O	FYAQQULBLMNGAH-UHFFFAOYSA-N	Organic acids and derivatives	Organic sulfonic acids and derivatives	Organosulfonic acids and derivatives	NA	1	397.866661153232	428.553321575699	514.858828772225	467.800693782042
96	188.03517	188.034766781	2.13376501512952	C10H9NO4	M-H2O-H	4-(2-Aminophenyl)-2,4-dioxobutanoic acid; 1-Nitro-5,6-dihydroxy-dihydronaphthalene	47327; 82240	HMDB0000978; HMDB0060328	5916; 70333	;	C01252; C14801	17442; 34099	472; 11954052	90924-76-8;	NC1=C(C=CC=C1)C(=O)CC(=O)C(O)=O; OC1C=CC2=C(C=CC=C2N(=O)=O)C1O	CAOVWYZQMPNAFJ-UHFFFAOYSA-N; VNMNNCGXMBPWIX-UHFFFAOYSA-N	Organic oxygen compounds; Benzenoids	Organooxygen compounds; Naphthalenes	Carbonyl compounds; Nitronaphthalenes	*	2	3472.13802961923	3174.57710273271	2815.75573373946	1592.56222060668
97	188.05638	188.056442159	0.323608594339164	C6H9NO3	M+FA-H	Vinylacetylglycine	47283	HMDB0000894	5851	NA	NA	74435	53477718	73122-61-9	OC(=O)CNC(=O)CC=C	UKISAGFGRDHYFO-UHFFFAOYSA-N	Organic acids and derivatives	Carboxylic acids and derivatives	Amino acids, peptides, and analogues	NA	1	1800.70533699454	1793.339788313	2200.49651756603	1502.4168250261
98	189.07675	189.07684325	0.50154557708629	C7H12O3	M+FA-H	Methyl (R)-3-methyl-2-oxopentanoate; 4-Hydroxycyclohexylcarboxylic acid; Tetrahydrofurfuryl acetate	7588; 47755; 55786	HMDB0037114; HMDB0001988; HMDB0031176	92085; 44761; 87469	LMFA07010933; ;	; ;	; 16817;	545106; 151138; 12506	3682-42-6; 17419-81-7; 637-64-9	CCC(C(C(=O)OC)=O)C; OC1CCC(CC1)C(O)=O; CC(=O)OCC1CCCO1	ZPSBJVARKCHQDF-UHFFFAOYSA-N; HCFRWBBJISAZNK-UHFFFAOYSA-N; AAQDYYFAFXGBFZ-UHFFFAOYSA-N	Lipids and lipid-like molecules; Organic oxygen compounds; Organoheterocyclic compounds	Fatty Acyls; Organooxygen compounds; Tetrahydrofurans	Fatty acid esters; Alcohols and polyols; Unclassified	NA	3	1830.28094311678	1836.68358000329	2027.82338572473	1321.79112633285
99	190.97238	190.97276889	2.06200233620964	C5H5F3O2	M+K-2H	1,1,1-Trifluoro-2,4-pentanedione	201563	HMDB0246204	336899	NA	NA	NA	73943	NA	CC(=O)CC(=O)C(F)(F)F	SHXHPUAKLCCLDV-UHFFFAOYSA-N	Organic oxygen compounds	Organooxygen compounds	Carbonyl compounds	NA	1	305.89991880684	433.373037270172	289.384848219741	287.486090314434
100	191.01964	191.019176296	2.41894524185085	C6H10O8	M-H2O-H	Galactaric acid	2914	HMDB0000639	4227	LMFA01170107	C00879	30852	3037582	526-99-8	C(=O)(O)[C@H](O)[C@@H](O)[C@@H](O)[C@H](O)C(=O)O	DSLZVSRJTYRBFB-DUHBMQHGSA-N	Organic oxygen compounds	Organooxygen compounds	Carbohydrates and carbohydrate conjugates	*	1	362304.890322325	420475.740181854	362344.434679651	345150.283558028
101	191.04552	191.045665818	0.769016670462147	C9H10N2O4	M-H2O-H	N-(5-Amino-2-hydroxybenzoyl)glycine; N-Carbamoyl-2-amino-2-(4-hydroxyphenyl)acetic acid	83271; 56282	HMDB0061683; HMDB0031813	1147; 87941	;	;	68589;	10353049; 578941	207747-14-6; 32507-69-0	NC1=CC=C(O)C(=C1)C(=O)NCC(O)=O; NC(=O)NC(C(O)=O)C1=CC=C(O)C=C1	HZXFAYOGIGTEDC-UHFFFAOYSA-N; GSHIDXLOTQDUAV-UHFFFAOYSA-N	Benzenoids; Organic acids and derivatives	Benzene and substituted derivatives; Carboxylic acids and derivatives	Benzoic acids and derivatives; Amino acids, peptides, and analogues	NA	2	4572.20668912539	4428.6365025795	5369.79645571494	3919.99829118762
102	191.05567	191.055561802	0.577800966774064	C7H14O7	M-H2O-H	Sedoheptulose	48042	HMDB0003219	NA	NA	C08355	27520	441483	470-46-2	OC[C@H]1O[C@](O)(CO)[C@@H](O)[C@H](O)[C@@H]1O	HAIWUXASLYEWLM-BNWJMWRWSA-N	Organic oxygen compounds	Organooxygen compounds	Carbohydrates and carbohydrate conjugates	*	1	719397.516388625	708850.6080036	843944.266938824	629646.914812594
103	191.10280	191.103726699	4.87256129136218	C6H14N2O2	M+FA-H	D-Lysine; L-Lysine; (3S)-3,6-Diaminohexanoate	48090; 46915; 51837	HMDB0003405; HMDB0000182; HMDB0012114	6919; 25; 62789	; ;	C00739; C00047; C01142	16855; 18019; 15613	57449; 5962; 439417	923-27-3; 56-87-1; 4299-56-3	NCCCC[C@@H](N)C(O)=O; NCCCC[C@H](N)C(O)=O; NCCC[C@H](N)CC(O)=O	KDXKERNSBIXSRK-RXMQYKEDSA-N; KDXKERNSBIXSRK-YFKPBYRVSA-N; QKEWQOJCHPFEAF-YFKPBYRVSA-N	Organic acids and derivatives; Organic acids and derivatives; Organic acids and derivatives	Carboxylic acids and derivatives; Carboxylic acids and derivatives; Carboxylic acids and derivatives	Amino acids, peptides, and analogues; Amino acids, peptides, and analogues; Amino acids, peptides, and analogues	*	3	795.692012727513	794.9616220497	1012.44678836288	664.353547029405
104	193.02358	193.023073754	2.60135849152091	C6H8N2O4	M+Na-2H	Hydantoin-5-propionic acid	47456	HMDB0001212	6084	NA	C05565	28297	782	5624-26-0	OC(=O)CCC1NC(=O)NC1=O	VWFWNXQAMGDPGG-UHFFFAOYSA-N	Organoheterocyclic compounds	Azolidines	Imidazolidines	*	1	4569.01130585303	5408.1655003552	4509.01481322086	4272.89244784751
105	193.03506	193.035372366	1.63081102634848	C5H8O5	M+FA-H	2-Hydroxyglutarate; Citramalic acid	1949; 47028	HMDB0059655; HMDB0000426	63268; 3273	LMFA01050483;	C02630; C00815	17084; 15584	43; 1081	2889-31-8; 597-44-4	OC(C(=O)O)CCC(=O)O; CC(O)(CC(O)=O)C(O)=O	HWXBTNAVRSUOJR-UHFFFAOYSA-N; XFTRTWQBIOMVPK-UHFFFAOYSA-N	Organic acids and derivatives; Lipids and lipid-like molecules	Hydroxy acids and derivatives; Fatty Acyls	Short-chain hydroxy acids and derivatives; Fatty acids and conjugates	*	2	1563.6304064439	1696.08859670358	1720.8441561604	1582.09373397263
106	193.05045	193.050632808	0.968216486853851	C10H10O4	M-H	Dimethyl phthalate; Ferulic acid; Isoferulic acid	206015; 47315; 47316	HMDB0251388; HMDB0000954; HMDB0000955	68931; 4156; 64942	; ;	C11233; C01494; C10470	; 17620; 27794	8554; 445858; 736186	131-11-3; 537-98-4; 25522-33-2	COC(=O)C1=CC=CC=C1C(=O)OC; COC1=C(O)C=CC(\C=C\C(O)=O)=C1; COC1=C(O)C=C(\C=C\C(O)=O)C=C1	NIQCNGHVCWTJSM-UHFFFAOYSA-N; KSEBMYQBYZTDHS-HWKANZROSA-N; QURCVMIEKCOAJU-HWKANZROSA-N	Benzenoids; Phenylpropanoids and polyketides; Phenylpropanoids and polyketides	Benzene and substituted derivatives; Cinnamic acids and derivatives; Cinnamic acids and derivatives	Benzoic acids and derivatives; Hydroxycinnamic acids and derivatives; Hydroxycinnamic acids and derivatives	*	3	133.75888203442	201.773364692682	169.935010006367	187.96643052432
107	193.05985	193.05945926	2.03535052997699	C7H12N2O3	M+Na-2H	Glycylproline; Glycyl-D-proline; Prolylglycine	47179; 207303; 51196	HMDB0000721; HMDB0252876; HMDB0011178	23672; 4185;	; ;	; ;	70744; ; 61695	3013625; 44369312; 6426709	704-15-4; 704-15-4; 2578-57-6	NCC(=O)N1CCC[C@H]1C(O)=O; NCC(=O)N1CCCC1C(O)=O; OC(=O)CNC(=O)[C@@H]1CCCN1	KZNQNBZMBZJQJO-YFKPBYRVSA-N; KZNQNBZMBZJQJO-UHFFFAOYSA-N; RNKSNIBMTUYWSH-YFKPBYRVSA-N	Organic acids and derivatives; Organic acids and derivatives; Organic acids and derivatives	Carboxylic acids and derivatives; Carboxylic acids and derivatives; Carboxylic acids and derivatives	Amino acids, peptides, and analogues; Amino acids, peptides, and analogues; Amino acids, peptides, and analogues	NA	3	7806.48367503003	7597.17392156504	9053.9023564529	6735.68136771458
108	194.04570	194.045881781	0.927640797276294	C9H9NO4	M-H	Salicyluric acid; Dopaquinone; Leucodopachrome	47251; 47463; 48219	HMDB0000840; HMDB0001229; HMDB0004067	617; 354; 58201	; ;	C07588; C00822; C05604	9008; 16852; 60872	10253; 439316; 161255	487-54-7; 4430-97-1; 18766-67-1	OC(=O)CNC(=O)C1=C(O)C=CC=C1; N[C@@H](CC1=CC(=O)C(=O)C=C1)C(O)=O; OC(=O)[C@@H]1CC2=CC(O)=C(O)C=C2N1	ONJSZLXSECQROL-UHFFFAOYSA-N; AHMIDUVKSGCHAU-LURJTMIESA-N; JDWYRSDDJVCWPB-LURJTMIESA-N	Benzenoids; Organic acids and derivatives; Organoheterocyclic compounds	Benzene and substituted derivatives; Carboxylic acids and derivatives; Indoles and derivatives	Benzoic acids and derivatives; Amino acids, peptides, and analogues; Indolecarboxylic acids and derivatives	*	3	131.422576940385	110.759942922121	102.24261039765	114.146939569563
109	194.93672	194.936210594	2.62365924158278	C2H2N2S3	M+FA-H	2,5-Dimercapto-1,3,4-thiadiazole	199842	HMDB0244326	NA	NA	NA	NA	14078	NA	SC1=NN=C(S)S1	BIGYLAKFCGVRAN-UHFFFAOYSA-N	Organoheterocyclic compounds	Azoles	Thiadiazoles	NA	1	109.815590002775	172.113086140989	43.9474036993296	67.5176816740772
110	194.94620	194.946653291	2.3150807463637	C6H3ClO4	M+Na-2H	cis-2-Chloro-4-carboxymethylenebut-2-en-1,4-olide	82350	HMDB0060455	NA	NA	NA	38122	190225	NA	OC(=O)C=C1OC(=O)C(Cl)=C1	ADSGHWJRPOXXTD-UHFFFAOYSA-N	Organoheterocyclic compounds	Dihydrofurans	Furanones	NA	1	208.808219015569	292.303791096657	119.683990046216	119.441557268477
111	195.05068	195.05102243	1.76126983305024	C5H10O5	M+FA-H	D-Xylose	46870	HMDB0000098	314	NA	C00181	53455	135191	58-86-6	O[C@@H]1COC(O)[C@H](O)[C@H]1O	SRBFZHDQGSBBOR-IOVATXLUSA-N	Organic oxygen compounds	Organooxygen compounds	Carbohydrates and carbohydrate conjugates	*	1	46137.6863417075	50536.5719099675	45485.5668799029	48528.294492006
112	196.02496	196.025146339	0.929628102310508	C8H7NO5	M-H	3-Hydroxy-2-methylpyridine-4,5-dicarboxylate	48938	HMDB0006955	327680	NA	C04604	17978	440403	NA	CC1=NC=C(C(O)=O)C(C(O)=O)=C1O	LVJJEIJOKPHQOU-UHFFFAOYSA-N	Organoheterocyclic compounds	Pyridines and derivatives	Pyridinecarboxylic acids and derivatives	*	1	155.797639210806	137.69776703033	122.175213194509	117.929266445567
113	197.00881	197.008611598	1.00753454365208	C8H8O7	M-H2O-H	(+)-Diacetyl-L-tartaric anhydride; Diacetyl-L-tartaric Anhydride	198723; 205773	HMDB0242250; HMDB0251121	;	;	;	;	95411; 13725948	;	CC(=O)OC1C(OC(C)=O)C(=O)OC1=O; CC(=O)C1(O)C(=O)OC(=O)C1(O)C(C)=O	XAKITKDHDMPGPW-UHFFFAOYSA-N; KGCYYMUHGZTDQN-UHFFFAOYSA-N	Organic acids and derivatives; Organic acids and derivatives	Carboxylic acids and derivatives; Carboxylic acids and derivatives	Tetracarboxylic acids and derivatives; Dicarboxylic acids and derivatives	NA	2	639.744179822793	718.689421268351	504.393164129819	464.090640103998
114	197.05505	197.055711282	3.37371134780002	C7H8N6	M+Na-2H	6-Methylpteridine-2,4-diamine	202367	HMDB0247090	NA	NA	NA	NA	254916	NA	CC1=CN=C2N=C(N)N=C(N)C2=N1	MFNAKLLYSPINFZ-UHFFFAOYSA-N	Organoheterocyclic compounds	Pteridines and derivatives	Unclassified	NA	1	419.155011066133	451.276854653399	375.285996915906	490.482445292592
115	197.08168	197.081382622	1.50873354139052	C10H16O5	M-H2O-H	Isoketocamphoric acid	254899	HMDB0301824	NA	NA	NA	NA	NA	NA	CC(=O)C(C)(C)C(CC(O)=O)CC(O)=O	WLXCRBOZJKAXCC-UHFFFAOYSA-N	Lipids and lipid-like molecules	Fatty Acyls	Fatty acids and conjugates	NA	1	155.656726289336	152.629452104729	136.120190774725	120.156876443431
116	197.11801	197.11831844	1.5594214833721	C11H18O3	M-H	4-(4-Methylcyclohexyl)-4-oxobutanoic acid	208044	HMDB0253742	NA	NA	NA	NA	6919096	NA	CC1CCC(CC1)C(=O)CCC(O)=O	JOWMTYWOBJALGB-UHFFFAOYSA-N	Organic acids and derivatives	Keto acids and derivatives	Gamma-keto acids and derivatives	NA	1	344.852960110414	393.398836490346	304.885811632272	363.332388678669
117	199.00958	199.010419944	4.22534558088626	C4H10O2S2	M+FA-H	1,4-Dithiothreitol	52405	HMDB0013593	NA	NA	C00265	42106	439196	NA	O[C@@H](CS)[C@@H](O)CS	VHJLVAABSRFDPM-IMJSIDKUSA-N	Organic oxygen compounds	Organooxygen compounds	Alcohols and polyols	*	1	161.756212910844	208.349455790233	152.594767696995	123.720269665747
118	199.03349	199.033542956	0.281398296882162	C11H8N2S	M-H	Camalexin; 2-Methyl-4-(pyridin-3-ylethynyl)thiazole; Naphtho[1,2-d]thiazol-2-amine	61998; 208988; 209441	HMDB0038631; HMDB0254936; HMDB0255450	93292; ;	; ;	; ;	22990; ;	636970; 9794218; 94880	135531-86-1; ;	N1C=C(C2=NC=CS2)C2=CC=CC=C12; CC1=NC(=CS1)C#CC1=CN=CC=C1; NC1=NC2=C(S1)C=CC1=CC=CC=C21	IYODIJVWGPRBGQ-UHFFFAOYSA-N; NRBNGHCYDWUVLC-UHFFFAOYSA-N; FECQXVPRUCCUIL-UHFFFAOYSA-N	Organoheterocyclic compounds; Organoheterocyclic compounds; Organoheterocyclic compounds	Indoles and derivatives; Azoles; Naphthothiazoles	Indoles; Thiazoles; Unclassified	NA	3	136.392425666061	106.212588567726	164.335542712872	87.4709020912248
119	200.98899	200.98942444	2.16412015423673	C8H8N2S	M+K-2H	2H-Benzimidazole-2-thione, 1,3-dihydro-4-methyl-	201837	HMDB0246500	NA	NA	NA	NA	97521	NA	CC1=C2NC(S)=NC2=CC=C1	UDQCDDZBBZNIFA-UHFFFAOYSA-N	Organoheterocyclic compounds	Benzimidazoles	Unclassified	NA	1	158.130982515644	168.926030302829	274.239841167849	89.8607793621884
120	202.03528	202.035706717	2.09803124445646	C6H7NO4	M+FA-H	2-Aminomuconic acid	2894	HMDB0001241	45922	LMFA01170082	C02220	15745	5280499	4548-99-6	C(=O)(O)/C(/N)=C\C=C/C(=O)O	ZRHONLCTYUYMIQ-HSFFGMMNSA-N	Organic acids and derivatives	Carboxylic acids and derivatives	Amino acids, peptides, and analogues	*	1	166.486485530429	175.945569681357	245.553287592972	189.121556028425
121	202.07178	202.072096523	1.54675634429794	C8H13NO5	M-H	Adipoylglycine; N-acetyl-L-2-aminoadipate(2-)	197328; 83742	HMDB0240731; HMDB0062715	;	;	;	;	60941336; 13943174	;	OC(=O)CCCCC(=O)NCC(O)=O; CC(O)=NC(CCCC(O)=O)C(O)=O	UJHDYVYBNDNRRQ-UHFFFAOYSA-N; FTTGAAZKBNZDCZ-UHFFFAOYSA-N	Organic acids and derivatives; Organic acids and derivatives	Carboxylic acids and derivatives; Carboxylic acids and derivatives	Amino acids, peptides, and analogues; Amino acids, peptides, and analogues	NA	2	750.277276865182	749.930857805355	1018.0438512987	516.130241729962
122	203.01941	203.019726598	1.55768139187658	C7H8O7	M-H	2-(2-Oxopropanoyloxy)butanedioic acid; Daucic acid	211624; 56152	HMDB0258031; HMDB0031665	; 87845	;	;	; 172444	53644070; 5316316	; 34098-52-7	CC(=O)C(=O)OC(CC(O)=O)C(O)=O; OC1C=C(OC(C1O)C(O)=O)C(O)=O	AIBNGERYLGBBKO-UHFFFAOYSA-N; KUKCUROTFRBUNU-UHFFFAOYSA-N	Organic acids and derivatives; Organic acids and derivatives	Carboxylic acids and derivatives; Hydroxy acids and derivatives	Tricarboxylic acids and derivatives; Beta hydroxy acids and derivatives	NA	2	402.852796065757	550.426882467452	373.524684779242	595.695729673224
123	205.03504	205.035376674	1.64922802905325	C7H10O7	M-H	Homocitric acid	48123	HMDB0003518	6943	NA	C01251	52222	439459	13052-73-8	OC(=O)CC[C@@](O)(CC(O)=O)C(O)=O	XKJVEVRQMLKSMO-SSDOTTSWSA-N	Organic acids and derivatives	Carboxylic acids and derivatives	Tricarboxylic acids and derivatives	*	1	817.632565042423	986.005385409476	735.951378836102	1033.69703019073
124	205.08678	205.087018314	1.14052658606333	C12H14O3	M-H	Ethyl trans-p-methoxycinnamate; Aceteugenol	55509; 58221	HMDB0030762; HMDB0034122	68349; 70162	;	C10476; C14567	259672;	5281783; 7136	24393-56-4; 93-28-7	CCOC(=O)\C=C\C1=CC=C(OC)C=C1; COC1=C(OC(C)=O)C=CC(CC=C)=C1	DHNGCHLFKUPGPX-RMKNXTFCSA-N; SCCDQYPEOIRVGX-UHFFFAOYSA-N	Phenylpropanoids and polyketides; Benzenoids	Cinnamic acids and derivatives; Phenol esters	Cinnamic acid esters; Unclassified	*	2	446.071374463972	672.43391463896	425.588515275783	687.132018849479
125	206.00687	206.007089339	1.07771624703031	C7H7NO5	M+Na-2H	2-Amino-3-carboxymuconic acid semialdehyde	47522	HMDB0001330	3319	NA	C04409	995	5280673	16597-19-6	N\C(C(O)=O)=C(\C=C/C=O)/C(O)=O	KACPVQQHDVBVFC-OIFXTYEKSA-N	Organic acids and derivatives	Carboxylic acids and derivatives	Amino acids, peptides, and analogues	*	1	199.800935049776	137.18527606216	143.507265844088	201.611329500925
126	206.08192	206.082267283	1.7055793206617	C11H13NO3	M-H	Methylone; N-Acetyl-L-phenylalanine	208741; 47069	HMDB0254656; HMDB0000512	73543; 34536	;	C20126; C03519	; 16259	45789647; 74839	186028-79-5; 2018-61-3	CNC(C)C(=O)C1=CC2=C(OCO2)C=C1; CC(=O)N[C@@H](CC1=CC=CC=C1)C(O)=O	VKEQBMCRQDSRET-UHFFFAOYSA-N; CBQJSKKFNMDLON-JTQLQIEISA-N	Organoheterocyclic compounds; Organic acids and derivatives	Benzodioxoles; Carboxylic acids and derivatives	Unclassified; Amino acids, peptides, and analogues	*	2	1632.42914262063	1736.8164384055	1830.66245643687	1333.55371912855
127	206.86162	206.862067093	2.14937167075034	CHBrCl2	M+FA-H	Bromodichloromethane	83297	HMDB0061732	70279	NA	C14708	34591	6359	75-27-4	ClC(Cl)Br	FMWLUWPQPKEARP-UHFFFAOYSA-N	Organohalogen compounds	Alkyl halides	Halomethanes	*	1	102.76224093282	61.8148953288716	80.5190678817873	60.237094826747
128	207.06596	207.065427642	2.55387176785341	C6H12N4O2	M+Cl	1,1'-Azobis(N,N-dimethylformamide)	199831	HMDB0244313	NA	NA	NA	48958	4278	NA	CN(C)C(=O)N=NC(=O)N(C)C	VLSDXINSOMDCBK-UHFFFAOYSA-N	Organic acids and derivatives	Organic carbonic acids and derivatives	Unclassified	NA	1	7334.6205492256	10469.9856945719	7118.19157280856	8808.89280802265
129	212.98890	212.9879445	4.49232107633546	C10H7ClO	M+Cl	4-Chloro-1-naphthol	202400	HMDB0247127	339194	NA	NA	NA	11787	NA	OC1=CC=C(Cl)C2=CC=CC=C12	LVSPDZAGCBEQAV-UHFFFAOYSA-N	Benzenoids	Naphthalenes	Naphthols and derivatives	NA	1	258.692214157421	322.652805658847	220.429589972054	205.333454246293
130	214.03389	214.034641493	3.53285125926603	C7H7N5O2	M+Na-2H	6-Hydroxymethylpterin	202357	HMDB0247079	NA	NA	NA	NA	69736	NA	NC1=NC2=NC=C(CO)N=C2C(=O)N1	XGWIBNWDLMIPNF-UHFFFAOYSA-N	Organoheterocyclic compounds	Pteridines and derivatives	Pterins and derivatives	NA	1	190.096870802884	121.317823729341	197.671416324422	157.138520329802
131	215.00481	215.005074504	1.24437364059937	C9H10N2S	M+K-2H	2-Ethylsulfanyl-1H-benzoimidazole	200130	HMDB0244644	NA	NA	NA	NA	NA	NA	CCSC1=NC2=CC=CC=C2N1	UGCOPUIBNABIEP-UHFFFAOYSA-N	Organoheterocyclic compounds	Benzimidazoles	Unclassified	NA	1	322.264685300846	438.274562289852	335.481001807445	260.427268070921
132	215.12852	215.12887882	1.67892965307307	C10H18O2	M+FA-H	Citronellic acid; 8-Methylnonenoate	199; 1364	HMDB0035837; HMDB0012183	4630; 62842	LMFA01020104; LMFA01030994	C16462; C18202	80507; 81581	10402; 5365959	502-47-6; 59320-77-3	C(=C(/C)\C)/CCC(C)CC(=O)O; CC(/C=C/CCCCC(=O)O)C	GJWSUKYXUMVMGX-UHFFFAOYSA-N; OCALSPDXYQHUHA-FNORWQNLSA-N	Lipids and lipid-like molecules; Lipids and lipid-like molecules	Prenol lipids; Fatty Acyls	Monoterpenoids; Fatty acids and conjugates	*	2	253.015531648862	217.608306581206	364.125239382503	208.781297888626
133	216.02348	216.023707031	1.04967424077785	C10H7N3OS	M-H	5-Hydroxythiabendazole	202883	HMDB0247680	2824	NA	NA	NA	108227	948-71-0	OC1=CC2=C(C=C1)N=C(N2)C1=CSC=N1	VNENJHUOPQAPAT-UHFFFAOYSA-N	Organoheterocyclic compounds	Benzimidazoles	Unclassified	NA	1	130.536224199834	95.9974356949077	179.20212328222	85.5612417921797
134	216.05094	216.051361078	1.9354551098573	C8H11NO6	M-H	Glutamyl pyruvate; Lycoperdic acid	207246; 55232	HMDB0252814; HMDB0030417	; 86958	;	;	; 168591	19065649; 85157543	; 69086-72-2	CC(=O)C(=O)OC(=O)C(N)CCC(O)=O; NC(CC1(CCC(=O)O1)C(O)=O)C(O)=O	ZGASRUHPFWFDDT-UHFFFAOYSA-N; ZQVZYZVRVFBTDG-UHFFFAOYSA-N	Organic acids and derivatives; Organic acids and derivatives	Carboxylic acids and derivatives; Carboxylic acids and derivatives	Amino acids, peptides, and analogues; Amino acids, peptides, and analogues	NA	2	80.7987498040163	101.148270982137	103.329453175282	123.208575918877
135	216.08737	216.087746587	1.73853071333156	C9H15NO5	M-H	3-[(2-Oxoacetyl)oxy]-4-(trimethylazaniumyl)butanoate	198315	HMDB0241791	NA	NA	NA	NA	NA	NA	C[N+](C)(C)CC(CC([O-])=O)OC(=O)C=O	PMHVEZKBYYNQIG-UHFFFAOYSA-N	Lipids and lipid-like molecules	Fatty Acyls	Fatty acid esters	NA	1	345.36649314431	318.240178500385	515.09227286339	212.907563678141
136	217.01183	217.011840366	0.0676858722397767	C9H8O5	M+Na-2H	3-Methoxy-4,5-methylenedioxybenzoic acid; 4-Hydroxy-benzenepropanedioate	55539; 81847	HMDB0030800; HMDB0059809	87205;	;	;	; 89654	607309; 66886955	526-34-1;	COC1=C2OCOC2=CC(=C1)C(O)=O; OC(=O)CC(=O)OC1=CC=C(O)C=C1	AOHAPDDBNAPPIN-UHFFFAOYSA-N; LEOVWDSHDAVANJ-UHFFFAOYSA-N	Benzenoids; Benzenoids	Benzene and substituted derivatives; Phenol esters	Benzoic acids and derivatives; Unclassified	NA	2	251.153396577587	306.071942186495	271.80733910154	292.540704897148
137	217.07154	217.07176218	1.01334564522324	C9H14O6	M-H	Triacetin	13723	HMDB0029592	44144	LMGL03012615	NA	9661	5541	102-76-1	C(OC(=O)C)[C@]([H])(OC(C)=O)COC(C)=O	URAYPUMNDPQOKB-UHFFFAOYSA-N	Lipids and lipid-like molecules	Glycerolipids	Triradylcglycerols	NA	1	217.331659452252	266.663114893917	214.847791416206	197.498215941738
138	222.07689	222.077181909	1.33593490834417	C11H13NO4	M-H	bendiocarb; N-Acetyl-L-tyrosine	203975; 47268	HMDB0248947; HMDB0000866	44456; 5827	;	C14433; C01657	34556; 21563	2314; 68310	22781-23-3; 537-55-3	CNC(=O)OC1=CC=CC2=C1OC(C)(C)O2; CC(=O)N[C@@H](CC1=CC=C(O)C=C1)C(O)=O	XEGGRYVFLWGFHI-UHFFFAOYSA-N; CAHKINHBCWCHCF-JTQLQIEISA-N	Organoheterocyclic compounds; Organic acids and derivatives	Benzodioxoles; Carboxylic acids and derivatives	Unclassified; Amino acids, peptides, and analogues	*	2	157.133632860986	103.550222012229	109.592809040764	117.113293429083
139	223.04564	223.045937052	1.35184104076268	C6H10O6	M+FA-H	2-Keto-3-deoxy-D-gluconic acid	1952	HMDB0001353	6184	LMFA01050486	C01216	17028	194024	17510-99-5	C(=O)(C(C[C@H]([C@@H](CO)O)O)=O)O	WPAMZTWLKIDIOP-NQXXGFSBSA-N	Organic acids and derivatives	Keto acids and derivatives	Medium-chain keto acids and derivatives	*	1	2157.33969165709	2950.40379059157	1805.03042087323	3431.14283261294
140	224.05620	224.055896143	1.34389674368647	C10H13NO6	M-H2O-H	1-[3,4-Dihydroxy-5-(hydroxymethyl)oxolan-2-yl]-4-hydroxyhydropyridin-2-one	199347	HMDB0243807	NA	NA	NA	NA	54676525	NA	OCC1OC(C(O)C1O)N1C=CC(O)=CC1=O	CBOKZNLSFMZJJA-UHFFFAOYSA-N	Organic oxygen compounds	Organooxygen compounds	Carbohydrates and carbohydrate conjugates	NA	1	287.927220221859	190.207802676891	1162.14938120949	185.075975203774
141	225.05138	225.05169543	1.4072200831077	C9H10N2O5	M-H	5H-Indazole-5,5-dicarboxylicacid, 1,2,3,4,6,7-hexahydro-3-oxo-; 3-Nitrotyrosine	199845; 47707	HMDB0244329; HMDB0001904	; 6383	;	;	; 44454	21121227; 65124	; 3604-79-3	OC(=O)C1(CCC2=C(C1)C(=O)NN2)C(O)=O; N[C@@H](CC1=CC=C(O)C(=C1)[N+]([O-])=O)C(O)=O	JGVHSSOIVVLKHG-UHFFFAOYSA-N; FBTSQILOGYXGMD-LURJTMIESA-N	Organoheterocyclic compounds; Organic acids and derivatives	Azolines; Carboxylic acids and derivatives	Pyrazolines; Amino acids, peptides, and analogues	NA	2	159.693185629324	133.60282698559	135.455123860304	126.928391604744
142	225.06128	225.061591411	1.39246100821359	C7H14O8	M-H	2,3,4,5,6,7-Hexahydroxyheptanoic acid	197050	HMDB0240292	NA	NA	NA	59201	61888	NA	OC[C@@H](O)[C@@H](O)[C@H](O)[C@@H](O)C(O)C(O)=O	KWMLJOLKUYYJFJ-GASJEMHNSA-N	Organic oxygen compounds	Organooxygen compounds	Carbohydrates and carbohydrate conjugates	NA	1	4492.44768582758	4392.0176201172	4850.45051522486	3472.2433848245
143	225.11295	225.11268275	1.17391155728461	C12H20O5	M-H2O-H	Polyethylene, oxidized	56805	HMDB0032472	88485	NA	NA	168411	24847855	68441-17-8	CC(C(O)CCCCC=O)C(=O)CCC(O)=O	AZUZXOSWBOBCJY-UHFFFAOYSA-N	Organic acids and derivatives	Keto acids and derivatives	Medium-chain keto acids and derivatives	NA	1	3716.1245291272	4995.44386984387	3655.594147337	4277.65668148271
144	226.99586	226.99544289	1.82023753241872	C8H8N2O2S2	M-H	Thiolutin	58294	HMDB0034228	89788	NA	NA	156450	6870	87-11-6	CN1C(=O)C(NC(C)=O)=C2SSC=C12	MHMRAFONCSQAIA-UHFFFAOYSA-N	Organic nitrogen compounds	Organonitrogen compounds	N-arylamides	NA	1	676.539029335748	742.4552011089	829.752403856753	812.136926769916
145	227.12862	227.128883128	1.15607236636928	C12H20O4	M-H	Traumatic acid	2817	HMDB0000933	5882	LMFA01170002	C16308	545687	5283028	6402-36-4	C(CC(=O)O)CCCCCC/C=C/C(=O)O	MAZWDMBCPDUFDJ-VQHVLOKHSA-N	Lipids and lipid-like molecules	Fatty Acyls	Fatty acids and conjugates	*	1	1864.0378555577	1973.99687319787	2444.95011509358	1925.33254835042
146	228.05113	228.051361078	1.00034177851493	C9H11NO6	M-H	4,5-seco-dopa	256987	HMDB0304164	NA	NA	NA	NA	NA	NA	[H]C(O)=C([H])C(\C[C@]([H])(N)C(O)=O)=C(\[H])C(=O)C(O)=O	PIYTUGMLAKPQKI-DIGIGMHNSA-N	Organic acids and derivatives	Carboxylic acids and derivatives	Amino acids, peptides, and analogues	NA	1	1085.79003220294	982.779110355527	1687.83289220363	948.94759218875
147	228.97531	228.97560761	1.31608237721185	C6H8O7	M+K-2H	Diketogulonic acid	2186	HMDB0005971	45874	LMFA01060195	C04575	15622	440390	3409-57-2	C(=O)(O)C(=O)C(=O)[C@H](O)[C@@H](O)CO	GJQWCDSAOUMKSE-STHAYSLISA-N	Organic oxygen compounds	Organooxygen compounds	Carbohydrates and carbohydrate conjugates	*	1	1661.70607508271	1952.81983596101	1883.94300716162	1306.69586291822
148	229.02279	229.023226494	1.91047922813416	C6H12N2O5	M+K-2H	Serylserine	54059	HMDB0029048	23926	NA	NA	73653	7019104	6620-95-7	N[C@@H](CO)C(=O)N[C@@H](CO)C(O)=O	XZKQVQKUZMAADP-IMJSIDKUSA-N	Organic acids and derivatives	Carboxylic acids and derivatives	Amino acids, peptides, and analogues	NA	1	876.522114500786	1111.40784793095	692.837044505329	702.218523554249
149	230.98199	230.9830388	4.53095671637181	C10H7ClO3	M+Na-2H	3-Chloro-4-methyl-7-hydroxycoumarin	202410	HMDB0247140	329018	NA	NA	38620	5355079	NA	CC1=C(Cl)C(=O)OC2=C1C=CC(O)=C2	ODZHLDRQCZXQFQ-UHFFFAOYSA-N	Phenylpropanoids and polyketides	Coumarins and derivatives	Hydroxycoumarins	NA	1	115.679290738231	153.117405737905	102.533278578678	87.2530033935246
150	233.06642	233.066126475	1.25618580806048	C9H16O8	M-H2O-H	Glucose propionate; [(2R,3S,4R,5R)-3,4,5,6-Tetrahydroxy-1-oxohexan-2-yl] 2-hydroxypropanoate	207221; 211629	HMDB0252785; HMDB0258037	;	;	;	;	;	;	CCC(=O)OC1(O)OC(CO)C(O)C(O)C1O; CC(O)C(=O)OC(C=O)C(O)C(O)C(O)CO	PCFIAZZAJNYGGV-UHFFFAOYSA-N; GGTVXTGXRPOKPC-UHFFFAOYSA-N	Organic oxygen compounds; Lipids and lipid-like molecules	Organooxygen compounds; Fatty Acyls	Carbohydrates and carbohydrate conjugates; Fatty alcohols	NA	2	309.841499883599	350.110175958474	380.408610242348	295.7523912065
151	233.96543	233.965082051	1.48325041009963	C5H11NO3Se	M+Na-2H	Selenomethionine se-oxide	82203	HMDB0060257	327838	NA	NA	NA	440767	NA	C[Se](=O)CCC(N)C(O)=O	KGXZPWNBFWCDRF-UHFFFAOYSA-N	Organic acids and derivatives	Carboxylic acids and derivatives	Amino acids, peptides, and analogues	NA	1	162.978453815376	179.97719630324	312.551898949376	82.8523184845841
152	236.05620	236.056446467	1.02414602992439	C11H11NO5	M-H	N-Benzoylaspartic acid; Methyl 2,3-dihydro-3,5-dihydroxy-2-oxo-3-indoleacetic acid	58313; 62264	HMDB0034251; HMDB0038942	89804; 93553	;	;	169334;	95664; 45782784	4631-12-3; 57061-18-4	OC(=O)CC(NC(=O)C1=CC=CC=C1)C(O)=O; COC(=O)CC1(O)C(=O)NC2=C1C=C(O)C=C2	DJLTZJGULPLVOA-UHFFFAOYSA-N; YPPHXVJCTQPTBV-UHFFFAOYSA-N	Organic acids and derivatives; Organoheterocyclic compounds	Carboxylic acids and derivatives; Indoles and derivatives	Amino acids, peptides, and analogues; Indolyl carboxylic acids and derivatives	NA	2	159.570747352039	172.196328666154	155.779653492747	108.782942215294
153	236.07725	236.077571531	1.36187179272991	C7H13NO5	M+FA-H	Calystegine C1	55920	HMDB0031346	87600	NA	NA	165180	3851514	156705-04-3	OC1CC2(O)NC1C(O)C(O)C2O	GGOJRYWHKVYFQK-UHFFFAOYSA-N	Alkaloids and derivatives	Tropane alkaloids	Unclassified	NA	1	702.420642283231	687.794865240173	559.285846283838	414.116856418138
154	237.04012	237.040462052	1.43325167567878	C11H10O6	M-H	Benzoylmalic acid	62769	HMDB0039494	94064	NA	NA	174225	13953341	22138-51-8	OC(=O)CC(OC(=O)C1=CC=CC=C1)C(O)=O	NVPJTXMOQCANSN-UHFFFAOYSA-N	Benzenoids	Benzene and substituted derivatives	Benzoic acids and derivatives	NA	1	3163.62935645985	3901.2319246719	2960.22916964849	3452.83604128556
155	237.06129	237.061587116	1.24719646323488	C7H12O6	M+FA-H	Quinic acid	48024	HMDB0003072	NA	NA	C00296	17521	6508	77-95-2	O[C@@H]1C[C@@](O)(C[C@@H](O)[C@H]1O)C(O)=O	AAWZDTNXLSGCEK-WYWMIBKRSA-N	Organic oxygen compounds	Organooxygen compounds	Alcohols and polyols	*	1	3909.19825570662	4520.11195475479	4628.43323954835	4056.58104188361
156	238.07160	238.071546207	0.223392577101031	C11H15NO6	M-H2O-H	3-[2-Carboxyprop-1-enyl(ethoxycarbonyl)amino]-2-methylprop-2-enoic acid	211435	HMDB0257806	NA	NA	NA	NA	54433909	NA	CCOC(=O)N(C=C(C)C(O)=O)C=C(C)C(O)=O	WJKBLCUQNVHPKU-UHFFFAOYSA-N	Organic acids and derivatives	Carboxylic acids and derivatives	Dicarboxylic acids and derivatives	NA	1	139.631106489552	96.4245425811606	300.863497255516	90.6261431998709
157	239.04391	239.044023494	0.479455591234107	C7H12N2O5	M+Cl	Alanylaspartic acid; L-beta-aspartyl-L-alanine; gamma-Glutamylglycine	53724; 51180; 51451	HMDB0028683; HMDB0011162; HMDB0011667	23907; 62011;	; ;	; ;	73803; ; 73845	99719; 14284576; 165527	20727-65-5; ; 1948-29-4	C[C@H](N)C(=O)N[C@@H](CC(O)=O)C(O)=O; CC(NC(=O)CC(N)C(O)=O)C(O)=O; N[C@@H](CCC(=O)NCC(O)=O)C(O)=O	XAEWTDMGFGHWFK-IMJSIDKUSA-N; ARSVRKCVNFIICJ-UHFFFAOYSA-N; ACIJGUBIMXQCMF-BYPYZUCNSA-N	Organic acids and derivatives; Organic acids and derivatives; Organic acids and derivatives	Peptidomimetics; Peptidomimetics; Carboxylic acids and derivatives	Hybrid peptides; Hybrid peptides; Amino acids, peptides, and analogues	NA	3	30.1197450842225	33.2827384515088	36.31512636865	23.4978711812502
158	239.09216	239.0919473	0.891656357064993	C12H18O6	M-H2O-H	L-enantiomer; 1,1'-(Tetrahydro-6a-hydroxy-2,3a,5-trimethylfuro[2,3-d]-1,3-dioxole-2,5-diyl)bis-ethanone	208149; 56829	HMDB0253884; HMDB0032527	; 88506	;	;	; 168972	4229821; 193527	; 18114-49-3	CC1(C)OC2COC3(COC(C)(C)O3)C(=O)C2O1; CC(=O)C1(C)CC2(O)OC(C)(OC2(C)O1)C(C)=O	IVWWFWFVSWOTLP-UHFFFAOYSA-N; TXTNKDRGVWKECN-UHFFFAOYSA-N	Organoheterocyclic compounds; Organic oxygen compounds	Dioxolopyrans; Organooxygen compounds	Unclassified; Ethers	NA	2	311.260708741188	436.763705963284	290.227140483855	378.693848680131
159	240.98373	240.982683083	4.36344290158071	C10H7O3P	M+Cl	Naphthalen-1-yloxy-oxido-oxophosphanium	209438	HMDB0255447	NA	NA	NA	NA	57349007	NA	[O-][P+](=O)OC1=CC=CC2=CC=CC=C12	DOUPMKZWDYCBSH-UHFFFAOYSA-N	Benzenoids	Naphthalenes	Unclassified	NA	1	333.647081441297	445.640553697059	332.199793193682	256.621047183551
160	241.03139	241.03232394	3.88804262224598	C14H12O3S	M-H2O-H	Suprofen	53141	HMDB0015008	43341	NA	C07320	9362	5359	40828-46-4	CC(C(O)=O)C1=CC=C(C=C1)C(=O)C1=CC=CS1	MDKGKXOCJGEUJW-UHFFFAOYSA-N	Organic oxygen compounds	Organooxygen compounds	Carbonyl compounds	*	1	135.273571072279	176.936338261116	155.480189229144	83.2800063683811
161	241.10784	241.107597372	0.99885510112369	C12H20O6	M-H2O-H	Glycerol tripropanoate	57125	HMDB0032857	88776	NA	NA	88153	8763	139-45-7	CCC(=O)OCC(COC(=O)CC)OC(=O)CC	YZWRNSARCRTXDS-UHFFFAOYSA-N	Lipids and lipid-like molecules	Glycerolipids	Triradylcglycerols	NA	1	98.7617427900218	162.421668223792	108.983352240522	127.364771634351
162	244.06702	244.068070669	4.29713475722324	C10H15N3S	M+Cl	Talipexole	212157	HMDB0258691	314723	NA	NA	NA	5374	NA	C=CCN1CCC2=C(CC1)SC(=N)N2	DHSSDEDRBUKTQY-UHFFFAOYSA-N	Organoheterocyclic compounds	Azepines	Unclassified	NA	1	3500.37546353813	3427.86471791883	3613.23936135796	3042.12371858689
163	245.13912	245.139447814	1.34072869350393	C12H22O5	M-H	Dibutyl malate; 3-Hydroxydodecanedioic acid	56177; 2901	HMDB0031696; HMDB0000413	87872; 5402	; LMFA01170089	;	;	95385; 16663321	2385-79-7; 34574-69-1	CCCCOC(=O)CC(O)C(=O)OCCCC; C(=O)(O)CC(O)CCCCCCCCC(=O)O	PDSCSYLDRHAHOX-UHFFFAOYSA-N; FYVQCLGZFXHEGL-UHFFFAOYSA-N	Organic acids and derivatives; Organic acids and derivatives	Hydroxy acids and derivatives; Hydroxy acids and derivatives	Beta hydroxy acids and derivatives; Medium-chain hydroxy acids and derivatives	NA	2	161.861543045459	236.443408962802	196.876341071947	171.991811904827
164	246.07647	246.076322116	0.61772662088182	C7H12ClN5	M+FA-H	Simazine	211845	HMDB0258294	44581	NA	C11172	27496	5216	122-34-9	CCN=C1NC(Cl)=NC(N1)=NCC	ODCWYMIRDDJXKW-UHFFFAOYSA-N	Organoheterocyclic compounds	Triazines	1,3,5-triazines	*	1	91.8899029904947	179.235774433547	91.795670012261	124.017599916744
165	247.05682	247.057174748	1.44967571119645	C8H12N2O7	M-H	L-beta-aspartyl-L-aspartic acid; Aspartyl-Aspartate	51181; 53788	HMDB0011163; HMDB0028749	62012; 85664	;	;	; 174279	274178; 332965	;	NC(CC(=O)NC(CC(O)=O)C(O)=O)C(O)=O; NC(CC(O)=O)C(=O)NC(CC(O)=O)C(O)=O	KXAWLANLJYMEGB-UHFFFAOYSA-N; FRYULLIZUDQONW-UHFFFAOYSA-N	Organic acids and derivatives; Organic acids and derivatives	Peptidomimetics; Carboxylic acids and derivatives	Hybrid peptides; Amino acids, peptides, and analogues	NA	2	281.54022987278	510.23154783398	315.864791656271	434.479107874554
166	248.07983	248.078913234	3.68812793745766	C10H11N5O3	M-H	2',3'-Didehydro-2',3'-dideoxyguanosine; 4-Nitro-7-piperazinobenzofurazan	200970; 200064	HMDB0245542; HMDB0244572	;	;	;	;	360780;	;	NC1=NC2=C(N=CN2C2OC(CO)C=C2)C(=O)N1; [O-][N+](=O)C1=CC=C(N2CCNCC2)C2=NON=C12	FZYYPNOHKXTKLI-UHFFFAOYSA-N; MVLWYDGJBGPXOL-UHFFFAOYSA-N	Organoheterocyclic compounds; Organoheterocyclic compounds	Imidazopyrimidines; Diazinanes	Purines and purine derivatives; Piperazines	NA	2	89.493043557672	84.1587510199095	95.674182105035	96.0738609786939
167	249.00377	249.004660776	3.57926433163134	C8H9N2O4P	M+Na-2H	2,3,5,6-Tetramethylpyrazine phosphate	200868	HMDB0245439	NA	NA	NA	NA	129862857	NA	CC1=NC(C)=C(N=C1C)C12OP(=O)(O1)O2	MEFQREVZTAWRNF-UHFFFAOYSA-N	Organoheterocyclic compounds	Diazines	Pyrazines	NA	1	110.949457074553	73.026978537839	118.139128460895	59.5684735767436
168	251.16496	251.165268633	1.22051568566014	C15H24O3	M-H	3-Methyl-5-pentyl-2-furanpentanoic acid; Dihydromyoporone; 1-Hydroxyepiacorone	2638; 6370; 55637	HMDB0112086; HMDB0035729; HMDB0030918	; 90985;	LMFA01150025; LMFA05000650;	; ;	; ;	54171982; 51551; 85272666	157686-84-5; 72145-16-5; 185154-96-5	C(CC)CCC1=CC(C)=C(CCCCC(=O)O)O1; C1(C(=O)CCC(C)CC(CC(C)C)O)C=COC=1; CC(C)C1(O)C(=O)CC(C)C11CCC(C)C(=O)C1	OVQQXXHYNCJQNP-UHFFFAOYSA-N; BROZQMCDYUJKFQ-UHFFFAOYSA-N; LSSIJCQOMTUIIN-UHFFFAOYSA-N	Lipids and lipid-like molecules; Lipids and lipid-like molecules; Organic oxygen compounds	Fatty Acyls; Fatty Acyls; Organooxygen compounds	Fatty acids and conjugates; Fatty alcohols; Carbonyl compounds	NA	3	307.186544257897	313.175118630094	634.493449276665	380.624195575882
169	252.03875	252.039210911	1.81950071092077	C8H13N3O4	M+K-2H	(+/-)-(E)-Ethyl-2-[(E)-hydroxyimino]-5-nitro-3-hexeneamide	198733	HMDB0242267	NA	NA	NA	NA	6809956	NA	CCC(=CC(=NO)C(N)=O)C(C)[N+]([O-])=O	MZAGXDHQGXUDDX-UHFFFAOYSA-N	Organic nitrogen compounds	Organonitrogen compounds	Oximes	NA	1	91.5599851709135	212.2819073732	35.0939358540235	59.0167337372589
170	253.03507	253.03482636	0.962866202017118	C11H12O8	M-H2O-H	Fukiic acid	54444	HMDB0029496	86306	NA	NA	166659	161871	35388-56-8	O[C@H](C(O)=O)[C@](O)(CC1=CC(O)=C(O)C=C1)C(O)=O	PHFSBARLASYIFM-LDYMZIIASA-N	Phenylpropanoids and polyketides	Phenylpropanoic acids	Unclassified	NA	1	42.4104387741148	78.76120729515	65.4540475377494	41.8216329684095
171	254.01503	254.014493393	2.1251851444041	C12H11Cl2NO	M-H	Propyzamide	210644	HMDB0256847	69973	NA	C14333	34935	32154	23950-58-5	CC(C)(NC(=O)C1=CC(Cl)=CC(Cl)=C1)C#C	PHNUZKMIPFFYSO-UHFFFAOYSA-N	Benzenoids	Benzene and substituted derivatives	Benzoic acids and derivatives	*	1	355.799080825507	350.977094293096	419.333860871626	411.386463913711
172	254.05148	254.052420121	3.69793112795917	C11H13N3S	M+Cl	ID11614	82685	HMDB0060827	NA	NA	NA	NA	2772144	NA	C1CN(CCN1)C1=NSC2=C1C=CC=C2	KRDOFMHJLWKXIU-UHFFFAOYSA-N	Organoheterocyclic compounds	Diazinanes	Piperazines	NA	1	1228.42715334391	1290.38554269377	1520.0767644173	994.794477365352
173	255.06591	255.066282872	1.4730405316709	C15H12O4	M-H	Isoliquiritigenin	33587	HMDB0037316	44115	LMPK12120096	C08650	310312	638278	961-29-5	C1(O)=CC=C(C(=O)/C=C/C2C=CC(O)=CC=2)C(O)=C1	DXDRHHKMWQZJHT-FPYGCLRLSA-N	Phenylpropanoids and polyketides	Linear 1,3-diarylpropanoids	Chalcones and dihydrochalcones	*	1	343.74707246598	440.758362851246	527.485789527897	593.580797717453
174	256.04601	256.046271403	1.03896291269599	C9H9NO5	M+FA-H	2,4-Dihydroxy-7-methoxy-2H-1,4-benzoxazin-3(4H)-one; Betalamic acid	58801; 54728	HMDB0034864; HMDB0029842	66248;	;	C04720; C08538	18048; 27483	2358; 6123097	15893-52-4; 18766-66-0	COC1=CC2=C(C=C1)N(O)C(=O)C(O)O2; OC(=O)C1C\C(=C\C=O)C=C(N1)C(O)=O	GDNZNIJPBQATCZ-UHFFFAOYSA-N; YQDKULBMDMPFLH-ORCRQEGFSA-N	Organoheterocyclic compounds; Organic acids and derivatives	Benzoxazines; Carboxylic acids and derivatives	Benzoxazinones; Amino acids, peptides, and analogues	*	2	108.584854119366	72.9934742624093	295.226380392222	36.5241293589722
175	258.06152	258.061921458	1.55419133856624	C9H11NO5	M+FA-H	2,4,5-Trihydroxyphenylalanine; Serine, 3-(3,4-dihydroxyphenyl)-; Droxidopa	202349; 211811; 53658	HMDB0247070; HMDB0258251; HMDB0015627	; ; 85558	; ;	; ;	20725; ;	; ; 443940	; ; 23651-95-8	NC(CC1=CC(O)=C(O)C=C1O)C(O)=O; NC(C(O)C1=CC(O)=C(O)C=C1)C(O)=O; N[C@H]([C@@H](O)C1=CC(O)=C(O)C=C1)C(O)=O	YLKRUSPZOTYMAT-UHFFFAOYSA-N; QXWYKJLNLSIPIN-UHFFFAOYSA-N; QXWYKJLNLSIPIN-SFYZADRCSA-N	Organic acids and derivatives; Organic acids and derivatives; Organic acids and derivatives	Carboxylic acids and derivatives; Carboxylic acids and derivatives; Carboxylic acids and derivatives	Amino acids, peptides, and analogues; Amino acids, peptides, and analogues; Amino acids, peptides, and analogues	NA	3	257.142968416931	177.766946896269	523.784045873207	159.53011773228
176	258.99419	258.994617804	1.65314441798537	C6H14O8S2	M-H2O-H	Treosulfan	65015	HMDB0042046	NA	NA	C19557	NA	9296	299-75-2	CS(=O)(=O)OCC(O)C(O)COS(C)(=O)=O	YCPOZVAOBBQLRI-UHFFFAOYSA-N	Organic acids and derivatives	Organic sulfonic acids and derivatives	Organosulfonic acids and derivatives	*	1	5793.70312528695	7543.57609826492	5667.21850865168	4848.84833457009
177	259.02198	259.022442526	1.77676388817735	C6H13O9P	M-H	Fructose 6-phosphate	46882	HMDB0000124	146	NA	C00085	15946	69507	643-13-0	OCC(=O)[C@@H](O)[C@H](O)[C@H](O)COP(O)(O)=O	GSXOAOHZAIYLCY-HSUXUTPPSA-N	Organic oxygen compounds	Organooxygen compounds	Carbohydrates and carbohydrate conjugates	*	1	5379.42886651465	5975.97818369917	5392.50707668032	5089.32037581134
178	259.99564	259.996677403	3.99712297084003	C10H9NO5	M+K-2H	4-(2-Amino-3-hydroxyphenyl)-2,4-dioxobutanoic acid	48227	HMDB0004083	58206	NA	C05645	27593	440741	857760-67-9	NC1=C(C=CC=C1O)C(=O)CC(=O)C(O)=O	YCJNYHCCOXVYAF-UHFFFAOYSA-N	Organic oxygen compounds	Organooxygen compounds	Carbonyl compounds	*	1	822.402929222794	1080.25116502428	797.268626816472	662.272540794875
179	261.13394	261.134362436	1.60363438260102	C12H22O6	M-H	Phaseolic acid	2187	HMDB0031897	NA	LMFA01060200	NA	NA	73242171	29533-15-1	C(C(=O)CCC(O)CCC(O)CCCCO)(=O)O	OPPXDBWFRYVXHW-UHFFFAOYSA-N	Organic acids and derivatives	Keto acids and derivatives	Medium-chain keto acids and derivatives	NA	1	375.302651906028	467.848518495394	505.659021188759	478.330735580482
180	262.07161	262.072096523	1.85049717100837	C13H13NO5	M-H	Bolton-Hunter reagent	201539	HMDB0246176	NA	NA	NA	NA	99557	NA	OC1=CC=C(CCC(=O)ON2C(=O)CCC2=O)C=C1	KYRUKRFVOACELK-UHFFFAOYSA-N	Benzenoids	Phenols	1-hydroxy-2-unsubstituted benzenoids	NA	1	247.058011635605	180.242970260804	197.04395833894	215.857511933566
181	263.04056	263.040855966	1.13206955568507	C9H12O9	M-H	tri-glyceride	212542	HMDB0259133	NA	NA	NA	NA	129631760	NA	OCC1OC(=O)C(CO)OC(=O)C(CO)OC1=O	JQPUZFQXVWGXAZ-UHFFFAOYSA-N	Organic acids and derivatives	Carboxylic acids and derivatives	Tricarboxylic acids and derivatives	NA	1	79.2035029385902	55.751706730431	184.753658038389	95.0962959872706
182	263.08813	263.088470568	1.3102875859687	C8H14N2O5	M+FA-H	gamma-Glutamylalanine	48688	HMDB0006248	58376	NA	C03740	50619	440103	5875-41-2	C[C@H](NC(=O)CC[C@H](N)C(O)=O)C(O)=O	WQXXXVRAFAKQJM-WHFBIAKZSA-N	Organic acids and derivatives	Carboxylic acids and derivatives	Amino acids, peptides, and analogues	*	1	146.596345980362	120.56854643238	174.371253946309	86.2705262746136
183	265.09255	265.09289154	1.29688306051074	C10H18O8	M-H	Glucose 3-hydroxybutyrate; Glucose butyrate	207208; 207210	HMDB0252771; HMDB0252773	;	;	;	;	;	;	CCC(O)C(=O)OC(C(O)C=O)C(O)C(O)CO; CCCC(=O)OC1(O)OC(CO)C(O)C(O)C1O	HIBYJNNRFVMMRN-UHFFFAOYSA-N; NPVZHUASLJAQRR-UHFFFAOYSA-N	Organic oxygen compounds; Lipids and lipid-like molecules	Organooxygen compounds; Fatty Acyls	Carbohydrates and carbohydrate conjugates; Fatty acyl glycosides	NA	2	87.2107452825363	155.460227577902	105.686702502506	161.136549981558
184	266.96923	266.968628689	2.23669512790552	C6H15O3PS2	M+K-2H	Demeton-S-methyl	205669	HMDB0250995	72441	NA	C18655	38624	13526	919-86-8	CCSCCSP(=O)(OC)OC	WEBQKRLKWNIYKK-UHFFFAOYSA-N	Organophosphorus compounds	Organothiophosphorus compounds	Unclassified	*	1	806.305834494075	931.762775273229	797.979281454102	665.080547202427
185	267.07180	267.072151802	1.31875146385965	C8H14O7	M+FA-H	Ethyl glucuronide	50893	HMDB0010325	61648	NA	NA	87248	18392195	17685-04-0	CCO[C@@H]1O[C@@H]([C@@H](O)[C@H](O)[C@H]1O)C(O)=O	IWJBVMJWSPZNJH-UQGZVRACSA-N	Organic oxygen compounds	Organooxygen compounds	Carbohydrates and carbohydrate conjugates	NA	1	3556.27783850598	4803.85542490637	3843.01175711655	5162.48003661024
186	267.15986	267.160183256	1.22639530833735	C15H24O4	M-H	4,11,13,15-Tetrahydroridentin B; 1-(3-Furanyl)-6,7-dihydroxy-4,8-dimethyl-1-nonanone; 3,11,12-Trihydroxy-1(10)-spirovetiven-2-one	59941; 61587; 61588	HMDB0036150; HMDB0038153; HMDB0038154	91305; 92894; 92895	; ;	; ;	169733; 143032; 168108	15540432; 47945; 539964	75991-58-1; 66472-04-6; 84321-96-0	[H][C@@]12[C@H]3OC(=O)[C@@H](C)[C@@H]3CC[C@@]1(C)[C@H](O)C[C@H](O)[C@@H]2C; CC(C)C(O)C(O)CC(C)CCC(=O)C1=COC=C1; CC1C(O)C(=O)C=C(C)C11CCC(C1)C(C)(O)CO	GAPZIAIPNAGPQZ-UIUPBXLSSA-N; PRLJTIPWGNRUNG-UHFFFAOYSA-N; DQOOWVDEQWNBKX-UHFFFAOYSA-N	Lipids and lipid-like molecules; Lipids and lipid-like molecules; Lipids and lipid-like molecules	Prenol lipids; Fatty Acyls; Prenol lipids	Terpene lactones; Fatty alcohols; Sesquiterpenoids	NA	3	362.990935332254	388.489868691719	784.004470637309	468.029825565974
187	269.08744	269.087806174	1.3524052075944	C9H18O9	M-H	D-erythro-L-galacto-Nonulose; sorbitol lactate	54819; 211920	HMDB0029955; HMDB0258395	;	;	;	169540;	18618148;	;	OCC(O)C(O)C1OC(O)(CO)C(O)C(O)C1O; CC(O)C(=O)OC(O)C(O)C(O)C(O)C(O)CO	USEZWDIVUDJKCA-UHFFFAOYSA-N; XMNOPABUMOMASB-UHFFFAOYSA-N	Organic oxygen compounds; Organic oxygen compounds	Organooxygen compounds; Organooxygen compounds	Carbohydrates and carbohydrate conjugates; Carbohydrates and carbohydrate conjugates	NA	2	6688.91259158418	6272.92348435444	7061.92138949776	5340.10853419584
188	270.07277	270.073154846	1.41310019867781	C9H11N3O4	M+FA-H	2,2'-Anhydrocytidine	199241	HMDB0243629	NA	NA	NA	NA	279063	NA	OCC1OC2C(OC3=NC(=N)C=CN23)C1O	BBDAGFIXKZCXAH-UHFFFAOYSA-N	Organic oxygen compounds	Organooxygen compounds	Ethers	NA	1	61.5176846113171	145.573235923699	68.3279758593724	145.711269753548
189	270.11903	270.120227732	4.44009039746675	C10H19N5O5	M-H2O-H	Arginylaspartic acid; Aspartyl-Arginine	53744; 53786	HMDB0028705; HMDB0028747	23897; 85662	;	;	73812;	7009611; 18218189	15706-88-4;	N[C@@H](CCCNC(N)=N)C(=O)N[C@@H](CC(O)=O)C(O)=O; NC(CC(O)=O)C(O)=NC(CCCNC(N)=N)C(O)=O	SIFXMYAHXJGAFC-WDSKDSINSA-N; PSZNHSNIGMJYOZ-UHFFFAOYSA-N	Organic acids and derivatives; Organic acids and derivatives	Carboxylic acids and derivatives; Carboxylic acids and derivatives	Amino acids, peptides, and analogues; Amino acids, peptides, and analogues	NA	2	62.9320630762806	85.365058587057	91.4899319286196	148.307813847976
190	270.98578	270.986057488	1.02183451760386	C6H9O10P	M-H	Hexose monophosphate; Phosphocitrate	207538; 210322	HMDB0253163; HMDB0256472	; 461619	;	;	;	129627923; 123745	;	OCC1OC2(O)OP3(=O)OC(O)(C1O)C2(O)O3; OC(=O)CC(CC(O)=O)(OP(O)(O)=O)C(O)=O	BKZSBXIPCZNKCN-UHFFFAOYSA-N; XTRHYDMWPCTCKN-UHFFFAOYSA-N	Organic oxygen compounds; Organic acids and derivatives	Organooxygen compounds; Carboxylic acids and derivatives	Carbohydrates and carbohydrate conjugates; Tricarboxylic acids and derivatives	NA	2	129.4293379779	155.502652212412	125.524503140154	173.887606393371
191	271.06068	271.061197494	1.89903839925552	C15H12O5	M-H	(±)-2'-Hydroxydihydrodaidzein	29601	HMDB0033928	47967	LMPK12050463	C03567	16035	440047	NA	C1(O)=CC2OCC(C3=CC=C(O)C=C3O)C(=O)C=2C=C1	WBOWBLGZAXVREM-UHFFFAOYSA-N	Phenylpropanoids and polyketides	Isoflavonoids	Isoflavans	*	1	369.096877198361	786.389730410964	413.57263284152	1061.75235098489
192	271.07129	271.0715754	1.04497521481335	C9H13ClN6O2	M-H	Nimustine	209571	HMDB0255613	44117	NA	NA	75270	39214	42471-28-3	CC1=NC=C(CN=C(O)N(CCCl)N=O)C(=N)N1	VFEDRRNHLBGPNN-UHFFFAOYSA-N	Organoheterocyclic compounds	Diazines	Pyrimidines and pyrimidine derivatives	NA	1	348.425123347959	577.431644052082	292.294791478302	395.390925212241
193	271.08093	271.081776552	3.10814987455781	C12H18O8	M-H2O-H	Furaneol 4-glucoside; Osmundalin	57254; 55881	HMDB0032992; HMDB0031304	88888; 87571	;	;	169238; 169101	14259114; 5249536	121063-56-7; 54835-71-1	CC1OC(C)=C(OC2OC(CO)C(O)C(O)C2O)C1=O; CC1OC(=O)C=CC1OC1OC(CO)C(O)C(O)C1O	ZCBCXLRKTUDKOP-UHFFFAOYSA-N; KZOPXYPPFZYEHT-UHFFFAOYSA-N	Organic oxygen compounds; Organic oxygen compounds	Organooxygen compounds; Organooxygen compounds	Carbohydrates and carbohydrate conjugates; Carbohydrates and carbohydrate conjugates	NA	2	338.7294659548	495.35656790549	275.821224935133	274.750103868872
194	271.10301	271.104243328	4.56197910329591	C10H18N4O6	M-H2O-H	Argininosuccinic acid	46845	HMDB0000052	389	NA	C03406	15682	16950	2387-71-5	N[C@@H](CCCNC(=N)N[C@@H](CC(O)=O)C(O)=O)C(O)=O	KDZOASGQNOPSCU-WDSKDSINSA-N	Organic acids and derivatives	Carboxylic acids and derivatives	Amino acids, peptides, and analogues	*	1	11317.303775714	11560.8275715361	12891.2365633215	10479.9357410255
195	271.22751	271.22786889	1.32040411276523	C16H32O3	M-H	16-Hydroxyhexadecanoic acid	1695	HMDB0006294	58386	LMFA01050051	C18218	55328	10466	506-13-8	C(CCCCCCCCCCCCCO)CC(=O)O	UGAGPNKCDRTDHP-UHFFFAOYSA-N	Lipids and lipid-like molecules	Fatty Acyls	Fatty acids and conjugates	*	1	206.782624036588	219.373224542337	233.87690104598	188.091018037168
196	273.00998	273.010064311	0.304764095968792	C10H13ClN2O4S	M-H2O-H	2-Hydroxychlorpropamide; 3-Hydroxychlorpropamide	52559; 52560	HMDB0014024; HMDB0014025	;	;	;	143296; 143302	131750723; 131750724	36892-36-1;	CCCNC(=O)NS(=O)(=O)C1=C(O)C=C(Cl)C=C1; CCCNC(=O)NS(=O)(=O)C1=CC(O)=C(Cl)C=C1	QRXRPQPWKRLTQX-UHFFFAOYSA-N; RXFPYNAVFFDUJE-UHFFFAOYSA-N	Benzenoids; Benzenoids	Benzene and substituted derivatives; Benzene and substituted derivatives	Benzenesulfonamides; Benzenesulfonamides	NA	2	122.903471477563	133.428495013395	99.6095831096162	72.4251720459371
197	275.01996	275.020595008	2.30237333598065	C14H12O2S2	M-H	5-(4-Acetoxy-1-butynyl)-2,2'-bithiophene	10135	HMDB0034454	66192	LMFA12000355	C04485	17181	440356	1219-28-9	C1=CC=C(C2=CC=C(C#CCCOC(C)=O)S2)S1	KHPAKGUGOFYJNA-UHFFFAOYSA-N	Organoheterocyclic compounds	Bi- and oligothiophenes	Unclassified	*	1	357.221684316488	284.336508338491	376.541057679771	179.141365860163
198	275.16836	275.168089138	0.973085016231715	C14H30O4S	M-H2O-H	Sodium Tetradecyl Sulfate	52815	HMDB0014607	85386	NA	NA	NA	5248	1191-50-0	[H]OS(=O)(=O)OC([H])([H])C([H])([H])C([H])([H])C([H])([H])C([H])([H])C([H])([H])C([H])([H])C([H])([H])C([H])([H])C([H])([H])C([H])([H])C([H])([H])C([H])([H])C([H])([H])[H]	URLJMZWTXZTZRR-UHFFFAOYSA-N	Organic acids and derivatives	Organic sulfuric acids and derivatives	Sulfuric acid esters	NA	1	225.246144756204	127.877323134428	97.6527022346698	0.451348753872368
199	275.20122	275.20165414	1.57906658956884	C18H28O2	M-H	FA(18:4)	849	HMDB0006547	34838	LMFA01030357	C16300	32389	5312508	20290-75-9	C(CCCC/C=C\C/C=C\C/C=C\C/C=C\CC)(=O)O	JIWBIWFOSCKQMA-LTKCOYKYSA-N	Lipids and lipid-like molecules	Fatty Acyls	Lineolic acids and derivatives	*	1	49.4912083165391	66.14590699401	239.263990453454	23.3423393117831
200	275.98440	275.9835872	2.94206831559335	C10H9Cl2NO4	M-H	N-(3,5-Dichlorophenyl)-2-hydroxysuccinamic acid	202224	HMDB0246925	NA	NA	NA	NA	115174	NA	OC(CC(=O)NC1=CC(Cl)=CC(Cl)=C1)C(O)=O	XBHKNWDHVCOOIV-UHFFFAOYSA-N	Benzenoids	Benzene and substituted derivatives	Anilides	NA	1	433.959285675408	622.717855489428	496.747176288745	353.09183994789
201	276.03332	276.0328487	1.70431933268436	C16H10ClN3O	M-H2O-H	2-(4-Chlorophenyl)-1H-pyrazolo[4,3-c]quinolin-3-one	204750	HMDB0249876	NA	NA	NA	NA	108030	NA	ClC1=CC=C(C=C1)N1NC2=C(C=NC3=CC=CC=C23)C1=O	QCBUAKLOWCOUCR-UHFFFAOYSA-N	Organoheterocyclic compounds	Azoles	Pyrazoles	NA	1	349.104947105866	223.157341913225	344.091301142084	237.71926347787
202	276.04206	276.042391617	1.21402678748671	C10H10F3N3OS	M-H	Sulfoxaflor	212093	HMDB0258606	NA	NA	NA	133306	NA	NA	CC(C1=CN=C(C=C1)C(F)(F)F)S(C)(=O)=NC#N	ZVQOOHYFBIDMTQ-UHFFFAOYSA-N	Organoheterocyclic compounds	Pyridines and derivatives	Unclassified	NA	1	37.9569825526353	91.0156492512636	36.4321091335428	157.143346535903
203	276.05048	276.050505854	0.10766233763149	C8H11N5O4	M+Cl	8-Hydroxyacyclovir	202672	HMDB0247439	NA	NA	NA	NA	133522	NA	NC1=NC2=C(NC(=O)N2COCCO)C(=O)N1	PTSDSAPWOJZBNX-UHFFFAOYSA-N	Organoheterocyclic compounds	Imidazopyrimidines	Purines and purine derivatives	NA	1	184.186547059188	105.934955428746	90.417883901118	135.267170125727
204	277.02365	277.023226504	1.51164714675158	C10H12N2O5	M+K-2H	(±)-2-(1-Methylpropyl)-4,6-dinitrophenol	56851	HMDB0032559	69953	NA	C14302	83632	6950	88-85-7	CCC(C)C1=C(O)C(=CC(=C1)N(=O)=O)N(=O)=O	OWZPCEFYPSAJFR-UHFFFAOYSA-N	Benzenoids	Phenols	Nitrophenols	*	1	590.632266118333	624.337293115251	516.842897076494	495.464243365829
205	277.03255	277.031672012	3.17122280096799	C9H16N2O5S2	M-H2O-H	N-Acetyldjenkolic acid	54379	HMDB0029421	86258	NA	NA	174810	78061794	NA	C\C(O)=N\C(CSCSCC(N)C(O)=O)C(O)=O	KXLLUVVNYPFZTI-UHFFFAOYSA-N	Organic acids and derivatives	Carboxylic acids and derivatives	Amino acids, peptides, and analogues	NA	1	6150.8528149225	5969.06925582638	5261.36832553595	4638.43354519894
206	279.03925	279.038938126	1.11827106047542	C9H12N2O6	M+Cl	Uridine	46982	HMDB0000296	90	NA	C00299	16704	6029	58-96-8	OC[C@H]1O[C@H]([C@H](O)[C@@H]1O)N1C=CC(=O)NC1=O	DRTQHJPVMGBUCF-XVFCMESISA-N	Nucleosides, nucleotides, and analogues	Pyrimidine nucleosides	Unclassified	*	1	2202.21940545448	2878.62561030276	2160.2727558618	2658.24676569838
207	279.04827	279.048772552	1.80212234847437	C8H18O8	M+K-2H	D-erythro-D-galacto-octitol	54817	HMDB0029953	86611	NA	NA	165245	219890	27655-86-3	OCC(O)C(O)C(O)C(O)C(O)C(O)CO	DRDSDQVQSRICML-UHFFFAOYSA-N	Organic oxygen compounds	Organooxygen compounds	Carbohydrates and carbohydrate conjugates	NA	1	10688.5480047734	11824.0067914035	9914.55437198328	10196.7079314487
208	279.10815	279.1085373	1.3841474986333	C10H18O6	M+FA-H	5-(4-Carboxybutylperoxy)pentanoic acid	213425	HMDB0260291	NA	NA	NA	NA	90805410	NA	OC(=O)CCCCOOCCCCC(O)=O	WZZXAARUCQTXAZ-UHFFFAOYSA-N	Organic acids and derivatives	Carboxylic acids and derivatives	Dicarboxylic acids and derivatives	NA	1	350.11368490115	559.825141994446	394.00431750848	559.55811295034
209	279.23264	279.232954268	1.10935227990216	C18H32O2	M-H	Bovinic acid; FA(18:2)	626; 628	HMDB0003797; HMDB0000673	24063; 191	LMFA01030118; LMFA01030120	C04056; C01595	32798; 17351	5280644; 5280450	2540-56-9; 60-33-3	C(/C=C\C=C\CCCCCC)CCCCCCC(=O)O; C(CCCCCCC(=O)O)/C=C\C/C=C\CCCCC	JBYXPOFIGCOSSB-GOJKSUSPSA-N; OYHQOLUKZRVURQ-HZJYTTRNSA-N	Lipids and lipid-like molecules; Lipids and lipid-like molecules	Fatty Acyls; Fatty Acyls	Lineolic acids and derivatives; Lineolic acids and derivatives	*	2	2498.3614922404	2407.66655137187	4413.74473203852	2547.88793269175
210	281.08735	281.087806174	1.60653514292592	C10H18O9	M-H	Xylobiose	54768	HMDB0029894	NA	NA	C01630	NA	131750922	6860-47-5	O[C@@H]1CO[C@@H](O[C@H]2COC(O)[C@H](O)[C@H]2O)[C@H](O)[C@H]1O	LGQKSQQRKHFMLI-BIDIDBDVSA-N	Organic oxygen compounds	Organooxygen compounds	Carbohydrates and carbohydrate conjugates	*	1	513.516905412049	706.443879266869	596.518072627131	737.084504885672
211	281.13898	281.139447808	1.67770969517691	C15H22O5	M-H	Dihydrophaseic acid	35500	HMDB0038660	53368	LMPR0103050005	C15971	23757	11988272	41756-77-8	C1[C@@]2(C)[C@](O)([C@@](OC2)(C)C[C@H]1O)/C=C/C(/C)=C\C(O)=O	XIVFQYWMMJWUCD-VSTJRZLJSA-N	Lipids and lipid-like molecules	Prenol lipids	Sesquiterpenoids	*	1	205.693159334187	252.603956505383	289.792462308635	168.718699278904
212	281.24833	281.248604332	0.969920654686863	C18H34O2	M-H	FA(18:1); Elaidic acid	512; 581	HMDB0000207; HMDB0000573	190; 3406	LMFA01030002; LMFA01030073	C00712; C01712	16196; 27997	445639; 637517	112-80-1; 112-79-8	OC(=O)CCCCCCC/C=C\CCCCCCCC; C(/CCCCCCCC)=C\CCCCCCCC(=O)O	ZQPPMHVWECSIRJ-KTKRTIGZSA-N; ZQPPMHVWECSIRJ-MDZDMXLPSA-N	Lipids and lipid-like molecules; Lipids and lipid-like molecules	Fatty Acyls; Fatty Acyls	Fatty acids and conjugates; Fatty acids and conjugates	*	2	739.935909780312	680.35562149524	1180.40932401527	610.653879242911
213	283.02466	283.024811988	0.538984069853737	C15H8O6	M-H	Rhein	34968	HMDB0032876	2411	LMPK13040015	C10401	NA	10168	478-43-3	C12C(O)=CC(C(=O)O)=CC=1C(=O)C1=C(C(O)=CC=C1)C2=O	FCDLCPWAQCPTKC-UHFFFAOYSA-N	Benzenoids	Anthracenes	Anthracenecarboxylic acids and derivatives	*	1	359.797972385604	254.494031621074	313.466631967218	290.333152187841
214	283.10329	283.10345193	0.569828991176155	C9H18O7	M+FA-H	(x)-1,2-Propanediol 1-O-b-D-glucopyranoside; [(2S,3S,4R,5R)-3,4,5,6-Tetrahydroxyhexan-2-yl] 2-hydroxypropanoate	57327; 211680	HMDB0033065; HMDB0258092	88957;	;	;	174234;	21225084;	;	CC(O)COC1OC(CO)C(O)C(O)C1O; CC(O)C(=O)OC(C)C(O)C(O)C(O)CO	AJLVEHFNMNRXNI-UHFFFAOYSA-N; WFCVVZULUDBANE-UHFFFAOYSA-N	Organic oxygen compounds; Lipids and lipid-like molecules	Organooxygen compounds; Fatty Acyls	Carbohydrates and carbohydrate conjugates; Fatty alcohols	NA	2	173.337397019971	165.80619271843	184.099605887395	174.703088059649
215	284.09821	284.098700903	1.73537899603642	C8H17NO7	M+FA-H	N-Gluconyl ethanolamine	56677	HMDB0032293	88337	NA	NA	166480	226311	686298-93-1	OCCNC(=O)C(O)C(O)C(O)C(O)CO	DTMUKVUZNZJFNO-UHFFFAOYSA-N	Organic nitrogen compounds	Organonitrogen compounds	Amines	NA	1	287.555012151782	220.786045911153	195.761777543528	138.966389053092
216	285.06502	285.065826332	2.82745322691658	C9H20OS3	M+FA-H	Propyl 1-(propylsulfinyl)propyl disulfide	57333	HMDB0033071	88963	NA	NA	174238	85752107	NA	CCCSSC(CC)S(=O)CCC	NIBWKLISDHVING-UHFFFAOYSA-N	Organosulfur compounds	Sulfoxides	Unclassified	NA	1	147.67946477645	126.385790365455	103.590073021964	127.611539082193
217	285.08134	285.081556261	0.749297057502076	C14H14N4OS	M-H	1-(1-Methylindol-5-yl)-3-(3-methyl-1,2-thiazol-5-yl)urea	211185	HMDB0257511	NA	NA	NA	140936	NA	NA	CN1C=CC2=C1C=CC(NC(=O)NC1=CC(C)=NS1)=C2	USFUFHFQWXDVMH-UHFFFAOYSA-N	Organoheterocyclic compounds	Indoles and derivatives	N-alkylindoles	NA	1	207.038713312218	152.153638003445	324.804098224761	135.865187851549
218	285.14536	285.145591516	0.814213086337882	C12H20N2O3	M+FA-H	Pirbuterol	53480	HMDB0015407	66744	NA	C07807	724172	4845	38677-81-5	CC(C)(C)NCC(O)C1=NC(CO)=C(O)C=C1	VQDBNKDJNJQRDG-UHFFFAOYSA-N	Organoheterocyclic compounds	Pyridines and derivatives	Hydroxypyridines	*	1	335.313078487966	268.824955794792	876.527385480982	267.635176401652
219	286.11405	286.1134794	1.99893928525163	C15H22ClN	M+Cl	Didesmethylsibutramine	202735	HMDB0247516	NA	NA	NA	NA	134772	NA	CC(C)CC(N)C1(CCC1)C1=CC=C(Cl)C=C1	WQSACWZKKZPCHN-UHFFFAOYSA-N	Benzenoids	Benzene and substituted derivatives	Halobenzenes	NA	1	578.399665019511	663.281454928087	565.106569634277	553.224487701072
220	287.05551	287.0568724	4.74824947673531	C13H15ClN2O2	M+Na-2H	6-Chloromelatonin	202328	HMDB0247048	342186	NA	NA	NA	1858	NA	COC1=C(Cl)C=C2NC=C(CCNC(C)=O)C2=C1	LUINDDOUWHRIPW-UHFFFAOYSA-N	Organoheterocyclic compounds	Indoles and derivatives	Indoles	NA	1	214.463679983744	592.265527538145	260.943280998411	942.331818941069
221	291.19619	291.196568762	1.29245252298459	C18H28O3	M-H	(2'E,4'Z,7'Z,8E)-Colnelenic acid; 12-oxo-PDA	9105; 3341	HMDB0030996; HMDB0301804	46569; 63360	LMFA10000002; LMFA02010001	C16320; C01226	60959; 15560	6441679; 5280411	52591-16-9; 85551-10-6	OC(=O)CCCCCC/C=C/O/C=C/C=C\C/C=C\CC; C(CCCCCCC(=O)O)[C@H]1C=CC(=O)[C@H]1C/C=C\CC	OYKAXBUWOIRLGF-VMBRNALUSA-N; PMTMAFAPLCGXGK-JMTMCXQRSA-N	Lipids and lipid-like molecules; Lipids and lipid-like molecules	Fatty Acyls; Fatty Acyls	Fatty acids and conjugates; Eicosanoids	*	2	2591.80434179037	3252.53238687031	2965.60493974592	2643.41253471375
222	293.09877	293.099035243	0.906228058596114	C9H16N2O6	M+FA-H	Glutamylthreonine; Threonylglutamic acid; gamma-Glutamylthreonine	53861; 54071; 54162	HMDB0028829; HMDB0029060; HMDB0029159	23793; 23995;	; ;	; ;	73510; 74857; 133747	6998031; 7020163; 53861142	6875-80-5; 54532-73-9; 5652-48-2	C[C@@H](O)[C@H](NC(=O)[C@@H](N)CCC(O)=O)C(O)=O; C[C@@H](O)[C@H](N)C(=O)N[C@@H](CCC(O)=O)C(O)=O; C[C@@H](O)[C@H](NC(=O)CC[C@H](N)C(O)=O)C(O)=O	JSIQVRIXMINMTA-ZDLURKLDSA-N; BECPPKYKPSRKCP-ZDLURKLDSA-N; GWNXFCYUJXASDX-ZDLURKLDSA-N	Organic acids and derivatives; Organic acids and derivatives; Organic acids and derivatives	Carboxylic acids and derivatives; Carboxylic acids and derivatives; Carboxylic acids and derivatives	Amino acids, peptides, and analogues; Amino acids, peptides, and analogues; Amino acids, peptides, and analogues	NA	3	907.763469978226	823.087041159937	914.094759885906	594.219151451538
223	293.12387	293.124187372	1.07388254589856	C11H20O6	M+FA-H	Prenyl glucoside	56341	HMDB0031876	NA	NA	C09808	172490	14239303	117861-55-9	CC(C)=CCOC1OC(CO)C(O)C(O)C1O	GQJQCKUJCHMTNF-UHFFFAOYSA-N	Lipids and lipid-like molecules	Fatty Acyls	Fatty acyl glycosides	*	1	597.454095599458	956.369678947678	620.194617793079	926.202467093715
224	293.21205	293.21166851	1.31401138047706	C18H32O4	M-H2O-H	(10E,12Z)-(9S)-9-Hydroperoxyoctadeca-10,12-dienoic acid; 13-L-Hydroperoxylinoleic acid	2972; 2989	HMDB0062434; HMDB0003871	36019; 36036	LMFA02000012; LMFA02000034	C14827; C04717	34498; 15655	9548877; 5280720	29774-12-7; 33964-75-9	C(CCCCCCC[C@H](OO)/C=C/C=C\CCCCC)(=O)O; C(CCCCCCC/C=C\C=C\[C@@H](OO)CCCCC)(=O)O	JGUNZIWGNMQSBM-UINYOVNOSA-N; JDSRHVWSAMTSSN-IRQZEAMPSA-N	Lipids and lipid-like molecules; Lipids and lipid-like molecules	Fatty Acyls; Fatty Acyls	Lineolic acids and derivatives; Lineolic acids and derivatives	*	2	7260.68391411279	7885.84906284667	8471.67010730042	6035.16110088746
225	294.13393	294.134146465	0.743467654245506	C15H23NO6	M-H2O-H	3,4-dimethylidenehexanedioylcarnitine; Octa-3,5-dienedioylcarnitine; Octa-2,6-dienedioylcarnitine	197601; 198254; 198255	HMDB0241045; HMDB0241729; HMDB0241730	; ;	; ;	; ;	; ;	; ;	; ;	C[N+](C)(C)CC(CC([O-])=O)OC(=O)CC(=C)C(=C)CC(O)=O; C[N+](C)(C)CC(CC([O-])=O)OC(=O)CC=CC=CCC(O)=O; C[N+](C)(C)CC(CC([O-])=O)OC(=O)C=CCCC=CC(O)=O	XXTUWWLXGAVNDF-UHFFFAOYSA-N; BOEPTPMIIFGHTH-UHFFFAOYSA-N; FSIXZKJXBHDFCK-UHFFFAOYSA-N	Lipids and lipid-like molecules; Lipids and lipid-like molecules; Lipids and lipid-like molecules	Fatty Acyls; Fatty Acyls; Fatty Acyls	Fatty acid esters; Fatty acid esters; Fatty acid esters	NA	3	192.487798328971	120.22577927863	551.32726630328	112.766234185251
226	295.10267	295.102386696	0.953878853069188	C10H18N4O5	M+Na-2H	Glutaminylglutamine; Glutaminyl-Gamma-glutamate; N2-Succinoylarginine	53831; 53847; 57036	HMDB0028795; HMDB0028811; HMDB0032764	23971; 85725; 88691	; ;	; ;	73846; 169419; 28901	7010587; 131750740; 463	54419-93-1; ; 2478-02-6	N[C@@H](CCC(N)=O)C(=O)N[C@@H](CCC(N)=O)C(O)=O; NC(CCC(=O)NC(=O)C(N)CCC(N)=O)C(O)=O; NC(=N)NCCCC(N=C(O)CCC(O)=O)C(O)=O	LOJYQMFIIJVETK-WDSKDSINSA-N; YWPMFELGYPTDIO-UHFFFAOYSA-N; UMOXFSXIFQOWTD-UHFFFAOYSA-N	Organic acids and derivatives; Organic acids and derivatives; Organic acids and derivatives	Carboxylic acids and derivatives; Carboxylic acids and derivatives; Carboxylic acids and derivatives	Amino acids, peptides, and analogues; Amino acids, peptides, and analogues; Amino acids, peptides, and analogues	NA	3	710.800745323233	838.5366017274	731.751323994631	712.563270116029
227	295.22738	295.22786889	1.64358908144134	C18H32O3	M-H	9,10-Epoxyoctadecenoic acid; 12,13-EpOME	2992; 2993	HMDB0004701; HMDB0004702	; 63352	LMFA02000037; LMFA02000038	C14825; C14826	34494; 38299	6246154; 5356421	;	C(CCCCCCCC1OC1C/C=C\CCCCC)(=O)O; C(CCCCCCC/C=C\CC1OC1CCCCC)(=O)O	FBUKMFOXMZRGRB-YFHOEESVSA-N; CCPPLLJZDQAOHD-FLIBITNWSA-N	Lipids and lipid-like molecules; Lipids and lipid-like molecules	Fatty Acyls; Fatty Acyls	Fatty acids and conjugates; Fatty acids and conjugates	*	2	5246.14966577492	5322.73250228503	5538.21499026959	3777.36480688167
228	296.13466	296.134021176	2.16816447460835	C10H21N5O4	M+Na-2H	Arginylthreonine; Threonylarginine	53758; 54066	HMDB0028719; HMDB0029055	; 23730	;	;	; 74825	25109623; 7016110	106326-78-7; 13448-26-5	C[C@@H](O)[C@H](NC(=O)[C@@H](N)CCCNC(N)=N)C(O)=O; C[C@@H](O)[C@H](N)C(=O)N[C@@H](CCCNC(N)=N)C(O)=O	XNSKSTRGQIPTSE-VQVTYTSYSA-N; HYLXOQURIOCKIH-VQVTYTSYSA-N	Organic acids and derivatives; Organic acids and derivatives	Carboxylic acids and derivatives; Carboxylic acids and derivatives	Amino acids, peptides, and analogues; Amino acids, peptides, and analogues	NA	2	445.37736230632	385.181581882765	631.228776903512	336.557302084638
229	297.08241	297.08272078	1.03945921327314	C10H18O10	M-H	2,3,4,5-Tetrahydroxy-6-(1,2,3,4-tetrahydroxybutyl)oxane-2-carbaldehyde	209393	HMDB0255397	NA	NA	NA	NA	53710490	NA	OCC(O)C(O)C(O)C1OC(O)(C=O)C(O)C(O)C1O	CADIILADFWXZNM-UHFFFAOYSA-N	Organic oxygen compounds	Organooxygen compounds	Carbohydrates and carbohydrate conjugates	NA	1	930.754065313285	1050.79770553796	1283.41013598582	960.575894306394
230	297.11876	297.117941286	2.76650808706046	C16H18N4S	M-H	4'-N-desmethylolanzapine	82808	HMDB0060959	NA	NA	NA	NA	135446209	NA	CC1=CC2=C(NC3=CC=CC=C3N=C2N2CCNCC2)S1	FHPIXVHJEIZKJW-UHFFFAOYSA-N	Organoheterocyclic compounds	Benzodiazepines	Unclassified	NA	1	376.012715823206	381.734673638494	459.744908932926	337.847387928575
231	297.24292	297.242968639	0.167925702968292	C18H36O4	M-H2O-H	9,10-Dihydroxystearic acid; (9S,10S)-9,10-dihydroxyoctadecanoate	3096; 3192	HMDB0302281; HMDB0059633	35467; 45832	LMFA02000142; LMFA02000238	C19622; C15988	28724; 49254	89377; 12235230	;	C(CCCC)CCCC(O)C(O)CCCCCCCC(=O)O; C(O)(=O)CCCCCCC[C@H](O)[C@@H](O)CCCCCCCC	VACHUYIREGFMSP-UHFFFAOYSA-N; VACHUYIREGFMSP-IRXDYDNUSA-N	Lipids and lipid-like molecules; Lipids and lipid-like molecules	Fatty Acyls; Fatty Acyls	Fatty acids and conjugates; Fatty acids and conjugates	*	2	145.163479077424	121.142024697299	178.708278293875	125.253905513665
232	299.07679	299.077241488	1.52627816599488	C13H16O8	M-H	Dimethyl fukiic acid; Salicylic acid beta-D-glucoside	54445; 64370	HMDB0029497; HMDB0041271	86307; 95685	;	;	168420;	131750879; 4596190	56158-55-5; 10366-91-3	COC(=O)C(O)C(O)(CC1=CC(O)=C(O)C=C1)C(=O)OC; OCC1OC(OC2=CC=CC=C2C(O)=O)C(O)C(O)C1O	QHQANDJGWIVAAC-UHFFFAOYSA-N; TZPBMNKOLMSJPF-UHFFFAOYSA-N	Benzenoids; Organic oxygen compounds	Phenols; Organooxygen compounds	Benzenediols; Carbohydrates and carbohydrate conjugates	NA	2	802.530899464041	1324.67174015282	824.85176782772	1465.34868354435
233	300.12964	300.1291295	1.70715484618804	C16H24ClN	M+Cl	Desmethylsibutramine	205726	HMDB0251062	NA	NA	NA	NA	10199199	NA	CNC(CC(C)C)C1(CCC1)C1=CC=C(Cl)C=C1	PLXKZKLXYHLWHR-UHFFFAOYSA-N	Benzenoids	Benzene and substituted derivatives	Halobenzenes	NA	1	239.487570606283	283.429080596909	272.055580109571	294.927446915592
234	301.03478	301.036175209	4.64666359338436	C8H15N2O6P	M+Cl	N(alpha)-Phosphorylalanylproline	209297	HMDB0255288	NA	NA	NA	NA	12800888	NA	CC(NP(O)(O)=O)C(=O)N1CCCC1C(O)=O	UGGHNDGDVCUWQX-UHFFFAOYSA-N	Organic acids and derivatives	Carboxylic acids and derivatives	Amino acids, peptides, and analogues	NA	1	195.334582991142	219.056770383038	211.232535669319	196.634448904351
235	301.05500	301.054942928	0.182241423576883	C16H12ClFN2O	M-H	Fludiazepam	53564	HMDB0015513	3522	NA	C12788	31618	3369	3900-31-0	CN1C2=C(C=C(Cl)C=C2)C(=NCC1=O)C1=CC=CC=C1F	ROYOYTLGDLIGBX-UHFFFAOYSA-N	Organoheterocyclic compounds	Benzodiazepines	1,4-benzodiazepines	*	1	281.888137650059	325.566708587273	592.794963356983	213.043690347218
236	301.09236	301.091543614	2.69568843387364	C5H5N5O	2M-H	Guanine	46889	HMDB0000132	315	NA	C00242	16235	764	73-40-5	NC1=NC(=O)C2=C(N1)N=CN2	UYTPUPDQBNUYGX-UHFFFAOYSA-N	Organoheterocyclic compounds	Imidazopyrimidines	Purines and purine derivatives	*	1	211.338597574203	198.154062874778	186.674345907938	115.909804792629
237	301.16544	301.165658256	0.710097597036368	C14H24O4	M+FA-H	5-Nonyltetrahydro-2-oxo-3-furancarboxylic acid	55681	HMDB0030993	87337	NA	NA	168062	131751119	NA	CCCCCCCCCC1CC(C(O)=O)C(=O)O1	DKQLZKCYTLXNBN-UHFFFAOYSA-N	Organoheterocyclic compounds	Lactones	Gamma butyrolactones	NA	1	139.951165705992	161.533490885113	215.441626153062	193.086455283009
238	303.05074	303.051026738	0.932550897730234	C15H12O7	M-H	(+)-taxifolin	34889	HMDB0303943	3434	LMPK12140721	C01617	17948	439533	480-18-2	C1(O)C=C(O)C2C(=O)[C@@H]([C@@H](C3=CC=C(O)C(O)=C3)OC=2C=1)O	CXQWRCVTCMQVQX-LSDHHAIUSA-N	Phenylpropanoids and polyketides	Flavonoids	Flavans	*	1	116.704755376205	94.9000916012667	162.904708699873	133.396942987875
239	303.11913	303.119775004	2.12801261610874	C12H20N2O7	M-H	2'-Deoxymugineic acid; 2-(1,2,3,4-Tetrahydroxybutyl)-6-(2,3,4-trihydroxybutyl)pyrazine	58062; 58830	HMDB0033909; HMDB0034894	; 90282	;	;	;	4641377; 12285901	; 36806-15-2	OC(CCNC(CCN1CCC1C(O)=O)C(O)=O)C(O)=O; OCC(O)C(O)CC1=NC(=CN=C1)C(O)C(O)C(O)CO	CUZKLRTTYZOCSD-UHFFFAOYSA-N; MBHUNOHYVYVNIP-UHFFFAOYSA-N	Organic acids and derivatives; Organoheterocyclic compounds	Carboxylic acids and derivatives; Diazines	Amino acids, peptides, and analogues; Pyrazines	NA	2	985.182866847653	869.164419599351	1069.20874372665	502.298904287265
240	304.03359	304.034010265	1.39100773535099	C9H12N3O7P	M-H	Cytidine 2',3'-cyclic phosphate	51472	HMDB0011691	NA	NA	C00127	17858	65359	15718-51-1	NC1=NC(=O)N(C=C1)C1O[C@H](CO)[C@H]2OP(O)(=O)O[C@@H]12	NMPZCCZXCOMSDQ-ZRTZXPPTSA-N	Nucleosides, nucleotides, and analogues	Pyrimidine nucleotides	Cyclic pyrimidine nucleotides	*	1	130.44099965968	157.995052000973	323.710572206768	99.1871923787277
241	305.01761	305.017475536	0.430096197992972	C9H13N2O9P	M-H2O-H	Uridine 5'-monophosphate	46975	HMDB0000288	NA	NA	C00105	16695	6030	58-97-9	O[C@H]1[C@@H](O)[C@@H](O[C@@H]1COP(O)(O)=O)N1C=CC(=O)NC1=O	DJJCXFVJDGTHFX-XVFCMESISA-N	Nucleosides, nucleotides, and analogues	Pyrimidine nucleotides	Pyrimidine ribonucleotides	*	1	559.475936204345	720.092636379035	881.019828225907	485.216878710267
242	305.15750	305.157524936	0.0927607856392525	C18H28O3S	M-H2O-H	Piperonyl sulfoxide	212094	HMDB0258607	72888	NA	C19147	NA	8442	120-62-7	CCCCCCCCS(=O)C(C)CC1=CC2=C(OCO2)C=C1	ATTZFSUZZUNHBP-UHFFFAOYSA-N	Organoheterocyclic compounds	Benzodioxoles	Unclassified	*	1	78.3883263926427	127.996448129535	115.379714326266	46.1844349666648
243	305.17538	305.175283006	0.30759143104791	C18H28O5	M-H2O-H	Lactapiperanol D	57843	HMDB0033631	NA	NA	NA	NA	85179199	243447-94-1	COC1OCC2(O)C(OC(C)=O)C3CC(C)(C)CC3C3(C)CC123	VFJHHENNFQFTOV-UHFFFAOYSA-N	Lipids and lipid-like molecules	Prenol lipids	Diterpenoids	NA	1	117.400353343194	176.874064883826	186.776748217336	93.2524263785733
244	309.11858	309.117390972	3.84530128016796	C17H20N4OS	M-H2O-H	2-hydroxymethylolanzapine; 7-hydroxyolanzapine	82825; 82807	HMDB0060987; HMDB0060958	;	;	;	;	71549171; 93285	;	CN1CCN(CC1)C1=NC2=CC=CC=C2NC2=C1C=C(CO)S2; CN1CCN(CC1)C1=NC2=C(NC3=C1C=C(C)S3)C=CC(O)=C2	FPDIERBPQFAFSI-UHFFFAOYSA-N; SMNUCABXNXAPBY-UHFFFAOYSA-N	Organoheterocyclic compounds; Organoheterocyclic compounds	Benzodiazepines; Benzodiazepines	Unclassified; Unclassified	NA	2	494.663650461052	564.189329799507	516.155568799403	511.589256312151
245	309.17362	309.173915464	0.962397931183795	C17H26N2O	M+Cl	Ropivacaine	52684	HMDB0014441	2374	NA	C07532	8890	175805	84057-95-4	CCCN1CCCC[C@H]1C(=O)NC1=C(C)C=CC=C1C	ZKMNUMMKYBVTFN-HNNXBMFYSA-N	Organic acids and derivatives	Carboxylic acids and derivatives	Amino acids, peptides, and analogues	*	1	303.111431232234	203.339721326425	154.865788099501	65.4137798711085
246	309.20696	309.206583134	1.20383372864792	C18H32O5	M-H2O-H	Corchorifatty acid F; Auxin a	59738; 61862	HMDB0035919; HMDB0038483	91118; 93162	;	;	91218; 142254	44559173; 92772	95341-44-9;	CC\C=C/CC(O)C(O)\C=C\C(O)CCCCCCCC(O)=O; CCC(C)C1CC(C(C)CC)C(=C1)C(O)CC(O)C(O)C(O)=O	MKYUCBXUUSZMQB-MKZMYESJSA-N; RKOUCPMGBBKLNK-UHFFFAOYSA-N	Lipids and lipid-like molecules; Lipids and lipid-like molecules	Fatty Acyls; Prenol lipids	Lineolic acids and derivatives; Monoterpenoids	NA	2	6117.00644663443	7067.6835394908	6915.22837045828	5762.73770976226
247	310.12879	310.129607096	2.63124727944933	C14H19NO4	M+FA-H	3,4-Pyrrolidinediol, 2-(p-methoxybenzyl)-, 3-acetate, (2S,3R,4R)-; Boc-D-phenylalanine	199163; 204299	HMDB0243530; HMDB0249332	;	;	;	;	2199; 269698	;	COC1=CC=C(CC2NCC(O)C2OC(C)=O)C=C1; CC(C)(C)OC(=O)NC(CC1=CC=CC=C1)C(O)=O	YKJYKKNCCRKFSL-UHFFFAOYSA-N; ZYJPUMXJBDHSIF-UHFFFAOYSA-N	Benzenoids; Organic acids and derivatives	Phenol ethers; Carboxylic acids and derivatives	Anisoles; Amino acids, peptides, and analogues	NA	2	140.753334337094	79.8563669203345	433.895601316158	95.0045351819196
248	310.96542	310.965011653	1.32191986347083	C10H9Cl3O2	M+FA-H	alpha-Trichloromethylbenzyl acetate	83331	HMDB0061807	319000	NA	NA	NA	7007	NA	CC(=O)OC(C1=CC=CC=C1)C(Cl)(Cl)Cl	JKRWZLOCPLZZEI-UHFFFAOYSA-N	Benzenoids	Benzene and substituted derivatives	Benzyloxycarbonyls	NA	1	701.744600709998	716.44253977216	413.867433670519	420.727467374677
249	311.10901	311.108346255	2.1216467183538	C19H19FO4	M-H2O-H	Flurbiprofen axetil	206897	HMDB0252407	321524	NA	NA	NA	3395	NA	CC(OC(C)=O)OC(=O)C(C)C1=CC(F)=C(C=C1)C1=CC=CC=C1	ALIVXCSEERJYHU-UHFFFAOYSA-N	Benzenoids	Benzene and substituted derivatives	Biphenyls and derivatives	NA	1	5627.16171818668	5834.21986804658	6025.08161432662	4629.8902389302
250	311.13400	311.13359135	1.3173052068476	C17H20N4S	M-H	Olanzapine	48451	HMDB0005012	58286	NA	C07322	7735	135398745	132539-06-1	CN1CCN(CC1)C1=NC2=CC=CC=C2NC2=C1C=C(C)S2	KVWDHTXUZHCGIO-UHFFFAOYSA-N	Organoheterocyclic compounds	Benzodiazepines	Unclassified	*	1	518.538033237003	464.909279447112	653.500708544899	442.482613015654
251	311.29542	311.295554524	0.448034108935275	C20H40O2	M-H	Phytanic acid; FA(20:0); 3,7R,11R,15-tetramethyl-hexadecanoic acid	47229; 66; 35827	HMDB0000801; HMDB0002212; HMDB0062520	200; 401; 333520	; LMFA01010020; LMPR0104010004	C01607; C06425; C01607	16285; 28822;	26840; 10467; 468706	14721-66-5; 506-30-9;	CC(C)CCCC(C)CCCC(C)CCCC(C)CC(O)=O; C(CCCCCCCCCC)CCCCCCCCC(=O)O; C(CC(C)CCC[C@H](C)CCC[C@H](C)CCCC(C)C)(=O)O	RLCKHJSFHOZMDR-UHFFFAOYSA-N; VKOBVWXKNCXXDE-UHFFFAOYSA-N; RLCKHJSFHOZMDR-PWCSWUJKSA-N	Lipids and lipid-like molecules; Lipids and lipid-like molecules; Lipids and lipid-like molecules	Prenol lipids; Fatty Acyls; Prenol lipids	Diterpenoids; Fatty acids and conjugates; Diterpenoids	*	3	73.9178997631231	75.1527945674667	233.102331486453	97.3482431248487
252	313.05573	313.055589264	0.453854289970316	C9H16N4O6	M+K-2H	5-Amino-6-ribitylamino uracil	51150	HMDB0011106	61974	NA	C04732	15934	193516	17014-74-3	NC1=C(NC[C@H](O)[C@H](O)[C@H](O)CO)NC(=O)NC1=O	XKQZIXVJVUPORE-RPDRRWSUSA-N	Organic oxygen compounds	Organooxygen compounds	Carbohydrates and carbohydrate conjugates	*	1	117.812491812749	235.963257981058	148.769046411735	293.439117681564
253	313.09238	313.092891552	1.639057166917	C14H18O8	M-H	Vanilloside	54574	HMDB0029664	NA	NA	NA	168797	3648225	494-08-6	COC1=C(OC2OC(CO)C(O)C(O)C2O)C=CC(C=O)=C1	LPRNQMUKVDHCFX-UHFFFAOYSA-N	Organic oxygen compounds	Organooxygen compounds	Carbohydrates and carbohydrate conjugates	NA	1	1413.73026465791	1945.13075266961	1334.1614251799	2046.38237730069
254	313.12478	313.123399515	4.4163074808993	C21H16	M+FA-H	3-Methylcholanthrene	201308	HMDB0245929	44182	NA	C14470	34342	1674	NA	CC1=C2CCC3=C4C=CC5=CC=CC=C5C4=CC(C=C1)=C23	PPQNQXQZIWHJRB-UHFFFAOYSA-N	Benzenoids	Phenanthrenes and derivatives	Unclassified	*	1	12342.6947045827	14674.861796647	14916.2569529012	12432.4867469812
255	313.23778	313.237883262	0.34080332552104	C18H36O5	M-H2O-H	Floionolic acid	3101	HMDB0034295	35480	LMFA02000147	C19621	133325	5282938	17705-68-9	C(O)(CCCCCCCCO)C(O)CCCCCCCC(=O)O	OISFHODBOQNZAG-UHFFFAOYSA-N	Lipids and lipid-like molecules	Fatty Acyls	Fatty acids and conjugates	*	1	320.354972285403	406.550766162548	351.729843145085	402.110352626692
256	315.07222	315.073024508	2.55706656266839	C7H10O2S	2M-H	S-(4,5-Dihydro-2-methyl-3-furanyl) ethanethioate	61281	HMDB0037786	92601	NA	NA	131456	20831821	26486-14-6	CC(=O)SC1=C(C)OCC1	YDYAMYYOQBGPRX-UHFFFAOYSA-N	Organoheterocyclic compounds	Dihydrofurans	Unclassified	NA	1	1626.36137521022	2747.03939883153	1636.8416875006	3645.98498955458
257	315.12918	315.127956138	3.89212588348698	C16H22N4O2S	M-H2O-H	DL-Methionine-4-antipyrineamide	206141	HMDB0251524	NA	NA	NA	NA	3047138	NA	CSCCC(N)C(=O)NC1=C(C)N(C)N(C1=O)C1=CC=CC=C1	IWEXFJKPHLXPKL-UHFFFAOYSA-N	Organic acids and derivatives	Carboxylic acids and derivatives	Amino acids, peptides, and analogues	NA	1	366.247760192607	354.75168349419	610.189424188739	258.16844552938
258	316.05282	316.052814051	0.0235566577062499	C12H15N3O3S	M+Cl	albendazole S-oxide	81714	HMDB0059609	329925	NA	C02809	16959	83969	NA	CCCS(=O)C1=CC2=C(C=C1)N=C(N2)N=C(O)OC	VXTGHWHFYNYFFV-UHFFFAOYSA-N	Organoheterocyclic compounds	Benzimidazoles	Unclassified	*	1	117.943202629758	156.554632980569	179.41114966246	98.7263762557032
259	316.99481	316.994522708	0.906689340324488	C5H10N2O7P2	M+FA-H	Zoledronate	52761	HMDB0014543	85373	NA	NA	46557	68740	118072-93-8	OC(CN1C=CN=C1)(P(O)(O)=O)P(O)(O)=O	XRASPMIURGNCCH-UHFFFAOYSA-N	Organic acids and derivatives	Organic phosphonic acids and derivatives	Bisphosphonates	NA	1	294.848229146598	376.667639385777	294.559866186422	293.579465408567
260	317.10829	317.109423814	3.56160243944667	C13H23N2O3PS	M-H	Tebupirimfos	212221	HMDB0258766	72470	NA	C18692	38951	93516	96182-53-5	CCOP(=S)(OC(C)C)OC1=CN=C(N=C1)C(C)(C)C	AWYOMXWDGWUJHS-UHFFFAOYSA-N	Organic acids and derivatives	Organic thiophosphoric acids and derivatives	Thiophosphoric acid esters	*	1	228.422374196983	212.113293729956	236.319364875249	175.097361769883
261	317.16032	317.161364269	3.28560395443239	C16H24N4O4	M-H2O-H	Arphamenine B	203679	HMDB0248615	NA	NA	NA	NA	353295	NA	NC(CCCNC(N)=N)C(=O)CC(CC1=CC=C(O)C=C1)C(O)=O	RRJCLYMGCZJLBQ-UHFFFAOYSA-N	Organic acids and derivatives	Carboxylic acids and derivatives	Amino acids, peptides, and analogues	NA	1	132.570998048293	247.811240885219	128.508710511997	210.939810424676
262	318.99826	318.998274082	0.0380913276524761	C12H14N2O2S2	M+K-2H	N-Methoxyspirobrassinol	64239	HMDB0041133	95562	NA	NA	174681	10265811	NA	CON1C(O)C2(CN=C(SC)S2)C2=CC=CC=C12	YMIMEAOCSJOCSI-UHFFFAOYSA-N	Organoheterocyclic compounds	Indoles and derivatives	Unclassified	NA	1	123.749027109985	193.575395886106	126.597347860372	104.120141900396
263	320.09856	320.098700903	0.432179941261573	C11H17NO7	M+FA-H	Sarmentosin	55455	HMDB0030697	NA	NA	C08340	NA	6122810	71933-54-5	OCC1OC(OC\C=C(/CO)C#N)C(O)C(O)C1O	FWAYDNJCBHNWQD-BHQIHCQQSA-N	Lipids and lipid-like molecules	Fatty Acyls	Fatty acyl glycosides	*	1	47.4367689677178	109.240688227986	73.492778213415	145.882990821981
264	321.06297	321.061591411	4.27883272785027	C15H14O8	M-H	Dulcisflavan	257409	HMDB0304616	NA	NA	NA	NA	11500740	NA	O[C@@H]1CC2=C(O)C(O)=C(O)C(O)=C2O[C@@H]1C1=CC(O)=C(O)C=C1	PONGJRZSHJPTOF-YMTOWFKASA-N	Phenylpropanoids and polyketides	Flavonoids	Flavans	NA	1	463.801486349206	416.567900382161	330.073749997176	131.748320769995
265	321.08220	321.082720796	1.61721409184798	C12H18O10	M-H	Lepidimoic acid	64204	HMDB0041096	NA	NA	NA	169657	4479101	157676-09-0	CC1OC(O)C(OC2OC(=CC(O)C2O)C(O)=O)C(O)C1O	PBUKNNGDHZLXKG-UHFFFAOYSA-N	Organic oxygen compounds	Organooxygen compounds	Carbohydrates and carbohydrate conjugates	NA	1	364.977999544806	625.574613119328	446.987806310396	719.309510521588
266	321.13416	321.134358128	0.610989714376138	C16H20O4	M+FA-H	Acetylpterosin C	55511	HMDB0030764	87183	NA	NA	168987	5316039	NA	CC1C(O)C2=C(C1=O)C(C)=C(CCOC(C)=O)C(C)=C2	KBPAOKSMUDDOIN-UHFFFAOYSA-N	Benzenoids	Indanes	Indanones	NA	1	261.908814696464	236.791478791832	229.831260009306	130.40226161375
267	322.09279	322.093544953	2.34766106945189	C16H23NO3S2	M-H2O-H	Nep-IN-2	200128	HMDB0244642	NA	NA	NA	NA	6914729	NA	CSCCC(NC(=O)C(CS)CC1=CC=CC=C1C)C(O)=O	FGXXIAHRYGHABD-UHFFFAOYSA-N	Organic acids and derivatives	Carboxylic acids and derivatives	Amino acids, peptides, and analogues	NA	1	25.0259230232472	22.1431503374004	107.876989892341	16.4474661445147
268	323.07788	323.077241488	1.96120642171521	C15H16O8	M-H	Mahaleboside; Skimmin	57246; 211878	HMDB0032984; HMDB0258334	88883;	;	;	175126;	131751353; 320361	;	OCC1OC(OC2=CC=CC3=C2C=CC(=O)O3)C(O)C(O)C1O; OCC1OC(OC2=CC3=C(C=CC(=O)O3)C=C2)C(O)C(O)C1O	UMXDJWMIEHQSHF-UHFFFAOYSA-N; VPAOSFFTKWUGAD-UHFFFAOYSA-N	Phenylpropanoids and polyketides; Phenylpropanoids and polyketides	Coumarins and derivatives; Coumarins and derivatives	Coumarin glycosides; Coumarin glycosides	NA	2	1015.18966381279	840.754596802631	795.81678623821	423.603512687723
269	323.13443	323.133686834	2.30712227319918	C12H22N4O5	M+Na-2H	Neuromedin B (1-3)	52135	HMDB0013016	NA	NA	NA	174895	53481577	NA	CC(C)C[C@@H](NC(=O)[C@H](CC(O)=N)NC(=O)CN)C(O)=O	JVWPPCWUDRJGAE-JGVFFNPUSA-N	Organic acids and derivatives	Carboxylic acids and derivatives	Amino acids, peptides, and analogues	NA	1	257.688487644189	386.958635125054	324.735468813103	404.926538169783
270	325.03969	325.03854419	3.5223104033939	C17H10N2O3	M+Cl	1H-Pyrrole-2,5-dione, 1-[4-(2-benzoxazolyl)phenyl]-	200223	HMDB0244749	359343	NA	NA	NA	85555	NA	O=C1C=CC(=O)N1C1=CC=C(C=C1)C1=NC2=CC=CC=C2O1	BGGCPIFVRJFAKF-UHFFFAOYSA-N	Organoheterocyclic compounds	Pyrrolines	Phenylpyrrolines	NA	1	538.124482098546	414.827207559913	651.661594072969	325.153355293771
271	325.07719	325.077635418	1.38113158119113	C11H18O11	M-H	3-O-alpha-D-Glucopyranuronosyl-D-xylose	62980	HMDB0039723	NA	NA	NA	167922	131752710	85269-45-0	OCC1OC(O)C(O)C1OC1OC(C(O)C(O)C1O)C(O)=O	CWFMVLQLLUZBPE-UHFFFAOYSA-N	Organic oxygen compounds	Organooxygen compounds	Carbohydrates and carbohydrate conjugates	NA	1	1657.7089709495	1401.03770041902	1750.8849041799	877.52255141395
272	325.12462	325.12458201	0.111780296246035	C14H26O4S	M+Cl	Diisopentyl thiomalate	7513	HMDB0032223	88272	LMFA07010835	NA	38708	106530	68084-03-7	O=C(CC(C(OCCC(C)C)=O)S)OCCC(C)C	HHNLQBYPOOATIP-UHFFFAOYSA-N	Lipids and lipid-like molecules	Fatty Acyls	Fatty acid esters	NA	1	167.199992830534	118.152382773924	176.823827885217	96.0759302927348
273	325.20176	325.20204807	0.87817836765044	C18H30O5	M-H	(3b,6b,8a,12a)-8,12-Epoxy-7(11)-eremophilene-6,8,12-trimethoxy-3-ol; (Z)-5-[(2R,3S,4S)-4-Hydroxy-2-[(E)-3-hydroxyoct-1-enyl]oxan-3-yl]pent-3-enoic acid	56425; 199859	HMDB0031963; HMDB0244345	88075;	;	;	172554;	131751225;	;	COC1OC2(CC3CCC(O)C(C)C3(C)C(OC)C2=C1C)OC; CCCCCC(O)C=CC1OCCC(O)C1CC=CCC(O)=O	CLQUNRBWTPVVAG-UHFFFAOYSA-N; CMBTXTLLBGRNAY-UHFFFAOYSA-N	Organoheterocyclic compounds; Organic acids and derivatives	Naphthofurans; Hydroxy acids and derivatives	Unclassified; Medium-chain hydroxy acids and derivatives	NA	2	1603.7154378728	2291.31930788758	1681.77843668848	1871.78968960586
274	326.12447	326.124526031	0.160532574640429	C15H21NO7	M-H	N-(1-Deoxy-1-fructosyl)phenylalanine	61331	HMDB0037846	NA	NA	NA	136561	101039148	87251-83-0	OC[C@H]1OC(O)(CN[C@@H](CC2=CC=CC=C2)C(O)=O)[C@@H](O)[C@@H]1O	FAVRCIXPIVJIPN-VJDSNFAGSA-N	Organic acids and derivatives	Carboxylic acids and derivatives	Amino acids, peptides, and analogues	NA	1	20.1077254847052	13.2327096019812	69.0625173677764	12.7066151940432
275	327.10786	327.108541616	2.0890925702955	C15H20O8	M-H	Anisatin	255618	HMDB0302686	NA	NA	C09294	2733	NA	NA	C[C@@H]1C[C@@H](O)[C@]2(O)[C@]3(COC3=O)[C@@](C)(O)[C@H]3C[C@@]12[C@@H](O)C(=O)O3	GEVWHIDSUOMVRI-QHRGTXDDSA-N	Lipids and lipid-like molecules	Prenol lipids	Terpene lactones	*	1	55.9228112762518	171.257678824632	87.5666914299248	269.980748354276
276	327.14079	327.141569478	2.39448908643496	C15H24N4S	M+Cl	Thioperamide	212448	HMDB0259023	45306	NA	C17933	NA	3035905	148440-81-7	SC(=NC1CCCCC1)N1CCC(CC1)C1=CN=CN1	QKDDJDBFONZGBW-UHFFFAOYSA-N	Organoheterocyclic compounds	Piperidines	Unclassified	*	1	334.185897980884	309.704216312976	535.23923156256	328.641970447354
277	327.29004	327.290469146	1.3215064881842	C20H40O3	M-H	2(R)-hydroxyicosanoic acid; 2-hydroxyphytanic acid; 3-hydroxyicosanoic Acid	1700; 35834; 1701	HMDB0061659; HMDB0061666; HMDB0062566	74503; 53580; 74504	LMFA01050073; LMPR0104010011; LMFA01050074	; ;	76992; 37258; 52347	5225199; 189026; 5282918	; ;	C(CCCCCCCCCC)CCCCCCCC(O)C(=O)O; C(CCC(C)CCCC(C)CCCC(C)C)C(C)C(O)C(O)=O; C(CCCCCCCCCC)CCCCCCC(O)CC(=O)O	CPLYLXYEVLGWFJ-UHFFFAOYSA-N; CGKMKXBKVBXUGK-UHFFFAOYSA-N; XXKHCFPQYSMGCI-UHFFFAOYSA-N	Lipids and lipid-like molecules; Lipids and lipid-like molecules; Lipids and lipid-like molecules	Fatty Acyls; Prenol lipids; Fatty Acyls	Fatty acids and conjugates; Diterpenoids; Fatty acids and conjugates	NA	3	119.342665701638	144.38951826908	176.070485799433	67.2094203711144
278	328.05219	328.052752493	1.70355957163143	C14H17N3O2S	M+K-2H	Fasudil; 1-(5-Isoquinolinesulfonyl)-2-methylpiperazine	206687; 199337	HMDB0252175; HMDB0243797	321419;	;	;	; 43385	3547; 3542	;	O=S(=O)(N1CCCNCC1)C1=CC=CC2=C1C=CN=C2; CC1CNCCN1S(=O)(=O)C1=C2C=CN=CC2=CC=C1	NGOGFTYYXHNFQH-UHFFFAOYSA-N; BDVFVCGFMNCYPV-UHFFFAOYSA-N	Organoheterocyclic compounds; Organoheterocyclic compounds	Isoquinolines and derivatives; Isoquinolines and derivatives	Unclassified; Unclassified	NA	2	140.243612484753	172.158365733464	260.692776102619	105.193483448734
279	329.08713	329.086453918	2.04678940541606	C10H8N10O	M+FA-H	2-Amino-9-(6-aminopurin-9-yl)-1H-purin-6-one	211376	HMDB0257732	NA	NA	NA	NA	135985036	NA	NC1=NC2=C(N=CN2N2C=NC3=C2N=CN=C3N)C(=O)N1	NQSOJPNCKIZARJ-UHFFFAOYSA-N	Organoheterocyclic compounds	Imidazopyrimidines	Purines and purine derivatives	NA	1	3076.12242130427	3837.31714326159	3225.48683295689	3675.04428055438
280	329.23313	329.233348198	0.662967433009941	C18H34O5	M-H	9,12,13-TriHOME	2974	HMDB0004708	36021	LMFA02000014	C14833	34506	9858729	NA	C(CCCCCCC[C@H](O)/C=C/[C@H](O)[C@@H](O)CCCCC)(=O)O	MDIUMSLCYIJBQC-MVFSOIOZSA-N	Lipids and lipid-like molecules	Fatty Acyls	Fatty acids and conjugates	*	1	2204.05304501172	2805.47527677037	2741.15580323583	2765.00246981694
281	331.06710	331.067579156	1.44564055943674	C15H13F3N2O2	M+Na-2H	Laflunimus	208187	HMDB0253954	NA	NA	NA	NA	66583751	NA	CC1=C(C=CC(NC(=O)C(C#N)=C(O)C2CC2)=C1)C(F)(F)F	GDHFOVCRYCPOTK-UHFFFAOYSA-N	Benzenoids	Benzene and substituted derivatives	Trifluoromethylbenzenes	NA	1	500.675083612104	761.276581158906	456.804731144035	853.559434668369
282	331.12369	331.124072523	1.16357191197444	C24H16N2	M-H	4,7-Diphenyl-1,10-phenanthroline	201949	HMDB0246617	343960	NA	NA	77995	72812	NA	C1=CC=C(C=C1)C1=C2C=CC3=C(C=CN=C3C2=NC=C1)C1=CC=CC=C1	DHDHJYNTEFLIHY-UHFFFAOYSA-N	Organoheterocyclic compounds	Quinolines and derivatives	Phenylquinolines	NA	1	182.312138611453	145.368821514798	195.683927477644	176.294388886949
283	333.06140	333.061587116	0.575765007333541	C15H12O6	M+FA-H	Dalbergioidin; Eriodictyol; Aromadendrin	29638; 34184; 34888	HMDB0032707; HMDB0005810; HMDB0030847	48004; 3415; 3416	LMPK12050500; LMPK12140002; LMPK12140720	C10415; C05631; C00974	65; 28412; 15401	181994; 440735; 122850	30368-42-4; 552-58-9; 480-20-6	C1(O)=CC2OCC(C3=CC=C(O)C=C3O)C(=O)C=2C(O)=C1; C1(O)C=C2O[C@H](C3=CC=C(O)C(O)=C3)CC(=O)C2=C(O)C=1; C1(O)C=C(O)C2C(=O)[C@@H]([C@@H](C3=CC=C(O)C=C3)OC=2C=1)O	WNHXBLZBOWXNQO-UHFFFAOYSA-N; SBHXYTNGIZCORC-ZDUSSCGKSA-N; PADQINQHPQKXNL-LSDHHAIUSA-N	Phenylpropanoids and polyketides; Phenylpropanoids and polyketides; Phenylpropanoids and polyketides	Isoflavonoids; Flavonoids; Flavonoids	Isoflavans; Flavans; Flavans	*	3	3948.47353627346	3754.39606488743	3954.14511700336	3229.55619685169
284	336.09300	336.093615511	1.8165207977729	C11H17NO8	M+FA-H	2-Deoxy-2,3-dehydro-n-acetyl-neuraminic acid	201084	HMDB0245680	NA	NA	NA	NA	1553	NA	CC(=O)NC1C(O)C=C(OC1C(O)C(O)CO)C(O)=O	JINJZWSZQKHCIP-UHFFFAOYSA-N	Organic acids and derivatives	Carboxylic acids and derivatives	Carboxylic acid derivatives	NA	1	153.836222824931	107.104826544401	304.335388338269	107.501048621177
285	336.14115	336.140352117	2.3710102306186	C19H25NOS	M+Na-2H	Rotigotine	53649	HMDB0015615	85553	NA	NA	NA	57537	92206-54-7	CCCN(CCC1=CC=CS1)C1CCC2=C(C1)C=CC=C2O	KFQYTPMOWPVWEJ-UHFFFAOYSA-N	Benzenoids	Tetralins	Unclassified	NA	1	539.164807176816	826.362260540284	510.31606452554	547.494412790683
286	337.07710	337.0776354	1.57714184486947	C12H18O11	M-H	L-Ascorbic acid 2-glucoside; (5R)-5-[(1S)-1,2-Dihydroxyethyl]-3-[(2R,3R,4S,5S,6R)-3,4,5-trihydroxy-6-(hydroxymethyl)oxan-2-yl]oxyoxolane-2,4-dione	208146; 213315	HMDB0253873; HMDB0260164	;	;	;	;	54725703; 74959682	;	OCC(O)C1OC(=O)C(OC2OC(CO)C(O)C(O)C2O)=C1O; OCC(O)C1OC(=O)C(OC2OC(CO)C(O)C(O)C2O)C1=O	MLSJBGYKDYSOAE-UHFFFAOYSA-N; LSMAUOJGZPNABT-UHFFFAOYSA-N	Lipids and lipid-like molecules; Lipids and lipid-like molecules	Fatty Acyls; Fatty Acyls	Fatty acyl glycosides; Fatty acyl glycosides	NA	2	402.771587083685	642.958612506604	449.689177673499	751.171200064632
287	338.98819	338.988772936	1.71432218615207	C3H7O6P	2M-H	Dihydroxyacetone phosphate; Glyceraldehyde 3-phosphate	47602; 47400	HMDB0001473; HMDB0001112	148; 149	;	C00111; C00118	16108; 29052	668; 439168	57-04-5; 591-57-1	OCC(=O)COP(O)(O)=O; O[C@H](COP(O)(O)=O)C=O	GNGACRATGGDKBX-UHFFFAOYSA-N; LXJXRIRHZLFYRP-VKHMYHEASA-N	Organic oxygen compounds; Organic oxygen compounds	Organooxygen compounds; Organooxygen compounds	Carbohydrates and carbohydrate conjugates; Carbohydrates and carbohydrate conjugates	*	2	973.128068425086	1124.76978618972	725.939296642666	769.6722764596
288	339.32613	339.326854652	2.14549725569388	C22H44O2	M-H	FA(22:0)	68	HMDB0000944	260	LMFA01010022	C08281	28941	8215	112-85-6	C(CCCCCCCCCCCCC(=O)O)CCCCCCCC	UKMSUNONTOPOIO-UHFFFAOYSA-N	Lipids and lipid-like molecules	Fatty Acyls	Fatty acids and conjugates	*	1	87.1727796964272	72.6024917649303	308.68101840556	122.104222259038
289	340.10314	340.103786281	1.90636935132682	C14H17NO6	M+FA-H	Prunasin	58862	HMDB0034934	63625	NA	C00844	17396	119033	99-18-3	OC[C@H]1O[C@@H](O[C@@H](C#N)C2=CC=CC=C2)[C@H](O)[C@@H](O)[C@@H]1O	ZKSZEJFBGODIJW-GMDXDWKASA-N	Organic oxygen compounds	Organooxygen compounds	Carbohydrates and carbohydrate conjugates	*	1	44389.4306555489	48487.6107456334	49942.0994895481	39122.1053925629
290	340.20305	340.204666938	4.75955411858443	C23H29N	M+Na-2H	Igmesine	207727	HMDB0253389	NA	NA	NA	NA	123761	NA	CCC(CC=CC1=CC=CC=C1)(N(C)CC1CC1)C1=CC=CC=C1	VCZSWYIFCKGTJI-UHFFFAOYSA-N	Benzenoids	Benzene and substituted derivatives	Phenylpropanes	NA	1	67.6989602852559	62.9972152336211	40.9478067164896	32.6935372616297
291	341.03858	341.038370336	0.611216656800642	C12H14N4O4S2	M-H	Thiophanate-methyl	212450	HMDB0259025	43980	NA	C14432	35014	3032791	NA	COC(=O)NC(=S)NC1=CC=CC=C1NC(=S)NC(=O)OC	QGHREAKMXXNCOA-UHFFFAOYSA-N	Benzenoids	Benzene and substituted derivatives	Unclassified	*	1	35.5525548053009	80.236769870546	29.2773869490253	85.3435106589871
292	341.08757	341.08780616	0.686324463439392	C15H18O9	M-H	Caffeic acid 3-glucoside; 1-O-Caffeoylglucose; 1-O-Caffeoyl-beta-D-glucose	255931; 60594; 255400	HMDB0303040; HMDB0036937; HMDB0302440	68321; ; 68323	; ;	C10431; C10433; C10433	3293; 167992; 614	5281759; 6124135; 5281761	24959-81-7; 14364-08-0; 14364-08-0	[H]\C(=C(\[H])C1=CC(O[C@]2([H])O[C@]([H])(CO)[C@@]([H])(O)[C@]([H])(O)[C@@]2([H])O)=C(O)C=C1)C(O)=O; OCC1OC(OC(=O)\C=C\C2=CC(O)=C(O)C=C2)C(O)C(O)C1O; OC[C@H]1O[C@@H](OC(=O)\C=C\C2=CC(O)=C(O)C=C2)[C@H](O)[C@@H](O)[C@@H]1O	QOPSZFXPZWQLOG-VHCZEJTMSA-N; WQSDYZZEIBAPIN-DUXPYHPUSA-N; WQSDYZZEIBAPIN-VBQORRLJSA-N	Organic oxygen compounds; Phenylpropanoids and polyketides; Phenylpropanoids and polyketides	Organooxygen compounds; Cinnamic acids and derivatives; Cinnamic acids and derivatives	Carbohydrates and carbohydrate conjugates; Hydroxycinnamic acids and derivatives; Hydroxycinnamic acids and derivatives	*	3	271.290675907442	418.008038821326	268.747948636524	525.803216941594
293	341.19670	341.196962686	0.774396300318497	C18H30O6	M-H	2,3-dinor-6-oxoprostaglandin F1alpha; 2,3-Dinor-TXB2; 2,3-Dinor-6-keto-prostaglandin F1 a	3709; 3911; 47889	HMDB0062618; HMDB0002904; HMDB0002277	; 36258; 58112	LMFA03010089; LMFA03030003;	; ;	73944; 89991; 156149	5283084; 5283138; 53477747	64700-71-6; 63250-09-9;	[C@H]1(/C=C/[C@@H](O)CCCCC)[C@H](O)C[C@H](O)[C@@H]1CC(=O)CCC(=O)O; C1[C@H](O)[C@H](C/C=C\CC(=O)O)[C@@H](/C=C/[C@@H](O)CCCCC)OC1O; CCCCC[C@H](O)\C=C\[C@H]1[C@@H](O)C[C@H](O)[C@@H]1CC(=O)CCC(O)=O	DNKGWNLXBRCUCF-NLOSNHEGSA-N; RJHNVFKNIJQTQF-LMIBIYGPSA-N; DNKGWNLXBRCUCF-FNQTXCPHSA-N	Lipids and lipid-like molecules; Lipids and lipid-like molecules; Lipids and lipid-like molecules	Fatty Acyls; Fatty Acyls; Fatty Acyls	Eicosanoids; Eicosanoids; Eicosanoids	NA	3	335.089237124417	470.009915729011	554.865649577262	426.00823525284
294	345.04185	345.040462052	4.02662622040634	C20H10O6	M-H	3,3'-Bisjuglone	58085	HMDB0033936	89630	NA	NA	NA	329584	61836-43-9	OC1=CC=CC2=C1C(=O)C(=CC2=O)C1=CC(=O)C2=C(C(O)=CC=C2)C1=O	YSWLZVWSHJYBPI-UHFFFAOYSA-N	Benzenoids	Naphthalenes	Naphthoquinones	NA	1	2482.93198582489	3195.28267158481	2675.87991510094	2109.12070303041
295	346.05547	346.055808339	0.991755497446823	C10H14N5O7P	M-H	Adenosine monophosphate; 2'-Deoxyguanosine 5'-monophosphate; 3'-AMP	46841; 47359; 48128	HMDB0000045; HMDB0001044; HMDB0003540	34478; ; 63401	; ;	C00020; C00362; C01367	16027; 16192; 28931	6083; 65059; 41211	61-19-8; 902-04-5; 84-21-9	NC1=C2N=CN([C@@H]3O[C@H](COP(O)(O)=O)[C@@H](O)[C@H]3O)C2=NC=N1; NC1=NC2=C(N=CN2[C@H]2C[C@H](O)[C@@H](COP(O)(O)=O)O2)C(=O)N1; NC1=C2N=CN([C@@H]3O[C@H](CO)[C@@H](OP(O)(O)=O)[C@H]3O)C2=NC=N1	UDMBCSSLTHHNCD-KQYNXXCUSA-N; LTFMZDNNPPEQNG-KVQBGUIXSA-N; LNQVTSROQXJCDD-KQYNXXCUSA-N	Nucleosides, nucleotides, and analogues; Nucleosides, nucleotides, and analogues; Nucleosides, nucleotides, and analogues	Purine nucleotides; Purine nucleotides; Ribonucleoside 3'-phosphates	Purine ribonucleotides; Purine deoxyribonucleotides; Unclassified	*	3	251.46707529453	268.719441347197	476.293097412749	141.629875782385
296	346.15041	346.150736465	0.952965814375829	C14H23NO6	M+FA-H	(2Z)-2-(Propan-2-yl)but-2-enedioylcarnitine; Hept-4-enedioylcarnitine; (2E)-Hept-2-enedioylcarnitine	198411; 198217; 198218	HMDB0241890; HMDB0241688; HMDB0241689	; ;	; ;	; ;	; ;	; ;	; ;	CC(C)C(=CC(=O)OC(CC([O-])=O)C[N+](C)(C)C)C(O)=O; C[N+](C)(C)CC(CC([O-])=O)OC(=O)CCC=CCC(O)=O; C[N+](C)(C)CC(CC([O-])=O)OC(=O)C=CCCCC(O)=O	HYQSWAUORQYKHP-UHFFFAOYSA-N; JLIHWXBJCMLUJI-UHFFFAOYSA-N; BNOLNUDQIWBQTP-UHFFFAOYSA-N	Lipids and lipid-like molecules; Lipids and lipid-like molecules; Lipids and lipid-like molecules	Fatty Acyls; Fatty Acyls; Fatty Acyls	Fatty acid esters; Fatty acid esters; Fatty acid esters	NA	3	136.831625377587	140.700714340536	128.334414628729	107.163715191902
297	347.11998	347.120640914	1.90416504199918	C22H21O2P	M-H	Diphenyl(2,4,6-trimethylbenzoyl)phosphine oxide	202611	HMDB0247372	328263	NA	NA	NA	166480	NA	CC1=CC(C)=C(C(=O)P(=O)(C2=CC=CC=C2)C2=CC=CC=C2)C(C)=C1	VFHVQBAGLAREND-UHFFFAOYSA-N	Benzenoids	Benzene and substituted derivatives	Benzoic acids and derivatives	NA	1	229.571028777406	295.073752282207	244.165744374601	283.417070687762
298	351.03355	351.033363651	0.519896937067064	C13H14O10	M+Na-2H	6-(4-carboxy-2-hydroxyphenoxy)-3,4,5-trihydroxyoxane-2-carboxylic acid; 6-(5-carboxy-2-hydroxyphenoxy)-3,4,5-trihydroxyoxane-2-carboxylic acid; 6-(4-carboxy-3-hydroxyphenoxy)-3,4,5-trihydroxyoxane-2-carboxylic acid	144371; 144372; 144388	HMDB0124990; HMDB0124991; HMDB0126444	; ;	; ;	; ;	; ;	131831543; 92024354; 131832862	; ;	OC1C(O)C(OC2=C(O)C=C(C=C2)C(O)=O)OC(C1O)C(O)=O; OC1C(O)C(OC2=C(O)C=CC(=C2)C(O)=O)OC(C1O)C(O)=O; OC1C(O)C(OC2=CC(O)=C(C=C2)C(O)=O)OC(C1O)C(O)=O	NLCBCVGRBFNEJE-UHFFFAOYSA-N; CXNFDJSOAJNKSU-UHFFFAOYSA-N; HTVZPXVZCIIMAA-UHFFFAOYSA-N	Organic oxygen compounds; Phenylpropanoids and polyketides; Organic oxygen compounds	Organooxygen compounds; Tannins; Organooxygen compounds	Carbohydrates and carbohydrate conjugates; Hydrolyzable tannins; Carbohydrates and carbohydrate conjugates	NA	3	235.296049412314	192.909150018325	320.256311184943	91.763387703568
299	351.07206	351.072151791	0.255384242863515	C15H14O7	M+FA-H	(+)-Gallocatechin; (-)-Epigallocatechin	28822; 28824	HMDB0038365; HMDB0038361	47219; 44010	LMPK12020002; LMPK12020004	C12127; C12136	31018; 42255	65084; 72277	970-73-0; 970-74-1	C1(O)C=C2O[C@H](C3=CC(O)=C(O)C(O)=C3)[C@@H](O)CC2=C(O)C=1; C1(O)C=C2O[C@H](C3=CC(O)=C(O)C(O)=C3)[C@H](O)CC2=C(O)C=1	XMOCLSLCDHWDHP-SWLSCSKDSA-N; XMOCLSLCDHWDHP-IUODEOHRSA-N	Phenylpropanoids and polyketides; Phenylpropanoids and polyketides	Flavonoids; Flavonoids	Flavans; Flavans	*	2	341.389589248099	211.970730029573	574.251414518519	126.752403274058
300	352.07929	352.078088139	3.40502539921766	C14H17N3O9	M-H2O-H	Azaribine	203807	HMDB0248766	NA	NA	NA	NA	249187	NA	CC(=O)OCC1OC(C(OC(C)=O)C1OC(C)=O)N1N=CC(=O)NC1=O	QQOBRRFOVWGIMD-UHFFFAOYSA-N	Organic oxygen compounds	Organooxygen compounds	Carbohydrates and carbohydrate conjugates	NA	1	526.51561727091	375.064646580186	592.165645192164	344.841072161796
301	353.04882	353.049013732	0.562026066094292	C13H16O10	M+Na-2H	Galloyl glucose	254792	HMDB0301708	65564	NA	C01158	15834	124021	554-37-0	OC[C@H]1O[C@@H](OC(=O)C2=CC(O)=C(O)C(O)=C2)[C@H](O)[C@@H](O)[C@@H]1O	GDVRUDXLQBVIKP-HQHREHCSSA-N	Phenylpropanoids and polyketides	Tannins	Unclassified	*	1	516.459724655228	512.333603151051	714.69313298386	309.084184893171
302	353.08703	353.087801866	2.17713802817822	C15H16O7	M+FA-H	4R,5R,6S-Trihydroxy-2-hydroxymethyl-2-cyclohexen-1-one 6-(2-hydroxy-6-methylbenzoate)	63832	HMDB0040692	95167	NA	NA	174940	22297980	146475-71-0	CC1=C(C(=O)OC2C(O)C(O)C=C(CO)C2=O)C(O)=CC=C1	ZJIDZZXKQOJXMR-UHFFFAOYSA-N	Benzenoids	Benzene and substituted derivatives	Benzoic acids and derivatives	NA	1	8790.18210928565	6785.06290553035	10812.2569032521	5827.42575475942
303	353.18143	353.18170225	0.77052742507513	C14H28O7	M+FA-H	(R)-1-O-b-D-glucopyranosyl-1,3-octanediol	54328	HMDB0029362	86223	NA	NA	168463	14213498	120727-21-1	CCCCCC(O)CCOC1OC(CO)C(O)C(O)C1O	PDTNYXYWXDHHEM-UHFFFAOYSA-N	Lipids and lipid-like molecules	Fatty Acyls	Fatty acyl glycosides	NA	1	44.6724994951455	46.7517241791975	91.6700369078331	83.0099782805999
304	355.10314	355.103456238	0.899436643431024	C16H20O9	M-H	trans-p-Feruloyl-beta-D-glucopyranoside	254976	HMDB0301952	NA	NA	C17759	81321	NA	NA	COC1=C(O)C=CC(\C=C\C(=O)O[C@@H]2O[C@H](CO)[C@@H](O)[C@H](O)[C@H]2O)=C1	JWRQVQWBNRGGPK-PMQCXRHVSA-N	Phenylpropanoids and polyketides	Cinnamic acids and derivatives	Hydroxycinnamic acids and derivatives	*	1	223.51343314959	373.416243010884	259.940054307982	519.84819347735
305	355.12420	355.12458561	1.07238132281195	C13H24O11	M-H	4-O-Methylgalactinol; Galactopinitol B; Galactopinitol A	57775; 59203; 62751	HMDB0033558; HMDB0035321; HMDB0039475	89368; 90621; 94047	; ;	; ;	133412; 169058; 139380	10713243; 101926786; 25201084	75589-40-1; 88199-72-8; 64290-91-1	CO[C@H]1[C@H](O)[C@@H](O)[C@H](O)[C@H](O)[C@@H]1O[C@H]1O[C@H](CO)[C@H](O)[C@H](O)[C@H]1O; CO[C@@H]1[C@@H](O)[C@@H](O)[C@H](O)[C@H](O[C@@H]2O[C@H](CO)[C@H](O)[C@H](O)[C@H]2O)[C@H]1O; CO[C@@H]1[C@@H](O)[C@@H](O)[C@H](O)[C@H](O[C@H]2O[C@H](CO)[C@H](O)[C@H](O)[C@H]2O)[C@H]1O	RSYNCMYDVZFZBP-KEUHYNFLSA-N; WFSVEMFCPALUBB-DVLBVPSGSA-N; WFSVEMFCPALUBB-GDYURJOXSA-N	Organic oxygen compounds; Organic oxygen compounds; Organic oxygen compounds	Organooxygen compounds; Organooxygen compounds; Organooxygen compounds	Carbohydrates and carbohydrate conjugates; Carbohydrates and carbohydrate conjugates; Carbohydrates and carbohydrate conjugates	NA	3	265.808630180787	273.029602505082	374.562115104838	204.385271642778
306	355.18275	355.182730216	0.0592640547575828	C21H25FN2O2	M-H	Fluanisone	206813	HMDB0252320	NA	NA	NA	NA	15139	NA	COC1=CC=CC=C1N1CCN(CCCC(=O)C2=CC=C(F)C=C2)CC1	IRYFCWPNDIUQOW-UHFFFAOYSA-N	Organic oxygen compounds	Organooxygen compounds	Carbonyl compounds	NA	1	164.476139034395	234.592779797229	215.473101303936	115.689545731177
307	357.09309	357.092391282	1.96100623819433	C18H15FN4O	M+Cl	Finrozole	206765	HMDB0252263	435939	NA	NA	NA	216220	NA	OC(CC1=CC=C(F)C=C1)C(N1C=NC=N1)C1=CC=C(C=C1)C#N	SLJZVZKQYSKYNV-UHFFFAOYSA-N	Phenylpropanoids and polyketides	Linear 1,3-diarylpropanoids	Unclassified	NA	1	10225.0801235761	9934.37115352921	10158.5018424116	8565.35852763198
308	357.11804	357.119771404	4.85430612021173	C20H22N2S	M+Cl	Mequitazine	53304	HMDB0015204	69479	NA	C12755	NA	4066	29216-28-2	C(C1CN2CCC1CC2)N1C2=CC=CC=C2SC2=CC=CC=C12	HOKDBMAJZXIPGC-UHFFFAOYSA-N	Organoheterocyclic compounds	Benzothiazines	Phenothiazines	*	1	166.63426605553	330.473866007689	161.595175405593	444.518715924636
309	358.11335	358.114350967	2.78958418398919	C14H19NO7	M+FA-H	Tyramine glucuronide	50896	HMDB0010328	61650	NA	C03033	NA	193088	27972-85-6	NCCC1=CC=C(O[C@@H]2O[C@@H]([C@@H](O)[C@H](O)[C@H]2O)C(O)=O)C=C1	AQKVISOBVPVACA-BYNIDDHOSA-N	Organic oxygen compounds	Organooxygen compounds	Carbohydrates and carbohydrate conjugates	*	1	602.207370506991	634.366695049224	354.117996981796	269.31684994538
310	358.97263	358.971345088	3.59283681297899	C8H20O5P2S2	M+K-2H	Sulfotep	212092	HMDB0258605	72469	NA	C18691	38945	19395	3689-24-5	CCOP(=S)(OCC)OP(=S)(OCC)OCC	XIUROWKZWPIAIB-UHFFFAOYSA-N	Organic acids and derivatives	Organic thiophosphoric acids and derivatives	Thiophosphoric acid esters	*	1	108.843234187894	87.6552982919951	75.2020257656826	83.8503983925245
311	359.08682	359.085972937	2.35115470505381	C21H16N2O2S	M-H	Cambinol	204496	HMDB0249572	NA	NA	NA	NA	270278	NA	OC1=C(CC2=C(NC(=S)NC2=O)C2=CC=CC=C2)C2=CC=CC=C2C=C1	RVNSQVIUFZVNAU-UHFFFAOYSA-N	Organoheterocyclic compounds	Diazines	Pyrimidines and pyrimidine derivatives	NA	1	161.466382468089	139.407726029092	134.743206168122	104.373908343555
312	359.13394	359.134756366	2.2627773759427	C16H24O9	M-H	Deoxyloganic acid	60678	HMDB0037028	NA	NA	C11647	167915	4490284	92842-56-3	CC1CCC2C1C(OC1OC(CO)C(O)C(O)C1O)OC=C2C(O)=O	DSXFHNSGLYXPNG-UHFFFAOYSA-N	Lipids and lipid-like molecules	Prenol lipids	Terpene glycosides	*	1	108.363864947153	193.022526564791	132.776569481941	201.75850503081
313	361.06493	361.066354609	3.94040297921958	C12H24N2O4S2	M+K-2H	Bicisate	204169	HMDB0249184	320640	NA	NA	NA	9845830	NA	CCOC(=O)C(CS)NCCNC(CS)C(=O)OCC	RZQNBTMGBODDSK-UHFFFAOYSA-N	Organic acids and derivatives	Carboxylic acids and derivatives	Amino acids, peptides, and analogues	NA	1	283.57769395346	215.080251253169	472.167456844906	175.718100681822
314	361.13515	361.13560109	1.25434394248164	C20H24N2OS	M+Na-2H	Propiomazine; Lucanthone	53064; 53643	HMDB0014915; HMDB0015607	44141; 69172	;	C07405; C11715	8491; 51052	4940; 10180	362-29-8; 479-50-5	CCC(=O)C1=CC2=C(SC3=CC=CC=C3N2CC(C)N(C)C)C=C1; CCN(CC)CCNC1=C2C(=O)C3=CC=CC=C3SC2=C(C)C=C1	UVOIBTBFPOZKGP-UHFFFAOYSA-N; FBQPGGIHOFZRGH-UHFFFAOYSA-N	Organoheterocyclic compounds; Organoheterocyclic compounds	Benzothiazines; Thiochromenes	Phenothiazines; Unclassified	*	2	602.660209064236	474.207451563105	627.181941996152	442.634844721854
315	361.14981	361.149856116	0.131907085794542	C16H28O10	M-H2O-H	3-Methyl-3-butenyl apiosyl-(1->6)-glucoside	56416	HMDB0031954	88066	NA	NA	168068	131751223	198832-72-3	CC(=C)CCOC1OC(COC2OCC(O)(CO)C2O)C(O)C(O)C1O	DZEALCQVCAOHSL-UHFFFAOYSA-N	Lipids and lipid-like molecules	Fatty Acyls	Fatty acyl glycosides	NA	1	221.962086860291	423.356468896675	211.179222057511	467.430096337727
316	362.04990	362.050722961	2.27290851922202	C10H14N5O8P	M-H	Guanosine monophosphate; Cyclic pyranopterin monophosphate	47560; 81733	HMDB0001397; HMDB0059639	6216;	;	C00144; C18239	17345; 60210	6804; 16061579	85-32-5; 150829-29-1	NC1=NC2=C(N=CN2[C@@H]2O[C@H](COP(O)(O)=O)[C@@H](O)[C@H]2O)C(=O)N1; [H][C@@]12COP(O)(=O)O[C@]1([H])C(O)(O)[C@]1([H])NC3=C(NC(=N)N=C3O)N[C@]1([H])O2	RQFCJASXJCIDSX-UUOKFMHZSA-N; CZAKJJUNKNPTTO-AJFJRRQVSA-N	Nucleosides, nucleotides, and analogues; Organoheterocyclic compounds	Purine nucleotides; Pteridines and derivatives	Purine ribonucleotides; Pterins and derivatives	*	2	120.360725262227	165.159320757885	330.533827902609	86.8389275830663
317	363.03309	363.034738546	4.54290328378642	C10H13N4O9P	M-H	Xanthylic acid	47650	HMDB0001554	NA	NA	C00655	15652	73323	523-98-8	O[C@@H]1[C@@H](COP(O)(O)=O)O[C@H]([C@@H]1O)N1C=NC2=C1NC(=O)NC2=O	DCTLYFZHFGENCW-UUOKFMHZSA-N	Nucleosides, nucleotides, and analogues	Purine nucleotides	Purine ribonucleotides	*	1	1283.93510754456	960.682206481398	1473.22283824765	705.1903851584
318	363.16598	363.16550618	1.30119673718737	C16H30O10	M-H2O-H	1,2,10-Trihydroxydihydro-trans-linalyl oxide 7-O-beta-D-glucopyranoside	57488	HMDB0033237	89104	NA	NA	167921	85225480	219814-37-6	CC(C)(OC1OC(CO)C(O)C(O)C1O)C1CCC(CO)(O1)C(O)CO	RYNMENUEBZLOQZ-UHFFFAOYSA-N	Organic oxygen compounds	Organooxygen compounds	Carbohydrates and carbohydrate conjugates	NA	1	51.2829633136423	105.353566951987	66.0682691534962	123.408722719285
319	364.13954	364.139625769	0.2336711966866	C18H25NO8	M-H2O-H	Niazimin; LEUCOGENENOL; Niazimin A	61997; 208250; 256534	HMDB0038630; HMDB0254032; HMDB0303678	93291; ;	; ;	; ;	; ; 169729	10339912; 301101; 85115123	159768-73-7; ;	CCOC(=O)NCC1=CC=C(O[C@@H]2O[C@@H](C)[C@H](OC(C)=O)[C@@H](O)[C@H]2O)C=C1; CC1CC(=O)C2(OC(=C(O)C=N2)C2(O)CC(=O)CC(C)C2O)C(O)(CO)C1; CCOC(=O)NCC1=CC=C(OC2OC(C)C(OC(C)=O)C(O)C2O)C=C1	VMTHKXYSTHHGCH-DXJAZKPLSA-N; RIYYKCVJWUOAQK-UHFFFAOYSA-N; VMTHKXYSTHHGCH-UHFFFAOYSA-N	Organic oxygen compounds; Organoheterocyclic compounds; Organic oxygen compounds	Organooxygen compounds; Oxazines; Organooxygen compounds	Carbohydrates and carbohydrate conjugates; 1,3-oxazines; Carbohydrates and carbohydrate conjugates	NA	3	190.382985754877	199.187815396029	188.209517098581	134.647637346086
320	365.12359	365.12419168	1.64953247752125	C18H22O8	M-H	7-beta-D-Glucopyranosyloxybutylidenephthalide	58729	HMDB0034752	90178	NA	NA	169659	131751617	240823-19-2	CCC\C=C1\OC(=O)C2=C1C=CC=C2OC1OC(CO)C(O)C(O)C1O	LNWJAAMNXBMBCE-UXBLZVDNSA-N	Organic oxygen compounds	Organooxygen compounds	Carbohydrates and carbohydrate conjugates	NA	1	81.1432544608997	76.4585260110631	70.4392374866843	36.8743100382989
321	367.10298	367.102601014	1.03284887069058	C12H20N4O7	M+Cl	Zanamivir	52893	HMDB0014698	66814	NA	C08095	50663	60855	139110-80-8	[H][C@]1(OC(=C[C@H](N=C(N)N)[C@H]1NC(C)=O)C(O)=O)[C@H](O)[C@H](O)CO	ARAIBEBZBOPLMB-UFGQHTETSA-N	Organic acids and derivatives	Carboxylic acids and derivatives	Carboxylic acid derivatives	*	1	3448.15828138868	3325.29239506856	3910.91856500299	3227.04357992994
322	367.13927	367.139841744	1.5654449335707	C18H24O8	M-H	4-Hydroxy-3-prenylbenzoic acid glucoside; Methyl (R)-9-hydroxy-10-undecene-5,7-diynoate glucoside	63127; 64017	HMDB0039891; HMDB0040895	94435; 95348	;	;	175737; 175740	12312707; 131752976	; 152141-44-1	CC(C)=CCC1=CC(=CC=C1OC1OC(CO)C(O)C(O)C1O)C(O)=O; COC(=O)CCCC#CC#CC(OC1OC(CO)C(O)C(O)C1O)C=C	ZTHSABILDCCHJR-UHFFFAOYSA-N; XCRGUWJZEOHKGC-UHFFFAOYSA-N	Organic oxygen compounds; Lipids and lipid-like molecules	Organooxygen compounds; Fatty Acyls	Carbohydrates and carbohydrate conjugates; Fatty acyl glycosides	NA	2	68.494135239448	156.726807500066	83.6577718572539	233.876045119557
323	368.12399	368.122749941	3.37629659584989	C17H18F3N3O3	M-H	fleroxacin	206793	HMDB0252299	69548	NA	C13179	31810	3357	79660-72-3	CN1CCN(CC1)C1=C(F)C=C2C(=O)C(=CN(CCF)C2=C1F)C(O)=O	XBJBPGROQZJDOJ-UHFFFAOYSA-N	Organoheterocyclic compounds	Quinolines and derivatives	Quinoline carboxylic acids	*	1	203.924672209209	152.61615822488	134.315691793307	30.3967646228969
324	369.03815	369.038269411	0.333937063403725	C16H14O8	M+Cl	2,3-Bis(3,4-dihydroxyphenyl)butanedioic acid; Xanthotoxol arabinoside; Hovenitin I	204854; 56431; 57276	HMDB0250004; HMDB0031971; HMDB0033014	; 88082; 88906	; ;	; ;	; 175254; 175256	3011689; 13846560; 53462148	; 160845-06-7; 71106-82-6	OC(=O)C(C(C(O)=O)C1=CC(O)=C(O)C=C1)C1=CC(O)=C(O)C=C1; OC1COC(OC2=C3OC(=O)C=CC3=CC3=C2OC=C3)C(O)C1O; COC1=C(O)C(O)=CC(=C1)C1OC2=CC(O)=CC(O)=C2C(=O)C1O	UMAASMUXEBOCLH-UHFFFAOYSA-N; HBYXUKYDTXEALZ-UHFFFAOYSA-N; MIEZPHMCERQLMT-UHFFFAOYSA-N	Phenylpropanoids and polyketides; Phenylpropanoids and polyketides; Phenylpropanoids and polyketides	Stilbenes; Coumarins and derivatives; Flavonoids	Unclassified; Coumarin glycosides; Flavans	NA	3	47.3048054687568	79.7960746828177	31.9002138378898	56.6375417020716
325	369.04823	369.0464503	4.8133792364199	C19H17ClN2O3S	M-H2O-H	2-[4-Acetamido-3-(4-chlorophenyl)sulfanyl-2-methylindol-1-yl]acetic acid	203821	HMDB0248782	NA	NA	NA	NA	11292191	NA	CC(=O)NC1=C2C(=CC=C1)N(CC(O)=O)C(C)=C2SC1=CC=C(Cl)C=C1	JWYIGNODXSRKGP-UHFFFAOYSA-N	Organoheterocyclic compounds	Indoles and derivatives	Indolyl carboxylic acids and derivatives	NA	1	95.2833136715965	156.361847704328	35.2062641546378	58.4570634928586
326	369.12024	369.11989338	0.938186286196746	C18H20N4O6	M-H2O-H	Methyl N-[6-[(3,4,5-trimethoxyphenyl)methoxy]imidazo[1,2-b]pyridazin-2-yl]carbamate	204852	HMDB0250002	NA	NA	NA	NA	6918099	NA	COC(=O)NC1=CN2N=C(OCC3=CC(OC)=C(OC)C(OC)=C3)C=CC2=N1	UMSHZWFCVXIDEO-UHFFFAOYSA-N	Benzenoids	Phenol ethers	Anisoles	NA	1	1183.33695859677	987.677085399286	1041.01723490494	556.237402856497
327	370.11396	370.11435526	1.07024237961083	C16H21NO9	M-H	4-(2-amino-3-hydroxyphenyl)-4-oxobutanoic acid O-glucoside	83556	HMDB0062374	NA	NA	NA	NA	10948689	NA	[H][C@]1(CO)O[C@@]([H])(OC2=CC=CC(C(=O)CCC(O)=O)=C2N)[C@]([H])(O)[C@@]([H])(O)[C@]1([H])O	XEXCWFKGYJFAQK-LMXXTMHSSA-N	Organic oxygen compounds	Organooxygen compounds	Carbohydrates and carbohydrate conjugates	NA	1	111.012080412812	119.820105191367	107.42855491824	64.2942164395216
328	371.09777	371.09836654	1.60022527081398	C15H18O8	M+FA-H	Melilotoside; Bilobalide A	57797; 60411	HMDB0033581; HMDB0036735	984972;	;	C05158; C07605	17531;	5280759; 11875005	618-67-7; 33570-04-6	OC[C@H]1O[C@@H](OC2=C(\C=C\C(O)=O)C=CC=C2)[C@H](O)[C@@H](O)[C@@H]1O; [H][C@]12C[C@@](O)(C(C)(C)C)[C@]34[C@H](O)C(=O)O[C@@]3([H])OC(=O)[C@]14CC(=O)O2	GVRIYIMNJGULCZ-ZMKUSUEASA-N; MOLPUWBMSBJXER-NRSGSQFTSA-N	Organic oxygen compounds; Lipids and lipid-like molecules	Organooxygen compounds; Prenol lipids	Carbohydrates and carbohydrate conjugates; Terpene lactones	*	2	391.050780615309	538.100462432429	480.348702288971	616.674583138274
329	371.11878	371.119495924	1.94239774955534	C12H22O10	M+FA-H	Neohesperidose	54462	HMDB0029523	NA	NA	C08244	NA	5184980	17074-02-1	CC1OC(OC2C(O)OC(CO)C(O)C2O)C(O)C(O)C1O	VSRVRBXGIRFARR-UHFFFAOYSA-N	Organic oxygen compounds	Organooxygen compounds	Carbohydrates and carbohydrate conjugates	*	1	16075.6017168653	13137.5520536338	16926.6591993837	11646.7676634458
330	371.13544	371.135421955	0.0447448400514986	C21H24N2S	M+Cl	2-Propanamine, N,N,2-trimethyl-1-((3-phenyl-2-quinolinyl)thio)-	212851	HMDB0259526	NA	NA	NA	NA	134946	NA	CN(C)C(C)(C)CSC1=NC2=CC=CC=C2C=C1C1=CC=CC=C1	ARPRLCXPAGXBRL-UHFFFAOYSA-N	Organoheterocyclic compounds	Quinolines and derivatives	Phenylquinolines	NA	1	1331.37565224922	1272.87309754556	1359.5240232384	987.551754191208
331	373.13485	373.134086894	2.05063462505538	C26H20N2O2	M-H2O-H	1,1'-Bis(2-hydroxy-3-methylcarbazole)	63908	HMDB0040776	95241	NA	NA	175959	10408200	155519-83-8	CC1=CC2=C(NC3=CC=CC=C23)C(=C1O)C1=C(O)C(C)=CC2=C1NC1=CC=CC=C21	BZVSIHKEOLSGNL-UHFFFAOYSA-N	Organoheterocyclic compounds	Indoles and derivatives	Carbazoles	NA	1	46962.6880838761	42903.3792421204	51917.440122113	40298.312404565
332	375.10433	375.103643	1.84266045295641	C20H21ClN2O	M+Cl	3-(4-(4-Chlorophenyl-4-hydroxypiperidino)methyl)indole	208135	HMDB0253858	NA	NA	NA	NA	133633	NA	OC1(CCN(CC2=CNC3=CC=CC=C23)CC1)C1=CC=C(Cl)C=C1	LLBLNMUONVVVPG-UHFFFAOYSA-N	Organoheterocyclic compounds	Piperidines	Phenylpiperidines	NA	1	219.264780405609	151.114837898917	129.259970794614	20.4455572318426
333	375.11491	375.113046539	4.97956911369103	C20H16N6	M+Cl	4-[[2-(4-Cyanoanilino)pyrimidin-4-yl]amino]-3,5-dimethylbenzonitrile	203018	HMDB0247836	NA	NA	NA	NA	488777	NA	CC1=CC(=CC(C)=C1NC1=NC(NC2=CC=C(C=C2)C#N)=NC=C1)C#N	AVRQNXKPTRWLBE-UHFFFAOYSA-N	Benzenoids	Benzene and substituted derivatives	Benzonitriles	NA	1	231.27537313411	325.37780446332	311.220662296492	296.412397088363
334	375.12796	375.129670988	4.57155104101222	C8H12O5	2M-H	Tetrahydro-2,5-furan-diacetic acid; 3-(3-Oxobutanoyloxy)butanoic acid	81812; 211673	HMDB0059767; HMDB0258085	;	;	;	89885;	13220191; 53889896	;	OC(=O)CC1CCC(CC(O)=O)O1; CC(CC(O)=O)OC(=O)CC(C)=O	CVYAVSIMBYOCGA-UHFFFAOYSA-N; HPSXWFLUQVYJDN-UHFFFAOYSA-N	Organic acids and derivatives; Organic acids and derivatives	Carboxylic acids and derivatives; Keto acids and derivatives	Dicarboxylic acids and derivatives; Short-chain keto acids and derivatives	NA	2	139.765273411232	259.648749472363	138.956197336486	306.811774868241
335	378.10851	378.10685501	4.3717165037588	C15H11N9O	M+FA-H	Andolast	203496	HMDB0248393	419060	NA	NA	NA	65970	NA	O=C(NC1=CC=C(C=C1)C1=NNN=N1)C1=CC=C(C=C1)C1=NNN=N1	VXEBMQZDPONDFB-UHFFFAOYSA-N	Benzenoids	Benzene and substituted derivatives	Anilides	NA	1	718.809445617125	537.504957070214	630.483366648062	246.18929724779
336	379.10446	379.10345193	2.66335625077882	C17H18O7	M+FA-H	Mukurozidiol	55426	HMDB0030651	NA	NA	C09141	NA	616063	482-25-7	COC1=C2C=CC(=O)OC2=C(OCC(O)C(C)(C)O)C2=C1C=CO2	PKRPFNXROFUNDE-UHFFFAOYSA-N	Phenylpropanoids and polyketides	Coumarins and derivatives	Furanocoumarins	*	1	3115.84715451402	2484.60204845197	3058.31744566499	1669.77642340826
337	380.12379	380.122750072	2.72349017053273	C18H18F3N3O3	M-H	Pleconaril	210465	HMDB0256637	329506	NA	NA	NA	1684	NA	CC1=NOC(CCCOC2=C(C)C=C(C=C2C)C2=NOC(=N2)C(F)(F)F)=C1	KQOXLKOJHVFTRN-UHFFFAOYSA-N	Organoheterocyclic compounds	Azoles	Oxadiazoles	NA	1	1757.35776097608	1425.3223746733	1771.79160869678	909.688249800985
338	381.08424	381.083443657	2.08660199457302	C15H17F3N2O4	M+Cl	meta-O-Dealkylated flecainide lactam	82690	HMDB0060832	2703	NA	NA	NA	10472784	91933-52-7	OC1=CC=C(OCC(F)(F)F)C(=C1)C(=O)NCC1CCCC(=O)N1	OIOMUGZSHNAEMH-UHFFFAOYSA-N	Benzenoids	Benzene and substituted derivatives	Benzoic acids and derivatives	NA	1	261.283926117581	280.959776308857	215.401980147112	116.930597975121
339	381.12070	381.120439391	0.671481503116301	C18H16N4O3	M+FA-H	Amidoxime	203410	HMDB0248300	NA	NA	NA	NA	135499684	NA	NC(=NO)C1=CC=C(C=C1)C1=CC=C(O1)C1=CC=C(C=C1)C(N)=NO	SFZULDYEOVSIKM-UHFFFAOYSA-N	Organoheterocyclic compounds	Furans	Diphenylfurans	NA	1	8090.00599877552	6602.5345274334	8087.94799361887	4657.50223027505
340	382.11376	382.114350967	1.53390044173052	C16H19NO7	M+FA-H	4-O-(Indole-3-acetyl)-D-glucopyranose; Indole-3-acetyl-myo-inositol	254868; 55792	HMDB0301785; HMDB0031182	66132;	;	C04197; C03868	17990; 15711	440255;	52703-89-6; 73925-84-5	OC[C@H]1O[C@@H](OC(=O)CC2=CNC3=CC=CC=C23)[C@H](O)[C@@H](O)[C@@H]1O; O[C@H]1[C@H](O)[C@@H](O)[C@H](OC(=O)CC2=CNC3=C2C=CC=C3)[C@H](O)[C@@H]1O	HHDMMUWDSFASNB-JZYAIQKZSA-N; XUACNUJFOIKYPQ-BKQXGZDCSA-N	Organoheterocyclic compounds; Organoheterocyclic compounds	Indoles and derivatives; Indoles and derivatives	Indolyl carboxylic acids and derivatives; Indolyl carboxylic acids and derivatives	*	2	613.413916607174	753.842057246865	690.617091344566	662.21773164379
341	383.03551	383.03608005	1.50003386851968	C10H19O12P	M+Na-2H	Polyribophosphate	210507	HMDB0256690	NA	NA	NA	NA	NA	NA	OCC1OC(OC2OC(COP(O)(O)=O)C(O)C2O)C(O)C1O	OLXOHDAJTUPVIO-UHFFFAOYSA-N	Organic oxygen compounds	Organooxygen compounds	Carbohydrates and carbohydrate conjugates	NA	1	101.701089288961	161.081232740608	158.648226821436	84.9646085663218
342	383.08237	383.083114704	1.94865426043895	C13H20O13	M-H	Glucose lactate ketone	207217	HMDB0252781	NA	NA	NA	NA	NA	NA	CC(O)C(=O)OC(=O)OC(=O)C(C)(O)C1(O)OC(CO)C(O)C(O)C1O	RJHWLOLAORKKFT-UHFFFAOYSA-N	Organic oxygen compounds	Organooxygen compounds	Carbohydrates and carbohydrate conjugates	NA	1	7946.18985716051	7217.3398878726	9173.47413450502	6902.10986735125
343	383.11867	383.116794512	4.8962356320238	C21H20N2O3	M+Cl	N-(2-Methoxybenzyl)-N-(4-phenoxypyridin-3-yl)acetamide	204814	HMDB0249955	NA	NA	NA	NA	9841240	NA	COC1=CC=CC=C1CN(C(C)=O)C1=C(OC2=CC=CC=C2)C=CN=C1	DHZBNHMEIOBPAE-UHFFFAOYSA-N	Organic oxygen compounds	Organooxygen compounds	Ethers	NA	1	8518.4972563224	7077.99569789237	8975.20658115647	6195.01344717469
344	383.14553	383.14556967	0.0928169949562936	C18H22F2N4O	M+Cl	alpha-(4-Fluorophenyl)-4-(5-fluoro-2-pyrimidinyl)-1-piperazine butanol	204294	HMDB0249324	NA	NA	NA	91549	108046	NA	OC(CCCN1CCN(CC1)C1=NC=C(F)C=N1)C1=CC=C(F)C=C1	ZXUYYZPJUGQHLQ-UHFFFAOYSA-N	Organoheterocyclic compounds	Diazinanes	Piperazines	NA	1	392.395362144235	518.057420607183	506.163808029689	599.016476522663
345	384.12919	384.127503399	4.38341940106449	C21H23NO4S	M-H	Ecadotril	206280	HMDB0251682	NA	NA	NA	NA	107751	NA	CC(=O)SCC(CC1=CC=CC=C1)C(=O)NCC(=O)OCC1=CC=CC=C1	ODUOJXZPIYUATO-UHFFFAOYSA-N	Organic acids and derivatives	Carboxylic acids and derivatives	Amino acids, peptides, and analogues	NA	1	9985.62826727499	10029.5804860763	10458.9529458002	8789.10055089576
346	384.96630	384.9672296	2.41471940884737	C15H6ClF5O3	M+Na-2H	o-(pentafluorobenzyloxycarbonyl)benzoyl chloride; o-(pentafluorobenzyloxycarbonyl)-benzoyl chloride	209760; 209759	HMDB0255834; HMDB0255833	;	;	;	;	91381109; 102051890	;	FC1=C(F)C(F)=C(C=C1)C(F)(F)OC(=O)C1=CC=CC=C1C(Cl)=O; FC1=C(F)C(F)=C(COC(=O)C2=CC=CC=C2C(Cl)=O)C(F)=C1F	MQUVUTDMTNEOPU-UHFFFAOYSA-N; ASHVVYANNYKDLV-UHFFFAOYSA-N	Benzenoids; Benzenoids	Benzene and substituted derivatives; Benzene and substituted derivatives	Benzoic acids and derivatives; Benzoic acids and derivatives	NA	2	126.985516271422	114.47672242296	181.999946222348	68.3099741678752
347	385.16114	385.161635501	1.28296156783045	C16H24N2O6	M+FA-H	1-[6-(2-Carboxypyrrolidin-1-yl)-6-oxohexanoyl]pyrrolidine-2-carboxylic acid	211322	HMDB0257669	NA	NA	NA	NA	22142125	NA	OC(=O)C1CCCN1C(=O)CCCCC(=O)N1CCCC1C(O)=O	HZLAWYIBLZNRFZ-UHFFFAOYSA-N	Organic acids and derivatives	Carboxylic acids and derivatives	Amino acids, peptides, and analogues	NA	1	132.050692192356	170.597817514557	63.3721095208575	15.1945208703686
348	387.10001	387.1004755	1.19910129557184	C21H21ClO5	M-H	10-Chloromethyl-11-demethyl-12-oxo-calanolide A	204883	HMDB0250038	NA	NA	NA	NA	45487205	NA	CCCC1=CC(=O)OC2=C1C1=C(C=CC(C)(C)O1)C1=C2C(=O)CC(CCl)O1	GICGMJBYHLLYIK-UHFFFAOYSA-N	Phenylpropanoids and polyketides	Coumarins and derivatives	Pyranocoumarins	NA	1	801.281039145055	1022.10545922956	779.986457309059	679.416438022564
349	387.11422	387.114410546	0.480653184719543	C12H22O11	M+FA-H	Cellobiose	46847	HMDB0000055	3480	NA	C06422	36217	10712	528-50-7	OC[C@H]1O[C@@H](O[C@H]2[C@H](O)[C@@H](O)[C@H](O)O[C@@H]2CO)[C@H](O)[C@@H](O)[C@@H]1O	GUBGYTABKSRVRQ-QRZGKKJRSA-N	Organic oxygen compounds	Organooxygen compounds	Carbohydrates and carbohydrate conjugates	*	1	8170.81922462297	9047.14613802186	7125.99534842733	7458.32359165623
350	387.16529	387.164949106	0.884087886815339	C17H23F3N4O3	M-H	trifluoroacetyl-l-lysyl-l-alaninanilide	212606	HMDB0259204	NA	NA	NA	NA	NA	NA	CC(NC(=O)C(CCCCN)NC(=O)C(F)(F)F)C(=O)NC1=CC=CC=C1	WYUUMMDDKBPWHY-UHFFFAOYSA-N	Organic acids and derivatives	Carboxylic acids and derivatives	Amino acids, peptides, and analogues	NA	1	1033.55789524063	1436.58204135917	1037.50186972148	1272.4138398115
351	390.10879	390.10889321	0.264376311770047	C13H21N5O7S	M-H	Zidebactam	213212	HMDB0260005	NA	NA	NA	NA	78049761	NA	OS(=O)(=O)ON1C2CN(C(CC2)C(=O)NNC(=O)C2CCCNC2)C1=O	YCZPXRQPDCXTIO-UHFFFAOYSA-N	Organic acids and derivatives	Carboxylic acids and derivatives	Amino acids, peptides, and analogues	NA	1	955.066430963146	631.559581177974	969.756469902233	487.43724846378
352	391.04304	391.043687174	1.64488273054126	C16H18O9	M+K-2H	Biflorin; Chlorogenic acid	47913; 48037	HMDB0002336; HMDB0003164	58119; 3498	;	C08996; C00852	563990; 16112	441959; 1794427	89701-85-9; 202650-88-2	CC1=CC(=O)C2=C(O)C([C@@H]3O[C@H](CO)[C@@H](O)[C@H](O)[C@H]3O)=C(O)C=C2O1; O[C@@H]1C[C@](O)(C[C@@H](OC(=O)\C=C\C2=CC(O)=C(O)C=C2)[C@@H]1O)C(O)=O	XTZWWMZDVUKEDJ-SPEJKDPOSA-N; CWVRJTMFETXNAD-JUHZACGLSA-N	Organic oxygen compounds; Organic oxygen compounds	Organooxygen compounds; Organooxygen compounds	Carbohydrates and carbohydrate conjugates; Alcohols and polyols	*	2	70.2717353515522	46.4622866008822	97.2978345750228	38.4238995172138
353	391.06825	391.06779346	1.1601295494085	C16H15F3N2O4	M+Cl	Methyl 2,6-dimethyl-5-nitro-4-[2-(trifluoromethyl)phenyl]-1,4-dihydropyridine-3-carboxylate	202559	HMDB0247310	69687	NA	C13758	131345	2303	71145-03-4	COC(=O)C1=C(C)NC(C)=C(C1C1=CC=CC=C1C(F)(F)F)[N+]([O-])=O	ZFLWDHHVRRZMEI-UHFFFAOYSA-N	Benzenoids	Benzene and substituted derivatives	Trifluoromethylbenzenes	*	1	359.696154464294	263.418957323072	431.174467119562	205.764610239468
354	391.10460	391.103456238	2.93575406197597	C19H20O9	M-H	Garcimangosone D	61523	HMDB0038066	NA	NA	NA	NA	85362951	NA	OCC1OC(OC2=CC(O)=CC(O)=C2C(=O)C2=CC=CC=C2)C(O)C(O)C1O	CCXXIROIENJKKR-UHFFFAOYSA-N	Organic oxygen compounds	Organooxygen compounds	Carbohydrates and carbohydrate conjugates	NA	1	3076.40651092256	2251.94601605135	3057.78562478638	1823.80749650319
355	392.07526	392.075383196	0.319441647006246	C15H19NO9	M+Cl	cyclo-dopa 5-O-glucoside	257125	HMDB0304310	64475	NA	C17751	134458	46173990	NA	[H][C@]1(CC2=CC(O[C@]3([H])O[C@]([H])(CO)[C@@]([H])(O)[C@]([H])(O)[C@@]3([H])O)=C(O)C=C2N1)C(O)=O	PXMFPPFHRQZIHO-OLCQZNMOSA-N	Organic oxygen compounds	Organooxygen compounds	Carbohydrates and carbohydrate conjugates	*	1	6020.00758168341	6498.15906321465	5971.14501712604	6004.31550510537
356	393.05189	393.052874102	2.50729897998902	C14H18N2O7S	M+Cl	[(3S,3Ar,6R,6aS)-6-nitrooxy-2,3,3a,5,6,6a-hexahydrofuro[3,2-b]furan-3-yl] 2-ethylsulfanyl-1,2-dihydropyridine-3-carboxylate	208166	HMDB0253931	NA	NA	NA	NA	NA	NA	CCSC1NC=CC=C1C(=O)OC1COC2C(COC12)O[N+]([O-])=O	ISKSFVDWBALXEP-UHFFFAOYSA-N	Organoheterocyclic compounds	Furofurans	Isosorbides	NA	1	235.940948170402	228.105734470019	211.810016760083	123.091628958449
357	395.06724	395.066689741	1.38564254570508	C14H14N4O5S	M+FA-H	4-(2,6-Dioxo-1-propyl-3,7-dihydropurin-8-yl)benzenesulfonic acid	210679	HMDB0256891	NA	NA	NA	NA	NA	NA	CCCN1C(=O)NC2=C(NC(=N2)C2=CC=C(C=C2)S(O)(=O)=O)C1=O	UYDRRQPGDSIMNU-UHFFFAOYSA-N	Organoheterocyclic compounds	Imidazopyrimidines	Purines and purine derivatives	NA	1	466.648276095208	512.711256414066	476.45528030972	354.907017937929
358	396.12905	396.128935796	0.296080187263871	C17H21N5O5	M+Na-2H	Theodrenaline	212391	HMDB0258964	NA	NA	NA	NA	NA	NA	CN1C2=C(N(CCNCC(O)C3=CC(O)=C(O)C=C3)C=N2)C(=O)N(C)C1=O	WMCMJIGLYZDKRN-UHFFFAOYSA-N	Organoheterocyclic compounds	Imidazopyrimidines	Purines and purine derivatives	NA	1	110.490284843357	158.370711296829	132.311697991172	134.282808729107
359	397.16086	397.16007692	1.96361533911201	C22H23FN4	M+Cl	N-(4-Fluorophenyl)-4,5-dimethyl-6-[(1S)-1-methyl-3,4-dihydro-1H-isoquinolin-2-YL]pyrimidin-2-amine	200311	HMDB0244857	NA	NA	NA	NA	204104	NA	CC1N(CCC2=CC=CC=C12)C1=NC(NC2=CC=C(F)C=C2)=NC(C)=C1C	LECZXZOBEZITCL-UHFFFAOYSA-N	Organoheterocyclic compounds	Tetrahydroisoquinolines	Unclassified	NA	1	93.0742666889224	211.650826952596	138.022643770535	337.051064878587
360	397.25867	397.259558639	2.24556352392496	C21H36O4	M+FA-H	3-Ethyl-4-(9-hydroxy-4,6,8,10-tetramethyl-7-oxododec-4-en-2-yl)oxetan-2-one; 1-Monolinolenoyl-rac-glycerol; MG(18:3)	206273; 207282; 51359	HMDB0251673; HMDB0252853; HMDB0011539	; ; 62323	; ;	; ;	; ;	3193; 86742; 11646044	; ;	CCC(C)C(O)C(C)C(=O)C(C)C=C(C)CC(C)C1OC(=O)C1CC; CCC=CCC=CCC=CCCCCCCCC(=O)OCC(O)CO; [H]C(CO)(CO)OC(=O)CCCC\C=C/C\C=C/C\C=C/CCCCC	UNBMQQNYLCPCHS-UHFFFAOYSA-N; GGJRAQULURVTAJ-UHFFFAOYSA-N; BXAXVVVVPFELOK-QNEBEIHSSA-N	Lipids and lipid-like molecules; Lipids and lipid-like molecules; Lipids and lipid-like molecules	Prenol lipids; Fatty Acyls; Fatty Acyls	Terpene lactones; Lineolic acids and derivatives; Lineolic acids and derivatives	NA	3	224.574543572984	244.836302109512	513.429996091912	254.913550086322
361	398.10831	398.109265589	2.39731402478052	C16H19NO8	M+FA-H	Sambucus nigra Degraded cyanogenic glycosides (2'-Epimer)	59367	HMDB0035502	90783	NA	NA	168593	131751786	NA	COC(=O)C(CO)OC(O[C@H](C#N)C1=CC=CC=C1)C(O)C(=O)OC	BQIOAYLGMWMRRP-MPXNVAGNSA-N	Organic oxygen compounds	Organooxygen compounds	Carbohydrates and carbohydrate conjugates	NA	1	150.490933469636	149.437054502695	180.358722692114	78.9723552772385
362	399.27502	399.275208704	0.461768168869177	C21H38O4	M+FA-H	Glyceryl monolinoleate	10436	HMDB0242115	4252	LMGL01010006	NA	75565	5283469	26545-74-4	OCC([H])(O)COC(CCCCCCC/C=C\C/C=C\CCCCC)=O	WECGLUPZRHILCT-HZJYTTRNSA-N	Lipids and lipid-like molecules	Fatty Acyls	Lineolic acids and derivatives	NA	1	593.539363981789	601.015567989028	887.110809694858	617.252466565247
363	400.12471	400.125035	0.805652708762608	C21H26ClN3O2S	M-H2O-H	Perphenazine sulfoxide	210217	HMDB0256352	1803	NA	NA	NA	82341	10078-25-8	OCCN1CCN(CCCN2C3=CC=CC=C3S(=O)C3=C2C=C(Cl)C=C3)CC1	WXJXTMQMAOYROI-UHFFFAOYSA-N	Organoheterocyclic compounds	Benzothiazines	Phenothiazines	NA	1	212.992152474169	284.304570668658	257.776030631288	273.046565344402
364	401.29013	401.290863076	1.82204068475861	C22H42O6	M-H	Sorbitan palmitate	7658	HMDB0029887	86566	LMFA07011019	NA	NA	4122814	26266-57-9	O(C(CCCCCCCCCCCCCCC)=O)CC(C1OCC(O)C1O)O	IYFATESGLOUGBX-UHFFFAOYSA-N	Lipids and lipid-like molecules	Fatty Acyls	Fatty acid esters	NA	1	122.249150054005	106.132947520774	113.222937289764	76.6237192345405
365	404.10430	404.10286359	3.54328651688984	C17H21N5O6S	M-H2O-H	3-[[4-[(5-Nitropyridin-2-yl)hydrazinylidene]-3-oxocyclohexa-1,5-dien-1-yl]-propylamino]propane-1-sulfonic acid	199906	HMDB0244401	NA	NA	NA	NA	3082665	NA	CCCN(CCCS(O)(=O)=O)C1=CC(O)=C(C=C1)N=NC1=NC=C(C=C1)[N+]([O-])=O	DSOBYSHRIJISFE-UHFFFAOYSA-N	Organic 1,3-dipolar compounds	Allyl-type 1,3-dipolar organic compounds	Organic nitro compounds	NA	1	3729.74739493765	3691.21224658293	3058.78780612491	3414.24650323538
366	405.17637	405.17505828	3.23656528776885	C22H27FN2O2	M+Cl	Ocfentanil	209804	HMDB0255884	NA	NA	NA	NA	60575	NA	COCC(=O)N(C1CCN(CCC2=CC=CC=C2)CC1)C1=CC=CC=C1F	NYISTOZKVCMVEL-UHFFFAOYSA-N	Benzenoids	Benzene and substituted derivatives	Anilides	NA	1	154.521512212743	190.361575821987	130.007172774815	167.189361169163
367	407.19137	407.19227123	2.21558708922095	C9H16O5	2M-H	2-Hydroxyglutaric acid diethyl ester	256751	HMDB0303910	688177	NA	NA	87295	13270883	NA	CCOC(=O)CCC(O)C(=O)OCC	DYLHSDCNOUDICA-UHFFFAOYSA-N	Lipids and lipid-like molecules	Fatty Acyls	Fatty acid esters	NA	1	438.242690411564	559.804606099669	404.496033066486	588.669383238134
368	408.09020	408.09020111	0.00566655840973352	C18H21N5O2S	M+K-2H	4-(1-Isopropyl-2-methyl-1H-imidazol-5-yl)-N-(4-(methylsulfonyl)phenyl)pyrimidin-2-amine; Amocarzine	202394; 203454	HMDB0247120; HMDB0248345	;	;	;	; 38946	16747683; 5464102	;	CC(C)N1C(C)=NC=C1C1=NC(NC2=CC=C(C=C2)S(C)(=O)=O)=NC=C1; CN1CCN(CC1)C(=S)NC1=CC=C(NC2=CC=C(C=C2)[N+]([O-])=O)C=C1	WJRRGYBTGDJBFX-UHFFFAOYSA-N; UFLRJROFPAGRPN-UHFFFAOYSA-N	Benzenoids; Benzenoids	Benzene and substituted derivatives; Benzene and substituted derivatives	Benzenesulfonyl compounds; N-phenylthioureas	NA	2	115.095981997763	130.098035137583	175.725262413129	110.513808457017
369	408.94536	408.9463875	2.50160267418444	C12H4Cl2F6N4	M+Na-2H	Fipronil Desulfinyl	206768	HMDB0252266	NA	NA	NA	83489	NA	NA	NC1=C(C(=NN1C1=C(Cl)C=C(C=C1Cl)C(F)(F)F)C#N)C(F)(F)F	JWKXVHLIRTVXLD-UHFFFAOYSA-N	Organoheterocyclic compounds	Azoles	Pyrazoles	NA	1	153.112305651363	126.197874904472	117.502682938396	123.062455400693
370	409.03889	409.040374	3.63266898403194	C23H15ClO3	M+Cl	Chlorophacinone	204955	HMDB0250120	72320	NA	C18514	NA	19402	3691-35-8	ClC1=CC=C(C=C1)C(C(=O)C1C(=O)C2=CC=CC=C2C1=O)C1=CC=CC=C1	UDHXJZHVNHGCEC-UHFFFAOYSA-N	Benzenoids	Benzene and substituted derivatives	Diphenylmethanes	*	1	855.526177191379	819.734834482425	893.152272737373	460.120954230034
371	409.16133	409.160570277	1.86674434842539	C18H24N6O4	M+Na-2H	2-Hexynyl-5'-N-ethylcarboxamidoadenosine	200580	HMDB0245138	NA	NA	NA	NA	4438292	NA	CCCCC#CC1=NC2=C(N=CN2C2OC(C(O)C2O)C(=O)NCC)C(N)=N1	FDEACFAXFCKCHZ-UHFFFAOYSA-N	Nucleosides, nucleotides, and analogues	Purine nucleosides	Unclassified	NA	1	1147.59954405407	1097.6977116903	1534.58671335718	912.006850550317
372	410.07497	410.073569867	3.40762455274922	C10H17N7O9S	M-H	Gonyautoxin I	57729	HMDB0033506	89323	NA	C16855	NA	104848	60748-39-2	NC(=O)OCC1C2NC(=N)NC22N(CC(OS(O)(=O)=O)C2(O)O)C(=N)N1O	CETRDCWBMBILAL-UHFFFAOYSA-N	Phenylpropanoids and polyketides	Saxitoxins, gonyautoxins, and derivatives	Unclassified	*	1	108.46501802759	84.4600327261282	38.7926084239187	37.9659784605235
373	410.08617	410.087484758	3.19882329113717	C12H19N3O8S	M+FA-H	2-S-glutathionyl acetate	83462	HMDB0062198	70367	NA	C14862	34302	11954071	10463-61-3	[H][C@](N)(CCC(O)=N[C@@]([H])(CSCC(O)=O)C(O)=NCC(O)=O)C(O)=O	WBINJBFJLWYSJZ-BQBZGAKWSA-N	Organic acids and derivatives	Carboxylic acids and derivatives	Amino acids, peptides, and analogues	*	1	134.301671547557	172.821974993956	56.3485984337701	27.4851910939474
374	411.05453	411.053742276	1.92114903045959	C12H18N2O7S2	M+FA-H	Pomaglumetad methionil	210509	HMDB0256693	NA	NA	NA	NA	74405857	NA	CSCCC(N)C(=O)NC1(CS(=O)(=O)C2C(C12)C(O)=O)C(O)=O	VOYCNOJFAJAILW-UHFFFAOYSA-N	Organic acids and derivatives	Carboxylic acids and derivatives	Amino acids, peptides, and analogues	NA	1	597.37906842858	637.323779869008	735.162961447308	418.411172762686
375	411.17673	411.177285574	1.34184911090308	C18H26N2O6	M+FA-H	Bufotenine O-glucoside	54491	HMDB0029564	86346	NA	NA	175699	74039123	64656-15-1	CN(C)CCC1=CNC2=C1C=C(OC1OC(CO)C(O)C(O)C1O)C=C2	GNUFCIHWKPAEBF-UHFFFAOYSA-N	Organic oxygen compounds	Organooxygen compounds	Carbohydrates and carbohydrate conjugates	NA	1	62.1610459217171	113.044167054579	73.9296628706164	74.4519407803763
376	412.12381	412.123357059	1.09199926863186	C22H20FN3O2	M+Cl	3-[2-(4-Fluorophenyl)ethylamino]-1-methyl-4-(2-methyl-1H-indol-3-yl)pyrrole-2,5-dione	207741	HMDB0253403	NA	NA	NA	NA	25209788	NA	CN1C(=O)C(NCCC2=CC=C(F)C=C2)=C(C1=O)C1=C(C)NC2=CC=CC=C12	ZKJAZFUFPPSFCO-UHFFFAOYSA-N	Organic acids and derivatives	Carboxylic acids and derivatives	Amino acids, peptides, and analogues	NA	1	1322.16048991544	1465.40863895828	1552.43776977227	1138.90767971333
377	415.08981	415.089117421	1.67981343569468	C19H14F2N6O	M+Cl	Bmn-673 8R,9S	199963	HMDB0244463	NA	NA	NA	NA	NA	NA	CN1N=CN=C1C1C(NC2=C3C1=NNC(=O)C3=CC(F)=C2)C1=CC=C(F)C=C1	HWGQMRYQVZSGDQ-UHFFFAOYSA-N	Organoheterocyclic compounds	Quinolines and derivatives	Phenylquinolines	NA	1	412.410433528244	438.426789376463	421.793768471748	384.063115608025
378	415.97891	415.978328479	1.38892772112957	C14H11N3O6S2	M+Cl	5'-Carboxy meloxicam	82641	HMDB0060779	416775	NA	NA	NA	54750414	130262-93-0	CN1C(C(O)=NC2=NC=C(S2)C(O)=O)=C(O)C2=CC=CC=C2S1(=O)=O	MTQQFYLGAZXHTB-UHFFFAOYSA-N	Organoheterocyclic compounds	Benzothiazines	Unclassified	NA	1	254.670535351598	385.318087937258	123.878352264156	115.044328163526
379	416.08243	416.083444751	2.44890443897105	C15H17NO10	M+FA-H	Salicyluric beta-D-glucuronide	197019	HMDB0240252	NA	NA	NA	133026	121596205	NA	O[C@@H]1[C@@H](O)[C@H](OC(=O)CNC(=O)C2=C(O)C=CC=C2)O[C@@H]([C@H]1O)C(O)=O	OEPADIDIUZTYOX-QKZHPOIUSA-N	Organic oxygen compounds	Organooxygen compounds	Carbohydrates and carbohydrate conjugates	NA	1	234.724289978149	162.996507880796	335.638764754322	114.050562273746
380	416.13422	416.134235481	0.0392262741028313	C16H23N5O6	M+Cl	cis-Zeatin O-glucoside; 6-(4-O-beta-D-Glucosyl-3-methyl-trans-but-2-enyl-amino)-purine	51902; 255579	HMDB0012203; HMDB0302640	62853;	;	C15546; C03423	29043; 38266	5280589;	71866-93-8;	C\C(CO[C@@H]1O[C@H](CO)[C@@H](O)[C@H](O)[C@H]1O)=C\CNC1=C2N=CN=C2N=CN1; C\C(CO[C@@H]1O[C@H](CO)[C@@H](O)[C@H](O)[C@H]1O)=C/CNC1=C2N=CN=C2N=CN1	UUPDCCPAOMDMPT-MTQUCLQASA-N; UUPDCCPAOMDMPT-HNVSNYHQSA-N	Lipids and lipid-like molecules; Lipids and lipid-like molecules	Fatty Acyls; Fatty Acyls	Fatty acyl glycosides; Fatty acyl glycosides	*	2	453.298682134849	564.309907420287	512.798820679235	539.86303701263
381	417.11903	417.118555988	1.1437728039219	C21H24O10	M-H2O-H	Phlorizin	60316	HMDB0036634	3535	NA	C01604	8113	6072	60-81-1	OC[C@H]1O[C@@H](OC2=CC(O)=CC(O)=C2C(=O)CCC2=CC=C(O)C=C2)[C@H](O)[C@@H](O)[C@@H]1O	IOUVKUPGCMBWBT-QNDFHXLGSA-N	Phenylpropanoids and polyketides	Flavonoids	Flavonoid glycosides	*	1	447.707471899949	1196.9565880957	515.485589159325	1292.97908368972
382	419.09693	419.097259295	0.776326135107235	C18H13F3N4O2	M+FA-H	3-(6-((4-(Trifluoromethoxy)phenyl)amino)pyrimidin-4-yl)benzamide	207316	HMDB0252899	NA	NA	NA	NA	5311510	NA	OC(=N)C1=CC=CC(=C1)C1=CC(NC2=CC=C(OC(F)(F)F)C=C2)=NC=N1	WEVYNIUIFUYDGI-UHFFFAOYSA-N	Organoheterocyclic compounds	Diazines	Pyrimidines and pyrimidine derivatives	NA	1	64.2246467582216	208.502588618777	62.5485285809346	404.345029988815
383	421.07504	421.075262114	0.515830404223129	C11H21O12P	M+FA-H	lysophosphatidylinositol	208423	HMDB0254272	NA	NA	NA	NA	138149697	NA	CC(=O)OCC(O)COP(O)(=O)OC1C(O)C(O)C(O)C(O)C1O	FBDBXJJQMHPGMP-UHFFFAOYSA-N	Lipids and lipid-like molecules	Glycerophospholipids	Glycerophosphoinositols	NA	1	960.367500039271	709.99334977614	1121.92772723613	574.894993158242
384	423.17700	423.176618064	0.913111654125629	C23H32O3S	M+Cl	7alpha-Thiomethylspironolactone	201590	HMDB0246238	NA	NA	NA	143452	14078922	NA	CSC1CC2=CC(=O)CCC2(C)C2CCC3(C)C(CCC33CCC(=O)O3)C12	FWRDLPQBEOKIRE-UHFFFAOYSA-N	Lipids and lipid-like molecules	Steroids and steroid derivatives	Steroid lactones	NA	1	48.5100016657802	76.7227058406007	114.110464376263	64.3880197028536
385	423.25094	423.251714658	1.83274838214548	C20H41O7P	M-H	PA(17:0)	26100	HMDB0062318	82355	LMGP10050036	NA	74840	44575057	NA	[C@](COP(=O)(O)O)([H])(O)COC(CCCCCCCCCCCCCCCC)=O	AXKVUJMUBAXXKG-LJQANCHMSA-N	Lipids and lipid-like molecules	Glycerophospholipids	Glycerophosphates	NA	1	110.534507388969	91.9658177378332	222.559849998862	137.305968002099
386	424.16051	424.162092545	3.7228887250422	C21H25N5O6	M-H2O-H	Dathf	205566	HMDB0250875	NA	NA	NA	NA	1773	NA	NC1=NC2=C(CC(CCC3=CC=C(C=C3)C(=O)NC(CCC(O)=O)C(O)=O)CN2)C(=O)N1	ZUQBAQVRAURMCL-UHFFFAOYSA-N	Organic acids and derivatives	Carboxylic acids and derivatives	Amino acids, peptides, and analogues	NA	1	439.952425908366	456.367295968134	532.364236248461	404.182940279862
387	425.07489	425.075717562	1.94411009709844	C18H18N2O8	M+Cl	Dopaxanthin	51919	HMDB0012221	NA	NA	C08543	4700	NA	71199-31-0	OC(=O)[C@H](CC1=CC=C(O)C(O)=C1)\N=C/C=C1\C[C@H](NC(=C1)C(O)=O)C(O)=O	YSNPSKZBOQYUHH-AFUNOPLTSA-N	Organic acids and derivatives	Carboxylic acids and derivatives	Amino acids, peptides, and analogues	*	1	521.498594287864	377.769867219366	523.441427004468	344.747606935195
388	425.19274	425.194555756	4.26647444797366	C23H32O6	M+Na-2H	1alpha-O-Methylquassin	62824	HMDB0039558	94117	NA	NA	NA	85102744	NA	COC1C(OC)=CC(C)C2CC3OC(=O)CC4C(C)=C(OC)C(=O)C(C34C)C12C	YHEQIRIWAKHQFI-UHFFFAOYSA-N	Lipids and lipid-like molecules	Prenol lipids	Terpene lactones	NA	1	230.801578702967	336.486976851131	274.765282830493	256.202948473171
389	425.21738	425.218092064	1.67433322780302	C22H34O8	M-H	Cichorioside N; Cinnzeylanine	255048; 59818	HMDB0302058; HMDB0036011	; 91190	;	;	;	; 85379763	; 62203-47-8	[H][C@]12CC(=O)[C@@H](C)[C@]1([H])[C@@H](O)C[C@@](C)(C=C)[C@@H]2\C(C)=C\O[C@@H]1O[C@H](CO)[C@@H](O)[C@H](O)[C@H]1O; CC(C)C1(O)CC2(O)C3(C)CC4(O)OC5(C(OC(C)=O)C(C)CCC35O)C2(O)C14C	PBKSUDBCJRZUBN-SNLBVQBNSA-N; DFYFOAFKHRTQLA-UHFFFAOYSA-N	Lipids and lipid-like molecules; Lipids and lipid-like molecules	Prenol lipids; Prenol lipids	Terpene glycosides; Diterpenoids	NA	2	25.3513615850628	20.8339790429634	78.1370837674303	0.601205200324305
390	426.02198	426.022138749	0.369525525173375	C10H15N5O10P2	M-H	dGDP; ADP; Adenosine 3',5'-diphosphate	47321; 47526; 46850	HMDB0000960; HMDB0001341; HMDB0000061	5906; 34522;	; ;	C00361; C00008; C00054	28862; 16761; 17985	439220; 6022; 159296	3493-09-2; 58-64-0; 1053-73-2	NC1=NC2=C(N=CN2[C@H]2C[C@H](O)[C@@H](COP(O)(=O)OP(O)(O)=O)O2)C(=O)N1; NC1=NC=NC2=C1N=CN2[C@@H]1O[C@H](COP(O)(=O)OP(O)(O)=O)[C@@H](O)[C@H]1O; NC1=C2N=CN([C@@H]3O[C@H](COP(O)(O)=O)[C@@H](OP(O)(O)=O)[C@H]3O)C2=NC=N1	CIKGWCTVFSRMJU-KVQBGUIXSA-N; XTWYTFMLZFPYCI-KQYNXXCUSA-N; WHTCPDAXWFLDIH-KQYNXXCUSA-N	Nucleosides, nucleotides, and analogues; Nucleosides, nucleotides, and analogues; Nucleosides, nucleotides, and analogues	Purine nucleotides; Purine nucleotides; Purine nucleotides	Purine deoxyribonucleotides; Purine ribonucleotides; Purine ribonucleotides	*	3	358.332446119054	279.869789311795	308.93824734191	144.919250241045
391	426.15162	426.152590503	2.26703515215146	C19H23N7O6	M-H2O-H	Tetrahydrofolic acid	47669	HMDB0001846	714	NA	C00101	20506	91443	135-16-0	NC1=NC(=O)C2=C(NC[C@H](CNC3=CC=C(C=C3)C(=O)NC(CCC(O)=O)C(O)=O)N2)N1	MSTNYGQPCMXVAQ-PXYINDEMSA-N	Organoheterocyclic compounds	Pteridines and derivatives	Pterins and derivatives	*	1	9808.88263162441	10934.6297617333	11194.4042252655	9771.2421090938
392	427.15474	427.152905242	4.29796679223903	C21H28O7	M+Cl	Vernolide A	213036	HMDB0259793	NA	NA	NA	NA	77913420	NA	COC12CCC(C)(O1)C=C1OC(=O)C(CO)=C1C(CC2C)OC(=O)C(C)=CC	KZMMOGWSMBTTFY-UHFFFAOYSA-N	Lipids and lipid-like molecules	Fatty Acyls	Fatty acid esters	NA	1	1755.46301895275	2043.97884447579	2081.67236584547	1797.86335688218
393	427.23346	427.235079526	3.7809127260297	C23H32N4O4	M-H	Lotrafiban	208355	HMDB0254173	NA	NA	NA	NA	9823909	NA	CN1CC2=C(NC(CC(O)=O)C1=O)C=CC(=C2)C(=O)N1CCC(CC1)C1CCNCC1	PYZOVVQJTLOHDG-UHFFFAOYSA-N	Organoheterocyclic compounds	Piperidines	N-acylpiperidines	NA	1	51.6720376365222	91.8037927836979	88.4384385846684	25.3792069755251
394	428.11953	428.1204999	2.25525967200757	C22H24ClN3O2S	M-H	Azalanstat	203802	HMDB0248761	NA	NA	NA	NA	NA	NA	NC1=CC=C(SCC2COC(CCC3=CC=C(Cl)C=C3)(CN3C=CN=C3)O2)C=C1	VYNIUBZKEWJOJP-UHFFFAOYSA-N	Benzenoids	Benzene and substituted derivatives	Phenylbutylamines	NA	1	3539.58803433546	3223.2979452652	3698.54916874382	2523.41758189381
395	428.15560	428.155055555	1.26565319926101	C24H23N5OS	M-H	StemRegenin 1	211996	HMDB0258494	821910	NA	NA	NA	46199207	NA	CC(C)N1C=NC2=C1N=C(N=C2NCCC1=CC=C(O)C=C1)C1=CSC2=CC=CC=C12	BGFHMYJZJZLMHW-UHFFFAOYSA-N	Organoheterocyclic compounds	Imidazopyrimidines	Purines and purine derivatives	NA	1	544.872279622301	544.966158890321	695.980376392702	432.845682867735
396	429.10365	429.103828011	0.414089705275751	C20H19FN4O4S	M-H	5-(1,1-Dioxido-1,2-thiazinan-2-yl)-N-(4-fluorobenzyl)-8-hydroxy-1,6-naphthyridine-7-carboxamide	212828	HMDB0259494	NA	NA	NA	NA	457930	NA	OC(=NCC1=CC=C(F)C=C1)C1=C(O)C2=C(C=CC=N2)C(=N1)N1CCCCS1(=O)=O	DIDKWCOCQJWMDJ-UHFFFAOYSA-N	Organoheterocyclic compounds	Diazanaphthalenes	Naphthyridines	NA	1	26.7889858180508	89.5645979090594	36.757833358262	112.312108468825
397	430.15516	430.155245704	0.195552251423884	C23H21N7	M+Cl	2-Ethyl-5,7-dimethyl-3-[4-[2-(2H-tetrazol-5-yl)phenyl]phenyl]imidazo[4,5-b]pyridine	212821	HMDB0259479	NA	NA	NA	NA	123856	NA	CCC1=NC2=C(N=C(C)C=C2C)N1C1=CC=C(C=C1)C1=CC=CC=C1C1=NNN=N1	ZXLFZNWBWMYLDB-UHFFFAOYSA-N	Benzenoids	Benzene and substituted derivatives	Biphenyls and derivatives	NA	1	86.8633226264153	107.783629774836	81.5240244503084	182.059252449726
398	431.10372	431.1047054	2.28433598184897	C21H22Cl2N4O2	M-H	Ulixertinib	212765	HMDB0259400	NA	NA	NA	NA	58641927	NA	CC(C)NC1=NC=C(Cl)C(=C1)C1=CNC(=C1)C(=O)NC(CO)C1=CC(Cl)=CC=C1	KSERXGMCDHOLSS-UHFFFAOYSA-N	Organic acids and derivatives	Carboxylic acids and derivatives	Carboxylic acid derivatives	NA	1	259.20822892246	172.283518984692	135.892730261968	65.2281511877153
399	431.13959	431.139261288	0.761354703755703	C23H20N6O	M+Cl	2-(2-Amino-1H-benzo[d]imidazol-1-yl)-N-benzyl-8-methoxyquinazolin-4-amine; Mocetinostat	208871; 208887	HMDB0254802; HMDB0254820	;	;	;	143014;	49830258; 9865515	;	COC1=CC=CC2=C1N=C(N=C2NCC1=CC=CC=C1)N1C(N)=NC2=CC=CC=C12; NC1=CC=CC=C1NC(=O)C1=CC=C(CNC2=NC=CC(=N2)C2=CC=CN=C2)C=C1	NHAMBLRUUJAFOY-UHFFFAOYSA-N; HRNLUBSXIHFDHP-UHFFFAOYSA-N	Organoheterocyclic compounds; Benzenoids	Diazanaphthalenes; Benzene and substituted derivatives	Benzodiazines; Anilides	NA	2	2418.98113036233	2465.89749762722	2240.60316663623	2123.52916731168
400	431.21958	431.218210443	3.16576936969301	C23H34N2O7	M-H2O-H	Remogliflozin A	210891	HMDB0257146	NA	NA	NA	NA	21933648	NA	CC(C)OC1=CC=C(CC2=C(C)N(N=C2OC2OC(CO)C(O)C(O)C2O)C(C)C)C=C1	GSINGUMRKGRYJP-UHFFFAOYSA-N	Organic oxygen compounds	Organooxygen compounds	Carbohydrates and carbohydrate conjugates	NA	1	1195.19334263042	1388.31914701272	1953.80573106959	1046.62784655827
401	432.12973	432.130005339	0.643904358104604	C21H23NO9	M-H	Tolmetin glucuronide	65014	HMDB0042044	96218	NA	NA	NA	155656	71595-19-2	CN1C(CC(=O)O[C@@H]2O[C@@H]([C@@H](O)[C@H](O)[C@H]2O)C(O)=O)=CC=C1C(=O)C1=CC=C(C)C=C1	MEFIGCPEYJZFFC-ZFORQUDYSA-N	Organic oxygen compounds	Organooxygen compounds	Carbohydrates and carbohydrate conjugates	NA	1	64.5740037130597	122.936375408917	65.144675329916	194.193765090023
402	433.11132	433.111156055	0.369786272408253	C20H19F5N2O	M+Cl	Idalopirdine	207711	HMDB0253371	NA	NA	NA	NA	21071390	NA	FC(F)C(F)(F)COC1=CC=CC(CNCCC2=CNC3=CC(F)=CC=C23)=C1	YBAWYTYNMZWMMJ-UHFFFAOYSA-N	Organoheterocyclic compounds	Indoles and derivatives	Tryptamines and derivatives	NA	1	447.312733210179	750.258169284812	598.602887021573	797.611396336732
403	433.23518	433.23574823	1.3167264546753	C24H30N6O2	M-H	Lexibulin	208275	HMDB0254071	NA	NA	NA	NA	56675648	NA	CCCC(NC1=NC(=NC=C1C)C1=CC(OC)=C(NC(=O)NCC)C=C1)C1=CN=CC=C1	MTJHLONVHHPNSI-UHFFFAOYSA-N	Benzenoids	Benzene and substituted derivatives	N-phenylureas	NA	1	3589.53546648233	3551.96441475591	5173.19494730536	3323.67301137399
404	435.09285	435.093238061	0.902248811867624	C17H26N4O3S2	M+K-2H	Fursultiamine	207022	HMDB0252549	NA	NA	NA	NA	3441	NA	CC(N(CC1=CN=C(C)N=C1N)C=O)=C(CCO)SSCC1CCCO1	JTLXCMOFVBXEKD-UHFFFAOYSA-N	Organoheterocyclic compounds	Diazines	Pyrimidines and pyrimidine derivatives	NA	1	100.612985910111	254.590570444382	119.894528636679	404.584388536062
405	435.12510	435.123247436	4.24979686939739	C28H22O6	M-H2O-H	epsilon-Viniferin; trans-delta-Viniferin; Ampelopsin D	55390; 56941; 64016	HMDB0030604; HMDB0032657; HMDB0040894	; 88598;	; ;	; ;	; ;	13887317; 11487842; 131752975	62218-08-0; 204076-78-8; 149418-37-1	OC1=CC=C(\C=C/C2=CC(O)=CC3=C2C(C(O3)C2=CC=C(O)C=C2)C2=CC(O)=CC(O)=C2)C=C1; OC1=CC=C(C=C1)C1OC2=C(C=C(\C=C\C3=CC(O)=CC(O)=C3)C=C2)C1C1=CC(O)=CC(O)=C1; OC1=CC=C(\C=C2\C(C(C3=C2C=C(O)C=C3O)C2=CC(O)=CC(O)=C2)C2=CC=C(O)C=C2)C=C1	FQWLMRXWKZGLFI-RJRFIUFISA-N; LILPTCHQLRKZNG-OWOJBTEDSA-N; NJFRRNXUFGQUEK-NUGSKGIGSA-N	Phenylpropanoids and polyketides; Phenylpropanoids and polyketides; Phenylpropanoids and polyketides	2-arylbenzofuran flavonoids; 2-arylbenzofuran flavonoids; Stilbenes	Unclassified; Unclassified; Unclassified	NA	3	1687.74551998039	1627.84269829921	1978.4193964822	1528.02304016481
406	435.29592	435.297129468	2.77874730308233	C23H42N4O5	M-H2O-H	Ile-Ile-Ile-Pro	257551	HMDB0304800	162431	NA	NA	NA	18295197	NA	CCC(C)C(N)C(O)=NC(C(C)CC)C(O)=NC(C(C)CC)C(=O)N1CCCC1C(O)=O	OCEZPDBEDULORM-UHFFFAOYSA-N	Organic acids and derivatives	Carboxylic acids and derivatives	Amino acids, peptides, and analogues	NA	1	429.750937549706	351.619472509872	466.672291521102	260.638021084153
407	437.31140	437.309307096	4.78867644805266	C9H21N3O3	2M-H	Grotan	199137	HMDB0243492	NA	NA	NA	NA	104556	NA	OCCN1CN(CCO)CN(CCO)C1	HUHGPYXAVBJSJV-UHFFFAOYSA-N	Organoheterocyclic compounds	Triazinanes	1,3,5-triazinanes	NA	1	933.645579281806	1004.33552413109	1177.10426049295	952.162239133829
408	439.08544	439.086575643	2.58359780725015	C24H19FN2O3	M+K-2H	Setipiprant	211817	HMDB0258261	NA	NA	NA	NA	NA	NA	OC(=O)CN1C2=C(CN(CC2)C(=O)C2=CC=CC3=CC=CC=C23)C2=CC(F)=CC=C12	IHAXLPDVOWLUOS-UHFFFAOYSA-N	Benzenoids	Naphthalenes	Naphthalenecarboxylic acids and derivatives	NA	1	5740.00928923414	5963.87311543638	4115.05292025696	5436.51541907891
409	440.16651	440.168240567	3.92328037010827	C20H25N7O6	M-H2O-H	5-Methyltetrahydrofolic acid	47559	HMDB0001396	6215	NA	C00440	15641	439234	134-35-0	CN1C(CNC2=CC=C(C=C2)C(=O)N[C@H](CCC(O)=O)C(O)=O)CNC2=C1C(=O)NC(N)=N2	ZNOVTXRBGFNYRX-ZGTCLIOFSA-N	Organoheterocyclic compounds	Pteridines and derivatives	Pterins and derivatives	*	1	468.566629392804	474.632476269788	676.072296914382	407.748754941397
410	441.07257	441.07262582	0.125050264819627	C21H22BrFN4O2	M-H2O-H	N-Desmethyl vandetanib	82693	HMDB0060835	NA	NA	NA	NA	5329048	NA	COC1=C(OCC2CCNCC2)C=C2N=CN=C(NC3=C(F)C=C(Br)C=C3)C2=C1	HTCPERSEGREUFC-UHFFFAOYSA-N	Organoheterocyclic compounds	Diazanaphthalenes	Benzodiazines	NA	1	289.762802371535	387.454813401887	242.481885798847	355.109851026921
411	441.10187	441.100492998	3.12370710020891	C18H22N4O5S	M+Cl	Benzenesulfonamide, N-(((1,1-dimethylethyl)amino)carbonyl)-2-((4-methylphenyl)amino)-5-nitro-	204275	HMDB0249304	NA	NA	NA	NA	NA	NA	CC1=CC=C(NC2=C(C=C(C=C2)[N+]([O-])=O)S(=O)(=O)NC(=O)NC(C)(C)C)C=C1	SILRUCMXYIKULW-UHFFFAOYSA-N	Benzenoids	Benzene and substituted derivatives	Benzenesulfonamides	NA	1	175.927033520982	197.731763526578	158.128989009451	269.202256162052
412	441.15117	441.150729	0.997529819590484	C17H33IO2	M+FA-H	17-Iodoheptadecanoic acid	200246	HMDB0244775	NA	NA	NA	NA	2736656	NA	OC(=O)CCCCCCCCCCCCCCCCI	UBQLJCFBCITRNR-UHFFFAOYSA-N	Lipids and lipid-like molecules	Fatty Acyls	Fatty acids and conjugates	NA	1	589.67364608649	518.499643920607	578.328057924448	329.896740608712
413	441.24967	441.249392184	0.640737056353377	C23H38O8	M-H	Prostaglandin G2 2-glyceryl Ester	83672	HMDB0062591	NA	NA	NA	85165	91666454	NA	[H]\C(CCCC(=O)OC(CO)CO)=C(/[H])C[C@@]1([H])[C@]2([H])C[C@@]([H])(OO2)[C@]1([H])C(\[H])=C(/[H])[C@]([H])(CCCCC)OO	CSMKZOGJSGGURC-PKBBWAGBSA-N	Lipids and lipid-like molecules	Fatty Acyls	Eicosanoids	NA	1	110.277765855689	117.415318713068	112.98989200438	77.0299920501655
414	443.19177	443.189864308	4.30070589566731	C19H34O10	M+Na-2H	1-Octen-3-yl primeveroside	10236	HMDB0032960	88859	LMFA13010064	NA	NA	24094121	209863-01-4	C=CC(OC1C(O)C(O)C(O)C(COC2C(O)C(O)C(O)CO2)O1)CCCCC	VXNMHZVTDWLWRX-UHFFFAOYSA-N	Lipids and lipid-like molecules	Fatty Acyls	Fatty acyl glycosides	NA	1	73.3788235700564	159.807962051546	110.83996545867	230.337096501505
415	445.18206	445.181206333	1.90939433064645	C23H27FN4O2	M+Cl	Risperidone	48457	HMDB0005020	2348	NA	C06861	8871	5073	106266-06-2	CC1=C(CCN2CCC(CC2)C2=NOC3=C2C=CC(F)=C3)C(=O)N2CCCCC2=N1	RAPZEAPATHNIPO-UHFFFAOYSA-N	Organoheterocyclic compounds	Pyridopyrimidines	Unclassified	*	1	116.383699054042	189.553079787581	85.6119025191108	117.706032317975
416	446.15047	446.150098769	0.825571571304696	C24H23N7	M+K-2H	2-Ethyl-5,7-dimethyl-3-((4-(2-(2H-tetrazol-5-yl)phenyl)phenyl)methyl)imidazo(4,5-b)pyridine	208125	HMDB0253846	NA	NA	NA	NA	183134	NA	CCC1=NC2=C(N=C(C)C=C2C)N1CC1=CC=C(C=C1)C1=CC=CC=C1C1=NNN=N1	YFWXFHNZGKNDBC-UHFFFAOYSA-N	Benzenoids	Benzene and substituted derivatives	Biphenyls and derivatives	NA	1	294.792594769018	258.279678176786	170.101782954915	262.4885511704
417	447.25137	447.250847979	1.17728166785243	C25H34N6O3	M-H2O-H	Acetildenafil; Mutant IDH1 inhibitor	203089; 209008	HMDB0247908; HMDB0254960	;	;	;	;	29918992; 78105015	;	CCCC1=NN(C)C2=C1N=C(NC2=O)C1=C(OCC)C=CC(=C1)C(=O)CN1CCN(CC)CC1; CC(C)C1COC(=O)N1C1=NC(NC(C)C2=CC=C(CN3CCN(CC3)C(C)=O)C=C2)=NC=C1	RRBRQNALHKQCAI-UHFFFAOYSA-N; BEWLUEOYYPKPQL-UHFFFAOYSA-N	Organic oxygen compounds; Benzenoids	Organooxygen compounds; Benzene and substituted derivatives	Carbonyl compounds; Phenylmethylamines	NA	2	325.723586664745	256.137675343239	753.525625635648	329.86733854535
418	449.10856	449.108935546	0.842257753829148	C21H22O11	M-H	Astilbin	58017	HMDB0033850	71696	NA	C17449	38200	119258	29838-67-3	C[C@@H]1O[C@@H](O[C@@H]2[C@H](OC3=CC(O)=CC(O)=C3C2=O)C2=CC(O)=C(O)C=C2)[C@H](O)[C@H](O)[C@H]1O	ZROGCCBNZBKLEL-MPRHSVQHSA-N	Phenylpropanoids and polyketides	Flavonoids	Flavonoid glycosides	*	1	283.859107137837	485.517336352868	369.733687306677	546.153189542219
419	449.16739	449.165380892	4.4758941729296	C18H28N4O8	M+Na-2H	Pyridinoline	47258	HMDB0000851	5814	NA	NA	88539	105068	63800-01-1	N[C@@H](CCC1=C[N+](C[C@H](O)CC[C@H](N)C([O-])=O)=CC(O)=C1C[C@H](N)C(O)=O)C(O)=O	LCYXYLLJXMAEMT-SAXRGWBVSA-N	Organic acids and derivatives	Carboxylic acids and derivatives	Amino acids, peptides, and analogues	NA	1	388.794072567931	695.366449175549	360.778814016854	485.705850446002
420	451.34266	451.342898646	0.524313323533302	C27H48O5	M-H	5b-Cholestane-3a,7a,12a,25,26-pentol; 5beta-cholestane-3alpha,7alpha,12alpha,23,25-pentol; 5b-Cholestane-3a,7a,12a,23S,25-pentol	46340; 46362; 47055	HMDB0002180; HMDB0062421; HMDB0000483	84764; 84784; 5470	LMST04030016; LMST04030038;	; ;	; ;	5284194; 5284212; 53477695	6127-75-9; ; 59906-15-9	C1[C@]2(C)[C@@]3([H])C[C@H](O)[C@]4(C)[C@@]([H])([C@]([H])(C)CCCC(O)(C)CO)CC[C@@]4([H])[C@]3([H])[C@H](O)C[C@]2([H])C[C@H](O)C1; C1[C@]2(C)[C@@]3([H])C[C@H](O)[C@]4(C)[C@@]([H])([C@]([H])(C)CC(O)CC(O)(C)C)CC[C@@]4([H])[C@]3([H])[C@H](O)C[C@]2([H])C[C@H](O)C1; [H]C1CC([C@@H](C)C[C@H](O)CC(C)(C)O)[C@]2(C)C1[C@]1([H])[C@H](O)C[C@]3([H])C[C@H](O)CC[C@]3(C)[C@@]1([H])C[C@@H]2O	XZDHXPDYLPEFQI-FIMPYCPFSA-N; OXSBBBPDYVCAKC-JZXYSUIZSA-N; OXSBBBPDYVCAKC-CTSLUMRNSA-N	Lipids and lipid-like molecules; Lipids and lipid-like molecules; Lipids and lipid-like molecules	Steroids and steroid derivatives; Steroids and steroid derivatives; Steroids and steroid derivatives	Bile acids, alcohols and derivatives; Bile acids, alcohols and derivatives; Bile acids, alcohols and derivatives	NA	3	837.663381479836	904.796575168036	809.421634465922	890.667595777683
421	456.15131	456.151134711	0.384393557672898	C20H27NO11	M-H	Amygdalin	58950	HMDB0035030	NA	NA	C08325	27613	2180	29883-15-6	OCC1OC(OCC2OC(OC(C#N)C3=CC=CC=C3)C(O)C(O)C2O)C(O)C(O)C1O	XUCIJNAGGSZNQT-UHFFFAOYSA-N	Organic oxygen compounds	Organooxygen compounds	Carbohydrates and carbohydrate conjugates	*	1	88.0703180258804	115.12494917862	82.4008577530713	144.887587388412
422	456.17128	456.169558361	3.7833039280136	C24H27N3O4	M+Cl	Fenpyroximate; Givinostat	206727; 207174	HMDB0252220; HMDB0252732	;	;	;	;	107760; 9804992	;	CN1N=C(C)C(C=NOCC2=CC=C(C=C2)C(=O)OC(C)(C)C)=C1OC1=CC=CC=C1; CCN(CC)CC1=CC=C2C=C(COC(=O)NC3=CC=C(C=C3)C(=O)NO)C=CC2=C1	YYJNOYZRYGDPNH-UHFFFAOYSA-N; YALNUENQHAQXEA-UHFFFAOYSA-N	Organic oxygen compounds; Benzenoids	Organooxygen compounds; Benzene and substituted derivatives	Ethers; Phenylcarbamic acid esters	NA	2	350.902428724564	294.087222145742	306.963295645168	230.023199185556
423	459.13510	459.1346684	0.940184716443004	C22H29ClO6	M+Cl	D-Cloprostenol	199162	HMDB0243529	43458	NA	NA	NA	2808	57968-81-7	OC(COC1=CC(Cl)=CC=C1)C=CC1C(O)CC(O)C1CC=CCCCC(O)=O	VJGGHXVGBSZVMZ-UHFFFAOYSA-N	Lipids and lipid-like molecules	Fatty Acyls	Eicosanoids	NA	1	215.349358702601	227.317243088508	150.184445514913	192.349777869332
424	459.17668	459.177285565	1.31001498912196	C22H26N2O6	M+FA-H	1,4-Bis((m-methoxyphenoxy)acetyl)piperazine; 2-[[(2S)-1-[[(2S)-2-Carboxy-2-hydroxyethyl]amino]-1-oxo-3-phenylpropan-2-yl]amino]-4-phenylbutanoic acid	203579; 204776	HMDB0248498; HMDB0249912	;	;	;	;	3030073; 14523450	;	COC1=CC(OCC(=O)N2CCN(CC2)C(=O)COC2=CC=CC(OC)=C2)=CC=C1; OC(CNC(=O)C(CC1=CC=CC=C1)NC(CCC1=CC=CC=C1)C(O)=O)C(O)=O	WGWYPXRRBQRVFL-UHFFFAOYSA-N; QAQRHURCJWHRJU-UHFFFAOYSA-N	Benzenoids; Organic acids and derivatives	Phenol ethers; Peptidomimetics	Anisoles; Hybrid peptides	NA	2	160.646643776723	203.429383292312	206.578720981591	138.288457431773
425	459.29603	459.296342384	0.677183971903304	C12H22O4	2M-H	Dodecanedioic acid	2824	HMDB0000623	5596	LMFA01170009	C02678	4676	12736	693-23-2	C(CCCCCCCCCCC(=O)O)(=O)O	TVIDDXQYHWJXFK-UHFFFAOYSA-N	Lipids and lipid-like molecules	Fatty Acyls	Fatty acids and conjugates	*	1	254.878898476583	229.773127201821	618.372788265719	314.234696181654
426	460.14510	460.14602761	2.00961451183428	C21H24FN5O4S	M-H	2-[(2-Fluorophenyl)sulfanylmethyl]-5-[6-[(2-hydroxycyclopentyl)amino]purin-9-yl]oxolane-3,4-diol	211345	HMDB0257696	NA	NA	NA	NA	22239901	NA	OC1CCCC1NC1=NC=NC2=C1N=CN2C1OC(CSC2=CC=CC=C2F)C(O)C1O	IZRXENCTXNMAMI-UHFFFAOYSA-N	Nucleosides, nucleotides, and analogues	5'-deoxyribonucleosides	5'-deoxy-5'-thionucleosides	NA	1	190.421486425423	232.138872247164	194.17147023176	300.637903186627
427	461.31117	461.309307096	4.035240860013	C10H21N3O3	2M-H	gamma-Aminobutyryllysine	47738	HMDB0001959	NA	NA	NA	NA	20849140	22468-02-6	NCCCC[C@H](NC(=O)CCCN)C(O)=O	OCBQYJFUZHJRIU-QMMMGPOBSA-N	Organic acids and derivatives	Peptidomimetics	Hybrid peptides	NA	1	172.266245300441	151.474309279545	550.522290614054	215.666030332882
428	463.08755	463.088200104	1.39347174951603	C21H20O12	M-H	6-Hydroxyluteolin 7-glucoside; Quercetin 3-galactoside; Isoquercitrin	31273; 32128; 32173	HMDB0302732; HMDB0030775; HMDB0037362	49609; 87190; 64227	LMPK12111184; LMPK12112041; LMPK12112086	C17763; C10073; C05623	; 67486; 68352	185766; 5281643; 5280804	; 482-36-0; 482-35-9	C1(O[C@H]2[C@H](O)[C@@H](O)[C@H](O)[C@@H](CO)O2)=CC2OC(C3C=C(O)C(O)=CC=3)=CC(=O)C=2C(O)=C1O; C1(O)=CC2OC(C3C=C(O)C(O)=CC=3)=C(O[C@H]3[C@H](O)[C@@H](O)[C@@H](O)[C@@H](CO)O3)C(=O)C=2C(O)=C1; C1(O)=CC2OC(C3C=C(O)C(O)=CC=3)=C(O[C@H]3[C@H](O)[C@@H](O)[C@H](O)[C@@H](CO)O3)C(=O)C=2C(O)=C1	HYPKUHLLPBGDLF-IAAKTDFRSA-N; OVSQVDMCBVZWGM-DTGCRPNFSA-N; OVSQVDMCBVZWGM-QSOFNFLRSA-N	Phenylpropanoids and polyketides; Phenylpropanoids and polyketides; Phenylpropanoids and polyketides	Flavonoids; Flavonoids; Flavonoids	Flavonoid glycosides; Flavonoid glycosides; Flavonoid glycosides	*	3	1906.27037508929	2589.80947022529	2468.30189978816	2046.83804035355
429	463.10756	463.109103974	3.33526936576455	C23H17FN6O2	M+Cl	Balipodect	212152	HMDB0258682	NA	NA	NA	NA	NA	NA	COC1=CN(N=C(C2=CC=NN2C2=CC=CC=C2)C1=O)C1=C(F)C=C(C=C1)N1C=CC=N1	KVHRYLNQDWXAGI-UHFFFAOYSA-N	Organoheterocyclic compounds	Azoles	Pyrazoles	NA	1	120.65687489225	93.7649398415883	93.7097281387803	86.7282211452187
430	463.12345	463.12458561	2.44173409224181	C22H24O11	M-H	Hesperetin 7-glucoside; Hesperetin 5-O-glucoside; Caffeoylcalleryanin	34554; 34553; 256647	HMDB0030747; HMDB0037535; HMDB0303796	; 52861;	LMPK12140378; LMPK12140377;	; ;	; ;	20111686; 18625123;	2500-68-7; 69651-80-5;	C1(OC2OC(CO)C(O)C(O)C2O)=CC2OC(C3C=C(O)C(OC)=CC=3)CC(=O)C=2C(O)=C1; C1(O)=CC2OC(C3C=C(O)C(OC)=CC=3)CC(=O)C=2C(OC2OC(CO)C(O)C(O)C2O)=C1; OCC1OC(OC2=CC=C(COC(=O)\C=C\C3=CC(O)=C(O)C=C3)C=C2O)C(O)C(O)C1O	ADSYMQORONDIDD-UHFFFAOYSA-N; QSLBWGKNSBMTJL-UHFFFAOYSA-N; VTHLSAOVZTYBRV-ZZXKWVIFSA-N	Phenylpropanoids and polyketides; Phenylpropanoids and polyketides; Organic oxygen compounds	Flavonoids; Flavonoids; Organooxygen compounds	Flavonoid glycosides; Flavonoid glycosides; Carbohydrates and carbohydrate conjugates	NA	3	73.7655756230024	210.759964802315	68.0901978571199	484.52075779543
431	465.22556	465.225893358	0.726145057720482	C21H39O9P	M-H	Dolichyl b-D-glucosyl phosphate	47367	HMDB0001054	5969	NA	C01246	15812	22833557	220496-27-5	OC[C@H]1O[C@@H](OP(=O)(O)OCCC(C)CC\C=C(\C)CCC=C(C)C)[C@H](O)[C@@H](O)[C@@H]1O	RHJMCOLWMXJOGE-ZTZGTLKASA-N	Lipids and lipid-like molecules	Prenol lipids	Sesquiterpenoids	*	1	259.465598920395	268.535299461842	135.120372791954	12.3903433600544
432	468.15049	468.151800295	2.79823981556032	C25H27N3O2S	M+Cl	Brexpiprazole	204334	HMDB0249379	NA	NA	NA	NA	NA	NA	O=C1NC2=CC(OCCCCN3CCN(CC3)C3=C4C=CSC4=CC=C3)=CC=C2C=C1	ZKIAIYBUSXZPLP-UHFFFAOYSA-N	Organoheterocyclic compounds	Diazinanes	Piperazines	NA	1	115.502665297981	84.2765266792536	139.941273524521	54.6503568073527
433	468.20938	468.209436663	0.125092587505024	C20H33N5O9	M-H2O-H	Ac-Ser-Asp-Lys-Pro-OH	83652	HMDB0062552	329432	NA	NA	NA	65938	NA	[H][C@@](CO)(N=C(C)O)C(O)=N[C@@]([H])(CC(O)=O)C(O)=N[C@@]([H])(CCCCN)C(=O)N1CCC[C@@]1([H])C(O)=O	HJDRXEQUFWLOGJ-AJNGGQMLSA-N	Organic acids and derivatives	Carboxylic acids and derivatives	Amino acids, peptides, and analogues	NA	1	162.177641051726	263.767868617902	197.324177541298	121.099455126325
434	471.13431	471.135544226	2.6209120047871	C17H28O15	M-H	4-O-Methyl-a-D-glucosyl-(1->2)-b-D-xylosyl-(1->4)-D-xylose	62997	HMDB0039742	94294	NA	NA	168540	78382737	10365-86-3	COC1C(O)C(O)C(OC2C(O)C(O)COC2OC2COC(O)C(O)C2O)OC1C(O)=O	XZGRJCXNJVJWKJ-UHFFFAOYSA-N	Organic oxygen compounds	Organooxygen compounds	Carbohydrates and carbohydrate conjugates	NA	1	95.5095702776064	152.343031896103	95.8238395914957	234.747347354385
435	473.16186	473.162427678	1.20062641035765	C8H15NO7	2M-H	Fructoseglycine; N-(1-Deoxy-1-fructosyl)glycine	82210; 61333	HMDB0060278; HMDB0037848	;	;	;	24108; 143247	3081391; 131752250	; 60644-20-4	[H][C@@](O)(CO)[C@@]([H])(O)[C@]([H])(O)C(=O)CNCC(O)=O; OC[C@H]1OC(O)(CNCC(O)=O)[C@@H](O)[C@@H]1O	YGUYJMQMTNJNFS-LPBLVHEISA-N; UKKRCTOBKMVJGX-STUHELBRSA-N	Organic acids and derivatives; Organic oxygen compounds	Carboxylic acids and derivatives; Organooxygen compounds	Amino acids, peptides, and analogues; Carbohydrates and carbohydrate conjugates	NA	2	10091.9353466653	10720.6282929122	8826.83177908419	10670.513640656
436	474.16357	474.16236498	2.53926364000692	C24H29N3O3S	M+Cl	2-Tert-Butyl-5-phenyl 4-[(4-piperidin-1-ylphenyl)amino]isothiazol-3(2H)-one 1,1-dioxide; (Tetrahydropyran-4-yl)-[2-phenyl-5-(1,1-dioxo-thiomorpholin-4-yl)methyl-1H-indol-7-yl]amine	203797; 209487	HMDB0248756; HMDB0255501	;	;	;	;	; 44187164	;	CC(C)(C)N1C(=O)C(NC2=CC=C(C=C2)N2CCCCC2)=C(C2=CC=CC=C2)S1(=O)=O; O=S1(=O)CCN(CC2=CC(NC3CCOCC3)=C3NC(=CC3=C2)C2=CC=CC=C2)CC1	IVANYIPLGFVBGR-UHFFFAOYSA-N; UZRCNCPUOFYHRB-UHFFFAOYSA-N	Organoheterocyclic compounds; Organoheterocyclic compounds	Piperidines; Indoles and derivatives	Phenylpiperidines; Indoles	NA	2	2882.96514995436	2877.50734358823	2674.80551312195	2707.86239259417
437	475.12991	475.129406892	1.05098769463417	C21H29O8P	M+Cl	Metreton	208767	HMDB0254683	NA	NA	NA	NA	4896	NA	CC12CC(O)C3C(CCC4=CC(=O)C=CC34C)C1CCC2(O)C(=O)COP(O)(O)=O	JDOZJEUDSLGTLU-UHFFFAOYSA-N	Lipids and lipid-like molecules	Steroids and steroid derivatives	Pregnane steroids	NA	1	4105.46436919064	3881.62673705756	3214.80706016271	3145.65022046451
438	475.14779	475.147319386	0.983454744479724	C24H26ClFN4O	M+Cl	Sertindole	53651	HMDB0015618	66684	NA	C07567	9122	60149	106516-24-9	FC1=CC=C(C=C1)N1C=C(C2CCN(CCN3CCNC3=O)CC2)C2=C1C=CC(Cl)=C2	GZKLJWGUPQBVJQ-UHFFFAOYSA-N	Organoheterocyclic compounds	Pyrroles	Substituted pyrroles	*	1	263.893272734376	273.605422542742	239.695413590037	337.367758267528
439	475.29082	475.292594404	3.73154746681517	C25H40N4O5	M-H	12-[Methyl-(4-nitro-2,1,3-benzoxadiazol-7-yl)amino]octadecanoic acid	209467	HMDB0255480	NA	NA	NA	NA	3081114	NA	CCCCCCC(CCCCCCCCCCC(O)=O)N(C)C1=CC=C(C2=NON=C12)[N+]([O-])=O	SAAVELCIPHKGJE-UHFFFAOYSA-N	Lipids and lipid-like molecules	Fatty Acyls	Fatty acids and conjugates	NA	1	582.347173727237	546.755198525016	596.470592118886	385.463892943425
440	476.27684	476.278263279	2.98120352411911	C23H44NO7P	M-H	LPE(18:2)	21202	HMDB0011477	62265	LMGP02050041	NA	76090	53480926	NA	C(OP(OCCN)(O)=O)[C@]([H])(OC(=O)CCCCCCC/C=C\C/C=C\CCCCC)CO	SVRBKLJIDJHADS-USWSLJGRSA-N	Lipids and lipid-like molecules	Glycerophospholipids	Glycerophosphoethanolamines	NA	1	529.450548173131	489.284185431379	714.749643477165	292.888393250264
441	477.16168	477.161365026	0.658117125785661	C20H30O13	M-H	Kelampayoside A; 3,4-Dihydroxyphenylethanol-4-diglucoside; Gentiobiosyl 2-methyl-6-oxo-2E,4E-heptadienoate	62077; 255712; 56581	HMDB0038714; HMDB0302799; HMDB0032134	93369; ; 88215	; ;	; ;	; ;	10552637; ; 131751263	87562-76-3; ;	COC1=CC(O[C@@H]2O[C@H](CO[C@@H]3OC[C@](O)(CO)[C@H]3O)[C@@H](O)[C@H](O)[C@H]2O)=CC(OC)=C1OC; OCCC1=CC(O)=C(O[C@@H]2O[C@H](CO[C@@H]3O[C@H](CO)[C@@H](O)[C@H](O)[C@H]3O)[C@@H](O)[C@H](O)[C@H]2O)C=C1; CC(=O)\C=C\C=C(/C)C(=O)OC1OC(COC2OC(CO)C(O)C(O)C2O)C(O)C(O)C1O	CKGKQISENBKOCA-FHXQZXMCSA-N; GSBZTKMXIZXGEF-XSVWGIRKSA-N; YFKTUCLAEHYWLL-MSLMYCKWSA-N	Organic oxygen compounds; Organic oxygen compounds; Organic oxygen compounds	Organooxygen compounds; Organooxygen compounds; Organooxygen compounds	Carbohydrates and carbohydrate conjugates; Carbohydrates and carbohydrate conjugates; Carbohydrates and carbohydrate conjugates	NA	3	70.597363338246	48.1540205104085	92.663376628437	124.955603077866
442	477.18016	477.177958573	4.61227705332231	C25H26N4O6	M-H	Ethyl 4-(3,4-dimethoxyphenyl)-6,7-dimethoxy-2-(1H-1,2,4-triazol-1-ylmethyl)-3-quinolinecarboxylate	213438	HMDB0260309	435159	NA	NA	NA	153980	NA	CCOC(=O)C1=C(C2=CC(OC)=C(OC)C=C2)C2=CC(OC)=C(OC)C=C2N=C1CN1C=NC=N1	CLQRMSBSMHXMMC-UHFFFAOYSA-N	Organoheterocyclic compounds	Quinolines and derivatives	Phenylquinolines	NA	1	91.7955913944027	143.252427659561	96.2533068915733	193.054909593583
443	479.11867	479.119495924	1.71905058851902	C21H22O10	M+FA-H	2-O-Caffeoylarbutin	55921	HMDB0031347	87601	NA	NA	NA	131751154	230955-36-9	OCC1OC(OC2=CC=C(O)C=C2)C(OC(=O)\C=C\C2=CC(O)=C(O)C=C2)C(O)C1O	SAHZOJQMDIDFST-KRXBUXKQSA-N	Organic oxygen compounds	Organooxygen compounds	Carbohydrates and carbohydrate conjugates	NA	1	74.2107480159477	161.754681014897	84.5145561777063	271.901172472667
444	479.20474	479.20429171	0.944398346016562	C24H30N6O6	M-H2O-H	Tyr-Gly-Gly-Phe-Gly-NH2	212728	HMDB0259340	NA	NA	NA	NA	NA	NA	NC(CC1=CC=C(O)C=C1)C(=O)NCC(=O)NCC(=O)NC(CC1=CC=CC=C1)C(=O)NCC(N)=O	XTWUMDHUVLVWBI-UHFFFAOYSA-N	Organic acids and derivatives	Carboxylic acids and derivatives	Amino acids, peptides, and analogues	NA	1	275.931100231594	332.422251662497	387.552545742837	377.629567526898
445	481.13404	481.1352653	2.55493526235977	C26H29ClN2O4S	M-H2O-H	(E)-N-(2-(((3-(4-Chlorophenyl)allyl)(methyl)amino)methyl)phenyl)-N-(2-hydroxyethyl)-4-methoxybenzenesulfonamide	208096	HMDB0253810	NA	NA	NA	NA	3837	NA	COC1=CC=C(C=C1)S(=O)(=O)N(CCO)C1=CC=CC=C1CN(C)CC=CC1=CC=C(Cl)C=C1	LLLQTDSSHZREGW-UHFFFAOYSA-N	Benzenoids	Benzene and substituted derivatives	Sulfanilides	NA	1	70.8699905544492	12.6064670308753	63.4023090482275	25.9508559820559
446	481.25674	481.257189178	0.937503296845823	C21H41O7P	M+FA-H	DHAP(18:0)	51169	HMDB0011133	61995	NA	C03805	36476	440127	NA	CCCCCCCCCCCCCCCCCC(=O)OCC(=O)COP(O)(O)=O	GTPATKZCXDKGQS-UHFFFAOYSA-N	Organic oxygen compounds	Organooxygen compounds	Carbonyl compounds	*	1	39.7798254806827	64.4466503066767	98.7863266278461	51.5438075050496
447	483.27253	483.272844027	0.649908291167212	C22H45O9P	M-H	GPG(16:0); [3-[2,3-Dihydroxypropoxy(hydroxy)phosphoryl]oxy-2-hydroxypropyl] hexadecanoate	23670; 198620	HMDB0240601; HMDB0242118	46733;	LMGP04050008;	;	75376;	42607483; 3300276	116870-26-9;	[H][C@](O)(CO)COP(OC[C@]([H])(O)COC(CCCCCCCCCCCCCCC)=O)(=O)O; CCCCCCCCCCCCCCCC(=O)OCC(O)COP(O)(=O)OCC(O)CO	BVJSKAUUFXBDOB-LEWJYISDSA-N; BVJSKAUUFXBDOB-UHFFFAOYSA-N	Lipids and lipid-like molecules; Lipids and lipid-like molecules	Glycerophospholipids; Glycerophospholipids	Glycerophosphoglycerols; Glycerophosphoglycerols	NA	2	3118.57629656601	2872.11042089369	3580.2506689361	2189.69432330694
448	485.07680	485.079027295	4.60171157094673	C21H24N2O7S	M+K-2H	Trombodipine	212691	HMDB0259294	NA	NA	NA	NA	NA	NA	CCOC(=O)C1=C(C)NC(C)=C(C1C)C(=O)OCCN1C(=O)C2=CC=CC=C2S1(=O)=O	MCNAAGLIGWJLQX-UHFFFAOYSA-N	Organoheterocyclic compounds	Benzothiazoles	Unclassified	NA	1	186.113082263311	255.807614004379	130.335402361194	103.406961363779
449	486.16070	486.161695089	2.04828588158105	C20H27NO10	M+FA-H	Mandelonitrile rutinoside	57073	HMDB0032803	88725	NA	NA	NA	131751315	184002-37-7	CC1OC(OCC2OC(OC(C#N)C3=CC=CC=C3)C(O)C(O)C2O)C(O)C(O)C1O	QSPJUYWAUZTHLP-UHFFFAOYSA-N	Organic oxygen compounds	Organooxygen compounds	Carbohydrates and carbohydrate conjugates	NA	1	29484.6089743029	26796.8333973101	30388.3789377728	24489.8759905152
450	487.10861	487.1097907	2.41877213481118	C27H22Cl2N4O	M-H	Tonapofylline	212518	HMDB0259106	NA	NA	NA	NA	NA	NA	CN1C=NC=C1C(N)(C1=CC=C(Cl)C=C1)C1=CC2=C(C=C1)N(C)C(=O)C=C2C1=CC(Cl)=CC=C1	PLHJCIYEEKOWNM-UHFFFAOYSA-N	Phenylpropanoids and polyketides	Diarylheptanoids	Linear diarylheptanoids	NA	1	553.549509276733	266.16448341307	499.544309351992	234.445837580515
451	488.16455	488.166417583	3.82023802390742	C16H26N7O6P	M+FA-H	8-Aminohexylamino cAMP; 8-AHA-cAMP	202651; 202649	HMDB0247417; HMDB0247415	;	;	;	;	78178326; 1906	;	CCCCCN(N)CC1=NC2=C(N=CN=C2N)N1C1OC2COP(O)(=O)OC2C1O; NCCCCCCNC1=NC2=C(N=CN=C2N)N1C1OC2COP(O)(=O)OC2C1O	MTPSJZOUBIGSHY-UHFFFAOYSA-N; WCWLOZYNRVLFOG-UHFFFAOYSA-N	Nucleosides, nucleotides, and analogues; Nucleosides, nucleotides, and analogues	Purine nucleotides; Purine nucleotides	Cyclic purine nucleotides; Cyclic purine nucleotides	NA	2	1763.15180346145	1416.46915978078	1548.14095746934	1229.55258831738
452	489.11039	489.108785989	3.2773665006867	C23H29ClO7	M+K-2H	Melleolide M	58984	HMDB0035068	NA	NA	NA	NA	85260457	NA	CC1=C(C(=O)OC2CC3(C)C4C(O)C(C)(C)CC4C=C(CO)C23O)C(O)=CC(O)=C1Cl	PBSFHHQIJGTBQH-UHFFFAOYSA-N	Lipids and lipid-like molecules	Prenol lipids	Sesquiterpenoids	NA	1	133.45018533343	84.729646766631	170.59011313954	79.1277543216072
453	489.27012	489.270521564	0.812267473099142	C24H42O10	M-H	12-Hydroxy-13-O-D-glucuronoside-octadec-9Z-enoate; 12-O-D-Glucuronoside-13-hydroxyoctadec-9Z-enoate; 10-Hydroxy-octadec-12Z-enoate-9-beta-D-glucuronide	82104; 82105; 82106	HMDB0060118; HMDB0060119; HMDB0060120	; ;	; ;	; ;	; ;	131769830; 131769831; 131769832	; ;	CCCCC[C@H](O)[C@H](C\C=C/CCCCCCCC(O)=O)O[C@H]1O[C@@H]([C@H](O)[C@H](O)[C@@H]1O)C(O)=O; CCCCC[C@@H](O[C@@H]1O[C@H]([C@@H](O)[C@@H](O)[C@H]1O)C(O)=O)[C@H](O)C\C=C/CCCCCCCC(O)=O; CCCCC\C=C/C[C@@H](O)[C@@H](CCCCCCCC(O)=O)O[C@@H]1O[C@H]([C@@H](O)[C@@H](O)[C@H]1O)C(O)=O	WDJRXGFYLUIKBX-GRIBZEQKSA-N; ZWDYIYOIBZOENK-YZGJGUBNSA-N; IRADJQUIAYBZPY-WKVBQAANSA-N	Lipids and lipid-like molecules; Lipids and lipid-like molecules; Lipids and lipid-like molecules	Saccharolipids; Saccharolipids; Saccharolipids	Unclassified; Unclassified; Unclassified	NA	3	185.68062480144	198.325229291793	207.541157933282	161.518206610819
454	490.15563	490.156609711	2.00038708392298	C19H27NO11	M+FA-H	Lucuminamide	56178	HMDB0031697	87873	NA	NA	NA	77634301	NA	OC1COC(OCC2OC(OC(C(O)=N)C3=CC=CC=C3)C(O)C(O)C2O)C(O)C1O	YEFUVRSZAHTXCA-UHFFFAOYSA-N	Organic oxygen compounds	Organooxygen compounds	Carbohydrates and carbohydrate conjugates	NA	1	51.5719240680909	79.3887771624597	48.2085820733681	122.634790574383
455	491.11560	491.117093277	3.04769461172311	C21H26O12	M+Na-2H	Plumieride	210471	HMDB0256647	NA	NA	NA	NA	3453259	NA	COC(=O)C1=COC(OC2OC(CO)C(O)C(O)C2O)C2C1C=CC21OC(=O)C(=C1)C(C)O	AOPMSFXOYJXDNJ-UHFFFAOYSA-N	Lipids and lipid-like molecules	Prenol lipids	Terpene glycosides	NA	1	16.3264440302355	56.8837986023999	16.2736830768179	149.961783008367
456	491.14001	491.140625277	1.24712415944244	C19H26O12	M+FA-H	Monotropeoside; Lucuminic acid	255933; 58927	HMDB0303042; HMDB0035007	; 90367	;	;	; 168248	; 85260329	; 190323-48-9	[H][C@@]1(O)CO[C@@]([H])(OC[C@@]2([H])O[C@@]([H])(OC3=CC=CC=C3C(=O)OC)[C@]([H])(O)[C@@]([H])(O)[C@]2([H])O)[C@]([H])(O)[C@@]1([H])O; OC1COC(OCC2OC(OC(C(O)=O)C3=CC=CC=C3)C(O)C(O)C2O)C(O)C1O	VHUNCYDAXJGCLO-AHMNSWSSSA-N; DUZCTLMSDUOYAW-UHFFFAOYSA-N	Organic oxygen compounds; Organic oxygen compounds	Organooxygen compounds; Organooxygen compounds	Carbohydrates and carbohydrate conjugates; Carbohydrates and carbohydrate conjugates	NA	2	70.1685050700097	93.0566325986256	87.1078272945575	169.247078809909
457	491.28562	491.285621301	0.006372321602221	C24H46O11	M-H2O-H	Dodecyl-beta-D-maltoside	202468	HMDB0247203	NA	NA	NA	NA	3481630	NA	CCCCCCCCCCCCOC1OC(CO)C(OC2OC(CO)C(O)C(O)C2O)C(O)C1O	NLEBIOOXCVAHBD-UHFFFAOYSA-N	Lipids and lipid-like molecules	Fatty Acyls	Fatty acyl glycosides	NA	1	569.742474701945	614.535152406689	619.319134382617	527.795299560934
458	493.30133	493.299136336	4.45021848747403	C10H21N3O4	2M-H	Threonyllysine; Lysylthreonine	54077; 53982	HMDB0029066; HMDB0028961	; 85863	;	;	157893; 73606	10332210; 7010718	23161-31-1; 97791-84-9	C[C@@H](O)[C@H](N)C(=O)N[C@@H](CCCCN)C(O)=O; C[C@@H](O)[C@H](NC(=O)[C@@H](N)CCCCN)C(O)=O	YKRQRPFODDJQTC-CSMHCCOUSA-N; ZOKVLMBYDSIDKG-CSMHCCOUSA-N	Organic acids and derivatives; Organic acids and derivatives	Carboxylic acids and derivatives; Carboxylic acids and derivatives	Amino acids, peptides, and analogues; Amino acids, peptides, and analogues	NA	2	308.717489446368	352.921562279252	291.975944296532	282.850968767027
459	495.09598	495.0967718	1.60128749263632	C26H27ClN2O3S2	M-H2O-H	Verlukast	208849	HMDB0254776	NA	NA	NA	NA	60719	NA	CN(C)C(=O)CCSC(SCCC(O)=O)C1=CC=CC(C=CC2=NC3=C(C=CC(Cl)=C3)C=C2)=C1	AXUZQJFHDNNPFG-UHFFFAOYSA-N	Organoheterocyclic compounds	Quinolines and derivatives	Haloquinolines	NA	1	76.7820861699261	43.2222808195741	56.562199183507	40.1497537653897
460	495.19966	495.200035055	0.765047664704075	C26H34O8	M+Na-2H	Methylprednisolone 17-hemisuccinate; Methylprednisolone hemisuccinate; Austalide B	212868; 208747; 54863	HMDB0259551; HMDB0254662; HMDB0030004	; ;	; ;	; ;	; ;	13105989; 1875; 10899299	; ; 81543-02-4	CC1CC2C3CCC(OC(=O)CCC(O)=O)(C(=O)CO)C3(C)CC(O)C2C2(C)C=CC(=O)C=C12; CC1CC2C3CCC(O)(C(=O)COC(=O)CCC(O)=O)C3(C)CC(O)C2C2(C)C=CC(=O)C=C12; COC1=C2C(=O)OCC2=C(C)C2=C1CC1C(C)(CC(O)C34OC(CCC13C)(OC)OC4(C)C)O2	VDJNUHGXSJAWMH-UHFFFAOYSA-N; IMBXEJJVJRTNOW-UHFFFAOYSA-N; ZVFMDVFPBVFGPG-UHFFFAOYSA-N	Lipids and lipid-like molecules; Lipids and lipid-like molecules; Organoheterocyclic compounds	Steroids and steroid derivatives; Steroids and steroid derivatives; Benzopyrans	Hydroxysteroids; Pregnane steroids; 1-benzopyrans	NA	3	473.202657842212	536.055405907087	598.54393341111	584.397858211548
461	496.10886	496.110267851	2.83965518736723	C26H25N3O3S	M+K-2H	Pavinetant; Fenoverine	210024; 206717	HMDB0256143; HMDB0252209	; 314673	;	;	;	23649160; 72098	;	CCC(NC(=O)C1=C(NS(C)(=O)=O)C(=NC2=CC=CC=C12)C1=CC=CC=C1)C1=CC=CC=C1; O=C(CN1CCN(CC2=CC3=C(OCO3)C=C2)CC1)N1C2=CC=CC=C2SC2=CC=CC=C12	QYTBBBAHNIWFOD-UHFFFAOYSA-N; UBAJTZKNDCEGKL-UHFFFAOYSA-N	Organoheterocyclic compounds; Organoheterocyclic compounds	Quinolines and derivatives; Benzothiazines	Phenylquinolines; Phenothiazines	NA	2	77.8877524158289	114.015314285832	121.802860467324	93.7921437273231
462	496.17784	496.177700104	0.288869723294833	C26H26FNO5	M+FA-H	(2S)-2-((3-((4-(4-Fluorophenoxy)phenyl)methylcarbamoyl)-4-methoxy-phenyl)methyl)butanoic acid	212942	HMDB0259671	NA	NA	NA	NA	9955469	NA	CCC(CC1=CC(C(=O)NCC2=CC=C(OC3=CC=C(F)C=C3)C=C2)=C(OC)C=C1)C(O)=O	VRHOBXXCNBZJRX-UHFFFAOYSA-N	Benzenoids	Benzene and substituted derivatives	Benzoic acids and derivatives	NA	1	535.795229443949	767.606421600217	345.01914950533	534.745522370427
463	497.15051	497.1503184	0.379059103079262	C25H31ClO6	M+Cl	4-O-Carboxymethyl ascochlorin; 6-O-Methylarmillaridin	203694; 59544	HMDB0248633; HMDB0035690	; 90952	;	;	;	; 14466082	; 126006-70-0	CC1CCC(=O)C(C)C1(C)C=CC(C)=CCC1=C(O)C(C=O)=C(C)C(Cl)=C1OCC(O)=O; COC1=C(Cl)C(C)=C(C(=O)OC2CC3(C)C4CC(C)(C)CC4C=C(C=O)C23OC)C(O)=C1	YRRAKQFQGINEPT-UHFFFAOYSA-N; OFHJKWNSOIQOPB-UHFFFAOYSA-N	Benzenoids; Lipids and lipid-like molecules	Benzene and substituted derivatives; Prenol lipids	Phenoxyacetic acid derivatives; Sesquiterpenoids	NA	2	15.5697033652337	32.4531806281054	16.8819510722886	111.439429890148
464	499.12158	499.121228443	0.709105135782392	C24H24N4O4S	M+Cl	Asulacrine	203728	HMDB0248679	NA	NA	NA	NA	107924	NA	CNC(=O)C1=CC=CC2=C1N=C1C(C)=CC=CC1=C2NC1=C(OC)C=C(NS(C)(=O)=O)C=C1	TWHSQQYCDVSBRK-UHFFFAOYSA-N	Organoheterocyclic compounds	Quinolines and derivatives	Benzoquinolines	NA	1	57.2940003843892	71.2761954797222	38.2312138811771	60.6533891409793
465	503.16131	503.161754668	0.878947726568375	C17H30O14	M+FA-H	a-L-Fucopyranosyl-(1->2)-b-D-galactopyranosyl-(1->2)-D-xylose	64323	HMDB0041222	95641	NA	NA	173182	14582632	130136-27-5	CC1OC(OC2C(O)C(O)C(CO)OC2OC2C(O)OCC(O)C2O)C(O)C(O)C1O	DPTWUYFOEZBIEX-UHFFFAOYSA-N	Organic oxygen compounds	Organooxygen compounds	Carbohydrates and carbohydrate conjugates	NA	1	54.597022238274	81.5193028656098	55.133833361584	202.026062151461
466	505.17538	505.174703063	1.33149707504357	C25H31ClN2O7	M-H	Hydroxyclomipramine glucuronide	82965	HMDB0061147	NA	NA	NA	NA	131770050	NA	CN(C)CCCN1C2=C(CCC3=C1C=CC=C3O[C@@H]1O[C@@H]([C@@H](O)[C@H](O)[C@H]1O)C(O)=O)C=CC(Cl)=C2	KLJBBCVPINUDOY-LYVDORBWSA-N	Organoheterocyclic compounds	Benzazepines	Dibenzazepines	NA	1	201.537676369954	107.690283257719	173.508877059108	136.346418186576
467	507.15570	507.156017492	0.634096759273035	C24H25F3N6S	M+Na-2H	2-[[5-[3-(Dimethylamino)propyl]-2-methylpyridin-3-yl]amino]-9-(trifluoromethyl)-5,7-dihydropyrimido[5,4-d][1]benzazepine-6-thione	208873	HMDB0254804	822007	NA	NA	NA	46235922	NA	CN(C)CCCC1=CC(NC2=NC=C3CC(=S)NC4=C(C=CC(=C4)C(F)(F)F)C3=N2)=C(C)N=C1	CODBZFJPKJDNDT-UHFFFAOYSA-N	Organoheterocyclic compounds	Benzazepines	Unclassified	NA	1	254.641577438017	271.207797483664	204.490215595893	386.563105651383
468	507.27297	507.272839723	0.25925211339194	C23H43O7P	M+FA-H	1-(11Z,14Z-eicosadienoyl)-glycero-3-phosphate	83525	HMDB0062303	NA	NA	NA	NA	NA	NA	[H]C(CCCCC)=C([H])C\C([H])=C(\[H])CCCCCCCCCC(=O)OC[C@@]([H])(O)COP(O)(O)=O	PIWSAHYRIXOITD-MNZXDXIFSA-N	Lipids and lipid-like molecules	Glycerophospholipids	Glycerophosphates	NA	1	899.147847246952	819.778134342016	1163.25084936035	765.89141628565
469	511.31144	511.30987965	3.04246973994774	C27H46O4S	M+FA-H	Cholesterol sulfate	46680	HMDB0000653	5625	LMST05020016	C18043	41321	65076	1256-86-6	C1C[C@H](OS(=O)(=O)O)CC2=CC[C@]3([H])[C@@]([H])([C@]21C)CC[C@]1(C)[C@@]([H])([C@@H](CCCC(C)C)C)CC[C@]13[H]	BHYOQNUELFTYRT-DPAQBDIFSA-N	Lipids and lipid-like molecules	Steroids and steroid derivatives	Cholestane steroids	*	1	113.167522043159	128.098433143188	165.794910679143	175.22686661159
470	512.17644	512.177345138	1.76735515363622	C22H29NO10	M+FA-H	O-Ethyl-4-[(2',3',4'-tri-O-acetyl-alpha-L-rhamnosyloxy)benzyl]carbamate	56411	HMDB0031949	NA	NA	NA	NA	10434741	159733-93-4	CCOC(=O)NCC1=CC=C(O[C@@H]2O[C@@H](C)[C@H](OC(C)=O)[C@@H](OC(C)=O)[C@H]2OC(C)=O)C=C1	GTQXJGMYZPFFKR-CDEOHPBMSA-N	Organic oxygen compounds	Organooxygen compounds	Carbohydrates and carbohydrate conjugates	NA	1	183.410027136068	209.330314668366	186.237432214642	142.817816615735
471	513.08601	513.0836951	4.50965867198577	C22H24Cl2N2O8	M-H	Alexomycin	255148	HMDB0302168	NA	NA	NA	NA	NA	NA	Cl.[H][C@]12C[C@@]3([H])[C@]([H])(N(C)C)C(O)=C(C(O)=N)C(=O)[C@@]3(O)C(O)=C1C(=O)C1=C(O)C=CC(Cl)=C1[C@@]2(C)O	CBHYYLPALVVVEY-MRFRVZCGSA-N	Phenylpropanoids and polyketides	Tetracyclines	Unclassified	NA	1	471.057746828628	338.060569531254	316.574993626795	69.7030006830606
472	515.11959	515.119495924	0.184483473948765	C24H22O10	M+FA-H	Dillanoside	255215	HMDB0302238	NA	NA	NA	NA	NA	NA	COC1=CC2=C(C=C1)C=CC1=C2C(=O)C2=C(O1)C=C(OC1OC(CO)C(O)C(O)C1O)C=C2O	MNMKDPGRWWQDGI-UHFFFAOYSA-N	Phenylpropanoids and polyketides	Isoflavonoids	Isoflav-2-enes	NA	1	294.68670767076	153.273915071366	187.14286265569	151.136414719031
473	515.21997	515.220590879	1.20910717813268	C29H36O6	M+Cl	Demethylzeylasteral	205668	HMDB0250994	NA	NA	NA	NA	5070778	NA	CC12CCC(C)(CC1C1(C)CCC3(C)C4=CC(O)=C(O)C(C=O)=C4C(=O)C=C3C1(C)CC2)C(O)=O	ZDZSFWLPCFRASW-UHFFFAOYSA-N	Benzenoids	Phenanthrenes and derivatives	Unclassified	NA	1	428.992492096918	563.85052909051	296.957679913126	242.466546359974
474	519.15245	519.152210219	0.465780105356591	C25H31ClF2O5	M+Cl	Halobetasol Propionate	52922	HMDB0014734	85406	NA	NA	NA	48175	66852-54-8	[H][C@]1(F)CC2C3C[C@H](C)[C@](OC(=O)CC)(C(=O)CCl)C3(C)CC(O)[C@]2(F)C2(C)C=CC(=O)C=C12	BDSYKGHYMJNPAB-YKQIDFLYSA-N	Lipids and lipid-like molecules	Steroids and steroid derivatives	Pregnane steroids	NA	1	103.598546461448	143.724124076732	119.445515755708	98.1670436234321
475	519.17088	519.171929732	2.03025668325461	C22H32O14	M-H	Citrusin F	62523	HMDB0039235	93826	NA	NA	169466	131752582	134860-04-1	COC(=O)CCC1=CC(O)=C(OC2OC(COC3OC(CO)C(O)C(O)C3O)C(O)C(O)C2O)C=C1	YLQXQJFWCRRNGA-UHFFFAOYSA-N	Organic oxygen compounds	Organooxygen compounds	Carbohydrates and carbohydrate conjugates	NA	1	192.877042515295	135.784224429398	211.385403482801	101.871856189606
476	521.17163	521.170955341	1.2949056373426	C26H26N6O4	M+Cl	N-(4-Cyanophenyl)-2-[4-(2,6-dioxo-1,3-dipropyl-7H-purin-8-yl)phenoxy]acetamide	208980	HMDB0254927	NA	NA	NA	NA	6603931	NA	CCCN1C2=C(NC(=N2)C2=CC=C(OCC(=O)NC3=CC=C(C=C3)C#N)C=C2)C(=O)N(CCC)C1=O	AJBBEYXFRYFVNM-UHFFFAOYSA-N	Organoheterocyclic compounds	Imidazopyrimidines	Purines and purine derivatives	NA	1	828.588254925642	661.369156350686	563.543931612589	678.014684621361
477	521.22152	521.221255017	0.513166996031588	C29H33ClN2O2	M+FA-H	Loperamide	48442	HMDB0004999	1016	NA	C07080	6532	3955	53179-11-6	CN(C)C(=O)C(CCN1CCC(O)(CC1)C1=CC=C(Cl)C=C1)(C1=CC=CC=C1)C1=CC=CC=C1	RDOIQAHITMMDAJ-UHFFFAOYSA-N	Benzenoids	Benzene and substituted derivatives	Diphenylmethanes	*	1	83.5777725343889	163.905012500712	55.5136638385359	188.272232300213
478	523.14381	523.143522354	0.543198630082957	C18H32O15	M+Cl	3-Fucosyllactose; 2-Fucosyllactose	47803; 47807	HMDB0002094; HMDB0002098	; 58094	;	;	90065;	161460; 170484	41312-47-4; 41263-94-9	C[C@@H]1O[C@@H](O[C@H]2[C@@H](O)[C@@H](CO)O[C@@H](O[C@H]3[C@H](O)[C@@H](O)C(O)O[C@@H]3CO)[C@@H]2O)[C@@H](O)[C@H](O)[C@@H]1O; C[C@@H]1O[C@@H](O[C@H]2[C@H](O[C@H]([C@H](O)CO)[C@H](O)[C@@H](O)C=O)O[C@H](CO)[C@H](O)[C@@H]2O)[C@@H](O)[C@H](O)[C@@H]1O	AUNPEJDACLEKSC-ZAYDSPBTSA-N; HWHQUWQCBPAQQH-BWRPKUOHSA-N	Organic oxygen compounds; Organic oxygen compounds	Organooxygen compounds; Organooxygen compounds	Carbohydrates and carbohydrate conjugates; Carbohydrates and carbohydrate conjugates	NA	2	26.303189459592	31.9814067160924	37.0234389237291	27.3356686196053
479	523.18690	523.189290756	4.57004782124646	C30H32O6	M+Cl	Rubraflavone D; Kanzonol L	55407; 64222	HMDB0030631; HMDB0041116	; 95546	;	;	;	131751060; 131753032	54835-66-4; 156281-31-1	CC(C)=CCC\C(C)=C/CC1=C(OC2=C(C(O)=C3C=CC(C)(C)OC3=C2)C1=O)C1=C(O)C=C(O)C=C1; CC(C)=CCC1=C(O)C(CC=C(C)C)=C2OC=C(C(=O)C2=C1O)C1=C2OC(C)(C)C=CC2=C(O)C=C1	SKCPIJZMAFLOJW-NVMNQCDNSA-N; CLXMHBYPZWNJQI-UHFFFAOYSA-N	Phenylpropanoids and polyketides; Phenylpropanoids and polyketides	Flavonoids; Isoflavonoids	Flavones; Isoflavans	NA	2	503.223135353427	541.51832421496	373.701762718248	708.143876003522
480	523.36353	523.36402371	0.952297698075613	C29H50O5	M+FA-H	Homocastasterone; (24S)-24-Ethylbrassinone; 24-Ethylbrassinone	207573; 255356; 255357	HMDB0253202; HMDB0302393; HMDB0302394	; ;	; ;	; ;	; ;	13037422; ;	; ;	CCC(C(C)C)C(O)C(O)C(C)C1CCC2C3CC(=O)C4CC(O)C(O)CC4(C)C3CCC12C; [H][C@@]12CC(=O)[C@@]3([H])C[C@H](O)[C@H](O)C[C@]3(C)C1CC[C@]1(C)C(CCC21)C(C)[C@@H](O)[C@H](O)[C@@H](CC)C(C)C; [H][C@@]12CC(=O)[C@@]3([H])C[C@H](O)[C@H](O)C[C@]3(C)C1CC[C@]1(C)C(CCC21)C(C)[C@@H](O)[C@H](O)C(CC)C(C)C	WADMTJKRYLAHQV-UHFFFAOYSA-N; WADMTJKRYLAHQV-CVNRPTOBSA-N; WADMTJKRYLAHQV-BRGOLETBSA-N	Lipids and lipid-like molecules; Lipids and lipid-like molecules; Lipids and lipid-like molecules	Steroids and steroid derivatives; Steroids and steroid derivatives; Steroids and steroid derivatives	Stigmastanes and derivatives; Stigmastanes and derivatives; Stigmastanes and derivatives	NA	3	153.338741989043	178.402748081309	218.336177851749	156.901218039421
481	527.17611	527.17613899	0.0545980827357883	C15H17ClO2	2M-H	3beta-Chlorodehydrocostuslactone	255029	HMDB0302038	NA	NA	NA	NA	10659317	NA	[H][C@@]12CCC(=C)[C@]3([H])C[C@H](Cl)C(=C)[C@]3([H])[C@@]1([H])OC(=O)C2=C	XVGIEOUYQLZGPH-PEDHHIEDSA-N	Lipids and lipid-like molecules	Prenol lipids	Terpene lactones	NA	1	15.612630920688	54.5831453826399	13.3011468151132	61.4045426387861
482	531.08744	531.085219616	4.18575878414854	C29H20O8	M+Cl	Yuccaol A	60391	HMDB0036714	NA	NA	NA	NA	131752044	NA	OC1=CC=C(\C=C\C2=CC(O)=CC3=C2C2(C(OC4=C2C(O)=CC(O)=C4)C2=CC=C(O)C=C2)C(=O)O3)C=C1	YOJXOIWMUVWNAB-DAFODLJHSA-N	Phenylpropanoids and polyketides	2-arylbenzofuran flavonoids	Unclassified	NA	1	50.9673822769889	81.8030604520213	51.2071892382848	76.6467683099449
483	533.13510	533.137255186	4.04135327493871	C30H26O7	M+Cl	Artonol D	31599	HMDB0030495	49932	LMPK12111510	NA	NA	10672941	186824-60-2	C12OC(C)(C)C=CC=1C(=O)C1C3OC4=C5C=CC(C)(C)OC5=CC(O)=C4C(=O)C=3CC(C(=C)C)C=1C2=O	BPBNMDXSLVPNFT-UHFFFAOYSA-N	Organoheterocyclic compounds	Benzopyrans	1-benzopyrans	NA	1	138.393466994346	140.45875228471	96.7554614331103	123.170395361029
484	533.17458	533.174721946	0.271736530680485	C29H33FO6	M+K-2H	Betamethasone 17-benzoate	204150	HMDB0249158	NA	NA	NA	NA	571358	NA	CC1CC2C3CCC4=CC(=O)C=CC4(C)C3(F)C(O)CC2(C)C1(OC(=O)C1=CC=CC=C1)C(=O)CO	SOQJPQZCPBDOMF-UHFFFAOYSA-N	Lipids and lipid-like molecules	Steroids and steroid derivatives	Hydroxysteroids	NA	1	12373.3689756224	11334.6298170543	12014.3584829721	12533.7754397901
485	536.17064	536.168251537	4.46255471471641	C20H32N5O8P	M+Cl	Adefovir Dipivoxil	53019	HMDB0014856	85417	NA	NA	183515	60871	142340-99-6	CC(C)(C)C(=O)OCOP(=O)(COCCN1C=NC2=C(N)N=CN=C12)OCOC(=O)C(C)(C)C	WOZSCQDILHKSGG-UHFFFAOYSA-N	Organoheterocyclic compounds	Imidazopyrimidines	Purines and purine derivatives	NA	1	49.1605772062047	29.5575014264929	40.7314460841711	59.0190371533186
486	537.14151	537.141022749	0.908562187020378	C29H24N4O8	M-H2O-H	Niceritrol	209546	HMDB0255580	NA	NA	NA	NA	4476	NA	O=C(OCC(COC(=O)C1=CN=CC=C1)(COC(=O)C1=CN=CC=C1)COC(=O)C1=CN=CC=C1)C1=CN=CC=C1	KUEUWHJGRZKESU-UHFFFAOYSA-N	Organic acids and derivatives	Carboxylic acids and derivatives	Tetracarboxylic acids and derivatives	NA	1	33.6185480102605	18.1237245517418	32.8028055805348	9.60602162446133
487	537.16616	537.168555314	4.45120761555889	C30H30O7	M+Cl	Cycloheterophyllin; Artonin F; Isocycloheterophyllin	31010; 31607; 54422	HMDB0030685; HMDB0035187; HMDB0029471	49349; 49940; 86290	LMPK12110921; LMPK12111518;	; ;	563917; ;	5316250; 14680593; 131750874	36545-53-6; 129683-94-9; 49794-94-7	C12OC(C)(C)C=CC1=C(O)C1C(=O)C3C(/C=C(/C)\C)OC4C=C(O)C(O)=CC=4C=3OC=1C=2C/C=C(\C)/C; C12C(=O)C3CC4C(C)(C)OC5=C(O)C=C(O)C(C=3OC=1C1C=CC(C)(C)OC=1C(C/C=C(/C)\C)=C2O)=C45; CC(C)=CCC1=C(O)C2=C(OC3=C(CC(OC4=C3C=C(O)C(O)=C4)=C(C)C)C2=O)C2=C1OC(C)(C)C=C2	ZZPIXEJZTXAVCX-UHFFFAOYSA-N; GKWNQOINHKVKOT-UHFFFAOYSA-N; PNKNNRLOQYRSCW-UHFFFAOYSA-N	Phenylpropanoids and polyketides; Organoheterocyclic compounds; Organoheterocyclic compounds	Flavonoids; Benzopyrans; Benzopyrans	Pyranoflavonoids; 1-benzopyrans; 1-benzopyrans	NA	3	483.906406207513	406.754368910821	353.355596383571	553.208967450052
488	539.19758	539.195894268	3.11755019894147	C12H15FN2O4	2M-H	1,3-Bis(tetrahydro-2-furanyl)-5-fluoro-2,4-pyrimidinedione	206691	HMDB0252180	NA	NA	NA	NA	124956	NA	FC1=CN(C2CCCO2)C(=O)N(C2CCCO2)C1=O	FLMBDTNCANYTCP-UHFFFAOYSA-N	Organoheterocyclic compounds	Diazines	Pyrimidines and pyrimidine derivatives	NA	1	26.5417320682691	91.156800678636	29.6729708149464	191.066657633041
489	543.15320	543.154171178	1.78447001704288	C24H32O12S	M-H	Estriol 3-sulfate 16-glucuronide	50917	HMDB0010356	61671	NA	C03033	88727	151223	4661-65-8	[H][C@@]12C[C@@H](OC3O[C@@H]([C@@H](O)[C@H](O)[C@H]3O)C(O)=O)[C@H](O)[C@@]1(C)CC[C@]1([H])C3=C(CC[C@@]21[H])C=C(OS(O)(=O)=O)C=C3	ATNWFRGUDKUYOG-SUPAOECSSA-N	Lipids and lipid-like molecules	Steroids and steroid derivatives	Steroidal glycosides	*	1	78.8884925248092	72.6518307601616	47.5507148843021	25.4203797300419
490	546.16016	546.159506769	1.19556809797256	C20H33NO14	M+Cl	O-6-deoxy-a-L-galactopyranosyl-(1->2)-O-b-D-galactopyranosyl-(1->4)-2-(acetylamino)-1,5-anhydro-2-deoxy-D-arabino-Hex-1-enitol; O-6-deoxy-a-L-galactopyranosyl-(1->2)-O-b-D-galactopyranosyl-(1->3)-2-(acetylamino)-1,5-anhydro-2-deoxy-D-arabino-Hex-1-enitol	47888; 47872	HMDB0002276; HMDB0002235	58111; 58110	;	;	; 168315	22833591; 22833589	868264-22-6; 868264-24-8	C[C@@H]1O[C@@H](O[C@@H]2[C@@H](O)[C@@H](O)[C@@H](CO)O[C@H]2O[C@@H]2[C@@H](CO)OC=C(NC(C)=O)[C@H]2O)[C@@H](O)[C@H](O)[C@@H]1O; C[C@@H]1O[C@@H](O[C@@H]2[C@@H](O)[C@@H](O)[C@@H](CO)O[C@H]2O[C@H]2[C@H](O)[C@@H](CO)OC=C2NC(C)=O)[C@@H](O)[C@H](O)[C@@H]1O	HNYYHAIRGRIQQX-JGMDXMHSSA-N; UGHZPGYGEJKBOY-LMHWPNOYSA-N	Organic oxygen compounds; Organic oxygen compounds	Organooxygen compounds; Organooxygen compounds	Carbohydrates and carbohydrate conjugates; Carbohydrates and carbohydrate conjugates	NA	2	200.73503195172	309.423226505064	204.427124060492	324.62551585349
491	547.15622	547.15694835	1.33648216714732	C25H28N2O12	M-H	1,2-Bis(2-aminophenoxy)ethane N,N,N',N'-tetraacetic acid acetoxymethyl ester	200067	HMDB0244575	425562	NA	NA	NA	3034747	NA	CC(=O)OCOC(=O)CN(CC(O)=O)C1=CC=CC=C1OCCOC1=CC=CC=C1N(CC(O)=O)CC(O)=O	ZYOUCRHWAYJCPN-UHFFFAOYSA-N	Organic acids and derivatives	Carboxylic acids and derivatives	Pentacarboxylic acids and derivatives	NA	1	205.894633404124	162.692521599816	285.931618007626	177.34389484294
492	549.21828	549.216194582	3.79013242498063	C10H17N3O6	2M-H	N2-gamma-Glutamylglutamine	51507	HMDB0011738	62461	NA	C05283	73707	150914	10148-81-9	N[C@@H](CCC(=O)N[C@@H](CCC(N)=O)C(O)=O)C(O)=O	JBFYFLXEJFQWMU-WDSKDSINSA-N	Organic acids and derivatives	Carboxylic acids and derivatives	Amino acids, peptides, and analogues	*	1	28.0044445554774	70.4436134384071	32.3607837725352	196.565235679441
493	550.33813	550.338537237	0.732996102116207	C29H47NO6	M+FA-H	(4Z,7Z,10Z,13Z,16Z)-19,20-Dihydroxydocosa-4,7,10,13,16-pentaenoylcarnitine	198147	HMDB0241611	NA	NA	NA	NA	NA	NA	CCC(O)C(O)CC=CCC=CCC=CCC=CCC=CCCC(=O)OC(CC([O-])=O)C[N+](C)(C)C	DYGRCCKASUDMGW-UHFFFAOYSA-N	Lipids and lipid-like molecules	Fatty Acyls	Fatty acid esters	NA	1	1866.20660592799	1886.70051288179	2108.90618464677	1792.19546547353
494	553.13669	553.135739	1.71531004056603	C27H29IN2	M+FA-H	2-(Diphenylmethyl)-N-((2-iodophenyl)methyl)-3-quinuclidinamine	208132	HMDB0253855	NA	NA	NA	NA	3851	NA	IC1=CC=CC=C1CNC1C2CCN(CC2)C1C(C1=CC=CC=C1)C1=CC=CC=C1	WSLTYZVXORBNLB-UHFFFAOYSA-N	Benzenoids	Benzene and substituted derivatives	Diphenylmethanes	NA	1	93.884916332302	21.2948088733784	83.7558063819765	18.8506414797072
495	553.17680	553.177809	1.82792483678021	C30H33ClN4O2	M+K-2H	Ispinesib	208020	HMDB0253716	NA	NA	NA	93772	6450817	NA	CC(C)C(N(CCCN)C(=O)C1=CC=C(C)C=C1)C1=NC2=C(C=CC(Cl)=C2)C(=O)N1CC1=CC=CC=C1	QJZRFPJCWMNVAV-UHFFFAOYSA-N	Benzenoids	Benzene and substituted derivatives	Toluenes	NA	1	13.1068692681815	61.7532473292109	30.2038587001711	130.665589155551
496	553.37418	553.374588396	0.742485759098865	C30H52O6	M+FA-H	Fasciculol C	59681	HMDB0035853	91069	NA	NA	NA	131751875	65694-19-1	CC(C)(O)C(O)CCC(CO)C1CCC2(C)C3=C(CC(O)C12C)C1(C)CC(O)C(O)C(C)(C)C1CC3	YRXIDKUVBPMNRA-UHFFFAOYSA-N	Lipids and lipid-like molecules	Prenol lipids	Triterpenoids	NA	1	513.784889877603	703.052348151213	475.316213523798	525.215359678735
497	555.10461	555.103863098	1.33756244838107	C20H22N4O10S	M+FA-H	cefuroxime axetil	204676	HMDB0249787	NA	NA	NA	NA	3379942	NA	CON=C(C(=O)NC1C2SCC(COC(N)=O)=C(N2C1=O)C(=O)OC(C)OC(C)=O)C1=CC=CO1	KEJCWVGMRLCZQQ-UHFFFAOYSA-N	Organoheterocyclic compounds	Lactams	Beta lactams	NA	1	463.14342258842	497.843107644348	345.306251340628	303.639215687708
498	560.87556	560.876649166	1.93882825151863	C6H17O21P5	M-H2O-H	myo-Inositol 1,3,4,5,6-pentakisphosphate; inositol 1,3,4,5,6-pentakisphosphate	48124; 207824	HMDB0003529; HMDB0253492	; 71121	;	C01284; C15991	16322;	; 482	20298-95-7;	O[C@@H]1[C@H](OP(O)(O)=O)[C@@H](OP(O)(O)=O)[C@H](OP(O)(O)=O)[C@@H](OP(O)(O)=O)[C@@H]1OP(O)(O)=O; OC1C(OP(O)(O)=O)C(OP(O)(O)=O)C(OP(O)(O)=O)C(OP(O)(O)=O)C1OP(O)(O)=O	CTPQAXVNYGZUAJ-KXXVROSKSA-N; CTPQAXVNYGZUAJ-UHFFFAOYSA-N	Organic oxygen compounds; Organic oxygen compounds	Organooxygen compounds; Organooxygen compounds	Alcohols and polyols; Alcohols and polyols	*	2	223.031097068879	118.746103321564	145.607608264571	185.165487302194
499	562.17693	562.175241441	3.00986480222133	C27H33NO10S	M-H	Thiocolchicoside	212432	HMDB0259007	NA	NA	NA	NA	287691	NA	COC1=C(OC2OC(CO)C(O)C(O)C2O)C=C2CCC(NC(C)=O)C3=CC(=O)C(SC)=CC=C3C2=C1OC	LEQAKWQJCITZNK-UHFFFAOYSA-N	Organic oxygen compounds	Organooxygen compounds	Carbohydrates and carbohydrate conjugates	NA	1	11.6903505842901	58.1088729273124	16.6050976417454	124.489101817046
500	564.33803	564.340268569	3.96472934076601	C27H45N5O5	M+FA-H	Boceprevir	204302	HMDB0249336	NA	NA	NA	NA	23594367	NA	CC(C)(C)NC(=O)NC(C(=O)N1CC2C(C1C(=O)NC(CC1CCC1)C(=O)C(N)=O)C2(C)C)C(C)(C)C	LHHCSNFAOIFYRV-UHFFFAOYSA-N	Organic acids and derivatives	Peptidomimetics	Hybrid peptides	NA	1	354.327570850475	471.337412221426	462.435427000466	531.519189450975
501	565.04706	565.047744376	1.20824302341167	C15H24N2O17P2	M-H	Uridine diphosphate glucose; Uridine diphosphategalactose	46974; 46986	HMDB0000286; HMDB0000302	3598; 5291	;	C00029; C00052	46229; 67119	8629; 18068	133-89-1; 2956-16-3	OC[C@H]1O[C@H](OP(O)(=O)OP(O)(=O)OC[C@H]2O[C@H]([C@H](O)[C@@H]2O)N2C=CC(=O)NC2=O)[C@H](O)[C@@H](O)[C@@H]1O; OC[C@H]1O[C@H](OP(O)(=O)OP(O)(=O)OC[C@H]2O[C@H]([C@H](O)[C@@H]2O)N2C=CC(=O)NC2=O)[C@H](O)[C@@H](O)[C@H]1O	HSCJRCZFDFQWRP-JZMIEXBBSA-N; HSCJRCZFDFQWRP-ABVWGUQPSA-N	Nucleosides, nucleotides, and analogues; Nucleosides, nucleotides, and analogues	Pyrimidine nucleotides; Pyrimidine nucleotides	Pyrimidine nucleotide sugars; Pyrimidine nucleotide sugars	*	2	356.87219992382	299.743653476523	193.558769534485	130.434443060971
502	565.16699	565.1655441	2.55204776476659	C26H34ClN6O2P	M+K-2H	(2-((5-Chloro-2-((4-(4-(dimethylamino)piperidin-1-yl)-2-methoxyphenyl)amino)pyrimidin-4-yl)amino)phenyl)dimethylphosphine oxide	198900	HMDB0242456	851038	NA	NA	NA	57390074	NA	COC1=C(NC2=NC=C(Cl)C(NC3=CC=CC=C3P(C)(C)=O)=N2)C=CC(=C1)N1CCC(CC1)N(C)C	OVDSPTSBIQCAIN-UHFFFAOYSA-N	Organoheterocyclic compounds	Piperidines	Phenylpiperidines	NA	1	77.9061405001727	120.647820931854	99.8799138025959	125.356240842577
503	567.13526	567.134627422	1.1169039562691	C21H30N4O12	M+K-2H	N-Acetyl-Asp-Glu-Val-Asp-CHO	203106	HMDB0247925	NA	NA	NA	NA	NA	NA	CC(C)C(NC(=O)C(CCC(O)=O)NC(=O)C(CC(O)=O)NC(C)=O)C(=O)NC(CC(O)=O)C(=O)C=O	LUOWSNAZOQEWCS-UHFFFAOYSA-N	Organic acids and derivatives	Peptidomimetics	Hybrid peptides	NA	1	101.668568799235	119.224355158174	130.160296026813	98.1407486074783
504	571.09111	571.0932318	3.70885231735427	C7H15ClN4O4S	2M-H	Tauromustine	212202	HMDB0258745	NA	NA	NA	NA	NA	NA	CN(C)S(=O)(=O)CCNC(=O)N(CCCl)N=O	RCLLNBVPCJDIPX-UHFFFAOYSA-N	Organic acids and derivatives	Organic carbonic acids and derivatives	Ureas	NA	1	518.864348303817	458.608237779201	304.129735693362	191.268500134239
505	571.16608	571.166858483	1.36978061004058	C21H36N4O8S2	M+Cl	Mecapegfilgrastim	208515	HMDB0254391	NA	NA	NA	NA	NA	NA	COCCOC(=O)NCCNC(=O)CCN1C(=O)CC(SCCCNC(CCSC)C(O)=O)C1=O	IBRKXXFMGCIDKJ-UHFFFAOYSA-N	Organic acids and derivatives	Carboxylic acids and derivatives	Amino acids, peptides, and analogues	NA	1	29.4633080270887	112.897692391822	26.9375959289388	210.188341137388
506	572.32247	572.322341162	0.220503287390583	C32H49NO9	M-H2O-H	veratrine	213026	HMDB0259783	NA	NA	NA	NA	5658	NA	CC=C(C)C(=O)OC1CCC2(C)C3CCC4C5(O)CC(O)C6(O)C(CN7CC(C)CCC7C6(C)O)C5(O)CC24OC13O	DBUCFOVFALNEOO-UHFFFAOYSA-N	Lipids and lipid-like molecules	Steroids and steroid derivatives	Steroidal alkaloids	NA	1	304.7668658613	333.616111407545	694.360414720213	351.056226520061
507	575.01789	575.02072404	4.93196059660563	C18H18N8O7S3	M+Na-2H	Ceftriaxone	53425	HMDB0015343	NA	NA	C06683	29007	5479530	73384-59-5	[H][C@]12SCC(CSC3=NC(=O)C(=O)NN3C)=C(N1C(=O)[C@H]2NC(=O)C(=N/OC)\C1=CSC(N)=N1)C(O)=O	VAAUVRVFOQPIGI-SPQHTLEESA-N	Organoheterocyclic compounds	Lactams	Beta lactams	*	1	71.4442276022193	132.667968003164	32.0982836333944	26.275614631978
508	575.34153	575.342616966	1.88634587115692	C28H50N4O7	M+Na-2H	Epoxomicin	206440	HMDB0251879	NA	NA	NA	NA	9915668	NA	CCC(C)C(NC(=O)C(C(C)CC)N(C)C(C)=O)C(=O)NC(C(C)O)C(=O)NC(CC(C)C)C(=O)C1(C)CO1	DOGIDQKFVLKMLQ-UHFFFAOYSA-N	Organic acids and derivatives	Carboxylic acids and derivatives	Amino acids, peptides, and analogues	NA	1	109.748437026064	118.754281507794	285.182214384314	90.5142833015036
509	577.35627	577.35882349	4.41957709176972	C21H23N	2M-H	trimethylamino-diphenylhexatriene; trimethylaminodiphenylhexatriene	212639; 212640	HMDB0259239; HMDB0259240	;	;	;	;	129723261;	;	CC(=C)C(C)=C(C)C(N)=C(C1=CC=CC=C1)C1=CC=CC=C1; CC1=C(N)C(C)=C(C)C(=C1)C(=CC=CC=C)C1=CC=CC=C1	XYHMUJQIZBEFAT-UHFFFAOYSA-N; NJEVUFAMGVUPEY-UHFFFAOYSA-N	Benzenoids; Benzenoids	Benzene and substituted derivatives; Benzene and substituted derivatives	Diphenylmethanes; Diphenylmethanes	NA	2	69.750689213222	88.340224693943	122.820232891829	84.2150224267114
510	579.32939	579.329140288	0.438815052277505	C18H23FO2	2M-H	4-Fluoroestradiol; 16alpha-Fluoroestradiol	201770; 200230	HMDB0246427; HMDB0244757	;	;	;	;	261652; 14211618	;	CC12CCC3C(CCC4=C3C=CC(O)=C4F)C1CCC2O; CC12CCC3C(CCC4=C3C=CC(O)=C4)C1CC(F)C2O	QZFXMXJXAUMHQR-UHFFFAOYSA-N; KDLLNMRYZGUVMA-UHFFFAOYSA-N	Lipids and lipid-like molecules; Lipids and lipid-like molecules	Steroids and steroid derivatives; Steroids and steroid derivatives	Estrane steroids; Estrane steroids	NA	2	2494.81202531402	2786.37764995866	2665.60841849317	2731.74047573556
511	583.12960	583.130458822	1.46800212164596	C25H28O16	M-H	Neomangiferin	209502	HMDB0255526	NA	NA	NA	NA	76034218	NA	OCC1OC(OC2=CC3=C(OC4=CC(O)=C(C5OC(CO)C(O)C(O)C5O)C(O)=C4C3=O)C=C2O)C(O)C(O)C1O	VUWOVGXVRYBSGI-UHFFFAOYSA-N	Organoheterocyclic compounds	Benzopyrans	1-benzopyrans	NA	1	62.6712936549573	72.3584522240366	81.4745780555504	70.7249071766852
512	587.33510	587.335620634	0.880500379916273	C31H52O8	M+Cl	Nonadecylresorcinol glucuronide; Cyclopassifloic acid E	197077; 60062	HMDB0240375; HMDB0036298	; 91443	;	;	;	; 73801614	; 301540-74-9	CCCCCCCCCCCCCCCCCCCC1=CC(O)=CC(O[C@@H]2O[C@@H]([C@@H](O)[C@H](O)[C@H]2O)C(O)=O)=C1; CC(C)C(O)(CO)CCC(C)(O)C1C(O)CC2(C)C3CCC4C5(CC35CCC12C)C(O)CC(O)C4(C)C(O)=O	HNUCRFXAZFPYOT-SQQOACJHSA-N; DXAVXXNAJINCIJ-UHFFFAOYSA-N	Organic oxygen compounds; Lipids and lipid-like molecules	Organooxygen compounds; Steroids and steroid derivatives	Carbohydrates and carbohydrate conjugates; Cycloartanols and derivatives	NA	2	294.424287276547	317.963445126734	516.348819293719	317.377916535595
513	588.31731	588.315120753	3.72817503761519	C28H43N7O7	M-H	(2E,4E)-N-[2-[[(2R,3R,4R,5R,6S)-2-(1,2-Dihydroxyethyl)-4,5-dihydroxy-6-(7H-purin-6-ylamino)oxan-3-yl]amino]-2-oxoethyl]tetradeca-2,4-dienamide	208108	HMDB0253826	NA	NA	NA	NA	486543	NA	CCCCCCCCCC=CC=CC(=O)NCC(=O)NC1C(O)C(O)C(NC2=NC=NC3=C2NC=N3)OC1C(O)CO	LQIPDFIUPOYMPR-UHFFFAOYSA-N	Organic acids and derivatives	Carboxylic acids and derivatives	Amino acids, peptides, and analogues	NA	1	582.351559397652	563.592503261858	652.043775969874	351.632725776439
514	595.28866	595.288888016	0.385741658395872	C27H49O12P	M-H	GPI(18:2)	24877	HMDB0240597	NA	LMGP06050010	NA	133077	52928605	1425501-10-5	[C@]([H])(O)(COP(=O)(O)O[C@H]1[C@H](O)[C@@H](O)[C@H](O)[C@@H](O)[C@H]1O)COC(CCCCCCC/C=C\C/C=C\CCCCC)=O	SAHCQBPGXQFTRA-MUTGBQBKSA-N	Lipids and lipid-like molecules	Glycerophospholipids	Glycerophosphoinositols	NA	1	186.225890287552	132.987271057738	298.532930707178	69.9287537739033
515	595.32298	595.322764542	0.363027773875753	C25H48N6O8	M+Cl	Deferoxamine	8745	HMDB0014884	1946	LMFA08020169	C06940	4356	2973	70-51-9	C(C(=O)N(O)CCCCCNC(CCC(=O)N(O)CCCCCN)=O)CC(=O)NCCCCCN(C(C)=O)O	UBQYURCVBFRUQT-UHFFFAOYSA-N	Organic acids and derivatives	Carboxylic acids and derivatives	Carboxylic acid derivatives	*	1	99.9843073892248	70.0441212360708	66.3789501764237	44.3406760339042
516	597.10548	597.103850168	2.72150050308531	C32H22O12	M-H	Fusaroskyrin	58359	HMDB0034314	89843	NA	NA	NA	102146096	NA	COC1=C(C2=C(C(O)=C1)C(=O)C1=C(O)C=C(C)C(O)=C1C2=O)C1=C(OC)C=C(O)C2=C1C(=O)C1=C(O)C(C)=CC(O)=C1C2=O	KWJYPXPZYJXQFD-UHFFFAOYSA-N	Benzenoids	Anthracenes	Anthraquinones	NA	1	211.289044620897	167.682031387177	212.58921976287	133.47117096087
517	601.13772	601.1390779	2.25332581825942	C30H30Cl2N4O4	M+Na-2H	Nutlin-3	209750	HMDB0255820	NA	NA	NA	NA	216345	NA	COC1=CC(OC(C)C)=C(C=C1)C1=NC(C(N1C(=O)N1CCNC(=O)C1)C1=CC=C(Cl)C=C1)C1=CC=C(Cl)C=C1	BDUHCSBCVGXTJM-UHFFFAOYSA-N	Phenylpropanoids and polyketides	Stilbenes	Unclassified	NA	1	465.442414917134	423.909503698561	266.316927482476	483.503702316204
518	604.31240	604.314058133	2.74507182778085	C33H43N5O6	M-H	Amphibine H	54302	HMDB0029333	86197	NA	NA	NA	51029223	52659-55-9	COC1=CC=C2OC3CCN(C3\C(O)=N/C(CC3=CC=CC=C3)\C(O)=N/C=C/C1=C2)C(=O)C(\N=C(/O)C(C)N(C)C)C(C)C	KLYKBXVHBJWDJF-JQIJEIRASA-N	Organic acids and derivatives	Carboxylic acids and derivatives	Amino acids, peptides, and analogues	NA	1	656.642098687641	763.300350080825	694.09930700559	638.444384019616
519	606.32737	606.327820479	0.749047459357495	C32H51NO11	M-H2O-H	Glycochenodeoxycholic acid 3-glucuronide	47963	HMDB0002579	6715	NA	C03033	NA	53477753	79254-98-1	[H][C@@]12CCC([C@H](C)CCC(=O)NCC(O)=O)[C@@]1(C)CC[C@@]1([H])[C@@]2([H])[C@H](O)C[C@]2([H])C[C@@H](CC[C@]12C)O[C@@H]1O[C@@H]([C@@H](O)[C@H](O)[C@H]1O)C(O)=O	ABFZMYIIUREPLL-ZWDGUQLWSA-N	Lipids and lipid-like molecules	Steroids and steroid derivatives	Steroidal glycosides	*	1	651.463353978934	661.626801134174	580.633690938739	461.607478524397
520	607.33650	607.336186244	0.516457236002372	C30H42N8O3	M+FA-H	Pinometostat	210398	HMDB0256563	NA	NA	NA	NA	76518457	NA	CC(C)N(CC1OC(C(O)C1O)N1C=NC2=C1N=CN=C2N)C1CC(CCC2=NC3=C(N2)C=C(C=C3)C(C)(C)C)C1	LXFOLMYKSYSZQS-UHFFFAOYSA-N	Nucleosides, nucleotides, and analogues	5'-deoxyribonucleosides	Unclassified	NA	1	168.956098260168	169.001953389318	152.92231668593	87.551307000086
521	609.08989	609.088594034	2.12973394674078	C29H22O15	M-H	(-)-Epigallocatechin 3,5-di-gallate; (-)-Epigallocatechin 3,3'-di-gallate; (-)-Epigallocatechin 3,4'-di-gallate	28945; 28946; 28947	HMDB0038364; HMDB0039297; HMDB0039298	43930; 47342; 47343	LMPK12020125; LMPK12020126; LMPK12020127	; ;	; ;	467299; 467300; 467301	37484-73-4; 89013-66-1; 89013-67-2	C1(O)C=C2O[C@H](C3C=C(O)C(O)=C(O)C=3)[C@H](OC(C3C=C(O)C(O)=C(O)C=3)=O)CC2=C(OC(C2C=C(O)C(O)=C(O)C=2)=O)C=1; C1(O)C=C2O[C@H](C3C=C(OC(C4C=C(O)C(O)=C(O)C=4)=O)C(O)=C(O)C=3)[C@H](OC(C3C=C(O)C(O)=C(O)C=3)=O)CC2=C(O)C=1; C1(O)C=C2O[C@H](C3C=C(O)C(OC(=O)C4C=C(O)C(O)=C(O)C=4)=C(O)C=3)[C@H](OC(C3C=C(O)C(O)=C(O)C=3)=O)CC2=C(O)C=1	RKUDRJTZBDEGNP-YIXXDRMTSA-N; LGGSDHMXURUIDJ-YIXXDRMTSA-N; LPOACLRSLAMIRP-ZEQKJWHPSA-N	Phenylpropanoids and polyketides; Phenylpropanoids and polyketides; Phenylpropanoids and polyketides	Flavonoids; Flavonoids; Flavonoids	Flavans; Flavans; Flavans	NA	3	102.37241164656	97.3736461101661	68.0986878852487	46.867659098164
522	609.12342	609.12497954	2.5614890811424	C30H26O14	M-H	6''-O-Caffeoylastragalin; 6''-Caffeoylisoorientin; Quercetin 3-(3-p-coumaroylglucoside)	55063; 57266; 60938	HMDB0030239; HMDB0033004; HMDB0037365	86825; 88897; 92289	; ;	; ;	; ;	131750986; 131751355; 131752177	190328-43-9; ; 76211-70-6	OC1C(COC(=O)\C=C\C2=CC(O)=C(O)C=C2)OC(OC2=C(OC3=CC(O)=CC(O)=C3C2=O)C2=CC=C(O)C=C2)C(O)C1O; OC1C(COC(=O)\C=C\C2=CC(O)=C(O)C=C2)OC(C(O)C1O)C1=C(O)C2=C(OC(=CC2=O)C2=CC(O)=C(O)C=C2)C=C1O; OCC1OC(OC2=C(OC3=CC(O)=CC(O)=C3C2=O)C2=CC(O)=C(O)C=C2)C(O)C(OC(=O)\C=C\C2=CC=C(O)C=C2)C1O	GZORMMCZSCNNCI-KRXBUXKQSA-N; AINXWDZMEIYUSK-QHHAFSJGSA-N; KKRGPGRSBFMOKP-FPYGCLRLSA-N	Phenylpropanoids and polyketides; Phenylpropanoids and polyketides; Phenylpropanoids and polyketides	Flavonoids; Flavonoids; Flavonoids	Flavonoid glycosides; Flavonoid glycosides; Flavonoid glycosides	NA	3	109.555614893975	129.590406311456	131.315714818761	81.8456489143761
523	609.14604	609.146108912	0.120930252514206	C27H30O16	M-H	Rutin	32185	HMDB0003249	3677	LMPK12112098	C05625	28527	5280805	153-18-4	C1(O)=CC2OC(C3C=C(O)C(O)=CC=3)=C(O[C@H]3[C@H](O)[C@@H](O)[C@H](O)[C@@H](CO[C@H]4[C@H](O)[C@H](O)[C@@H](O)[C@H](C)O4)O3)C(=O)C=2C(O)=C1	IKGXIBQEEMLURG-NVPNHPEKSA-N	Phenylpropanoids and polyketides	Flavonoids	Flavonoid glycosides	*	1	303.38595956172	456.029710601335	450.213091149746	423.334681850539
524	609.18679	609.1869195	0.219092597269125	C29H39Cl2FN4O4S	M-H2O-H	Ambamustine	203389	HMDB0248278	NA	NA	NA	NA	10439408	NA	CCOC(=O)C(CCSC)NC(=O)C(CC1=CC(=CC=C1)N(CCCl)CCCl)NC(=O)C(N)CC1=CC=C(F)C=C1	XPGDODOEEWLHOI-UHFFFAOYSA-N	Organic acids and derivatives	Carboxylic acids and derivatives	Amino acids, peptides, and analogues	NA	1	65.6955285305806	107.697978394493	63.7317998611322	269.959692812251
525	610.17756	610.17497611	4.23977834225302	C35H31N3O5	M+K-2H	7-(3-((3-Formylphenoxy)methyl)-1,5-dimethyl-1H-pyrazol-4-yl)-3-(3-(naphthalen-1-yloxy)propyl)-1H-indole-2-carboxylic acid	202483	HMDB0247223	NA	NA	NA	NA	121487974	NA	CN1N=C(COC2=CC=CC(C=O)=C2)C(=C1C)C1=CC=CC2=C1NC(C(O)=O)=C2CCCOC1=CC=CC2=CC=CC=C12	XEIVCDDCSGGZSG-UHFFFAOYSA-N	Organoheterocyclic compounds	Indoles and derivatives	Indolecarboxylic acids and derivatives	NA	1	6.21235854165576	42.1057625072366	9.89657842529766	102.934618034511
526	613.17716	613.17740904	0.412406697392824	C27H34O16	M-H	Catechin 3',5-diglucoside; Catechin 3',7-diglucoside; Catechin 3',4'-diglucoside	61425; 61426; 61424	HMDB0037951; HMDB0037952; HMDB0037950	92743; 92744; 92742	; ;	; ;	169079; ;	73813318; 73813319; 73813320	105330-54-9; 105330-53-8; 105330-55-0	OCC1OC(OC2=CC(O)=CC3=C2CC(O)C(O3)C2=CC(OC3OC(CO)C(O)C(O)C3O)=C(O)C=C2)C(O)C(O)C1O; OCC1OC(OC2=CC(O)=C3CC(O)C(OC3=C2)C2=CC(OC3OC(CO)C(O)C(O)C3O)=C(O)C=C2)C(O)C(O)C1O; OCC1OC(OC2=C(OC3OC(CO)C(O)C(O)C3O)C=C(C=C2)C2OC3=CC(O)=CC(O)=C3CC2O)C(O)C(O)C1O	LCSWUKTXJWVVJX-UHFFFAOYSA-N; QTRNMQGMJVCPJM-UHFFFAOYSA-N; WEXDMQBFSBEMLP-UHFFFAOYSA-N	Phenylpropanoids and polyketides; Phenylpropanoids and polyketides; Phenylpropanoids and polyketides	Flavonoids; Flavonoids; Flavonoids	Flavonoid glycosides; Flavonoid glycosides; Flavonoid glycosides	NA	3	143.335109215511	404.917407704838	198.539855462649	647.224562506224
527	619.36096	619.36402371	4.94532078260908	C37H50O5	M+FA-H	3-Benzoyloxy-11-oxo-12-ursen-28-oic acid; 3-Benzoyloxy-6-oxo-12-ursen-28-oic acid	57160; 57108	HMDB0032894; HMDB0032840	88806; 88760	;	;	; 172749	131751344; 131751331	205699-23-6; 205699-24-7	CC1CCC2(CCC3(C)C(=CC(=O)C4C5(C)CCC(OC(=O)C6=CC=CC=C6)C(C)(C)C5CCC34C)C2C1C)C(O)=O; CC1CCC2(CCC3(C)C(=CCC4C5(C)CCC(OC(=O)C6=CC=CC=C6)C(C)(C)C5C(=O)CC34C)C2C1C)C(O)=O	RGCBYGZECVEZKC-UHFFFAOYSA-N; WTRSURIFLHBSLZ-UHFFFAOYSA-N	Lipids and lipid-like molecules; Lipids and lipid-like molecules	Prenol lipids; Prenol lipids	Triterpenoids; Triterpenoids	NA	2	191.178179192896	284.52471096666	242.045373150205	324.991975661355
528	620.30710	620.308968447	3.01277049960157	C32H41N5O5	M+FA-H	Mauritine A; Ergokryptine	54307; 203343	HMDB0029338; HMDB0248211	86200;	;	;	;	5319311; 99049	38478-72-7;	CC(C)C(\N=C(/O)C(C)N(C)C)C(=O)N1CCC2OC3=CC=C(C=C3)\C=C/N=C(O)\C(CC3=CC=CC=C3)\N=C(O)/C12; CC(C)CC1N2C(=O)C(NC(=O)C3CN(C)C4CC5=CNC6=CC=CC(=C56)C4=C3)(OC2(O)C2CCCN2C1=O)C(C)C	OGCOHPMZUTVUAD-ICFOKQHNSA-N; YDOTUXAWKBPQJW-UHFFFAOYSA-N	Organic acids and derivatives; Alkaloids and derivatives	Carboxylic acids and derivatives; Ergoline and derivatives	Amino acids, peptides, and analogues; Lysergic acids and derivatives	NA	2	203.332478879178	284.248253802297	292.797414489814	333.348660785155
529	621.43992	621.44255311	4.24227637662837	C21H29NO	2M-H	Biperiden	53093	HMDB0014948	1342	NA	C07941	3112	2381	514-65-8	OC(CCN1CCCCC1)(C1CC2CC1C=C2)C1=CC=CC=C1	YSXKPIUOCJLQIE-UHFFFAOYSA-N	Organic nitrogen compounds	Organonitrogen compounds	Amines	*	1	249.195095354796	231.947168995774	230.853289452539	138.684909940144
530	622.32276	622.322735101	0.0436306950709883	C32H51NO12	M-H2O-H	(3a,5b,7a,12a)-24-[(carboxymethyl)amino]-1,12-dihydroxy-24-oxocholan-3-yl-b-D-Glucopyranosiduronic acid	47949	HMDB0002472	57947	NA	NA	NA	6419427	99794-78-2	[H][C@@]12CCC([C@H](C)CCC(=O)NCC(O)=O)[C@@]1(C)[C@@H](O)C[C@@]1([H])[C@@]2([H])[C@H](O)C[C@]2([H])C[C@@H](CC[C@]12C)O[C@@H]1O[C@@H]([C@@H](O)[C@H](O)[C@H]1O)C(O)=O	BWWWIHHYPYDOJQ-BSGVGGAOSA-N	Lipids and lipid-like molecules	Steroids and steroid derivatives	Steroidal glycosides	NA	1	617.627453380461	755.098668712395	796.114838168065	880.917652835557
531	624.19265	624.190626175	3.24780600666963	C36H33N3O5	M+K-2H	7-(3-((3-Acetylphenoxy)methyl)-1,5-dimethyl-1H-pyrazol-4-yl)-3-(3-(naphthalen-1-yloxy)propyl)-1H-indole-2-carboxylic acid	202482	HMDB0247222	NA	NA	NA	NA	121487966	NA	CN1N=C(COC2=CC=CC(=C2)C(C)=O)C(=C1C)C1=CC=CC2=C1NC(C(O)=O)=C2CCCOC1=CC=CC2=CC=CC=C12	GEDJUAKXFJRZSG-UHFFFAOYSA-N	Organic oxygen compounds	Organooxygen compounds	Carbonyl compounds	NA	1	22.2931666301378	75.1787531969694	30.0522174164669	173.235919429702
532	625.17771	625.17740904	0.484394800660871	C28H34O16	M-H	7-Hydroxy-1,4,5-trimethoxyxanthone 7-O-[b-D-glucosyl-(1->2)-b-D-galactoside]; 5-Methyleriodictyol 7-[glucosyl-(1->4)-galactoside]	59821; 34728	HMDB0036014; HMDB0040470	91193; 53037	; LMPK12140560	;	;	131751898; 42608066	258885-35-7; 114454-39-6	COC1=CC(OC2OC(CO)C(O)C(O)C2OC2OC(CO)C(O)C(O)C2O)=CC2=C1OC1=C(OC)C=CC(OC)=C1C2=O; C1C(OC2OC(CO)C(OC3OC(CO)C(O)C(O)C3O)C(O)C2O)=CC2OC(C3C=C(O)C(O)=CC=3)CC(=O)C=2C=1OC	MVCRPAXAMRBATF-UHFFFAOYSA-N; CEJOKNKJINIMGF-UHFFFAOYSA-N	Organoheterocyclic compounds; Phenylpropanoids and polyketides	Benzopyrans; Flavonoids	1-benzopyrans; Flavonoid glycosides	NA	2	111.226400591249	180.324893659017	152.622222214167	198.955973064534
533	629.17197	629.172319354	0.55599530580126	C26H32O15	M+FA-H	3-Hydroxyphloretin 2'-O-xylosyl-glucoside	254769	HMDB0301671	NA	NA	NA	88354	121225502	NA	[H][C@@]1(O)CO[C@@]([H])(OC[C@@]2([H])O[C@@]([H])(OC3=CC(O)=CC(O)=C3C(=O)CCC3=CC(O)=C(O)C=C3)[C@]([H])(O)[C@@]([H])(O)[C@]2([H])O)[C@]([H])(O)[C@@]1([H])O	ILXISCCVBSLKSX-SUFHHTCNSA-N	Phenylpropanoids and polyketides	Flavonoids	Flavonoid glycosides	NA	1	17.8925528962602	85.3379696063777	22.2812990750939	175.652663587978
534	632.19715	632.197093045	0.0954788153611624	C26H45NO10S2	M+K-2H	Taurocholic acid 3-sulfate	47964	HMDB0002581	6714	NA	NA	NA	21252309	67030-62-0	[H][C@]12C[C@@H](O)C3C4CCC([C@H](C)CCC(=O)NCCS(O)(=O)=O)[C@@]4(C)[C@@H](O)CC3[C@@]1(C)CC[C@H](C2)OS(O)(=O)=O	LKTXOQJJFLAZRW-XVBIMYNNSA-N	Lipids and lipid-like molecules	Steroids and steroid derivatives	Bile acids, alcohols and derivatives	NA	1	409.355069903101	315.06437906173	515.364659676488	214.471909015436
535	633.34284	633.344079662	1.95360029206169	C39H48N4O5	M-H2O-H	n-[2(r)-Hydroxy-1(s)-indanyl]-2(r)-phenylmethyl-4(s)-hydroxy-5-[4-[2-benzofuranylmethyl]-2(s)-[tert-butylaminocarbonyl]-piperazinyl]-pentaneamide	208862	HMDB0254791	NA	NA	NA	NA	4318	NA	CC(C)(C)NC(=O)C1CN(CC2=CC3=CC=CC=C3O2)CCN1CC(O)CC(CC1=CC=CC=C1)C(=O)NC1C(O)CC2=CC=CC=C12	AOMZDQMIOCTPQP-UHFFFAOYSA-N	Organic acids and derivatives	Carboxylic acids and derivatives	Amino acids, peptides, and analogues	NA	1	503.644148413713	681.548471918513	521.691436701136	597.700057193317
536	635.21007	635.210993664	1.45412270842724	C32H38O12	M+Na-2H	chrysoeriol 7-O-neohesperidoside	257378	HMDB0304575	NA	NA	NA	86635	353908	NA	COC1=CC(=CC(OC)=C1O)C1OCC2C1COC2C1=CC(OC)=C(OC(CO)C(O)C2=CC(OC)=C(O)C=C2)C(OC)=C1	FITCDKVKQIBVRK-UHFFFAOYSA-N	Lignans, neolignans and related compounds	Furanoid lignans	Unclassified	NA	1	167.073753424926	166.679120038505	183.986187907167	121.601632215306
537	635.35652	635.35894264	3.81876051855351	C19H26O4	2M-H	Ubiquinone-2	48844	HMDB0006709	NA	NA	C00399	46372	5280346	606-06-4	COC1=C(OC)C(=O)C(C\C=C(/C)CCC=C(C)C)=C(C)C1=O	SQQWBSBBCSFQGC-JLHYYAGUSA-N	Lipids and lipid-like molecules	Prenol lipids	Quinone and hydroquinone lipids	*	1	480.198369168617	693.44976572801	472.411084843045	600.564226656407
538	636.21408	636.211640749	3.83563703693942	C32H36N3O9P	M-H	{4-[2-Acetylamino-2-(1-biphenyl-4-ylmethyl-2-oxo-azepan-3-ylcarbamoyl)-ethyl]-2-phosphono-phenoxy}-acetic acid	211057	HMDB0257352	NA	NA	NA	NA	NA	NA	CC(=O)NC(CC1=CC(=C(OCC(O)=O)C=C1)P(O)(O)=O)C(=O)NC1CCCCN(CC2=CC=C(C=C2)C2=CC=CC=C2)C1=O	MWEWSHNGVWABKG-UHFFFAOYSA-N	Organic acids and derivatives	Carboxylic acids and derivatives	Amino acids, peptides, and analogues	NA	1	525.529089354138	593.447560050694	338.728839065234	640.090166463445
539	637.37171	637.374588396	4.51540630049552	C37H52O6	M+FA-H	Avenestergenin B2	59150	HMDB0035266	90574	NA	NA	172763	73816172	90578-32-8	CC1(C)C(O)CCC2(C)C1CCC1(C)C2CC(=O)C2C3CC(C)(C=O)C(CC3(C)C(O)CC12C)OC(=O)C1=CC=CC=C1	GQOZPIAGDDOAGV-UHFFFAOYSA-N	Lipids and lipid-like molecules	Prenol lipids	Triterpenoids	NA	1	645.65226821418	728.296367656573	661.987111178928	661.705214019055
540	641.15087	641.151189982	0.502961235242423	C30H28O13	M+FA-H	Eriodictyol 7-(6-trans-p-coumaroylglucoside)	63158	HMDB0039922	94465	NA	NA	168352	131752758	NA	OC1C(COC(=O)\C=C\C2=CC=C(O)C=C2)OC(OC2=CC(O)=C3C(=O)CC(OC3=C2)C2=CC(O)=C(O)C=C2)C(O)C1O	OGVBUVNWHBXNFL-FPYGCLRLSA-N	Phenylpropanoids and polyketides	Flavonoids	Flavonoid glycosides	NA	1	146.62458934025	129.834786942863	164.288369960038	104.585881672933
541	648.19396	648.196136	3.35715484314146	C30H33Cl2F2N5O2	M+FA-H	Draflazine	206223	HMDB0251618	NA	NA	NA	NA	60849	NA	NC(=O)C1CN(CCCCC(C2=CC=C(F)C=C2)C2=CC=C(F)C=C2)CCN1CC(=O)NC1=C(Cl)C=C(N)C=C1Cl	IWMYIWLIESDFRZ-UHFFFAOYSA-N	Benzenoids	Benzene and substituted derivatives	Diphenylmethanes	NA	1	366.770482280318	225.258359677821	418.571603984788	204.91185525657
542	653.36733	653.36725314	0.110589107602049	C33H60O10	M+K-2H	Nonoxynol-9	53699	HMDB0015680	43278	NA	NA	53775	72385	26571-11-9	CCCCCCCCCC1=CC=C(OCCOCCOCCOCCOCCOCCOCCOCCOCCO)C=C1	FBWNMEQMRUMQSO-UHFFFAOYSA-N	Organic oxygen compounds	Organooxygen compounds	Ethers	NA	1	939.390691114316	1077.26133497481	843.627547416006	779.124999639895
543	657.18988	657.189623128	0.397777877773645	C38H36O8	M+K-2H	1,7-bis(4-hydroxyphenyl)-5-hydroxy-4,6-hepadien-3-one	256209	HMDB0303332	NA	NA	NA	NA	NA	NA	O\C(\C=C\C1=CC=C(O)C=C1)=C/C(=O)CCC1=CC=C(O)C=C1.OC1=CC=C(CCC(=O)CC(=O)\C=C\C2=CC=C(O)C=C2)C=C1	MVZDRCCZQFBTNS-VUNFZNKKSA-N	Phenylpropanoids and polyketides	Diarylheptanoids	Linear diarylheptanoids	NA	1	14.2681767038101	47.9949868526935	13.8811802571976	125.025795875111
544	662.19885	662.200977635	3.20933503088268	C32H37NO12	M+Cl	3'-Deamino-3'-(2-methoxy-4-morpholinyl)doxorubicin; tetrahydropyranyl adriamycin; Pirarubicin	201460; 212338; 210416	HMDB0246091; HMDB0258905; HMDB0256586	; ;	; ;	; ;	; ;	; ; 4844	; ;	COC1CN(CCO1)C1CC(OC2CC(O)(CC3=C2C=C2C(=O)C4=C(C=CC=C4OC)C(=O)C2=C3O)C(=O)CO)OC(C)C1O; COC1=C(C=CC2=C1C(=O)C1=C(C(O)=C3CC(O)(CC(OC4CC(N)C(O)C(C)O4)C3=C1O)C(=O)CO)C2=O)C1CCCCO1; COC1=CC=CC2=C1C(=O)C1=C(C(O)=C3CC(O)(CC(OC4CC(N)C(OC5CCCCO5)C(C)O4)C3=C1O)C(=O)CO)C2=O	WLOOKPSVFQAPPY-UHFFFAOYSA-N; MVVAFVGPLFLDEU-UHFFFAOYSA-N; KMSKQZKKOZQFFG-UHFFFAOYSA-N	Phenylpropanoids and polyketides; Phenylpropanoids and polyketides; Phenylpropanoids and polyketides	Anthracyclines; Anthracyclines; Anthracyclines	Unclassified; Unclassified; Unclassified	NA	3	33.1339549438325	65.6025244598827	29.2673138197164	84.5746846859117
545	665.46324	665.463403402	0.252462124091385	C37H64O7	M+FA-H	Mosinone A	55829	HMDB0031228	87507	NA	NA	171685	131751150	191800-47-2	CCCCCCCCCC\C=C/CCC(O)C1CCC(O1)C(O)CCCCCC(=O)CCCCC1CC(CC(C)=O)C(=O)O1	MEZMFFSHBLPWKU-SEYXRHQNSA-N	Lipids and lipid-like molecules	Fatty Acyls	Fatty alcohols	NA	1	60.2438077422615	39.5854162142792	26.9707286026711	32.79560117866
546	670.45946	670.458392111	1.58553559005974	C34H70NO7P	M+Cl	LysoPC(26:0); 1-Hexadecyl-2-tridecanoyl-glycero-3-phosphoethanolamine	54194; 210069	HMDB0029205; HMDB0256191	;	;	;	;	131750810; 75957893	;	[H][C@@](O)(COC(=O)CCCCCCCCCCCCCCCCCCCCCCCCC)COP([O-])(=O)OCC[N+](C)(C)C; CCCCCCCCCCCCCCCCOCC(COP(O)(=O)OCCN)OC(=O)CCCCCCCCCCCC	WSDKRPCAPHRNNZ-MGBGTMOVSA-N; NDIULWDDKANRGE-UHFFFAOYSA-N	Lipids and lipid-like molecules; Lipids and lipid-like molecules	Glycerophospholipids; Glycerophospholipids	Glycerophosphocholines; Glycerophosphoethanolamines	NA	2	3660.42402363308	3996.70233934318	4504.91091598691	3943.34789093114
547	671.18108	671.180481412	0.893542963152783	C27H38O18	M+Na-2H	cis-Ferulic acid [arabinosyl-(1->3)-[glucosyl-(1->6)]-glucosyl] ester	58672	HMDB0034682	90133	NA	NA	NA	131751608	NA	COC1=C(O)C=CC(\C=C/C(=O)OC2OC(COC3OC(CO)C(O)C(O)C3O)C(O)C(OC3OC(CO)C(O)C3O)C2O)=C1	LUBIAXCXQXWFFZ-HYXAFXHYSA-N	Organic oxygen compounds	Organooxygen compounds	Carbohydrates and carbohydrate conjugates	NA	1	48.8043929364552	133.818846004966	57.5801518874956	194.130519411437
548	671.46559	671.465729696	0.208537933791812	C37H69O8P	M-H	PA(34:2)	24926	HMDB0007860	40921	LMGP10010023	C00416	73259	9547167	NA	[C@](COP(=O)(O)O)([H])(OC(CCCCCCC/C=C\C/C=C\CCCCC)=O)COC(CCCCCCCCCCCCCCC)=O	YQMUIZXKIKXZHD-UMKNCJEQSA-N	Lipids and lipid-like molecules	Glycerophospholipids	Glycerophosphates	*	1	15897.3763777834	16411.4520894126	18604.5793761848	16278.4377247299
549	674.48146	674.478998195	3.64975179170372	C43H65NO5	M-H	Acidissiminin epoxide	61987	HMDB0038620	93281	NA	NA	NA	102275987	139083-09-3	CCCCCCCCCCCCCCCCCC(=O)OC(CC1OC1(C)C)C(\C)=C\COC1=CC=C(CCNC(=O)C2=CC=CC=C2)C=C1	HFHPIKRMXPBEKX-JSLDZMDGSA-N	Benzenoids	Benzene and substituted derivatives	Benzoic acids and derivatives	NA	1	184.164209506897	181.832042233317	254.131506959798	244.65701582567
550	683.46583	683.46573018	0.153012275060868	C38H69O8P	M-H	PA(35:3); Phosphatidate(35:3)	25050; 134894	HMDB0115509; HMDB0114820	81317;	LMGP10010151;	;	;	52928744; 131821877	;	[C@](COP(=O)(O)O)([H])(OC(CCCCCC/C=C\C/C=C\C/C=C\CCCCC)=O)COC(CCCCCCCCCCCCCC)=O; [H][C@@](COC(=O)CCCCCCCCCCCCCC)(COP(O)(O)=O)OC(=O)CCC\C=C/C\C=C/C\C=C/CCCCCCCC	GSNCUXWRQSJOGB-ILXKRTFMSA-N; QAILTPMANOZZIV-NLMUWFDISA-N	Lipids and lipid-like molecules; Lipids and lipid-like molecules	Glycerophospholipids; Glycerophospholipids	Glycerophosphates; Glycerophosphates	NA	2	466.034610192853	456.277554219842	623.374155419745	646.328132223604
551	685.19705	685.198534079	2.16436916027467	C29H36O16	M+FA-H	Plantamajoside	210460	HMDB0256632	NA	NA	NA	NA	4484595	NA	OCC1OC(OC2C(O)C(OCCC3=CC=C(O)C(O)=C3)OC(CO)C2OC(=O)C=CC2=CC=C(O)C(O)=C2)C(O)C(O)C1O	KFEFLPDKISUVNR-UHFFFAOYSA-N	Phenylpropanoids and polyketides	Cinnamic acids and derivatives	Hydroxycinnamic acids and derivatives	NA	1	19.08304216035	44.5520872368111	13.1817785105047	68.9855546242505
552	685.44523	685.44444442	1.15260909337521	C37H69O10P	M-H2O-H	PG(31:2)	136292	HMDB0116637	NA	NA	NA	NA	131823270	NA	[H][C@](O)(CO)COP(O)(=O)OC[C@@]([H])(COC(=O)CCCCCCCCC(C)CC)OC(=O)CCCCCCC\C=C/C=C\CCCCCC	LMKGFPWGPGBBHF-FVQFVYKESA-N	Lipids and lipid-like molecules	Glycerophospholipids	Glycerophosphoglycerols	NA	1	1654.30428061919	1844.97345503182	1358.45841761681	1329.23339154713
553	685.48016	685.481380244	1.77746975077842	C38H71O8P	M-H	PA(35:2)	25049	HMDB0115508	81316	LMGP10010150	NA	NA	52928743	NA	[C@](COP(=O)(O)O)([H])(OC(CCCCCCCCC/C=C\C/C=C\CCCCC)=O)COC(CCCCCCCCCCCCCC)=O	XVQHUWDBHFCWBP-QYTRANCOSA-N	Lipids and lipid-like molecules	Glycerophospholipids	Glycerophosphates	NA	1	1004.30453169685	978.646410969384	1239.05425760305	1138.80802481592
554	687.46037	687.46301378	3.84590150967228	C22H32O3	2M-H	Medroxyprogesterone; Medrysone; Testosterone Propionate	45045; 52651; 44933	HMDB0001939; HMDB0014398; HMDB0015489	1094; 43589; 2783	LMST02030176; ; LMST02020076	C07119; C14643; C08158	6715; 775124; 290629	10631; 247839; 5995	520-85-4; 2668-66-8; 57-85-2	C1C[C@@](C(=O)C)(O)[C@@]2(C)CC[C@]3([H])[C@@]4(C)CCC(=O)C=C4[C@@H](C)C[C@@]3([H])[C@@]21[H]; [H][C@@]12CC[C@H](C(C)=O)[C@@]1(C)C[C@H](O)[C@@]1([H])[C@@]2([H])C[C@H](C)C2=CC(=O)CC[C@]12C; [C@]12([H])CC[C@]3(C)[C@H](CC[C@@]3([H])[C@]1([H])CCC1=CC(CC[C@]21C)=O)OC(=O)CC	FRQMUZJSZHZSGN-HBNHAYAOSA-N; GZENKSODFLBBHQ-ILSZZQPISA-N; PDMMFKSKQVNJMI-BLQWBTBKSA-N	Lipids and lipid-like molecules; Lipids and lipid-like molecules; Lipids and lipid-like molecules	Steroids and steroid derivatives; Steroids and steroid derivatives; Steroids and steroid derivatives	Pregnane steroids; Pregnane steroids; Steroid esters	*	3	2323.29229616388	2453.26929144841	1971.55366929765	1932.76535688819
555	693.20268	693.203073476	0.572914383109007	C32H40O18	M-H2O-H	Glucoliquiritin apioside	64255	HMDB0041149	95577	NA	NA	NA	74819335	157226-47-6	OCC1OC(OC2=CC3=C(C=C2)C(=O)CC(O3)C2=CC=C(OC3OC(CO)C(O)C(O)C3OC3OCC(O)(CO)C3O)C=C2)C(O)C(O)C1O	JUYBMOHJXUXKDN-UHFFFAOYSA-N	Phenylpropanoids and polyketides	Flavonoids	Flavonoid glycosides	NA	1	28.7039672838497	102.060882267684	30.6710720124286	337.990495182587
556	695.46546	695.463323244	3.06542809432305	C37H71O8P	M+Na-2H	PA(34:1)	24919	HMDB0007858	40905	LMGP10010007	C00416	89530	9547158	NA	[C@](COP(=O)(O)O)([H])(OC(CCCCCCCCC/C=C\CCCCCC)=O)COC(CCCCCCCCCCCCCCC)=O	YDFKTEAAIYLUQP-JUOLSMOWSA-N	Lipids and lipid-like molecules	Glycerophospholipids	Glycerophosphates	*	1	19771.0943396251	20010.2090817293	23934.3567701349	19742.0621862462
557	697.19845	697.198534104	0.11914114495985	C30H36O16	M+FA-H	3',4',5'-Trimethoxytricetin 7-[rhamnosyl-(1->6)-glucoside]	59309	HMDB0035439	90727	NA	NA	NA	76401292	289915-88-4	COC1=CC(=CC(OC)=C1OC)C1=CC(=O)C2=C(O)C=C(OC3OC(COC4OC(C)C(O)C(O)C4O)C(O)C(O)C3O)C=C2O1	QVXXLWMUTXHCGR-UHFFFAOYSA-N	Phenylpropanoids and polyketides	Flavonoids	Flavonoid glycosides	NA	1	2140.29156488562	2385.198259877	2182.06666636796	2320.5911352212
558	697.48431	697.481380244	4.19959323851314	C39H71O8P	M-H	PA(36:3); Phosphatidate(36:3)	25804; 25033	HMDB0115511; HMDB0114805	82071; 81300	LMGP10010905; LMGP10010134	;	;	52929495; 52928727	;	[C@](COP(=O)(O)O)([H])(OC(CCCCCC/C=C\C/C=C\C/C=C\CCCCC)=O)COC(CCCCCCCCCCCCCCC)=O; [C@](COP(=O)(O)O)([H])(OC(CCCCCCCCCCC/C=C\C/C=C\CCCCC)=O)COC(CCCCCCC/C=C\CCCC)=O	CGADDCLTVOZDQQ-QNKWBPIESA-N; URUVXHGRYHVJHP-RGWCGLOOSA-N	Lipids and lipid-like molecules; Lipids and lipid-like molecules	Glycerophospholipids; Glycerophospholipids	Glycerophosphates; Glycerophosphates	NA	2	4924.93347556981	4958.84779003247	5737.67796051875	5076.29880860273
559	698.48395	698.485658517	2.44786261392241	C39H67N5O7	M-H2O-H	MMAE	208881	HMDB0254814	NA	NA	NA	NA	21976333	NA	CCC(C)C(C(CC(=O)N1CCCC1C(OC)C(C)C(=O)NC(C)C(O)C1=CC=CC=C1)OC)N(C)C(=O)C(NC(=O)C(NC)C(C)C)C(C)C	DASWEROEPLKSEI-UHFFFAOYSA-N	Organic acids and derivatives	Peptidomimetics	Hybrid peptides	NA	1	1727.94060469198	1689.16898112143	2031.66990580175	1748.79396147894
560	699.49650	699.497029824	0.752625379370575	C39H73O8P	M-H	PA(36:2)	24935	HMDB0007861	40932	LMGP10010036	C00416	77248	24779559	NA	[C@](COP(=O)(O)O)([H])(OC(CCCCCCC/C=C\C/C=C\CCCCC)=O)COC(CCCCCCCCCCCCCCCCC)=O	QYYWMYCDFOLKKH-DAKWMOBOSA-N	Lipids and lipid-like molecules	Glycerophospholipids	Glycerophosphates	*	1	3865.06757875395	3877.27975143646	4298.54049366386	3885.18715306813
561	703.45489	703.457378088	3.53766735507526	C44H66O8	M-H2O-H	1,26-Dicaffeoylhexacosanediol	55499	HMDB0030750	87173	NA	NA	NA	131751079	NA	OC1=C(O)C=C(\C=C\C(=O)OCCCCCCCCCCCCCCCCCCCCCCCCCCOC(=O)\C=C\C2=CC(O)=C(O)C=C2)C=C1	MRSDYZWGUXOJBW-WWQQVGJXSA-N	Phenylpropanoids and polyketides	Cinnamic acids and derivatives	Hydroxycinnamic acids and derivatives	NA	1	2460.62936999655	2667.38392179767	1765.39134936459	1770.24513851433
562	709.44557	709.44510953	0.643140150872023	C41H68O7	M+K-2H	DG(MonoMe/MonoMe)	136066	HMDB0116389	NA	NA	NA	NA	NA	NA	[H][C@](CO)(COC(=O)CCCCCCCCCCC1=C(C)C=C(CCC)O1)OC(=O)CCCCCCCCCCC1=C(C)C=C(CCC)O1	LNNGXOUFQYCYDI-QNGWXLTQSA-N	Lipids and lipid-like molecules	Fatty Acyls	Fatty acids and conjugates	NA	1	1410.13126777767	1442.42504810216	1585.72522335417	1380.81192315973
563	709.48156	709.481380244	0.248046460102399	C40H71O8P	M-H	Phosphatidate(37:4)	25056	HMDB0114827	81323	LMGP10010157	NA	NA	52928750	NA	[C@](COP(=O)(O)O)([H])(OC(CCCCC/C=C\C/C=C\C/C=C\C/C=C\CCCCC)=O)COC(CCCCCCCCCCCCCC)=O	MGXAUARYKQYBLX-UXNHJCPVSA-N	Lipids and lipid-like molecules	Glycerophospholipids	Glycerophosphates	NA	1	913.03398440534	767.358550020947	1214.51043440421	1062.67813359738
564	711.45948	711.46301378	4.96982359602389	C46H64O6	M-H	19'-Hexanoyloxymytiloxanthin	60694	HMDB0037045	92023	NA	NA	172805	131752132	NA	CCCCCC(=O)OC\C(=C\C=C/C(/C)=C\C=C\C=C(/C)\C=C/C=C(\C)C(=O)CC1(O)C(C)CC(=O)CC1(C)C)C#CC1=C(C)CC(O)CC1(C)C	LIBOJHYHDLWKKI-ZOKYUFNTSA-N	Lipids and lipid-like molecules	Prenol lipids	Triterpenoids	NA	1	2035.53486370038	2112.44943603149	2180.00405354254	1936.45319007693
565	712.45748	712.455342977	3.00608137825997	C38H70NO10P	M-H2O-H	PS(32:2)	22188	HMDB0012336	78591	LMGP03010927	NA	NA	52926034	NA	C(O)(=O)[C@@]([H])(N)COP(OC[C@]([H])(OC(CCCCCCC/C=C\C/C=C\CCCCC)=O)COC(CCCCCCCCCCCCC)=O)(=O)O	QPLGPOYWQGNODB-OPLANILISA-N	Lipids and lipid-like molecules	Glycerophospholipids	Glycerophosphoserines	NA	1	627.882944333495	663.897326123786	687.408277986397	601.567341209592
566	713.19282	713.19488869	2.89818015984643	C16H21Cl2N3O2	2M-H	Bendamustine	203973	HMDB0248945	316345	NA	NA	NA	65628	NA	CN1C(CCCC(O)=O)=NC2=CC(=CC=C12)N(CCCl)CCCl	YTKUWDBFDASYHO-UHFFFAOYSA-N	Organoheterocyclic compounds	Benzimidazoles	Unclassified	NA	1	247.519107865794	335.421379507166	240.083992792004	428.82793187608
567	715.16876	715.1673056	2.03708215276137	C22H15ClN2O	2M-H	4-(4,5-Diphenyl-1H-imidazol-2-yl)benzoyl Chloride	200209	HMDB0244735	NA	NA	NA	NA	4072355	NA	ClC(=O)C1=CC=C(C=C1)C1=NC(=C(N1)C1=CC=CC=C1)C1=CC=CC=C1	PHMRAWURTKPWFB-UHFFFAOYSA-N	Organoheterocyclic compounds	Azoles	Imidazoles	NA	1	71.7491421998452	21.3559657455044	62.5544860618767	12.3130628499148
568	715.49105	715.494313908	4.56438371913927	C23H34O3	2M-H	24,25,26,27-Tetranor-23-oxo-hydroxyvitamin D3; Testosterone isobutyrate	82101; 212300	HMDB0060114; HMDB0258860	;	;	;	;	131769828; 14299663	;	C[C@@H](CC=O)[C@@H]1CC[C@@H]2\C(CCC[C@@]12C)=C\C=C1/C[C@@H](O)C[C@@H](O)C1=C; CC(C)C(=O)OC1CCC2C3CCC4=CC(=O)CCC4(C)C3CCC12C	AOVGFTJYESGAEA-ZSCXDZJGSA-N; PYHZLMFTKOTWGQ-UHFFFAOYSA-N	Lipids and lipid-like molecules; Lipids and lipid-like molecules	Steroids and steroid derivatives; Steroids and steroid derivatives	Vitamin D and derivatives; Steroid esters	NA	2	244.271609034783	262.133984159729	181.200717564296	184.252439052129
569	719.45127	719.452843024	2.19137963006173	C22H32O4	2M-H	Neuroprotectin D1; Resolvin D5; Macrophorin A	5969; 48209; 55267	HMDB0003689; HMDB0004038; HMDB0030454	36435; 36434; 86989	LMFA04040001; ;	; ;	138655; 138645;	16042541; 16061139; 14526957	; ; 85754-70-7	C(CC/C=C\C/C=C\C[C@@H](O)/C=C/C=C/C=C\[C@@H](O)C/C=C\CC)(=O)O; CC\C=C/C[C@H](O)\C=C\C=C/C\C=C/C=C/[C@@H](O)\C=C/CCCC(O)=O; CC1(C)CCCC2(C)C(CC34OC3C(O)C(CO)=CC4=O)C(=C)CCC12	CRDZYJSQHCXHEG-SFVBTVKNSA-N; JBRPFYYLEQERPG-XTIXYJHRSA-N; OOIYDCZXWGFDDL-UHFFFAOYSA-N	Lipids and lipid-like molecules; Lipids and lipid-like molecules; Organic oxygen compounds	Fatty Acyls; Fatty Acyls; Organooxygen compounds	Fatty acids and conjugates; Fatty acids and conjugates; Carbonyl compounds	NA	3	165.652904171828	253.421238576469	92.8555859685023	94.2496561263388
570	723.41910	723.41673229	3.26753748905105	C48H56N2O4	M-H	Bismurrayafoline E	61245	HMDB0037741	92564	NA	NA	176300	101150699	252350-80-4	COC1=C(C\C=C(/C)CCC=C(C)C)C2=C(C=C1)C1=C(N2)C(=C(O)C(C)=C1)C1=C(O)C(C)=CC2=C1NC1=C2C=CC(OC)=C1C\C=C(/C)CCC=C(C)C	OUSUKIXJVMBEMB-YAGSLNJISA-N	Organoheterocyclic compounds	Indoles and derivatives	Carbazoles	NA	1	264.952731085744	303.650681547864	210.087026160894	142.083245127249
571	723.49907	723.497030309	2.81449270880212	C41H73O8P	M-H	Phosphatidate(38:4); PA(38:4)	25869; 24927	HMDB0114846; HMDB0114884	82136; 3884	LMGP10010970; LMGP10010024	;	; 77239	52929556; 5283529	; 64665-00-5	[C@](COP(=O)(O)O)([H])(OC(CCCCC/C=C\C/C=C\C/C=C\C/C=C\CCCCC)=O)COC(CCCCCCCCCCCCCCC)=O; [C@](COP(=O)(O)O)([H])(OC(CCC/C=C\C/C=C\C/C=C\C/C=C\CCCCC)=O)COC(CCCCCCCCCCCCCCCCC)=O	SHOGMOAASUZARG-PJFZBGSQSA-N; AXJKOPKPNZMCIN-GSEBOFAUSA-N	Lipids and lipid-like molecules; Lipids and lipid-like molecules	Glycerophospholipids; Glycerophospholipids	Glycerophosphates; Glycerophosphates	NA	2	1480.56499024267	1386.44898976851	1788.68714078929	1480.39260208544
572	725.51182	725.512680373	1.18130146011013	C41H75O8P	M-H	PA(38:3); Phosphatidate(38:3)	25784; 25121	HMDB0115515; HMDB0114866	82051; 81388	LMGP10010885; LMGP10010222	;	;	52929477; 52928815	;	[C@](COP(=O)(O)O)([H])(OC(CCCCCC/C=C\C/C=C\C/C=C\CCCCC)=O)COC(CCCCCCCCCCCCCCCCC)=O; [C@](COP(=O)(O)O)([H])(OC(CCCCCCCCCCC/C=C\C/C=C\CCCCC)=O)COC(CCCCCCC/C=C\CCCCCC)=O	ZHYGTYSUJUQQBH-KHLJEIKVSA-N; JSJLXZCSGITPLR-XKDWLADFSA-N	Lipids and lipid-like molecules; Lipids and lipid-like molecules	Glycerophospholipids; Glycerophospholipids	Glycerophosphates; Glycerophosphates	NA	2	436.720288662413	415.674561733372	574.287647178937	473.673755367611
573	727.40484	727.407624159	3.82623096073031	C42H56N4O7	M-H	Boc-phepsi(CH(OH)CH2)phe-val-phe-morpholine	204300	HMDB0249334	NA	NA	NA	NA	71346343	NA	CC(C)C(NC(=O)C(CC(O)C(CC1=CC=CC=C1)NC(=O)OC(C)(C)C)CC1=CC=CC=C1)C(=O)NC(CC1=CC=CC=C1)C(=O)N1CCOCC1	NAJDZKGRZBLNON-UHFFFAOYSA-N	Organic acids and derivatives	Peptidomimetics	Hybrid peptides	NA	1	240.640717883141	204.278487945299	108.733332725013	54.1125885149508
574	727.45527	727.455555115	0.396399188017115	C38H67O8P	M+FA-H	Phosphatidate(35:4)	25051	HMDB0114821	81318	LMGP10010152	NA	NA	52928745	NA	[C@](COP(=O)(O)O)([H])(OC(CCC/C=C\C/C=C\C/C=C\C/C=C\CCCCC)=O)COC(CCCCCCCCCCCCCC)=O	BEPRYOCGOJPVSH-BMMUJZTPSA-N	Lipids and lipid-like molecules	Glycerophospholipids	Glycerophosphates	NA	1	2171.58479757363	2199.99082670752	1905.86595592621	1680.51722079308
575	727.52713	727.528330437	1.64876239126446	C41H77O8P	M-H	PA(38:2); Phosphatidate(38:2)	25864; 134893	HMDB0115514; HMDB0114811	82131;	LMGP10010965;	;	;	52929551; 131821876	;	[C@](COP(=O)(O)O)([H])(OC(CCCCCCCCC/C=C\C/C=C\CCCCC)=O)COC(CCCCCCCCCCCCCCCCC)=O; [H][C@@](COC(=O)CCCCCCC\C=C/CCCC)(COP(O)(O)=O)OC(=O)CCCCCCCCCCCCC\C=C/CCCCCCCC	FEDBUKQAMRWAKH-XRIXOMQFSA-N; GDDLDQULBNDGMO-ZDMXYWDMSA-N	Lipids and lipid-like molecules; Lipids and lipid-like molecules	Glycerophospholipids; Glycerophospholipids	Glycerophosphates; Glycerophosphates	NA	2	177.664246881007	188.381327725501	262.498781707131	276.083608081115
576	731.48619	731.489224222	4.15310967313511	C45H66O5	M+FA-H	DG(42:11)	10799	HMDB0007585	4660	LMGL02010286	NA	NA	9543951	NA	OC[C@]([H])(OC(CC/C=C\C/C=C\C/C=C\C/C=C\C/C=C\C/C=C\CC)=O)COC(CCC/C=C\C/C=C\C/C=C\C/C=C\C/C=C\CC)=O	IYZLSPKVBGVQGT-KDMZTRHFSA-N	Lipids and lipid-like molecules	Glycerolipids	Diradylglycerols	NA	1	404.524723756995	445.531221824621	257.094703653899	226.783610882411
577	739.20909	739.2087091	0.515390198279001	C35H38Cl2N8O4	M+Cl	Hyphanox; Itraconazole	207665; 53384	HMDB0253309; HMDB0015298	;	;	;	; 6076	; 55283	; 84625-61-6	CCC(C)N1N=CN(C1=O)C1=CC=C(C=C1)N1CCN(CC1)C1=CC=C(OCC2COC(CN3C=NC=N3)(O2)C2=C(Cl)C=C(Cl)C=C2)C=C1; CCC(C)N1N=CN(C1=O)C1=CC=C(C=C1)N1CCN(CC1)C1=CC=C(OC[C@H]2CO[C@@](CN3C=NC=N3)(O2)C2=C(Cl)C=C(Cl)C=C2)C=C1	VHVPQPYKVGDNFY-UHFFFAOYSA-N; VHVPQPYKVGDNFY-ZPGVKDDISA-N	Organoheterocyclic compounds; Organoheterocyclic compounds	Diazinanes; Diazinanes	Piperazines; Piperazines	NA	2	393.93053483437	288.166372212973	400.316489019416	246.002211401101
578	739.41945	739.421542892	2.82849717695647	C23H30O4	2M-H	Nestorone; Nomegestrol acetate	209518; 209649	HMDB0255548; HMDB0255701	;	;	;	;	23297360; 13505135	;	CC(=O)OC1(C(C)=O)C(=C)CC2C3CCC4=CC(=O)CCC4C3CCC12C; CC(=O)OC1(CCC2C3C=C(C)C4=CC(=O)CCC4C3CCC12C)C(C)=O	CKFBRGLGTWAVLG-UHFFFAOYSA-N; IIVBFTNIGYRNQY-UHFFFAOYSA-N	Lipids and lipid-like molecules; Lipids and lipid-like molecules	Steroids and steroid derivatives; Steroids and steroid derivatives	Pregnane steroids; Pregnane steroids	NA	2	233.981016190396	255.803484487895	108.542727075053	83.4677449193123
579	740.52203	740.521171989	1.16030280871989	C39H78NO8P	M+Na-2H	PC(31:0)	18229	HMDB0007935	59385	LMGP01010532	C00157	134583	24778655	NA	[C@](COP(=O)([O-])OCC[N+](C)(C)C)([H])(OC(CCCCCCCCCCCCCCC)=O)COC(CCCCCCCCCCCCCC)=O	LLHISNQVRRYJGL-DIPNUNPCSA-N	Lipids and lipid-like molecules	Glycerophospholipids	Glycerophosphocholines	*	1	455.674102967191	396.21850142293	396.727347261035	257.160239480003
580	742.53907	742.539228989	0.211706514409879	C41H78NO8P	M-H	PC(33:2); PE(36:2)	18234; 20109	HMDB0007940; HMDB0008843	59390; 60287	LMGP01010543; LMGP02010420	C00157; C00350	133617;	24778664; 52924125	;	[C@](COP(=O)([O-])OCC[N+](C)(C)C)([H])(OC(CCCCCCC/C=C\C/C=C\CCCCC)=O)COC(CCCCCCCCCCCCCC)=O; [C@](COP(=O)(O)OCCN)([H])(OC(CCCCCCCCCCC/C=C\C/C=C\CCCCC)=O)COC(CCCCCCCCCCCCC)=O	DGBYUHHIADYUMU-UESLNCBNSA-N; OUEUPCHAIFZTKH-LSWZYRHBSA-N	Lipids and lipid-like molecules; Lipids and lipid-like molecules	Glycerophospholipids; Glycerophospholipids	Glycerophosphocholines; Glycerophosphoethanolamines	*	2	127.198921525185	115.071326822636	97.4846860845872	64.2621542623909
581	743.44457	743.44240818	2.91440297632505	C40H69O8P	M+Cl	Phosphatidate(37:5)	134897	HMDB0114828	NA	NA	NA	NA	131821880	NA	[H][C@@](COC(=O)CCCCCCCCCCCCCC)(COP(O)(O)=O)OC(=O)CC\C=C/C\C=C/C\C=C/C\C=C/C\C=C/CCCCC	WKRGAKBAEKJKEO-RQMNVJEFSA-N	Lipids and lipid-like molecules	Glycerophospholipids	Glycerophosphates	NA	1	1150.79293497673	1053.49076632428	678.441365958802	593.988646987963
582	743.48814	743.484452613	4.95296375757914	C38H75O10P	M+Na-2H	PG(32:0)	23464	HMDB0010570	61847	LMGP04010986	NA	73205	446440	NA	[H][C@](O)(CO)COP(OC[C@]([H])(OC(CCCCCCCCCCCCCCC)=O)COC(CCCCCCCCCCCCCCC)=O)(=O)O	BIABMEZBCHDPBV-MPQUPPDSSA-N	Lipids and lipid-like molecules	Glycerophospholipids	Glycerophosphoglycerols	NA	1	7911.15087582919	6961.09369052514	7949.59916896847	6628.05757466014
583	744.45676	744.453414906	4.49862365407307	C38H69NO14	M-H2O-H	14-OH Clarithromycin; 14-hydroxyclarithromycin	200078; 82856	HMDB0244587; HMDB0061019	;	;	;	;	76172427; 84020	;	CCC1(O)OC(=O)C(C)C(OC2CC(C)(OC)C(O)C(C)O2)C(C)C(OC2OC(C)CC(C2O)N(C)C)C(C)(CC(C)C(=O)C(C)C(O)C1(C)O)OC; CO[C@]1(C)C[C@H](O[C@H]2[C@H](C)[C@@H](O[C@@H]3O[C@H](C)C[C@@H]([C@H]3O)N(C)C)[C@@](C)(C[C@@H](C)C(=O)[C@H](C)[C@@H](O)[C@](C)(O)[C@H](OC(=O)[C@@H]2C)C(C)O)OC)O[C@@H](C)[C@@H]1O	AMGNANCLNVMRBV-UHFFFAOYSA-N; BLPFDXNVUDZBII-KNPZYKNQSA-N	Organic oxygen compounds; Organic oxygen compounds	Organooxygen compounds; Organooxygen compounds	Carbohydrates and carbohydrate conjugates; Carbohydrates and carbohydrate conjugates	NA	2	458.498871948804	405.263194373817	227.617813248401	164.348621856163
584	745.50135	745.502509132	1.56044241933577	C40H75O10P	M-H	PG(34:2)	23461	HMDB0010575	61851	LMGP04010983	NA	73238	52927246	NA	[H][C@](O)(CO)COP(OC[C@]([H])(OC(CCCCCCC/C=C\C/C=C\CCCCC)=O)COC(CCCCCCCCCCCCCCC)=O)(=O)O	ATBOMIWRCZXYSZ-WLGRLVTESA-N	Lipids and lipid-like molecules	Glycerophospholipids	Glycerophosphoglycerols	NA	1	12204.0321883947	10337.6213272321	12431.5046135699	10054.9196427128
585	749.53151	749.53380926	3.07352379077219	C40H79O10P	M-H	PG(34:0)	23385	HMDB0010572	61849	LMGP04010907	NA	73241	449008	NA	[H][C@](O)(CO)COP(OC[C@]([H])(OC(CCCCCCCCCCCCCCCCC)=O)COC(CCCCCCCCCCCCCCC)=O)(=O)O	KBPVYRBBONZJHF-QPPIDDCLSA-N	Lipids and lipid-like molecules	Glycerophospholipids	Glycerophosphoglycerols	NA	1	343.005823113455	287.541916884358	263.753362675805	217.546427287028
586	755.41514	755.41420732	1.23358897395456	C24H27FN2O	2M-H	Cebranopadol	204638	HMDB0249746	NA	NA	NA	NA	11848225	NA	CN(C)C1(CCC2(CC1)OCCC1=C2NC2=C1C=C(F)C=C2)C1=CC=CC=C1	CSMVOZKEWSOFER-UHFFFAOYSA-N	Organoheterocyclic compounds	Indoles and derivatives	Indoles	NA	1	151.900710683808	159.312765428926	68.7647636431761	72.602428026458
587	756.44970	756.453414906	4.90753985604238	C39H69NO14	M-H2O-H	Erythromycin 2'-acetate	206480	HMDB0251933	NA	NA	NA	NA	4630919	NA	CCC1OC(=O)C(C)C(OC2CC(C)(OC)C(O)C(C)O2)C(C)C(OC2OC(C)CC(C2OC(C)=O)N(C)C)C(C)(O)CC(C)C(=O)C(C)C(O)C1(C)O	CVBHEIRZLPKMSH-UHFFFAOYSA-N	Organic oxygen compounds	Organooxygen compounds	Carbohydrates and carbohydrate conjugates	NA	1	275.247389066125	307.732891967355	482.414372307265	381.788809496486
588	757.43018	757.429853396	0.426947438133675	C41H68O10	M+K-2H	Lupeoside	62529	HMDB0039242	93832	NA	NA	NA	131752586	111216-33-2	CC(=C)C1CCC2(C)CCC3(C)C(CCC4C5(C)CCC(OC6OC(CO)C(OC7OCC(O)C(O)C7O)C(O)C6O)C(C)(C)C5CCC34C)C12	VTDZILAWJJXPEL-UHFFFAOYSA-N	Lipids and lipid-like molecules	Prenol lipids	Terpene glycosides	NA	1	575.625853367165	612.896889511047	304.546925940855	264.899796163754
589	758.43285	758.433229777	0.49803086698563	C38H65NO14	M-H	Davercin	198962	HMDB0242528	NA	NA	NA	NA	13132014	NA	CCC1OC(=O)C(C)C(OC2CC(C)(OC)C(O)C(C)O2)C(C)C(OC2OC(C)CC(C2O)N(C)C)C(C)(O)CC(C)C(=O)C(C)C2OC(=O)OC12C	NKLGIWNNVDPGCA-UHFFFAOYSA-N	Organic oxygen compounds	Organooxygen compounds	Carbohydrates and carbohydrate conjugates	NA	1	182.358755358729	186.242777388976	70.0134991145963	51.7427820749122
590	759.44544	759.44556501	0.170761424535006	C40H68O11	M+Cl	Nigericin	209559	HMDB0255599	NA	NA	NA	NA	4490	NA	COC1CC(CC2CCC(C)C(O2)C(C)C(O)=O)OC2(OC(C)(CC2C)C2CCC(C)(O2)C2OC(CC2C)C2OC(O)(CO)C(C)CC2C)C1C	DANUORFCFTYTSZ-UHFFFAOYSA-N	Organic oxygen compounds	Organooxygen compounds	Ethers	NA	1	738.716284202238	741.737101753484	309.336288272852	271.239276051563
591	761.49658	761.497600588	1.34087845827771	C41H74O10	M+Cl	1-O-beta-D-Glucopyranosyl-2,3-di-O-(8-hexadecenoyl)glycerol	55747	HMDB0031133	87432	NA	NA	NA	131751139	NA	CCCCCCC\C=C\CCCCCCC(=O)OCC(COC1OC(CO)C(O)C(O)C1O)OC(=O)CCCCCC\C=C\CCCCCCC	LJGDLFGTFICYEJ-YTEMWHBBSA-N	Lipids and lipid-like molecules	Glycerolipids	Glycosylglycerols	NA	1	1274.3008540527	1159.66227218763	1175.61955788032	1096.64257465294
592	770.49959	770.497753797	2.37982606193547	C40H72NO8P	M+FA-H	PC(32:4); PE(35:4)	18214; 20156	HMDB0007877; HMDB0008904	59327; 60347	LMGP01010499; LMGP02010467	C00157; C00350	;	24778627; 52924170	;	[C@](COP(=O)([O-])OCC[N+](C)(C)C)([H])(OC(CCCC/C=C\C/C=C\C/C=C\C/C=C\CC)=O)COC(CCCCCCCCCCCCC)=O; [C@](COP(=O)(O)OCCN)([H])(OC(CCC/C=C\C/C=C\C/C=C\C/C=C\CCCCC)=O)COC(CCCCCCCCCCCCCC)=O	SZQBOFQJPDNGHN-HTICVQCJSA-N; MQYXRLOJMZSONC-RUFREIRGSA-N	Lipids and lipid-like molecules; Lipids and lipid-like molecules	Glycerophospholipids; Glycerophospholipids	Glycerophosphocholines; Glycerophosphoethanolamines	*	2	243.679229113203	243.787477074506	177.184496099406	58.2698593220269
593	775.53290	775.532549895	0.454726732202275	C40H76N2O12	M-H	Gamithromycin	207065	HMDB0252606	NA	NA	NA	NA	74044983	NA	CCCN1CC(C)C(O)C(C)(O)C(CC)OC(=O)C(C)C(OC2CC(C)(OC)C(O)C(C)O2)C(C)C(OC2OC(C)CC(C2O)N(C)C)C(C)(O)CC1C	VWAMTBXLZPEDQO-UHFFFAOYSA-N	Organic oxygen compounds	Organooxygen compounds	Carbohydrates and carbohydrate conjugates	NA	1	314.198947171873	212.974451449888	191.536004706727	161.784267107086
594	776.47852	776.478832033	0.398536650549211	C36H63N11O8	M-H	2-Furoyl-LIGRLO-amide	200577	HMDB0245135	NA	NA	NA	NA	85131417	NA	CCC(C)C(NC(=O)C(CC(C)C)NC(=O)C1=CC=CO1)C(=O)NCC(=O)NC(CCCN=C(N)N)C(=O)NC(CC(C)C)C(=O)NC(CCCN)C(N)=O	OSKIRYSKGDEIOG-UHFFFAOYSA-N	Organic acids and derivatives	Carboxylic acids and derivatives	Amino acids, peptides, and analogues	NA	1	298.681490292482	221.892897344546	179.519839383647	62.2295367115608
595	777.54765	777.543980502	4.71379230379052	C45H79O8P	M-H	PA(42:5); Phosphatidate(42:5)	25514; 134984	HMDB0115580; HMDB0115053	81781;	LMGP10010615;	;	;	52929208; 131821967	;	[C@](COP(=O)(O)O)([H])(OC(CCCCCCCCCCC/C=C\C/C=C\CCCCC)=O)COC(CCCCCC/C=C\C/C=C\C/C=C\CCCCC)=O; [H][C@@](COC(=O)CCCC\C=C/C\C=C/C\C=C/C\C=C/CC)(COP(O)(O)=O)OC(=O)CCCCCCCCCCCCC\C=C/CCCCCCCC	CYFSENQYUULRPM-QUPMYNEGSA-N; LDUVZCMBLRYTHA-RKSXKSALSA-N	Lipids and lipid-like molecules; Lipids and lipid-like molecules	Glycerophospholipids; Glycerophospholipids	Glycerophosphates; Glycerophosphates	NA	2	104.48344585508	74.1881428907437	48.6136876773394	45.6318157460749
596	781.20153	781.197988098	4.53344586966176	C38H40O19	M-H2O-H	Isoscoparin 2''-(6-(E)-ferulylglucoside); 6'''-O-Sinapoylsaponarin	61840; 58925	HMDB0038454; HMDB0035005	; 90365	;	;	; 172828	131752376; 131751647	97605-26-0;	COC1=C(O)C=CC(\C=C\C(=O)OCC2OC(OC3C(O)C(O)C(CO)OC3C3=C(O)C4=C(OC(=CC4=O)C4=CC(OC)=C(O)C=C4)C=C3O)C(O)C(O)C2O)=C1; COC1=CC(\C=C\C(=O)OCC2OC(OC3=C(C4OC(CO)C(O)C(O)C4O)C(O)=C4C(=O)C=C(OC4=C3)C3=CC=C(O)C=C3)C(O)C(O)C2O)=CC(OC)=C1O	DJZOTDSGEBENPL-XBXARRHUSA-N; AGLOWEFNIHNCIZ-FPYGCLRLSA-N	Phenylpropanoids and polyketides; Phenylpropanoids and polyketides	Flavonoids; Flavonoids	Flavonoid glycosides; Flavonoid glycosides	NA	2	285.129387208175	280.066785549602	151.302448771957	359.146630777948
597	783.48029	783.481950524	2.12337727551267	C43H72O10	M+Cl	20-Deoxynarasin	55264	HMDB0030449	86986	NA	NA	NA	3053530	70022-35-4	CCC(C1OC(C(C)C(O)C(C)C(=O)C(CC)C2OC3(OC4(CCC(C)(O4)C4CCC(O)(CC)C(C)O4)CC=C3)C(C)CC2C)C(C)CC1C)C(O)=O	DIUFDFNALWNSNW-UHFFFAOYSA-N	Lipids and lipid-like molecules	Prenol lipids	Terpene glycosides	NA	1	256.091055848788	242.729882471534	367.181978148702	304.378107423638
598	786.23647	786.240296221	4.86353279370215	C38H47N5O7S2	M+K-2H	SIMEPREVIR	211847	HMDB0258296	NA	NA	NA	NA	66811198	NA	COC1=C(C)C2=C(C=C1)C(OC1CC3C(C1)C(=O)N(C)CCCCC=CC1CC1(NC3=O)C(=O)NS(=O)(=O)C1CC1)=CC(=N2)C1=NC(=CS1)C(C)C	JTZZSQYMACOLNN-UHFFFAOYSA-N	Phenylpropanoids and polyketides	Macrolactams	Unclassified	NA	1	68.3986931946907	134.099819167728	73.4969875455205	156.324882964174
599	804.57862	804.576008907	3.24840124738135	C43H84NO10P	M-H	PS(37:0)	21417	HMDB0112334	77820	LMGP03010156	NA	NA	52925266	NA	C(O)(=O)[C@@]([H])(N)COP(OC[C@]([H])(OC(CCCCCCCCCCCCCCCCCCCCC)=O)COC(CCCCCCCCCCCCCC)=O)(=O)O	HCJXCECWFHKWJZ-PVXQIPPMSA-N	Lipids and lipid-like molecules	Glycerophospholipids	Glycerophosphoserines	NA	1	45.1191414021068	37.6040450244402	17.1087843991245	15.020837744175
600	805.23449	805.23273129	2.187642813696	C35H46O19	M+Cl	Leonoside A	63527	HMDB0040342	NA	NA	NA	NA	131752796	140147-66-6	COC1=C(O)C=CC(\C=C/C(=O)OC2C(CO)OC(OCCC3=CC(O)=C(O)C=C3)C(O)C2OC2OC(C)C(O)C(O)C2OC2OCC(O)C(O)C2O)=C1	ZPJGTPAAEPXBQT-YVMONPNESA-N	Organic oxygen compounds	Organooxygen compounds	Carbohydrates and carbohydrate conjugates	NA	1	4.78053653001871	18.6152487406469	6.89056819186226	65.1827096270608
601	815.27925	815.276788732	3.01613895008161	C20H24O9	2M-H	Ginkgolide A; Torachrysone 8-glucoside; Marmesin galactoside	60533; 61969; 64590	HMDB0036862; HMDB0038600; HMDB0041508	; 93263; 95892	; ;	; ;	; 168095; 167958	11794320; 14345578; 611513	15291-75-5; 64032-49-1; 156363-69-8	CC1C(=O)OC2CC34C5CC(C(C)(C)C)C33C(O)C(=O)OC3OC4(C(=O)O5)C12O; COC1=CC(OC2OC(CO)C(O)C(O)C2O)=C2C(O)=C(C(C)=O)C(C)=CC2=C1; CC(C)(OC1OC(CO)C(O)C(O)C1O)C1CC2=C(O1)C=C1OC(=O)C=CC1=C2	FPUXKXIZEIDQKW-UHFFFAOYSA-N; GHKWPHRULCFTBB-UHFFFAOYSA-N; HXCGUCZXPFBNRD-UHFFFAOYSA-N	Lipids and lipid-like molecules; Organic oxygen compounds; Phenylpropanoids and polyketides	Prenol lipids; Organooxygen compounds; Coumarins and derivatives	Terpene lactones; Carbohydrates and carbohydrate conjugates; Furanocoumarins	NA	3	109.208242236224	83.8838273296237	82.0489734783899	118.47061869375
602	815.49882	815.49606565	3.37518082235016	C41H78O12S	M+Na-2H	1,2-Di-O-palmitoyl-3-O-(6-sulfoquinovopyranosyl)glycerol	64303	HMDB0041202	95623	NA	NA	143042	14463145	122991-48-4	CCCCCCCCCCCCCCCC(=O)OCC(COC1OC(CS(O)(=O)=O)C(O)C(O)C1O)OC(=O)CCCCCCCCCCCCCCC	RVUUQPKXGDTQPG-UHFFFAOYSA-N	Lipids and lipid-like molecules	Glycerolipids	Glycosylglycerols	NA	1	443.113486771048	416.684561652765	727.767085137284	487.105270455613
603	831.22174	831.220057372	2.02211205589427	C34H42O21	M+FA-H	auriculatin 4‚Ä≤-O-glucoside; Isorhamnetin 3-O-[b-D-glucopyranosyl-(1->2)-[a-L-rhamnopyranosyl-(1->6)]-b-D-glucopyranoside]; Isorhamnetin 3-sophoroside 7-rhamnoside	32440; 61676; 256549	HMDB0304570; HMDB0038254; HMDB0303693	; 92979;	LMPK12112355; ;	; ;	; ;	5481665; 14309660; 74978261	; ;	C1(O[C@H]2[C@H](O)[C@@H](O)[C@H](O)[C@@H](CO)O2)=CC2OC(C3C=C(OC)C(O)=CC=3)=C(O[C@H]3[C@H](O)[C@@H](O)[C@H](O)[C@@H](CO[C@H]4[C@H](O)[C@H](O)[C@@H](O)[C@H](C)O4)O3)C(=O)C=2C(O)=C1; COC1=C(O)C=CC(=C1)C1=C(OC2OC(COC3OC(C)C(O)C(O)C3O)C(O)C(O)C2OC2OC(CO)C(O)C(O)C2O)C(=O)C2=C(O)C=C(O)C=C2O1; COC1=CC(=CC=C1O)C1=C(OC2OC(CO)C(O)C(O)C2OC2OC(CO)C(O)C(O)C2O)C(=O)C2=C(O)C=C(OC3OC(C)C(O)C(O)C3O)C=C2O1	VLDJCNQOIAEWHD-OBQKRMBVSA-N; IPNYNJAPZARORI-UHFFFAOYSA-N; FJQKXKNZQQBTDD-UHFFFAOYSA-N	Phenylpropanoids and polyketides; Phenylpropanoids and polyketides; Phenylpropanoids and polyketides	Flavonoids; Flavonoids; Flavonoids	Flavonoid glycosides; Flavonoid glycosides; Flavonoid glycosides	NA	3	103.014872154611	73.0320228036557	150.559350073251	70.1042410866313
604	831.50417	831.505272518	1.32324254602305	C25H36O5	2M-H	manoalide; Colupox b; Colupox a	208467; 62861; 62859	HMDB0254329; HMDB0039598; HMDB0039596	; ;	; ;	; ;	; ;	4009; ;	; 36136-11-5; 18944-21-3	CC(CCC1=C(C)CCCC1(C)C)=CCCC1=CCC(OC1O)C1=CC(=O)OC1O; CC(C)C1CC2(CC=C(C)C)C(O1)=C(CC1OC1(C)C)C(=O)C(C(=O)C(C)C)=C2O; CC(C)C(=O)C1=C(O)C(CC=C(C)C)(CC=C(C)C)C(=O)C2=C1OC(C2)C(C)(C)O	FGJIDQWRRLDGDB-UHFFFAOYSA-N; OIQBFSJIAYCREW-UHFFFAOYSA-N; PJJKEFBNTHAOBF-UHFFFAOYSA-N	Lipids and lipid-like molecules; Organoheterocyclic compounds; Organoheterocyclic compounds	Prenol lipids; Benzofurans; Benzofurans	Terpene lactones; Unclassified; Unclassified	NA	3	6770.05396656315	6356.66164456122	6815.1067730737	6147.99655041723
605	833.51638	833.518553602	2.60742756476915	C43H79O13P	M-H	PI(34:2)	24674	HMDB0009784	NA	LMGP06010959	NA	73212	46891796	219584-66-4	[C@]([H])(OC(CCCCCCC/C=C\C/C=C\CCCCC)=O)(COP(=O)(O)O[C@H]1[C@H](O)[C@@H](O)[C@H](O)[C@@H](O)[C@H]1O)COC(CCCCCCCCCCCCCCC)=O	BSNJSZUDOMPYIR-CUKLWHKZSA-N	Lipids and lipid-like molecules	Glycerophospholipids	Glycerophosphoinositols	NA	1	7987.64765631392	7084.56911245884	8143.42978869087	6795.02197990135
606	834.52266	834.526651297	4.78074120188822	C44H80NO10P	M+Na-2H	PS(38:3)	22146	HMDB0012382	78549	LMGP03010885	NA	84512	52925994	NA	C(O)(=O)[C@@]([H])(N)COP(OC[C@]([H])(OC(CCCCCC/C=C\C/C=C\C/C=C\CCCCC)=O)COC(CCCCCCCCCCCCCCCCC)=O)(=O)O	LIBQKAKFGGIIDU-NVSSCHKGSA-N	Lipids and lipid-like molecules	Glycerophospholipids	Glycerophosphoserines	NA	1	3665.75669552366	3210.31238174665	3595.80858915882	3042.44631354966
607	835.53102	835.53420319	3.80511728518713	C43H81O13P	M-H	PI(34:1)	50431	HMDB0009782	NA	NA	NA	88392	NA	NA	[H][C@@](COC(=O)CCCCCCCCCCCCCCC)(COP(O)(=O)O[C@H]1C(O)C(O)C(O)[C@@H](O)C1O)OC(=O)CCCCCCCCC\C=C/CCCCCC	YVNORLDGMYIHEG-YXPBIPRFSA-N	Lipids and lipid-like molecules	Glycerophospholipids	Glycerophosphoinositols	NA	1	1357.65679407067	1144.94862779409	1398.3069498309	1084.84742618035
608	847.49486	847.491394613	4.09051424788268	C50H75O10P	M-H2O-H	PG(44:12)	23455	HMDB0116605	79802	LMGP04010977	NA	NA	52927240	NA	[H][C@](O)(CO)COP(OC[C@]([H])(OC(CC/C=C\C/C=C\C/C=C\C/C=C\C/C=C\C/C=C\CC)=O)COC(CC/C=C\C/C=C\C/C=C\C/C=C\C/C=C\C/C=C\CC)=O)(=O)O	XACKZSRNTPEYBU-ZGXYWNPTSA-N	Lipids and lipid-like molecules	Glycerophospholipids	Glycerophosphoglycerols	NA	1	456.561270589983	342.675534643837	244.722595849801	187.239201732822
609	850.51573	850.515906989	0.205465361299044	C47H78NO8P	M+Cl	PE(42:8)	20590	HMDB0009309	60705	LMGP02010901	C00350	NA	52924602	NA	[C@](COP(=O)(O)OCCN)([H])(OC(CC/C=C\C/C=C\C/C=C\C/C=C\C/C=C\C/C=C\CC)=O)COC(CCCCCCCCC/C=C\C/C=C\CCCCC)=O	SGQIECCWAOPTNL-LEFPGAKQSA-N	Lipids and lipid-like molecules	Glycerophospholipids	Glycerophosphoethanolamines	*	1	224.472911563044	134.08940127694	150.46586674815	84.143621441343
610	852.53085	852.531557053	0.830937515832732	C47H80NO8P	M+Cl	PE(42:7)	20559	HMDB0009276	60672	LMGP02010870	C00350	NA	52924571	NA	[C@](COP(=O)(O)OCCN)([H])(OC(CC/C=C\C/C=C\C/C=C\C/C=C\C/C=C\C/C=C\CC)=O)COC(CCCCCCCCC/C=C\CCCCCCCC)=O	XRZUHOFZIRSWMJ-HYRAUDIFSA-N	Lipids and lipid-like molecules	Glycerophospholipids	Glycerophosphoethanolamines	*	1	156.836351936088	166.261121286272	262.035315284901	170.342842161173
611	853.54180	853.539071472	3.19811430481407	C51H78O8	M+Cl	Staphyloxanthin	211986	HMDB0258483	NA	NA	NA	NA	NA	NA	CCC(C)CCCCCCCCCCC(=O)OCC1OC(OC(=O)C(C)=CC=CC(C)=CC=CC(C)=CC=CC=C(C)C=CC=C(C)CCC=C(C)C)C(O)C(O)C1O	PDOUICUKTQRPHO-UHFFFAOYSA-N	Lipids and lipid-like molecules	Prenol lipids	Triterpenoids	NA	1	479.849549960729	490.224865559547	753.782588081698	483.496256969058
612	859.53426	859.53420319	0.0697057997621627	C45H81O13P	M-H	PI(36:3)	50435	HMDB0009787	NA	NA	NA	88391	NA	NA	[H][C@@](COC(=O)CCCCCCCCCCCCCCC)(COP(O)(=O)O[C@H]1C(O)C(O)C(O)[C@@H](O)C1O)OC(=O)CCC\C=C/C\C=C/C\C=C/CCCCCCCC	QQCJRPYWJFBHNN-DAXZNSEHSA-N	Lipids and lipid-like molecules	Glycerophospholipids	Glycerophosphoinositols	NA	1	399.851326646014	353.236697023561	515.649949336516	321.840663263604
613	861.54878	861.549853254	1.24605561913836	C45H83O13P	M-H	PI(36:2)	50434	HMDB0009786	NA	NA	NA	88387	NA	NA	[H][C@@](COC(=O)CCCCCCCCCCCCCCC)(COP(O)(=O)O[C@H]1C(O)C(O)C(O)[C@@H](O)C1O)OC(=O)CCCCCCCCC\C=C/C\C=C/CCCCC	UJENRFPZRNBKKL-UWKRNJIGSA-N	Lipids and lipid-like molecules	Glycerophospholipids	Glycerophosphoinositols	NA	1	270.516047075765	220.214213644643	250.701869479854	219.339434444673
614	863.49252	863.495101768	2.99380564987518	C25H36O6	2M-H	Erinacine E; Colupdox a; Erinacine A	54566; 62860; 63489	HMDB0029656; HMDB0039597; HMDB0040291	86404; ; 94816	; ;	; ;	; ;	73082498; ; 9867477	178120-47-3; 35923-67-2;	CC(C)C1=C2C3CC=C4C5C(OC6OCC(O)(C4O)C(O)C56O)C3(C)CCC2(C)CC1; CC(C)C(=O)C1=C(O)C2(CC=C(C)C)CC(OC2=C(CC2OC2(C)C)C1=O)C(C)(C)O; CC(C)C1=C2C3=CC=C(CC(OC4OCC(O)C(O)C4O)C3(C)CCC2(C)CC1)C=O	YUCYEVHMFBEBSC-UHFFFAOYSA-N; KXYBBCKZQBTXQB-UHFFFAOYSA-N; LPPCHLAEVDUIIW-UHFFFAOYSA-N	Lipids and lipid-like molecules; Organoheterocyclic compounds; Lipids and lipid-like molecules	Prenol lipids; Benzofurans; Prenol lipids	Diterpenoids; Unclassified; Diterpenoids	NA	3	468.4875973918	374.469440632941	251.26100480332	153.172623685734
615	865.19825	865.198538384	0.333301661653524	C45H38O18	M-H	Procyanidin C1; Epicatechin-(4beta->8)-epicatechin-(4beta->6)-catechin; Epicatechin-(4beta->8)-epicatechin-(4beta->8)-catechin	61762; 255952; 255953	HMDB0038370; HMDB0303062; HMDB0303063	71824; ;	; ;	C17624; C17892; C17894	75643; 75642;	169853; 14237657; 13752000	37064-30-5; ;	[H][C@]1([C@@H](O)[C@H](OC2=CC(O)=CC(O)=C12)C1=CC(O)=C(O)C=C1)C1=C2O[C@@H]([C@H](O)[C@@]([H])(C3=C(O)C=C(O)C4=C3O[C@@H]([C@H](O)C4)C3=CC(O)=C(O)C=C3)C2=C(O)C=C1O)C1=CC(O)=C(O)C=C1; O[C@H]1CC2=C(O[C@@H]1C1=CC=C(O)C(O)=C1)C=C(O)C([C@@H]1[C@@H](O)[C@H](OC3=C1C(O)=CC(O)=C3[C@@H]1[C@@H](O)[C@H](OC3=C1C(O)=CC(O)=C3)C1=CC=C(O)C(O)=C1)C1=CC=C(O)C(O)=C1)=C2O; O[C@H]1CC2=C(O[C@@H]1C1=CC=C(O)C(O)=C1)C([C@@H…	MOJZMWJRUKIQGL-XILRTYJMSA-N; PBYRKMXDROOXMU-XKDUFCMJSA-N; MOJZMWJRUKIQGL-POEQRLLMSA-N	Phenylpropanoids and polyketides; Phenylpropanoids and polyketides; Phenylpropanoids and polyketides	Flavonoids; Flavonoids; Flavonoids	Biflavonoids and polyflavonoids; Biflavonoids and polyflavonoids; Biflavonoids and polyflavonoids	*	3	42.51298610363	14.6908505881623	36.8508992210527	17.6035005973233
616	866.51334	866.510760053	2.97502358355857	C48H80NO8P	M+K-2H	PC(40:8)	18429	HMDB0008156	59602	LMGP01010947	C00157	NA	24778983	NA	[C@](COP(=O)([O-])OCC[N+](C)(C)C)([H])(OC(CC/C=C\C/C=C\C/C=C\C/C=C\C/C=C\C/C=C\CC)=O)COC(CCCCCCC/C=C\C/C=C\CCCCC)=O	FCTKCFNDGVBOBD-YZXVGOFNSA-N	Lipids and lipid-like molecules	Glycerophospholipids	Glycerophosphocholines	*	1	275.582142222689	175.13422499245	134.922792014636	30.8519954647805
617	876.54131	876.539073082	2.55310336740703	C48H82NO12P	M-H2O-H	PS(DiMe(11,3)/DiMe(11,5)); PS(DiMe(11,5)/DiMe(11,3)); PS(DiMe(11,5)/DiMe(9,5))	83163; 83171; 83175	HMDB0061553; HMDB0061561; HMDB0061565	; ;	; ;	; ;	; ;	; ;	; ;	CCCCCC1=C(C)C(C)=C(CCCCCCCCCCC(=O)OC(COC(=O)CCCCCCCCCCC2=C(C)C(C)=C(CCC)O2)COP(O)(=O)OCC(N)C(O)=O)O1; CCCCCC1=C(C)C(C)=C(CCCCCCCCCCC(=O)OCC(COP(O)(=O)OCC(N)C(O)=O)OC(=O)CCCCCCCCCCC2=C(C)C(C)=C(CCC)O2)O1; CCCCCC1=C(C)C(C)=C(CCCCCCCCCCC(=O)OCC(COP(O)(=O)OCC(N)C(O)=O)OC(=O)CCCCCCCCC2=C(C)C(C)=C(CCCCC)O2)O1	HEQPZQKSJRRKBZ-UHFFFAOYSA-N; SBWYEOXYAREICM-UHFFFAOYSA-N; MZCHQUPJRSRWTG-UHFFFAOYSA-N	Lipids and lipid-like molecules; Lipids and lipid-like molecules; Lipids and lipid-like molecules	Glycerophospholipids; Glycerophospholipids; Glycerophospholipids	Glycerophosphoserines; Glycerophosphoserines; Glycerophosphoserines	NA	3	230.232710516046	224.295359420046	399.811412018901	230.857854571045
618	878.54807	878.547207117	0.980394562318632	C49H82NO8P	M+Cl	PE(44:8)	20790	HMDB0009573	60962	LMGP02011101	C00350	NA	52924802	NA	[C@](COP(=O)(O)OCCN)([H])(OC(CC/C=C\C/C=C\C/C=C\C/C=C\C/C=C\C/C=C\CC)=O)COC(CCCCCCCCCCC/C=C\C/C=C\CCCCC)=O	PZOFJKJVUSUYLU-FQZMMQODSA-N	Lipids and lipid-like molecules	Glycerophospholipids	Glycerophosphoethanolamines	*	1	202.676266328837	194.210974088752	382.435576741944	214.506885723398
619	967.57676	967.580168792	3.52515332560348	C28H40N2O5	2M-H	Gallopamil	207058	HMDB0252599	2999	NA	C13764	NA	1234	16662-47-8	COC1=CC(=CC(OC)=C1OC)C(CCCN(C)CCC1=CC(OC)=C(OC)C=C1)(C#N)C(C)C	XQLWNAFCTODIRK-UHFFFAOYSA-N	Benzenoids	Benzene and substituted derivatives	Phenylbutylamines	*	1	331.397536228448	320.887979488405	472.735743340139	272.577443530334
620	988.55680	988.555667387	1.1468508535294	C53H84NO14P	M-H	Deforolimus	199119	HMDB0242756	NA	NA	NA	NA	71433797	NA	COC1CC(CC(C)C2CC(=O)C(C)C=C(C)C(O)C(OC)C(=O)C(C)CC(C)C=CC=CC=C(C)C(CC3CCC(C)C(O)(O3)C(=O)C(=O)N3CCCCC3C(=O)O2)OC)CCC1OP(C)(C)=O	BUROJSBIWGDYCN-UHFFFAOYSA-N	Phenylpropanoids and polyketides	Macrolide lactams	Unclassified	NA	1	590.948247710394	575.471327659661	866.584624182467	512.828992399543
