# Supplementary material for: Integration of Spatiotemporal Multi‐Omics in Peach Fruit Unravels a Metabolic Niche and the Genetic Basis of Trichome‐Mediated Stress Adaptation
Source: Adv Sci (Weinh). 2026 Apr 27;13(41):e20438. doi: 10.1002/advs.202520438 (PMC13335457; doi:10.1002/advs.202520438)
Supplement: Supplementary file 2 — Supporting File 2: advs75459‐sup‐0002‐TableS1‐S13.zip[Correction added on 27 April 2026 after first online publication: Supporting file has been updated.] [file ADVS-13-e20438-s001.zip › Supplemental Tables-AS-20260423/Table S10.DEGs_for_all_clusters.xlsx]

## Sheet: Table S10.DEGs_for_all_clusters
gene	p_val	avg_logFC	pct.1	pct.2	p_val_adj	cluster	gene_diff	gene_id	gene_name	gene_description	TFs_Family	GO_id	GO_term	KEGG_id	KEGG_description	BLAST_on_TAIR10
Prupe.1G477200	0	1.21033504443423	0.916	0.658	0	Skin/Exocarp_Mesocarp	1.392	Prupe.1G477200_v2.0.a1	Prupe.1G477200	BURP domain protein RD22	--	--	--	--	--	--
Prupe.6G286000	0	1.06336001797733	0.516	0.529	0	Skin/Exocarp_Mesocarp	0.975	Prupe.6G286000_v2.0.a1	Prupe.6G286000	probable WRKY transcription factor 33	WRKY	GO:0003700,GO:0005634,GO:0009737,GO:0009738,GO:0009739,GO:0009740,GO:0009788,GO:0009938,GO:0043565,GO:0045893	DNA-binding transcription factor activity|nucleus|response to abscisic acid|abscisic acid-activated signaling pathway|response to gibberellin|gibberellic acid mediated signaling pathway|negative regulation of abscisic acid-activated signaling pathway|negative regulation of gibberellic acid mediated signaling pathway|sequence-specific DNA binding|positive regulation of transcription, DNA-templated	--	--	--
Prupe.1G117200	0	0.960203408999792	0.476	0.531	0	Skin/Exocarp_Mesocarp	0.896	Prupe.1G117200_v2.0.a1	Prupe.1G117200	ATP-citrate synthase beta chain protein 2	--	GO:0003878,GO:0005524,GO:0005829,GO:0005886,GO:0006085,GO:0006629,GO:0009346,GO:0046872	ATP citrate synthase activity|ATP binding|cytosol|plasma membrane|acetyl-CoA biosynthetic process|lipid metabolic process|citrate lyase complex|metal ion binding	--	--	ACLB-2
Prupe.6G122100	0	0.934556865046475	0.642	0.631	0	Skin/Exocarp_Mesocarp	1.017	Prupe.6G122100_v2.0.a1	Prupe.6G122100	hypothetical protein PRUPE_6G122100	--	GO:0005524,GO:0016021,GO:0016887	ATP binding|integral component of membrane|ATPase activity	--	--	ABCG36
Prupe.5G004000	0	0.745420402679437	0.668	0.583	0	Skin/Exocarp_Mesocarp	1.146	Prupe.5G004000_v2.0.a1	Prupe.5G004000	hypothetical protein PRUPE_5G004000	--	GO:0005789,GO:0009734,GO:0016021,GO:0055085	endoplasmic reticulum membrane|auxin-activated signaling pathway|integral component of membrane|transmembrane transport	--	--	--
Prupe.1G250100	7.32413769319428e-310	0.94899013800116	0.611	0.663	1.39319747199942e-305	Skin/Exocarp_Mesocarp	0.922	Prupe.1G250100_v2.0.a1	Prupe.1G250100	hypothetical protein PRUPE_1G250100	--	GO:0003878,GO:0005524,GO:0005829,GO:0006085,GO:0006633,GO:0009346	ATP citrate synthase activity|ATP binding|cytosol|acetyl-CoA biosynthetic process|fatty acid biosynthetic process|citrate lyase complex	--	--	ACLA-2
Prupe.4G157900	3.45291004612431e-266	0.585501709184709	0.71	0.497	6.56812548973766e-262	Skin/Exocarp_Mesocarp	1.429	Prupe.4G157900_v2.0.a1	Prupe.4G157900	probable leucine-rich repeat receptor-like serine/threonine-protein kinase At3g14840 isoform X2	--	--	--	--	--	--
Prupe.3G196800	5.15876904964545e-257	0.42621952718602	0.495	0.592	9.81301048623557e-253	Skin/Exocarp_Mesocarp	0.836	Prupe.3G196800_v2.0.a1	Prupe.3G196800	acetyl-CoA acetyltransferase cytosolic 1	--	GO:0003857,GO:0003985,GO:0003988,GO:0004300,GO:0005739,GO:0005777,GO:0005829,GO:0005886,GO:0006635,GO:0008299,GO:0009846,GO:0009860,GO:0016125,GO:0046872	3-hydroxyacyl-CoA dehydrogenase activity|acetyl-CoA C-acetyltransferase activity|acetyl-CoA C-acyltransferase activity|enoyl-CoA hydratase activity|mitochondrion|peroxisome|cytosol|plasma membrane|fatty acid beta-oxidation|isoprenoid biosynthetic process|pollen germination|pollen tube growth|sterol metabolic process|metal ion binding	--	--	--
Prupe.7G137000	1.58050869299356e-245	1.46954750648748	0.412	0.173	3.00644363581234e-241	Skin/Exocarp_Mesocarp	2.382	Prupe.7G137000_v2.0.a1	Prupe.7G137000	patatin-like protein 3	--	GO:0004620,GO:0005737,GO:0006952,GO:0009737,GO:0016042,GO:0047372	phospholipase activity|cytoplasm|defense response|response to abscisic acid|lipid catabolic process|acylglycerol lipase activity	--	--	--
Prupe.4G158000	1.77252826459243e-245	0.571485204907448	0.925	0.779	3.37170326490772e-241	Skin/Exocarp_Mesocarp	1.187	Prupe.4G158000_v2.0.a1	Prupe.4G158000	probable LRR receptor-like serine/threonine-protein kinase At1g53430	--	--	--	--	--	--
Prupe.7G177800	8.06391262481921e-244	0.920934024087325	0.486	0.395	1.53391745949311e-239	Skin/Exocarp_Mesocarp	1.23	Prupe.7G177800_v2.0.a1	Prupe.7G177800	hypothetical protein PRUPE_7G177800	--	GO:0003333,GO:0005886,GO:0015171,GO:0016021	amino acid transmembrane transport|plasma membrane|amino acid transmembrane transporter activity|integral component of membrane	--	--	--
Prupe.3G312900	3.673299509049e-234	0.659886634494399	0.566	0.244	6.98735032611301e-230	Skin/Exocarp_Mesocarp	2.32	Prupe.3G312900_v2.0.a1	Prupe.3G312900	aspartokinase 2, chloroplastic isoform X1	--	GO:0004072,GO:0005524,GO:0009088,GO:0009089,GO:0009570	aspartate kinase activity|ATP binding|threonine biosynthetic process|lysine biosynthetic process via diaminopimelate|chloroplast stroma	--	--	AK2
Prupe.4G036800	2.87908139682352e-233	0.420372457881474	0.513	0.629	5.4765886330377e-229	Skin/Exocarp_Mesocarp	0.816	Prupe.4G036800_v2.0.a1	Prupe.4G036800	PREDICTED: F-box protein At1g61340-like	--	GO:0006970,GO:0009611,GO:0009617,GO:0009651,GO:0009737,GO:0009751,GO:0009753,GO:0009961	response to osmotic stress|response to wounding|response to bacterium|response to salt stress|response to abscisic acid|response to salicylic acid|response to jasmonic acid|response to 1-aminocyclopropane-1-carboxylic acid	--	--	--
Prupe.6G361700	7.64972754919401e-233	0.393960066828184	0.539	0.611	1.45513117440768e-228	Skin/Exocarp_Mesocarp	0.882	Prupe.6G361700_v2.0.a1	Prupe.6G361700	hypothetical protein PRUPE_6G361700	--	GO:0004452,GO:0008299,GO:0015979,GO:0015995,GO:0016787,GO:0046872,GO:0050992	isopentenyl-diphosphate delta-isomerase activity|isoprenoid biosynthetic process|photosynthesis|chlorophyll biosynthetic process|hydrolase activity|metal ion binding|dimethylallyl diphosphate biosynthetic process	--	--	--
Prupe.1G476200	2.76357839182199e-232	1.00993775299533	0.893	0.654	5.25687881692379e-228	Skin/Exocarp_Mesocarp	1.365	Prupe.1G476200_v2.0.a1	Prupe.1G476200	hypothetical protein PRUPE_1G476200	--	--	--	--	--	--
Prupe.3G046100	1.67321410513935e-226	0.286347068983817	0.494	0.544	3.18278787079607e-222	Skin/Exocarp_Mesocarp	0.908	Prupe.3G046100_v2.0.a1	Prupe.3G046100	probable phospholipid-transporting ATPase 4 isoform X1	--	GO:0000139,GO:0000287,GO:0004012,GO:0005524,GO:0005802,GO:0005886,GO:0016021,GO:0045332,GO:0048194	Golgi membrane|magnesium ion binding|phospholipid-translocating ATPase activity|ATP binding|trans-Golgi network|plasma membrane|integral component of membrane|phospholipid translocation|Golgi vesicle budding	--	--	ALA6
Prupe.1G085400	5.69218418559297e-225	0.289086890926168	0.425	0.478	1.08276727578349e-220	Skin/Exocarp_Mesocarp	0.889	Prupe.1G085400_v2.0.a1	Prupe.1G085400	hypothetical protein PRUPE_1G085400	--	GO:0003958,GO:0005783,GO:0005789,GO:0005829,GO:0009507,GO:0009698,GO:0010181,GO:0016021,GO:0016491,GO:0050660,GO:0050661	NADPH-hemoprotein reductase activity|endoplasmic reticulum|endoplasmic reticulum membrane|cytosol|chloroplast|phenylpropanoid metabolic process|FMN binding|integral component of membrane|oxidoreductase activity|flavin adenine dinucleotide binding|NADP binding	--	--	--
Prupe.1G477400	1.09108471827748e-216	0.839454974321074	0.857	0.631	2.07546135110742e-212	Skin/Exocarp_Mesocarp	1.358	Prupe.1G477400_v2.0.a1	Prupe.1G477400	hypothetical protein PRUPE_1G477400	--	GO:0005768,GO:0005794,GO:0005802,GO:0009651	endosome|Golgi apparatus|trans-Golgi network|response to salt stress	--	--	--
Prupe.5G109500	2.82705531727836e-216	0.713106565826824	0.386	0.51	5.3776246245269e-212	Skin/Exocarp_Mesocarp	0.757	Prupe.5G109500_v2.0.a1	Prupe.5G109500	hypothetical protein PRUPE_5G109500	--	--	--	--	--	--
Prupe.5G088900	1.4185834428913e-212	0.779862877118828	0.398	0.428	2.69842942506784e-208	Skin/Exocarp_Mesocarp	0.93	Prupe.5G088900_v2.0.a1	Prupe.5G088900	hydroxymethylglutaryl-CoA synthase	--	GO:0004421,GO:0005829,GO:0006084,GO:0009506,GO:0010142,GO:0016126,GO:0019287	hydroxymethylglutaryl-CoA synthase activity|cytosol|acetyl-CoA metabolic process|plasmodesma|farnesyl diphosphate biosynthetic process, mevalonate pathway|sterol biosynthetic process|isopentenyl diphosphate biosynthetic process, mevalonate pathway	--	--	--
Prupe.7G229500	8.55668440632075e-205	0.271359462244539	0.43	0.657	1.62765250777033e-200	Skin/Exocarp_Mesocarp	0.654	Prupe.7G229500_v2.0.a1	Prupe.7G229500	hypothetical protein PRUPE_7G229500	--	GO:0005886,GO:0031225	plasma membrane|anchored component of membrane	--	--	--
Prupe.4G002700	1.01002406303039e-202	1.07822154508553	0.405	0.198	1.92126777269641e-198	Skin/Exocarp_Mesocarp	2.045	Prupe.4G002700_v2.0.a1	Prupe.4G002700	hypothetical protein PRUPE_4G002700	--	GO:0004161,GO:0004337,GO:0005737,GO:0006695,GO:0033384,GO:0045337,GO:0046872	dimethylallyltranstransferase activity|geranyltranstransferase activity|cytoplasm|cholesterol biosynthetic process|geranyl diphosphate biosynthetic process|farnesyl diphosphate biosynthetic process|metal ion binding	ko00900	Terpenoid backbone biosynthesis	FPS2
Prupe.3G015900	7.77329301514542e-201	0.452030440218922	0.407	0.549	1.47863579734096e-196	Skin/Exocarp_Mesocarp	0.741	Prupe.3G015900_v2.0.a1	Prupe.3G015900	glutamate decarboxylase 1-like	--	GO:0004351,GO:0005516,GO:0005829,GO:0006538,GO:0030170,GO:0046686	glutamate decarboxylase activity|calmodulin binding|cytosol|glutamate catabolic process|pyridoxal phosphate binding|response to cadmium ion	ko00250,ko00410,ko00430,ko00650	Alanine, aspartate and glutamate metabolism|beta-Alanine metabolism|Taurine and hypotaurine metabolism|Butanoate metabolism	GAD1
Prupe.7G162300	4.77725655787454e-200	0.455326451369869	0.686	0.684	9.08729742438895e-196	Skin/Exocarp_Mesocarp	1.003	Prupe.7G162300_v2.0.a1	Prupe.7G162300	hypothetical protein PRUPE_7G162300	--	GO:0008517,GO:0009507,GO:0009941,GO:0015230,GO:0016021,GO:0031969	folic acid transmembrane transporter activity|chloroplast|chloroplast envelope|FAD transmembrane transporter activity|integral component of membrane|chloroplast membrane	--	--	--
Prupe.6G091700	1.48927290998717e-199	0.492848103681428	0.778	0.822	2.83289492937759e-195	Skin/Exocarp_Mesocarp	0.946	Prupe.6G091700_v2.0.a1	Prupe.6G091700	mitogen-activated protein kinase 3	--	GO:0004672,GO:0004707,GO:0005524,GO:0005634,GO:0005737,GO:0006468,GO:0006970,GO:0006979,GO:0009409,GO:0009414,GO:0009555,GO:0009611,GO:0009617,GO:0009626,GO:0009738,GO:0010120,GO:0010183,GO:0010200,GO:0010224,GO:0010229,GO:0010468,GO:0035556,GO:0042742,GO:0048481,GO:0050826,GO:0050832,GO:0080136,GO:1901002,GO:1902065	protein kinase activity|MAP kinase activity|ATP binding|nucleus|cytoplasm|protein phosphorylation|response to osmotic stress|response to oxidative stress|response to cold|response to water deprivation|pollen development|response to wounding|response to bacterium|plant-type hypersensitive response|abscisic acid-activated signaling pathway|camalexin biosynthetic process|pollen tube guidance|respons…	ko04016,ko04626	MAPK signaling pathway - plant|Plant-pathogen interaction	MPK3
Prupe.7G200800	2.36402992799791e-199	0.437245855350778	0.297	0.176	4.49685772903762e-195	Skin/Exocarp_Mesocarp	1.688	Prupe.7G200800_v2.0.a1	Prupe.7G200800	hypothetical protein PRUPE_7G200800	--	GO:0005777,GO:0009620,GO:0009695,GO:0010181,GO:0010193,GO:0016629,GO:0031408,GO:0042802,GO:0048443	peroxisome|response to fungus|jasmonic acid biosynthetic process|FMN binding|response to ozone|12-oxophytodienoate reductase activity|oxylipin biosynthetic process|identical protein binding|stamen development	--	--	--
Prupe.7G187600	1.35592954793042e-192	0.197696857712615	0.445	0.545	2.57924918607324e-188	Skin/Exocarp_Mesocarp	0.817	Prupe.7G187600_v2.0.a1	Prupe.7G187600	thioredoxin reductase NTRB	--	GO:0004791,GO:0005759,GO:0019430	thioredoxin-disulfide reductase activity|mitochondrial matrix|removal of superoxide radicals	--	--	NTR2
Prupe.6G028100	3.61991564101643e-185	0.664260572629968	0.303	0.135	6.88580353234145e-181	Skin/Exocarp_Mesocarp	2.244	Prupe.6G028100_v2.0.a1	Prupe.6G028100	farnesyl pyrophosphate synthase 1	--	GO:0004161,GO:0004337,GO:0005737,GO:0006695,GO:0033384,GO:0045337,GO:0046872	dimethylallyltranstransferase activity|geranyltranstransferase activity|cytoplasm|cholesterol biosynthetic process|geranyl diphosphate biosynthetic process|farnesyl diphosphate biosynthetic process|metal ion binding	ko00900	Terpenoid backbone biosynthesis	FPS1
Prupe.1G127800	1.69020583170885e-180	1.22292491148268	0.849	0.785	3.21510953307657e-176	Skin/Exocarp_Mesocarp	1.082	Prupe.1G127800_v2.0.a1	Prupe.1G127800	hypothetical protein PRUPE_1G127800	--	GO:0006952,GO:0009607	defense response|response to biotic stimulus	--	--	--
Prupe.5G107500	2.15137725709271e-180	0.650750481764768	0.52	0.49	4.09234981844176e-176	Skin/Exocarp_Mesocarp	1.061	Prupe.5G107500_v2.0.a1	Prupe.5G107500	hypothetical protein PRUPE_5G107500	--	--	--	--	--	--
Prupe.6G162100	3.49693412858147e-177	0.305527614226223	0.596	0.674	6.65186809938766e-173	Skin/Exocarp_Mesocarp	0.884	Prupe.6G162100_v2.0.a1	Prupe.6G162100	uncharacterized protein LOC18778509	--	GO:0002239,GO:0004497,GO:0071949	response to oomycetes|monooxygenase activity|FAD binding	--	--	--
Prupe.3G031100	4.47361359625719e-177	0.285031438097941	0.54	0.576	8.50970778280042e-173	Skin/Exocarp_Mesocarp	0.938	Prupe.3G031100_v2.0.a1	Prupe.3G031100	alanine aminotransferase 2, mitochondrial	--	GO:0001666,GO:0004021,GO:0005739,GO:0009058,GO:0030170,GO:0042853	response to hypoxia|L-alanine:2-oxoglutarate aminotransferase activity|mitochondrion|biosynthetic process|pyridoxal phosphate binding|L-alanine catabolic process	--	--	ALAAT2
Prupe.7G147900	8.311849291051e-172	0.595349483013831	0.939	0.899	1.58107997214372e-167	Skin/Exocarp_Mesocarp	1.044	Prupe.7G147900_v2.0.a1	Prupe.7G147900	probable vacuolar amino acid transporter YPQ1	--	GO:0015174,GO:0034488,GO:0071627	basic amino acid transmembrane transporter activity|basic amino acid transmembrane export from vacuole|integral component of fungal-type vacuolar membrane	--	--	--
Prupe.8G201000	1.34738488348571e-171	0.613791859155273	0.801	0.654	2.56299552536651e-167	Skin/Exocarp_Mesocarp	1.225	Prupe.8G201000_v2.0.a1	Prupe.8G201000	hypothetical protein PRUPE_8G201000	--	GO:0004553,GO:0005618,GO:0010411,GO:0016762,GO:0042546,GO:0048046,GO:0071555	hydrolase activity, hydrolyzing O-glycosyl compounds|cell wall|xyloglucan metabolic process|xyloglucan:xyloglucosyl transferase activity|cell wall biogenesis|apoplast|cell wall organization	--	--	--
Prupe.1G245100	5.71968024263754e-170	0.597293041861983	0.586	0.194	1.08799757575451e-165	Skin/Exocarp_Mesocarp	3.021	Prupe.1G245100_v2.0.a1	Prupe.1G245100	non-functional NADPH-dependent codeinone reductase 2	--	GO:0005829,GO:0016491	cytosol|oxidoreductase activity	--	--	--
Prupe.6G324400	4.66467777664063e-169	0.719206852234977	0.22	0.123	8.87315006672581e-165	Skin/Exocarp_Mesocarp	1.789	Prupe.6G324400_v2.0.a1	Prupe.6G324400	hypothetical protein PRUPE_6G324600	--	GO:0005737,GO:0016702,GO:0031408,GO:0046872	cytoplasm|oxidoreductase activity, acting on single donors with incorporation of molecular oxygen, incorporation of two atoms of oxygen|oxylipin biosynthetic process|metal ion binding	ko00591	Linoleic acid metabolism	--
Prupe.7G045000	7.21639416195293e-166	0.4059687098268	0.409	0.532	1.37270249748669e-161	Skin/Exocarp_Mesocarp	0.769	Prupe.7G045000_v2.0.a1	Prupe.7G045000	hypothetical protein PRUPE_7G045000	--	GO:0003729,GO:0005737,GO:0008168,GO:0008757,GO:0055088	mRNA binding|cytoplasm|methyltransferase activity|S-adenosylmethionine-dependent methyltransferase activity|lipid homeostasis	--	--	--
Prupe.3G082000	2.7311479223045e-164	0.428399650078523	0.663	0.689	5.19518957780762e-160	Skin/Exocarp_Mesocarp	0.962	Prupe.3G082000_v2.0.a1	Prupe.3G082000	uncharacterized protein LOC18784010	--	--	--	--	--	--
Prupe.8G065300	1.84595499221526e-163	0.467492518396906	0.92	0.896	3.51137558619186e-159	Skin/Exocarp_Mesocarp	1.027	Prupe.8G065300_v2.0.a1	Prupe.8G065300	bifunctional riboflavin biosynthesis protein RIBA 1, chloroplastic	--	GO:0003935,GO:0005525,GO:0008686,GO:0009231,GO:0009507,GO:0009570,GO:0016020,GO:0046872	GTP cyclohydrolase II activity|GTP binding|3,4-dihydroxy-2-butanone-4-phosphate synthase activity|riboflavin biosynthetic process|chloroplast|chloroplast stroma|membrane|metal ion binding	ko00740,ko00790	Riboflavin metabolism|Folate biosynthesis	--
Prupe.6G223400	7.1264405073481e-163	0.590725714509999	0.946	0.799	1.35559151330776e-158	Skin/Exocarp_Mesocarp	1.184	Prupe.6G223400_v2.0.a1	Prupe.6G223400	hypothetical protein PRUPE_6G223400	--	GO:0004601,GO:0005576,GO:0006979,GO:0009651,GO:0020037,GO:0042744,GO:0046872	peroxidase activity|extracellular region|response to oxidative stress|response to salt stress|heme binding|hydrogen peroxide catabolic process|metal ion binding	--	--	PER73
Prupe.1G152100	8.26309779915449e-160	0.612453314951825	0.226	0.108	1.57180646335517e-155	Skin/Exocarp_Mesocarp	2.093	Prupe.1G152100_v2.0.a1	Prupe.1G152100	hypothetical protein PRUPE_1G152100	--	GO:0004190,GO:0006508,GO:0030163,GO:0042802,GO:0045735	aspartic-type endopeptidase activity|proteolysis|protein catabolic process|identical protein binding|nutrient reservoir activity	--	--	--
Prupe.6G267300	9.90382046045552e-160	0.420893783673996	0.426	0.31	1.88390472798785e-155	Skin/Exocarp_Mesocarp	1.374	Prupe.6G267300_v2.0.a1	Prupe.6G267300	hypothetical protein PRUPE_6G267300	--	GO:0005802,GO:0005887,GO:0030148,GO:0030173,GO:0030176,GO:0033188,GO:0045140,GO:0046513,GO:0047493	trans-Golgi network|integral component of plasma membrane|sphingolipid biosynthetic process|integral component of Golgi membrane|integral component of endoplasmic reticulum membrane|sphingomyelin synthase activity|inositol phosphoceramide synthase activity|ceramide biosynthetic process|ceramide cholinephosphotransferase activity	--	--	--
Prupe.1G127300	1.03086914240752e-158	1.18471053720907	0.271	0.104	1.96091928268758e-154	Skin/Exocarp_Mesocarp	2.606	Prupe.1G127300_v2.0.a1	Prupe.1G127300	major allergen Pru ar 1	--	GO:0006952,GO:0009607	defense response|response to biotic stimulus	--	--	--
Prupe.6G001600	1.84126568497764e-157	0.095822654425342	0.479	0.668	3.50245558596448e-153	Skin/Exocarp_Mesocarp	0.717	Prupe.6G001600_v2.0.a1	Prupe.6G001600	hypothetical protein PRUPE_6G001600	--	GO:0000287,GO:0004743,GO:0005524,GO:0005737,GO:0016301,GO:0030955	magnesium ion binding|pyruvate kinase activity|ATP binding|cytoplasm|kinase activity|potassium ion binding	--	--	--
Prupe.1G002500	3.6017400850552e-157	0.825905234540182	0.451	0.498	6.85122998979201e-153	Skin/Exocarp_Mesocarp	0.906	Prupe.1G002500_v2.0.a1	Prupe.1G002500	beta-amyrin 28-oxidase	--	GO:0004497,GO:0005506,GO:0007275,GO:0010268,GO:0016021,GO:0016125,GO:0016132,GO:0016135,GO:0016709,GO:0020037,GO:0055114	monooxygenase activity|iron ion binding|multicellular organism development|brassinosteroid homeostasis|integral component of membrane|sterol metabolic process|brassinosteroid biosynthetic process|saponin biosynthetic process|oxidoreductase activity, acting on paired donors, with incorporation or reduction of molecular oxygen, NAD(P)H as one donor, and incorporation of one atom of oxygen|heme bind…	--	--	--
Prupe.1G273200	3.701980720948e-157	0.10302821871063	0.362	0.522	7.04190772738729e-153	Skin/Exocarp_Mesocarp	0.693	Prupe.1G273200_v2.0.a1	Prupe.1G273200	sphinganine C4-monooxygenase 1	--	GO:0000170,GO:0005506,GO:0005783,GO:0005789,GO:0005794,GO:0009640,GO:0016021,GO:0030148,GO:0046520	sphingosine hydroxylase activity|iron ion binding|endoplasmic reticulum|endoplasmic reticulum membrane|Golgi apparatus|photomorphogenesis|integral component of membrane|sphingolipid biosynthetic process|sphingoid biosynthetic process	--	--	--
Prupe.3G100300	2.33621746454393e-155	0.482551378985833	0.95	0.87	4.44395286105546e-151	Skin/Exocarp_Mesocarp	1.092	Prupe.3G100300_v2.0.a1	Prupe.3G100300	chaperone protein dnaJ 8, chloroplastic	--	GO:0005634,GO:0009416,GO:0009507,GO:0009570	nucleus|response to light stimulus|chloroplast|chloroplast stroma	--	--	--
Prupe.2G157000	1.05892983929472e-153	0.300970860641369	0.739	0.765	2.01429634030642e-149	Skin/Exocarp_Mesocarp	0.966	Prupe.2G157000_v2.0.a1	Prupe.2G157000	hypothetical protein PRUPE_2G157000	--	GO:0004674,GO:0005524,GO:0005634,GO:0005829,GO:0009741,GO:0016301,GO:0046777	protein serine/threonine kinase activity|ATP binding|nucleus|cytosol|response to brassinosteroid|kinase activity|protein autophosphorylation	--	--	--
Prupe.6G032700	2.46213037917717e-153	0.430046563013379	0.768	0.66	4.68346440727082e-149	Skin/Exocarp_Mesocarp	1.164	Prupe.6G032700_v2.0.a1	Prupe.6G032700	hypothetical protein PRUPE_6G032700	--	GO:0003333,GO:0005886,GO:0006865,GO:0015171,GO:0015293,GO:0016020,GO:0016021	amino acid transmembrane transport|plasma membrane|amino acid transport|amino acid transmembrane transporter activity|symporter activity|membrane|integral component of membrane	--	--	--
Prupe.8G087000	2.06805398643759e-152	0.749774061785367	0.374	0.238	3.93385229300159e-148	Skin/Exocarp_Mesocarp	1.571	Prupe.8G087000_v2.0.a1	Prupe.8G087000	hypothetical protein PRUPE_8G087000	--	GO:0004310,GO:0005789,GO:0006696,GO:0008299,GO:0016021,GO:0051996	farnesyl-diphosphate farnesyltransferase activity|endoplasmic reticulum membrane|ergosterol biosynthetic process|isoprenoid biosynthetic process|integral component of membrane|squalene synthase activity	--	--	--
Prupe.4G279600	2.96906718692222e-151	0.444568318111611	0.5	0.491	5.64775960296344e-147	Skin/Exocarp_Mesocarp	1.018	Prupe.4G279600_v2.0.a1	Prupe.4G279600	NAC domain-containing protein 2	NAC	GO:0003677,GO:0005634,GO:0008361,GO:0009416,GO:0009611,GO:0009620,GO:0009744,GO:0009751,GO:0009753,GO:0009793,GO:0010099,GO:0010150,GO:0016032,GO:0043424,GO:0045892,GO:0045893	DNA binding|nucleus|regulation of cell size|response to light stimulus|response to wounding|response to fungus|response to sucrose|response to salicylic acid|response to jasmonic acid|embryo development ending in seed dormancy|regulation of photomorphogenesis|leaf senescence|viral process|protein histidine kinase binding|negative regulation of transcription, DNA-templated|positive regulation of t…	--	--	NAC025
Prupe.5G139100	7.72770747025825e-151	0.17195786269176	0.612	0.769	1.46996451499253e-146	Skin/Exocarp_Mesocarp	0.796	Prupe.5G139100_v2.0.a1	Prupe.5G139100	calnexin homolog 1	--	GO:0005509,GO:0005789,GO:0006457,GO:0016021,GO:0030246,GO:0051082	calcium ion binding|endoplasmic reticulum membrane|protein folding|integral component of membrane|carbohydrate binding|unfolded protein binding	--	--	--
Prupe.6G118800	9.96254560768874e-151	0.465004482917182	0.998	0.941	1.89507542549455e-146	Skin/Exocarp_Mesocarp	1.061	Prupe.6G118800_v2.0.a1	Prupe.6G118800	hypothetical protein PRUPE_6G118800	--	--	--	--	--	--
Prupe.2G005900	1.60232056670111e-148	0.480181062980936	0.3	0.141	3.04793418197886e-144	Skin/Exocarp_Mesocarp	2.128	Prupe.2G005900_v2.0.a1	Prupe.2G005900	hypothetical protein PRUPE_2G005900	--	GO:0004851,GO:0009236,GO:0009507,GO:0019354,GO:0055114	uroporphyrin-III C-methyltransferase activity|cobalamin biosynthetic process|chloroplast|siroheme biosynthetic process|oxidation-reduction process	--	--	UPM1
Prupe.7G240000	3.31178959063774e-148	0.0685420661912154	0.387	0.573	6.29968615931111e-144	Skin/Exocarp_Mesocarp	0.675	Prupe.7G240000_v2.0.a1	Prupe.7G240000	hypothetical protein PRUPE_7G240000	--	GO:0005886,GO:0010375	plasma membrane|stomatal complex patterning	--	--	--
Prupe.1G129000	2.26060361454953e-147	0.917353740876533	0.19	0.078	4.30012019559611e-143	Skin/Exocarp_Mesocarp	2.436	Prupe.1G129000_v2.0.a1	Prupe.1G129000	hypothetical protein PRUPE_1G129000	--	GO:0006952,GO:0009607	defense response|response to biotic stimulus	--	--	--
Prupe.7G090800	6.41375210296733e-145	0.557169453046374	0.173	0.042	1.22002392502645e-140	Skin/Exocarp_Mesocarp	4.119	Prupe.7G090800_v2.0.a1	Prupe.7G090800	hypothetical protein PRUPE_7G090800	--	GO:0004674,GO:0004683,GO:0005509,GO:0005524,GO:0005634,GO:0005737,GO:0005777,GO:0005778,GO:0006468,GO:0009738,GO:0009931,GO:0010857,GO:0018105,GO:0035556,GO:0046777	protein serine/threonine kinase activity|calmodulin-dependent protein kinase activity|calcium ion binding|ATP binding|nucleus|cytoplasm|peroxisome|peroxisomal membrane|protein phosphorylation|abscisic acid-activated signaling pathway|calcium-dependent protein serine/threonine kinase activity|calcium-dependent protein kinase activity|peptidyl-serine phosphorylation|intracellular signal transductio…	--	--	--
Prupe.4G029000	2.25088817810995e-143	0.222114033668711	0.668	0.76	4.28163949240075e-139	Skin/Exocarp_Mesocarp	0.879	Prupe.4G029000_v2.0.a1	Prupe.4G029000	transcription factor ILR3	bHLH	GO:0003700,GO:0005634,GO:0006355,GO:0019760,GO:0043565,GO:0046983	DNA-binding transcription factor activity|nucleus|regulation of transcription, DNA-templated|glucosinolate metabolic process|sequence-specific DNA binding|protein dimerization activity	--	--	--
Prupe.3G077600	1.26101433756911e-142	0.264327705630362	0.706	0.769	2.39870147292396e-138	Skin/Exocarp_Mesocarp	0.918	Prupe.3G077600_v2.0.a1	Prupe.3G077600	plastidic ATP/ADP-transporter	--	GO:0005471,GO:0005524,GO:0009536,GO:0009941,GO:0016020,GO:0016021,GO:0031969	ATP:ADP antiporter activity|ATP binding|plastid|chloroplast envelope|membrane|integral component of membrane|chloroplast membrane	--	--	AATP2
Prupe.1G214900	1.97805185452409e-142	0.347022760742426	0.8	0.773	3.76265023767572e-138	Skin/Exocarp_Mesocarp	1.035	Prupe.1G214900_v2.0.a1	Prupe.1G214900	ethylene-responsive transcription factor ERF113	AP2/ERF-ERF	GO:0003677,GO:0003700,GO:0005634,GO:0009873	DNA binding|DNA-binding transcription factor activity|nucleus|ethylene-activated signaling pathway	--	--	--
Prupe.2G078900	1.55797784898391e-139	0.673204803111553	0.356	0.241	2.9635854643372e-135	Skin/Exocarp_Mesocarp	1.477	Prupe.2G078900_v2.0.a1	Prupe.2G078900	diphosphomevalonate decarboxylase MVD2, peroxisomal	--	GO:0004163,GO:0005524,GO:0005777,GO:0005829,GO:0016126,GO:0019287	diphosphomevalonate decarboxylase activity|ATP binding|peroxisome|cytosol|sterol biosynthetic process|isopentenyl diphosphate biosynthetic process, mevalonate pathway	--	--	--
Prupe.3G026800	2.21517611297883e-137	0.622158050246895	0.336	0.262	4.21370800210833e-133	Skin/Exocarp_Mesocarp	1.282	Prupe.3G026800_v2.0.a1	Prupe.3G026800	hypothetical protein PRUPE_3G026800	--	GO:0019745,GO:0042300	pentacyclic triterpenoid biosynthetic process|beta-amyrin synthase activity	--	--	CAMS1
Prupe.4G285900	4.00681359931942e-136	0.156321056024938	0.51	0.609	7.62176082862541e-132	Skin/Exocarp_Mesocarp	0.837	Prupe.4G285900_v2.0.a1	Prupe.4G285900	hypothetical protein PRUPE_4G285900	--	GO:0005886,GO:0006955,GO:0009626	plasma membrane|immune response|plant-type hypersensitive response	--	--	--
Prupe.1G475800	4.98499925535072e-135	0.520300380122696	0.705	0.587	9.48246558352815e-131	Skin/Exocarp_Mesocarp	1.201	Prupe.1G475800_v2.0.a1	Prupe.1G475800	BURP domain protein RD22	--	GO:0005768,GO:0005794,GO:0005802,GO:0009651	endosome|Golgi apparatus|trans-Golgi network|response to salt stress	--	--	--
Prupe.4G166000	5.8019534773717e-133	0.447507251959477	0.372	0.167	1.10364759046565e-128	Skin/Exocarp_Mesocarp	2.228	Prupe.4G166000_v2.0.a1	Prupe.4G166000	hypothetical protein PRUPE_4G166000	--	GO:0005576,GO:0005618,GO:0009505,GO:0030246	extracellular region|cell wall|plant-type cell wall|carbohydrate binding	--	--	--
Prupe.1G309300	6.89809352307342e-133	0.46815197589428	0.842	0.784	1.31215534995903e-128	Skin/Exocarp_Mesocarp	1.074	Prupe.1G309300_v2.0.a1	Prupe.1G309300	hypothetical protein PRUPE_1G309300	--	GO:0005886,GO:0010336,GO:0015333,GO:0016021,GO:0035673,GO:0042128,GO:0097708,GO:1904680	plasma membrane|gibberellic acid homeostasis|peptide:proton symporter activity|integral component of membrane|oligopeptide transmembrane transporter activity|nitrate assimilation|intracellular vesicle|peptide transmembrane transporter activity	--	--	--
Prupe.7G229700	3.62679156809069e-132	0.301861158736456	0.263	0.154	6.89888292082211e-128	Skin/Exocarp_Mesocarp	1.708	Prupe.7G229700_v2.0.a1	Prupe.7G229700	hypothetical protein PRUPE_7G229700	--	--	--	--	--	--
Prupe.3G315800	4.28142935118077e-130	0.306594866458218	0.598	0.503	8.14413491181607e-126	Skin/Exocarp_Mesocarp	1.189	Prupe.3G315800_v2.0.a1	Prupe.3G315800	hypothetical protein PRUPE_3G315800	--	GO:0003987,GO:0005524,GO:0005829,GO:0006083,GO:0006631,GO:0009507,GO:0009514,GO:0009570,GO:0016208,GO:0019427	acetate-CoA ligase activity|ATP binding|cytosol|acetate metabolic process|fatty acid metabolic process|chloroplast|glyoxysome|chloroplast stroma|AMP binding|acetyl-CoA biosynthetic process from acetate	--	--	--
Prupe.4G285700	7.49471511875742e-130	0.319339327391361	0.332	0.16	1.42564470989004e-125	Skin/Exocarp_Mesocarp	2.075	Prupe.4G285700_v2.0.a1	Prupe.4G285700	hypothetical protein PRUPE_4G285700	--	--	--	--	--	--
Prupe.7G064300	1.66140027068157e-129	0.152293956607731	0.448	0.526	3.16031559489049e-125	Skin/Exocarp_Mesocarp	0.852	Prupe.7G064300_v2.0.a1	Prupe.7G064300	hypothetical protein PRUPE_7G064300	--	GO:0004683,GO:0004698,GO:0005509,GO:0005524,GO:0005634,GO:0005737,GO:0005886,GO:0009506,GO:0009651,GO:0009737,GO:0009738,GO:0009931,GO:0018105,GO:0035556	calmodulin-dependent protein kinase activity|calcium-dependent protein kinase C activity|calcium ion binding|ATP binding|nucleus|cytoplasm|plasma membrane|plasmodesma|response to salt stress|response to abscisic acid|abscisic acid-activated signaling pathway|calcium-dependent protein serine/threonine kinase activity|peptidyl-serine phosphorylation|intracellular signal transduction	--	--	--
Prupe.1G147500	2.49829216419868e-129	0.377942052019756	0.404	0.239	4.75225135473872e-125	Skin/Exocarp_Mesocarp	1.69	Prupe.1G147500_v2.0.a1	Prupe.1G147500	hypothetical protein PRUPE_1G147500	--	GO:0004721,GO:0005886,GO:0046872	phosphoprotein phosphatase activity|plasma membrane|metal ion binding	--	--	--
Prupe.1G127200	2.61014359483389e-129	0.917116566991054	0.228	0.085	4.96501514609303e-125	Skin/Exocarp_Mesocarp	2.682	Prupe.1G127200_v2.0.a1	Prupe.1G127200	major allergen Pru ar 1	--	GO:0006952,GO:0009607	defense response|response to biotic stimulus	--	--	--
Prupe.8G259800	5.00639175423361e-129	0.323802882102715	0.655	0.636	9.52315839490318e-125	Skin/Exocarp_Mesocarp	1.03	Prupe.8G259800_v2.0.a1	Prupe.8G259800	ABC transporter C family member 14	--	GO:0000325,GO:0005524,GO:0005773,GO:0005774,GO:0005794,GO:0005886,GO:0006855,GO:0008559,GO:0009414,GO:0009506,GO:0009611,GO:0009624,GO:0010118,GO:0016020,GO:0016021,GO:0042626,GO:0055085	plant-type vacuole|ATP binding|vacuole|vacuolar membrane|Golgi apparatus|plasma membrane|drug transmembrane transport|xenobiotic transmembrane transporting ATPase activity|response to water deprivation|plasmodesma|response to wounding|response to nematode|stomatal movement|membrane|integral component of membrane|ATPase activity, coupled to transmembrane movement of substances|transmembrane transp…	--	--	--
Prupe.1G218500	5.75547285634577e-128	0.29522026663608	0.227	0.116	1.09480604673409e-123	Skin/Exocarp_Mesocarp	1.957	Prupe.1G218500_v2.0.a1	Prupe.1G218500	protein TIFY 9	Tify	GO:0005634,GO:0006952,GO:0009611,GO:0009753,GO:0010112,GO:0031347,GO:0042803,GO:2000022	nucleus|defense response|response to wounding|response to jasmonic acid|regulation of systemic acquired resistance|regulation of defense response|protein homodimerization activity|regulation of jasmonic acid mediated signaling pathway	--	--	--
Prupe.6G012100	1.30173810456304e-127	0.396220400870721	0.317	0.072	2.47616622249981e-123	Skin/Exocarp_Mesocarp	4.403	Prupe.6G012100_v2.0.a1	Prupe.6G012100	metal tolerance protein 4	--	GO:0005774,GO:0008324,GO:0016021	vacuolar membrane|cation transmembrane transporter activity|integral component of membrane	--	--	--
Prupe.2G301600	2.76433335595317e-127	0.263258133986839	0.826	0.944	5.25831490969412e-123	Skin/Exocarp_Mesocarp	0.875	Prupe.2G301600_v2.0.a1	Prupe.2G301600	hypothetical protein PRUPE_2G301600	--	GO:0030001,GO:0046872	metal ion transport|metal ion binding	--	--	--
Prupe.2G311700	2.96335538487114e-127	0.407455348090062	0.946	0.871	5.63689461310189e-123	Skin/Exocarp_Mesocarp	1.086	Prupe.2G311700_v2.0.a1	Prupe.2G311700	hypothetical protein PRUPE_2G311700	--	GO:0005506,GO:0006541,GO:0009501,GO:0010181,GO:0016040,GO:0050660,GO:0051538,GO:0097054	iron ion binding|glutamine metabolic process|amyloplast|FMN binding|glutamate synthase (NADH) activity|flavin adenine dinucleotide binding|3 iron, 4 sulfur cluster binding|L-glutamate biosynthetic process	--	--	GLT1
Prupe.3G259100	1.04222335901592e-125	0.368823823021228	0.639	0.601	1.98251727352009e-121	Skin/Exocarp_Mesocarp	1.063	Prupe.3G259100_v2.0.a1	Prupe.3G259100	hypothetical protein PRUPE_3G259100	--	GO:0005221,GO:0005222,GO:0005242,GO:0005262,GO:0005516,GO:0005622,GO:0005886,GO:0006952,GO:0007263,GO:0009626,GO:0016021,GO:0030552,GO:0030553,GO:0070509	intracellular cyclic nucleotide activated cation channel activity|intracellular cAMP-activated cation channel activity|inward rectifier potassium channel activity|calcium channel activity|calmodulin binding|intracellular|plasma membrane|defense response|nitric oxide mediated signal transduction|plant-type hypersensitive response|integral component of membrane|cAMP binding|cGMP binding|calcium ion…	--	--	--
Prupe.7G051200	1.42759974627231e-125	0.773216205056576	0.62	0.629	2.71558023735919e-121	Skin/Exocarp_Mesocarp	0.986	Prupe.7G051200_v2.0.a1	Prupe.7G051200	glucan endo-1,3-beta-glucosidase	--	GO:0005576,GO:0008152,GO:0019863,GO:0042973	extracellular region|metabolic process|IgE binding|glucan endo-1,3-beta-D-glucosidase activity	--	--	--
Prupe.6G189600	6.54344209164766e-125	0.346658611858326	0.25	0.152	1.24469355467322e-120	Skin/Exocarp_Mesocarp	1.645	Prupe.6G189600_v2.0.a1	Prupe.6G189600	hypothetical protein PRUPE_6G189600	--	--	--	--	--	--
Prupe.1G127600	2.80880552406112e-124	0.806474961063983	0.239	0.111	5.34290986786906e-120	Skin/Exocarp_Mesocarp	2.153	Prupe.1G127600_v2.0.a1	Prupe.1G127600	hypothetical protein PRUPE_1G127600	--	GO:0006952,GO:0009607	defense response|response to biotic stimulus	--	--	--
Prupe.5G093300	1.30239145174424e-123	0.494237283548127	0.992	0.931	2.4774090195079e-119	Skin/Exocarp_Mesocarp	1.066	Prupe.5G093300_v2.0.a1	Prupe.5G093300	hypothetical protein PRUPE_5G093300	--	GO:0003978,GO:0005829,GO:0005886,GO:0006012,GO:0033358,GO:0045227,GO:0050373,GO:0071555	UDP-glucose 4-epimerase activity|cytosol|plasma membrane|galactose metabolic process|UDP-L-arabinose biosynthetic process|capsule polysaccharide biosynthetic process|UDP-arabinose 4-epimerase activity|cell wall organization	--	--	--
Prupe.4G032500	5.14639933780993e-122	0.365411346109718	0.229	0.055	9.78948082038205e-118	Skin/Exocarp_Mesocarp	4.164	Prupe.4G032500_v2.0.a1	Prupe.4G032500	LOW QUALITY PROTEIN: uncharacterized protein LOC18781188	--	--	--	--	--	--
Prupe.7G246400	7.90844690310349e-122	0.385654620249092	0.321	0.477	1.50434476990835e-117	Skin/Exocarp_Mesocarp	0.673	Prupe.7G246400_v2.0.a1	Prupe.7G246400	stellacyanin	--	GO:0009055,GO:0046872	electron transfer activity|metal ion binding	--	--	--
Prupe.5G061800	2.64171911641186e-121	0.38393030721378	0.664	0.662	5.02507810323864e-117	Skin/Exocarp_Mesocarp	1.003	Prupe.5G061800_v2.0.a1	Prupe.5G061800	hypothetical protein PRUPE_5G061800	AP2/ERF-ERF	GO:0003677,GO:0003700,GO:0005634,GO:0006952,GO:0009873,GO:0010087,GO:0010200,GO:0051301	DNA binding|DNA-binding transcription factor activity|nucleus|defense response|ethylene-activated signaling pathway|phloem or xylem histogenesis|response to chitin|cell division	--	--	--
Prupe.1G128900	3.37080935461565e-121	0.635218404559039	0.417	0.225	6.41195355434988e-117	Skin/Exocarp_Mesocarp	1.853	Prupe.1G128900_v2.0.a1	Prupe.1G128900	major allergen Pru ar 1	--	GO:0006952,GO:0009607	defense response|response to biotic stimulus	--	--	--
Prupe.1G127900	6.81221998500048e-121	0.834317668518794	0.891	0.808	1.29582048554679e-116	Skin/Exocarp_Mesocarp	1.103	Prupe.1G127900_v2.0.a1	Prupe.1G127900	major allergen Pru ar 1	--	GO:0006952,GO:0009607	defense response|response to biotic stimulus	--	--	--
Prupe.8G160800	1.61159868862319e-120	0.105509983464719	0.472	0.584	3.06558302549904e-116	Skin/Exocarp_Mesocarp	0.808	Prupe.8G160800_v2.0.a1	Prupe.8G160800	hypothetical protein PRUPE_8G160800	--	GO:0005773,GO:0005774,GO:0005783,GO:0005789,GO:0005794,GO:0005886,GO:0009535,GO:0016021	vacuole|vacuolar membrane|endoplasmic reticulum|endoplasmic reticulum membrane|Golgi apparatus|plasma membrane|chloroplast thylakoid membrane|integral component of membrane	--	--	--
Prupe.2G096900	1.93593773264009e-120	0.367205941592193	0.394	0.145	3.68254075502798e-116	Skin/Exocarp_Mesocarp	2.717	Prupe.2G096900_v2.0.a1	Prupe.2G096900	hypothetical protein PRUPE_2G096900	--	--	--	--	--	--
Prupe.2G269800	4.06083895597401e-120	0.262849212839777	0.682	0.738	7.72452786205376e-116	Skin/Exocarp_Mesocarp	0.924	Prupe.2G269800_v2.0.a1	Prupe.2G269800	hypothetical protein PRUPE_2G269800	--	GO:0004352,GO:0004353,GO:0005507,GO:0005524,GO:0005739,GO:0005774,GO:0006520,GO:0008270,GO:0009651,GO:0046686,GO:0050897	glutamate dehydrogenase (NAD+) activity|glutamate dehydrogenase [NAD(P)+] activity|copper ion binding|ATP binding|mitochondrion|vacuolar membrane|cellular amino acid metabolic process|zinc ion binding|response to salt stress|response to cadmium ion|cobalt ion binding	--	--	--
Prupe.6G225900	1.51524313724982e-119	0.207938262568478	0.612	0.652	2.8822954956766e-115	Skin/Exocarp_Mesocarp	0.939	Prupe.6G225900_v2.0.a1	Prupe.6G225900	metal transporter Nramp3	--	GO:0005384,GO:0005773,GO:0005774,GO:0005794,GO:0006828,GO:0009506,GO:0009617,GO:0010043,GO:0015086,GO:0016021,GO:0042742,GO:0055072,GO:2000379	manganese ion transmembrane transporter activity|vacuole|vacuolar membrane|Golgi apparatus|manganese ion transport|plasmodesma|response to bacterium|response to zinc ion|cadmium ion transmembrane transporter activity|integral component of membrane|defense response to bacterium|iron ion homeostasis|positive regulation of reactive oxygen species metabolic process	--	--	--
Prupe.3G300200	1.77677204566565e-119	0.220107716661555	0.462	0.457	3.3797757852652e-115	Skin/Exocarp_Mesocarp	1.011	Prupe.3G300200_v2.0.a1	Prupe.3G300200	hypothetical protein PRUPE_3G300200	--	GO:0004345,GO:0005829,GO:0006006,GO:0009051,GO:0050661	glucose-6-phosphate dehydrogenase activity|cytosol|glucose metabolic process|pentose-phosphate shunt, oxidative branch|NADP binding	--	--	G6PD5
Prupe.3G013800	2.15376515037575e-119	0.431253796094429	0.524	0.297	4.09689206904475e-115	Skin/Exocarp_Mesocarp	1.764	Prupe.3G013800_v2.0.a1	Prupe.3G013800	putative polyamine oxidase 4	--	GO:0005777,GO:0006598,GO:0016491,GO:0046592,GO:0052894,GO:0052895,GO:0052901	peroxisome|polyamine catabolic process|oxidoreductase activity|polyamine oxidase activity|norspermine:oxygen oxidoreductase activity|N1-acetylspermine:oxygen oxidoreductase (N1-acetylspermidine-forming) activity|spermine:oxygen oxidoreductase (spermidine-forming) activity	ko00330,ko00410	Arginine and proline metabolism|beta-Alanine metabolism	--
Prupe.1G061900	2.1637556668836e-119	0.568363172109861	0.354	0.179	4.11589602954598e-115	Skin/Exocarp_Mesocarp	1.978	Prupe.1G061900_v2.0.a1	Prupe.1G061900	ubiquinol oxidase, mitochondrial	--	GO:0005743,GO:0009916,GO:0016021,GO:0046872,GO:0070469,GO:0102721	mitochondrial inner membrane|alternative oxidase activity|integral component of membrane|metal ion binding|respiratory chain|ubiquinol:oxygen oxidoreductase activity	--	--	--
Prupe.1G246200	1.4515243181196e-118	0.196047674236169	0.571	0.6	2.7610895579271e-114	Skin/Exocarp_Mesocarp	0.952	Prupe.1G246200_v2.0.a1	Prupe.1G246200	hypothetical protein PRUPE_1G246200	--	--	--	--	--	--
Prupe.2G116200	2.94210064422287e-118	0.310197965713946	0.182	0.027	5.59646384544075e-114	Skin/Exocarp_Mesocarp	6.741	Prupe.2G116200_v2.0.a1	Prupe.2G116200	hypothetical protein PRUPE_2G116200	--	--	--	--	--	--
Prupe.3G027400	9.77481956021607e-117	0.311959435887442	0.771	0.755	1.8593661767443e-112	Skin/Exocarp_Mesocarp	1.021	Prupe.3G027400_v2.0.a1	Prupe.3G027400	hypothetical protein PRUPE_3G027400	GARP-G2-like	GO:0003677,GO:0003700,GO:0005634,GO:0006355	DNA binding|DNA-binding transcription factor activity|nucleus|regulation of transcription, DNA-templated	--	--	--
Prupe.6G148800	1.15268948423941e-116	0.277493680443159	0.254	0.152	2.1926459369202e-112	Skin/Exocarp_Mesocarp	1.671	Prupe.6G148800_v2.0.a1	Prupe.6G148800	hypothetical protein PRUPE_6G148800	--	GO:0005789,GO:0005829,GO:0009707,GO:0015031,GO:0016021,GO:0046967	endoplasmic reticulum membrane|cytosol|chloroplast outer membrane|protein transport|integral component of membrane|cytosol to ER transport	--	--	--
Prupe.8G236400	1.19846199868198e-116	0.32525888818932	0.618	0.564	2.27971441389287e-112	Skin/Exocarp_Mesocarp	1.096	Prupe.8G236400_v2.0.a1	Prupe.8G236400	methylcrotonoyl-CoA carboxylase subunit alpha, mitochondrial isoform X2	--	GO:0004485,GO:0005524,GO:0005759,GO:0006552,GO:0046872	methylcrotonoyl-CoA carboxylase activity|ATP binding|mitochondrial matrix|leucine catabolic process|metal ion binding	--	--	--
Prupe.3G098100	1.47797382681221e-116	0.386838526057953	0.492	0.461	2.81140181336218e-112	Skin/Exocarp_Mesocarp	1.067	Prupe.3G098100_v2.0.a1	Prupe.3G098100	hypothetical protein PRUPE_3G098100	WRKY	GO:0002237,GO:0003700,GO:0005634,GO:0009611,GO:0009751,GO:0010200,GO:0031347,GO:0042742,GO:0043565,GO:0044212,GO:0045892,GO:0050832	response to molecule of bacterial origin|DNA-binding transcription factor activity|nucleus|response to wounding|response to salicylic acid|response to chitin|regulation of defense response|defense response to bacterium|sequence-specific DNA binding|transcription regulatory region DNA binding|negative regulation of transcription, DNA-templated|defense response to fungus	--	--	--
Prupe.1G364500	1.87788583574212e-116	0.323799487767909	0.33	0.196	3.57211443674866e-112	Skin/Exocarp_Mesocarp	1.684	Prupe.1G364500_v2.0.a1	Prupe.1G364500	hypothetical protein PRUPE_1G364500	--	--	--	--	--	--
Prupe.4G058200	3.00632638013431e-116	0.480480385517901	0.342	0.2	5.71863404029149e-112	Skin/Exocarp_Mesocarp	1.71	Prupe.4G058200_v2.0.a1	Prupe.4G058200	hypothetical protein PRUPE_4G058200	--	--	--	--	--	--
Prupe.5G011300	1.77120515637484e-112	0.369570211803576	0.936	0.835	3.36918644845622e-108	Skin/Exocarp_Mesocarp	1.121	Prupe.5G011300_v2.0.a1	Prupe.5G011300	catalase isozyme 1	--	GO:0004096,GO:0005634,GO:0006979,GO:0009514,GO:0009845,GO:0020037,GO:0042744,GO:0046872	catalase activity|nucleus|response to oxidative stress|glyoxysome|seed germination|heme binding|hydrogen peroxide catabolic process|metal ion binding	--	--	CAT2
Prupe.1G245400	2.00212455070732e-112	1.0100575055532	0.362	0.186	3.80844132035547e-108	Skin/Exocarp_Mesocarp	1.946	Prupe.1G245400_v2.0.a1	Prupe.1G245400	hypothetical protein PRUPE_1G245400	--	GO:0005829,GO:0016491	cytosol|oxidoreductase activity	--	--	--
Prupe.6G232100	2.66436103197246e-112	0.408226289041065	0.982	0.895	5.06814755501802e-108	Skin/Exocarp_Mesocarp	1.097	Prupe.6G232100_v2.0.a1	Prupe.6G232100	hypothetical protein PRUPE_6G232100	--	GO:0005886,GO:0030001,GO:0046872	plasma membrane|metal ion transport|metal ion binding	--	--	--
Prupe.3G059400	1.32346750041472e-109	0.351448334810221	0.998	0.981	2.51749987928888e-105	Skin/Exocarp_Mesocarp	1.017	Prupe.3G059400_v2.0.a1	Prupe.3G059400	NADP-dependent malic enzyme	--	GO:0004470,GO:0004471,GO:0004473,GO:0006090,GO:0006108,GO:0006633,GO:0008270,GO:0008948,GO:0009507,GO:0042803,GO:0050897,GO:0051287,GO:0051289	malic enzyme activity|malate dehydrogenase (decarboxylating) (NAD+) activity|malate dehydrogenase (decarboxylating) (NADP+) activity|pyruvate metabolic process|malate metabolic process|fatty acid biosynthetic process|zinc ion binding|oxaloacetate decarboxylase activity|chloroplast|protein homodimerization activity|cobalt ion binding|NAD binding|protein homotetramerization	ko00620,ko00710	Pyruvate metabolism|Carbon fixation in photosynthetic organisms	--
Prupe.1G391300	8.13325140728453e-109	0.572272304480818	0.212	0.093	1.54710708269366e-104	Skin/Exocarp_Mesocarp	2.28	Prupe.1G391300_v2.0.a1	Prupe.1G391300	acidic mammalian chitinase	--	GO:0000272,GO:0004568,GO:0005576,GO:0005618,GO:0006032,GO:0008061,GO:0008843,GO:0009651,GO:0009737,GO:0009753,GO:0035885	polysaccharide catabolic process|chitinase activity|extracellular region|cell wall|chitin catabolic process|chitin binding|endochitinase activity|response to salt stress|response to abscisic acid|response to jasmonic acid|exochitinase activity	ko00520	Amino sugar and nucleotide sugar metabolism	--
Prupe.1G212800	2.63080137312897e-108	0.414185026874302	0.309	0.105	5.00431037196593e-104	Skin/Exocarp_Mesocarp	2.943	Prupe.1G212800_v2.0.a1	Prupe.1G212800	PREDICTED: nudix hydrolase 13, mitochondrial-like isoform X1	--	GO:0005634,GO:0005737,GO:0005739,GO:0016787,GO:0034432,GO:0046872	nucleus|cytoplasm|mitochondrion|hydrolase activity|bis(5'-adenosyl)-pentaphosphatase activity|metal ion binding	--	--	--
Prupe.3G053700	1.08304652342118e-106	0.276070598124001	0.18	0.077	2.06017109685176e-102	Skin/Exocarp_Mesocarp	2.338	Prupe.3G053700_v2.0.a1	Prupe.3G053700	hypothetical protein PRUPE_3G053700	--	GO:0005783,GO:0005788,GO:0005886,GO:0009611,GO:0010179,GO:0046872	endoplasmic reticulum|endoplasmic reticulum lumen|plasma membrane|response to wounding|IAA-Ala conjugate hydrolase activity|metal ion binding	--	--	--
Prupe.7G065100	1.30702251461427e-106	0.318365640156348	0.326	0.201	2.48621822729926e-102	Skin/Exocarp_Mesocarp	1.622	Prupe.7G065100_v2.0.a1	Prupe.7G065100	hypothetical protein PRUPE_7G065100	--	GO:0004385,GO:0005524,GO:0005829,GO:0048229,GO:0048638	guanylate kinase activity|ATP binding|cytosol|gametophyte development|regulation of developmental growth	ko00230	Purine metabolism	--
Prupe.1G175000	1.2387719797459e-105	0.286948528170132	0.275	0.17	2.35639205987266e-101	Skin/Exocarp_Mesocarp	1.618	Prupe.1G175000_v2.0.a1	Prupe.1G175000	MACPF domain-containing protein At4g24290	--	GO:0005886,GO:0006955,GO:0009626	plasma membrane|immune response|plant-type hypersensitive response	--	--	--
Prupe.6G327600	1.32847705779675e-105	0.323166593033153	0.203	0.065	2.52702905934098e-101	Skin/Exocarp_Mesocarp	3.123	Prupe.6G327600_v2.0.a1	Prupe.6G327600	hypothetical protein PRUPE_6G327600	--	GO:0000287,GO:0004496,GO:0005524,GO:0005737,GO:0005829,GO:0016126,GO:0019287	magnesium ion binding|mevalonate kinase activity|ATP binding|cytoplasm|cytosol|sterol biosynthetic process|isopentenyl diphosphate biosynthetic process, mevalonate pathway	--	--	MVK
Prupe.1G305900	2.42467813657261e-105	0.32176024126491	0.643	0.597	4.61222275138841e-101	Skin/Exocarp_Mesocarp	1.077	Prupe.1G305900_v2.0.a1	Prupe.1G305900	AP2/ERF and B3 domain-containing transcription factor RAV1	AP2/ERF-RAV	GO:0003677,GO:0003700,GO:0005634,GO:0009873,GO:0048573	DNA binding|DNA-binding transcription factor activity|nucleus|ethylene-activated signaling pathway|photoperiodism, flowering	--	--	TEM1
Prupe.7G158400	4.84292229232689e-105	0.431958802528871	0.43	0.153	9.2122067844642e-101	Skin/Exocarp_Mesocarp	2.81	Prupe.7G158400_v2.0.a1	Prupe.7G158400	jasmonate O-methyltransferase	--	GO:0005634,GO:0005737,GO:0030795,GO:0031408,GO:0102078	nucleus|cytoplasm|jasmonate O-methyltransferase activity|oxylipin biosynthetic process|methyl jasmonate methylesterase activity	--	--	--
Prupe.3G162900	2.26933761507435e-104	0.559867323366484	0.356	0.231	4.31673401139442e-100	Skin/Exocarp_Mesocarp	1.541	Prupe.3G162900_v2.0.a1	Prupe.3G162900	protein C2-DOMAIN ABA-RELATED 4	--	GO:0005096,GO:0005543,GO:0005634,GO:0005829,GO:0005886,GO:0006952,GO:0009651,GO:0009738,GO:0009789,GO:0043547,GO:0046872,GO:1901002,GO:1902479	GTPase activator activity|phospholipid binding|nucleus|cytosol|plasma membrane|defense response|response to salt stress|abscisic acid-activated signaling pathway|positive regulation of abscisic acid-activated signaling pathway|positive regulation of GTPase activity|metal ion binding|positive regulation of response to salt stress|positive regulation of defense response to bacterium, incompatible i…	--	--	--
Prupe.7G064000	1.00276663426564e-103	0.40648591536536	0.996	0.967	1.9074626917001e-99	Skin/Exocarp_Mesocarp	1.03	Prupe.7G064000_v2.0.a1	Prupe.7G064000	hypothetical protein PRUPE_7G064000	--	GO:0006979,GO:0009506,GO:0010325,GO:0016757,GO:0034484,GO:0052692,GO:0080167	response to oxidative stress|plasmodesma|raffinose family oligosaccharide biosynthetic process|transferase activity, transferring glycosyl groups|raffinose catabolic process|raffinose alpha-galactosidase activity|response to karrikin	--	--	RFS2
Prupe.1G049000	7.57327257787844e-103	0.211611980569714	0.584	0.582	1.44058790976404e-98	Skin/Exocarp_Mesocarp	1.003	Prupe.1G049000_v2.0.a1	Prupe.1G049000	hypothetical protein PRUPE_1G049000	--	--	--	--	--	--
Prupe.6G278700	2.54140154513282e-102	0.236800030278784	0.186	0.105	4.83425401915166e-98	Skin/Exocarp_Mesocarp	1.771	Prupe.6G278700_v2.0.a1	Prupe.6G278700	hypothetical protein PRUPE_6G278700	--	--	--	--	--	--
Prupe.6G097800	3.56901333027147e-102	0.273355567179517	0.209	0.061	6.78897715684239e-98	Skin/Exocarp_Mesocarp	3.426	Prupe.6G097800_v2.0.a1	Prupe.6G097800	hypothetical protein PRUPE_6G097800	--	GO:0005516,GO:0006952,GO:0009607,GO:0016021	calmodulin binding|defense response|response to biotic stimulus|integral component of membrane	--	--	--
Prupe.4G088500	5.70111445718174e-102	0.332706000080942	0.885	0.81	1.08446599204511e-97	Skin/Exocarp_Mesocarp	1.093	Prupe.4G088500_v2.0.a1	Prupe.4G088500	ABC transporter C family member 2	--	GO:0000325,GO:0005516,GO:0005524,GO:0005773,GO:0005774,GO:0008559,GO:0016020,GO:0016021,GO:0042626,GO:0055085,GO:1902417,GO:1902418	plant-type vacuole|calmodulin binding|ATP binding|vacuole|vacuolar membrane|xenobiotic transmembrane transporting ATPase activity|membrane|integral component of membrane|ATPase activity, coupled to transmembrane movement of substances|transmembrane transport|(+)-abscisic acid D-glucopyranosyl ester transmembrane transporter activity|(+)-abscisic acid D-glucopyranosyl ester transmembrane transport	--	--	ABCC1
Prupe.2G251000	7.92889272136275e-102	0.0690005422437432	0.544	0.756	1.50823397345762e-97	Skin/Exocarp_Mesocarp	0.72	Prupe.2G251000_v2.0.a1	Prupe.2G251000	hypothetical protein PRUPE_2G251000	C3H	GO:0003677,GO:0003700,GO:0005634,GO:0006355,GO:0009409,GO:0010200,GO:0046872,GO:0050832	DNA binding|DNA-binding transcription factor activity|nucleus|regulation of transcription, DNA-templated|response to cold|response to chitin|metal ion binding|defense response to fungus	--	--	--
Prupe.3G030400	2.67376660930162e-101	0.229819500070717	0.123	0.032	5.08603884421354e-97	Skin/Exocarp_Mesocarp	3.844	Prupe.3G030400_v2.0.a1	Prupe.3G030400	hypothetical protein PRUPE_3G030400	--	--	--	--	--	--
Prupe.1G063400	2.97594048979024e-101	0.267413838290789	0.633	0.593	5.66083399967899e-97	Skin/Exocarp_Mesocarp	1.067	Prupe.1G063400_v2.0.a1	Prupe.1G063400	cycloartenol synthase 2	--	GO:0010686,GO:0016871	tetracyclic triterpenoid biosynthetic process|cycloartenol synthase activity	--	--	--
Prupe.4G069700	3.8354916805445e-101	0.328008879577197	0.675	0.56	7.29587227473174e-97	Skin/Exocarp_Mesocarp	1.205	Prupe.4G069700_v2.0.a1	Prupe.4G069700	hypothetical protein PRUPE_4G069700	--	--	--	--	--	--
Prupe.7G154100	3.97443075541173e-100	0.402889129494385	0.878	0.765	7.5601621829442e-96	Skin/Exocarp_Mesocarp	1.148	Prupe.7G154100_v2.0.a1	Prupe.7G154100	hypothetical protein PRUPE_7G154100	--	--	--	--	--	--
Prupe.7G114500	2.63797356028492e-99	0.205395003702014	0.158	0.063	5.01795330637397e-95	Skin/Exocarp_Mesocarp	2.508	Prupe.7G114500_v2.0.a1	Prupe.7G114500	IQ domain-containing protein IQM3 isoform X1	--	GO:0005634,GO:0005737	nucleus|cytoplasm	--	--	IQM3
Prupe.4G048200	4.20979510110548e-99	0.335216687544821	0.634	0.685	8.00787224132284e-95	Skin/Exocarp_Mesocarp	0.926	Prupe.4G048200_v2.0.a1	Prupe.4G048200	hypothetical protein PRUPE_4G048200	--	--	--	--	--	--
Prupe.6G011400	1.43156650869338e-98	0.36769497731023	0.367	0.144	2.72312581283654e-94	Skin/Exocarp_Mesocarp	2.549	Prupe.6G011400_v2.0.a1	Prupe.6G011400	hypothetical protein PRUPE_6G011400	--	--	--	--	--	--
Prupe.6G339100	6.50099379268072e-98	0.230094939776405	0.747	0.785	1.23661903924373e-93	Skin/Exocarp_Mesocarp	0.952	Prupe.6G339100_v2.0.a1	Prupe.6G339100	uncharacterized protein LOC18773889 isoform X1	--	GO:0005634,GO:0005737,GO:0006152,GO:0008270,GO:0047974	nucleus|cytoplasm|purine nucleoside catabolic process|zinc ion binding|guanosine deaminase activity	--	--	--
Prupe.1G242800	1.74180521453799e-97	0.254756002377903	0.474	0.399	3.31326187909416e-93	Skin/Exocarp_Mesocarp	1.188	Prupe.1G242800_v2.0.a1	Prupe.1G242800	protein-tyrosine-phosphatase MKP1	--	GO:0004725,GO:0005829,GO:0006952,GO:0009651,GO:0010224,GO:0010225,GO:0017017,GO:1902065	protein tyrosine phosphatase activity|cytosol|defense response|response to salt stress|response to UV-B|response to UV-C|MAP kinase tyrosine/serine/threonine phosphatase activity|response to L-glutamate	--	--	--
Prupe.I005500	2.02084297728918e-97	0.490517583382817	0.343	0.143	3.84404751139947e-93	Skin/Exocarp_Mesocarp	2.399	Prupe.I005500_v2.0.a1	Prupe.I005500	hypothetical protein PRUPE_I005500	--	GO:0000103,GO:0004604,GO:0009507,GO:0009570,GO:0009973,GO:0019344,GO:0019379,GO:0033741,GO:0045454	sulfate assimilation|phosphoadenylyl-sulfate reductase (thioredoxin) activity|chloroplast|chloroplast stroma|adenylyl-sulfate reductase activity|cysteine biosynthetic process|sulfate assimilation, phosphoadenylyl sulfate reduction by phosphoadenylyl-sulfate reductase (thioredoxin)|adenylyl-sulfate reductase (glutathione) activity|cell redox homeostasis	--	--	--
Prupe.6G298800	5.62305504881483e-97	0.204276187430179	0.113	0.026	1.06961753138556e-92	Skin/Exocarp_Mesocarp	4.346	Prupe.6G298800_v2.0.a1	Prupe.6G298800	hypothetical protein PRUPE_6G298800	--	--	--	--	--	--
Prupe.4G103200	7.8866963940724e-97	0.719377444066128	0.234	0.09	1.50020738808045e-92	Skin/Exocarp_Mesocarp	2.6	Prupe.4G103200_v2.0.a1	Prupe.4G103200	beta-amyrin 28-oxidase	--	GO:0004497,GO:0005506,GO:0007275,GO:0010268,GO:0016021,GO:0016125,GO:0016132,GO:0016135,GO:0016709,GO:0020037,GO:0055114	monooxygenase activity|iron ion binding|multicellular organism development|brassinosteroid homeostasis|integral component of membrane|sterol metabolic process|brassinosteroid biosynthetic process|saponin biosynthetic process|oxidoreductase activity, acting on paired donors, with incorporation or reduction of molecular oxygen, NAD(P)H as one donor, and incorporation of one atom of oxygen|heme bind…	--	--	CYP716A1
Prupe.4G002600	8.6082778333669e-97	0.292053162939767	0.312	0.202	1.63746660946305e-92	Skin/Exocarp_Mesocarp	1.545	Prupe.4G002600_v2.0.a1	Prupe.4G002600	C2 and GRAM domain-containing protein At1g03370	--	GO:0016021	integral component of membrane	--	--	--
Prupe.8G215700	9.5964410086279e-97	0.359215893368569	0.458	0.189	1.8254350086612e-92	Skin/Exocarp_Mesocarp	2.423	Prupe.8G215700_v2.0.a1	Prupe.8G215700	hypothetical protein PRUPE_8G215700	--	--	--	--	--	--
Prupe.5G062000	1.17933139125735e-96	0.297319607452582	0.587	0.526	2.24332417244972e-92	Skin/Exocarp_Mesocarp	1.116	Prupe.5G062000_v2.0.a1	Prupe.5G062000	hypothetical protein PRUPE_5G062000	AP2/ERF-ERF	GO:0003700,GO:0005634,GO:0006952,GO:0009409,GO:0009873,GO:0010200,GO:0043565	DNA-binding transcription factor activity|nucleus|defense response|response to cold|ethylene-activated signaling pathway|response to chitin|sequence-specific DNA binding	--	--	--
Prupe.6G139200	1.39445200980142e-96	0.293795269803798	0.573	0.618	2.65252661304426e-92	Skin/Exocarp_Mesocarp	0.927	Prupe.6G139200_v2.0.a1	Prupe.6G139200	probable CCR4-associated factor 1 homolog 11	--	GO:0000289,GO:0000932,GO:0003723,GO:0004535,GO:0005634,GO:0008408,GO:0017148,GO:0030015,GO:0042742,GO:0043928,GO:0046872	nuclear-transcribed mRNA poly(A) tail shortening|P-body|RNA binding|poly(A)-specific ribonuclease activity|nucleus|3'-5' exonuclease activity|negative regulation of translation|CCR4-NOT core complex|defense response to bacterium|exonucleolytic nuclear-transcribed mRNA catabolic process involved in deadenylation-dependent decay|metal ion binding	--	--	--
Prupe.7G196700	1.8557055999621e-96	0.302989343438802	0.97	0.995	3.5299231922479e-92	Skin/Exocarp_Mesocarp	0.975	Prupe.7G196700_v2.0.a1	Prupe.7G196700	aldehyde dehydrogenase family 7 member A1	--	GO:0004029,GO:0006081,GO:0043878	aldehyde dehydrogenase (NAD) activity|cellular aldehyde metabolic process|glyceraldehyde-3-phosphate dehydrogenase (NAD+) (non-phosphorylating) activity	--	--	--
Prupe.7G168400	2.32094226961469e-96	0.177224221423652	0.601	0.643	4.41489638526107e-92	Skin/Exocarp_Mesocarp	0.935	Prupe.7G168400_v2.0.a1	Prupe.7G168400	hypothetical protein PRUPE_7G168400	--	GO:0004674,GO:0004683,GO:0004722,GO:0005509,GO:0005524,GO:0005634,GO:0005737,GO:0005886,GO:0006468,GO:0006952,GO:0007275,GO:0009738,GO:0009931,GO:0018105,GO:0035556,GO:0040008,GO:1900425,GO:2000032	protein serine/threonine kinase activity|calmodulin-dependent protein kinase activity|protein serine/threonine phosphatase activity|calcium ion binding|ATP binding|nucleus|cytoplasm|plasma membrane|protein phosphorylation|defense response|multicellular organism development|abscisic acid-activated signaling pathway|calcium-dependent protein serine/threonine kinase activity|peptidyl-serine phosphor…	--	--	CPK18
Prupe.8G074200	2.47875958545968e-96	0.277739182774621	0.261	0.104	4.7150964834614e-92	Skin/Exocarp_Mesocarp	2.51	Prupe.8G074200_v2.0.a1	Prupe.8G074200	oligopeptide transporter 4	--	GO:0005887,GO:0015031,GO:0016020,GO:0035673,GO:0080167	integral component of plasma membrane|protein transport|membrane|oligopeptide transmembrane transporter activity|response to karrikin	--	--	--
Prupe.4G060900	3.84219288685e-96	0.353078047468419	0.437	0.162	7.30861930936606e-92	Skin/Exocarp_Mesocarp	2.698	Prupe.4G060900_v2.0.a1	Prupe.4G060900	hypothetical protein PRUPE_4G060900	--	GO:0005811,GO:0005829,GO:0044242,GO:0044255,GO:0047372	lipid droplet|cytosol|cellular lipid catabolic process|cellular lipid metabolic process|acylglycerol lipase activity	--	--	--
Prupe.5G133200	3.89470240685861e-96	0.15528118686924	0.394	0.548	7.40850291832644e-92	Skin/Exocarp_Mesocarp	0.719	Prupe.5G133200_v2.0.a1	Prupe.5G133200	hypothetical protein PRUPE_5G133200	--	--	--	--	--	--
Prupe.5G244500	1.2557049118192e-95	0.576534081208035	0.35	0.162	2.38860188326249e-91	Skin/Exocarp_Mesocarp	2.16	Prupe.5G244500_v2.0.a1	Prupe.5G244500	hypothetical protein PRUPE_5G244500	--	--	--	--	--	--
Prupe.4G028800	2.06460816976803e-95	0.293484856069164	0.185	0.048	3.92729766053274e-91	Skin/Exocarp_Mesocarp	3.854	Prupe.4G028800_v2.0.a1	Prupe.4G028800	hypothetical protein PRUPE_4G028800	--	--	--	--	--	--
Prupe.6G108800	2.14108161501138e-95	0.103860627424176	0.503	0.638	4.07276544807466e-91	Skin/Exocarp_Mesocarp	0.788	Prupe.6G108800_v2.0.a1	Prupe.6G108800	heavy metal-associated isoprenylated plant protein 3	--	GO:0005634,GO:0005730,GO:0005737,GO:0008270,GO:0009910,GO:0030001	nucleus|nucleolus|cytoplasm|zinc ion binding|negative regulation of flower development|metal ion transport	--	--	--
Prupe.6G025500	8.31676684021715e-95	0.102366245986818	0.537	0.646	1.58201538834611e-90	Skin/Exocarp_Mesocarp	0.831	Prupe.6G025500_v2.0.a1	Prupe.6G025500	SEC14 cytosolic factor	--	GO:0000139,GO:0005794,GO:0006657,GO:0006892,GO:0008526,GO:0015031	Golgi membrane|Golgi apparatus|CDP-choline pathway|post-Golgi vesicle-mediated transport|phosphatidylinositol transporter activity|protein transport	--	--	--
Prupe.1G375100	1.25515524717554e-94	0.174655061969427	0.679	0.758	2.38755631117732e-90	Skin/Exocarp_Mesocarp	0.896	Prupe.1G375100_v2.0.a1	Prupe.1G375100	transcription factor bHLH110 isoform X1	--	GO:0004518,GO:0005634,GO:0043565,GO:0050832	nuclease activity|nucleus|sequence-specific DNA binding|defense response to fungus	--	--	--
Prupe.6G256800	1.35644324045337e-94	0.132554031456939	0.676	0.796	2.5802263319904e-90	Skin/Exocarp_Mesocarp	0.849	Prupe.6G256800_v2.0.a1	Prupe.6G256800	oxysterol-binding protein-related protein 3A	--	GO:0005783,GO:0005794,GO:0005829,GO:0007338,GO:0008289,GO:0009567,GO:0015248,GO:0016020,GO:0032934,GO:0043231	endoplasmic reticulum|Golgi apparatus|cytosol|single fertilization|lipid binding|double fertilization forming a zygote and endosperm|sterol transporter activity|membrane|sterol binding|intracellular membrane-bounded organelle	--	--	ORP3B
Prupe.7G154000	1.71063596393014e-94	0.359401038044331	0.999	0.99	3.25397173058792e-90	Skin/Exocarp_Mesocarp	1.009	Prupe.7G154000_v2.0.a1	Prupe.7G154000	hypothetical protein PRUPE_7G154000	--	--	--	--	--	--
Prupe.1G363900	2.14322309022754e-94	0.142108355615505	0.557	0.657	4.07683896223084e-90	Skin/Exocarp_Mesocarp	0.848	Prupe.1G363900_v2.0.a1	Prupe.1G363900	hypothetical protein PRUPE_1G363900	--	GO:0005524,GO:0005788,GO:0006457,GO:0051082	ATP binding|endoplasmic reticulum lumen|protein folding|unfolded protein binding	--	--	--
Prupe.3G026200	2.65308656495711e-94	0.233748217990537	0.167	0.051	5.04670126386142e-90	Skin/Exocarp_Mesocarp	3.275	Prupe.3G026200_v2.0.a1	Prupe.3G026200	hypothetical protein PRUPE_3G026200	--	GO:0019745,GO:0042300	pentacyclic triterpenoid biosynthetic process|beta-amyrin synthase activity	--	--	CAMS1
Prupe.7G226000	3.82457712690661e-94	0.239358099966541	0.15	0.036	7.27511061080175e-90	Skin/Exocarp_Mesocarp	4.167	Prupe.7G226000_v2.0.a1	Prupe.7G226000	putative E3 ubiquitin-protein ligase LIN	--	GO:0004842,GO:0009877	ubiquitin-protein transferase activity|nodulation	--	--	--
Prupe.4G056200	1.09295879177075e-93	0.384370356040507	0.439	0.279	2.07902621370632e-89	Skin/Exocarp_Mesocarp	1.573	Prupe.4G056200_v2.0.a1	Prupe.4G056200	hypothetical protein PRUPE_4G056200	--	GO:0004970,GO:0005262,GO:0005773,GO:0005886,GO:0006816,GO:0008066,GO:0016021,GO:0019722,GO:0071230	ionotropic glutamate receptor activity|calcium channel activity|vacuole|plasma membrane|calcium ion transport|glutamate receptor activity|integral component of membrane|calcium-mediated signaling|cellular response to amino acid stimulus	--	--	--
Prupe.1G355900	2.89882972753301e-93	0.307722896657872	0.395	0.192	5.5141539077133e-89	Skin/Exocarp_Mesocarp	2.057	Prupe.1G355900_v2.0.a1	Prupe.1G355900	hypothetical protein PRUPE_1G355900	--	GO:0005524,GO:0005777,GO:0009611,GO:0009695,GO:0016874	ATP binding|peroxisome|response to wounding|jasmonic acid biosynthetic process|ligase activity	--	--	--
Prupe.7G118000	8.42323197763244e-93	0.352494537529122	0.894	0.795	1.60226718678524e-88	Skin/Exocarp_Mesocarp	1.125	Prupe.7G118000_v2.0.a1	Prupe.7G118000	protein ROS1 isoform X1	--	GO:0003677,GO:0003906,GO:0005634,GO:0005730,GO:0006281,GO:0006284,GO:0006306,GO:0006342,GO:0019104,GO:0031936,GO:0046872,GO:0050832,GO:0051539,GO:0080111	DNA binding|DNA-(apurinic or apyrimidinic site) endonuclease activity|nucleus|nucleolus|DNA repair|base-excision repair|DNA methylation|chromatin silencing|DNA N-glycosylase activity|negative regulation of chromatin silencing|metal ion binding|defense response to fungus|4 iron, 4 sulfur cluster binding|DNA demethylation	--	--	--
Prupe.7G207500	1.23460116660805e-92	0.297062386248315	0.16	0.029	2.34845833912183e-88	Skin/Exocarp_Mesocarp	5.517	Prupe.7G207500_v2.0.a1	Prupe.7G207500	putative transcription factor bHLH041	bHLH	GO:0003677,GO:0003700,GO:0005634,GO:0006355,GO:0010200,GO:0046983	DNA binding|DNA-binding transcription factor activity|nucleus|regulation of transcription, DNA-templated|response to chitin|protein dimerization activity	--	--	--
Prupe.8G087100	1.95129447241055e-92	0.225330117729423	0.114	0.03	3.71175234541935e-88	Skin/Exocarp_Mesocarp	3.8	Prupe.8G087100_v2.0.a1	Prupe.8G087100	hypothetical protein PRUPE_8G087100	--	GO:0009507,GO:0009941,GO:0015238,GO:0015297,GO:0016021,GO:0031969	chloroplast|chloroplast envelope|drug transmembrane transporter activity|antiporter activity|integral component of membrane|chloroplast membrane	--	--	--
Prupe.2G249300	2.93383828490991e-92	0.313518462822876	0.282	0.164	5.58074718555563e-88	Skin/Exocarp_Mesocarp	1.72	Prupe.2G249300_v2.0.a1	Prupe.2G249300	hypothetical protein PRUPE_2G249300	--	--	--	--	--	--
Prupe.1G292400	6.17389533086801e-92	0.757697167423099	0.224	0.088	1.17439836983771e-87	Skin/Exocarp_Mesocarp	2.545	Prupe.1G292400_v2.0.a1	Prupe.1G292400	hypothetical protein PRUPE_1G292400	--	GO:0004497,GO:0005506,GO:0016021,GO:0016705,GO:0020037	monooxygenase activity|iron ion binding|integral component of membrane|oxidoreductase activity, acting on paired donors, with incorporation or reduction of molecular oxygen|heme binding	--	--	--
Prupe.6G022600	9.82616816733682e-92	0.25527125330344	0.666	0.705	1.86913370879081e-87	Skin/Exocarp_Mesocarp	0.945	Prupe.6G022600_v2.0.a1	Prupe.6G022600	uncharacterized protein LOC18774977	--	--	--	--	--	--
Prupe.4G036400	1.6374172817547e-91	0.139950261915094	0.676	0.781	3.11469515335379e-87	Skin/Exocarp_Mesocarp	0.866	Prupe.4G036400_v2.0.a1	Prupe.4G036400	calmodulin-binding protein 60 D isoform X2	--	GO:0003700,GO:0005516,GO:0005634,GO:0043565,GO:0080142	DNA-binding transcription factor activity|calmodulin binding|nucleus|sequence-specific DNA binding|regulation of salicylic acid biosynthetic process	--	--	--
Prupe.1G076400	1.74441377104052e-91	0.223280997638344	0.683	0.674	3.31822387527327e-87	Skin/Exocarp_Mesocarp	1.013	Prupe.1G076400_v2.0.a1	Prupe.1G076400	uncharacterized protein LOC18778482	--	--	--	--	--	--
Prupe.1G379800	1.82574242102656e-91	0.352685738086359	0.345	0.187	3.47292723327673e-87	Skin/Exocarp_Mesocarp	1.845	Prupe.1G379800_v2.0.a1	Prupe.1G379800	hypothetical protein PRUPE_1G379800	--	GO:0005628,GO:0005886,GO:0120010,GO:0120014	prospore membrane|plasma membrane|intermembrane phospholipid transfer|intermembrane phospholipid transfer activity	--	--	--
Prupe.8G178900	5.62611804447931e-91	0.163703148798802	0.177	0.096	1.07020017442085e-86	Skin/Exocarp_Mesocarp	1.844	Prupe.8G178900_v2.0.a1	Prupe.8G178900	probable serine/threonine-protein kinase PIX13	--	--	--	--	--	--
Prupe.3G197000	3.62132422012067e-90	0.408421353551664	0.455	0.236	6.88848293151355e-86	Skin/Exocarp_Mesocarp	1.928	Prupe.3G197000_v2.0.a1	Prupe.3G197000	hypothetical protein PRUPE_3G197000	--	GO:0000210,GO:0005829,GO:0006979,GO:0035529,GO:0046872,GO:0047631,GO:0051287	NAD+ diphosphatase activity|cytosol|response to oxidative stress|NADH pyrophosphatase activity|metal ion binding|ADP-ribose diphosphatase activity|NAD binding	--	--	--
Prupe.6G231300	1.21718650592982e-89	0.10013008989682	0.644	0.762	2.31533217157971e-85	Skin/Exocarp_Mesocarp	0.845	Prupe.6G231300_v2.0.a1	Prupe.6G231300	hypothetical protein PRUPE_6G231300	--	GO:0005524,GO:0005634,GO:0009737,GO:0009793,GO:0016925,GO:0019789,GO:0019900,GO:0061656	ATP binding|nucleus|response to abscisic acid|embryo development ending in seed dormancy|protein sumoylation|SUMO transferase activity|kinase binding|SUMO conjugating enzyme activity	--	--	--
Prupe.1G294500	3.00547172088636e-89	0.333440710129343	0.287	0.21	5.71700830747004e-85	Skin/Exocarp_Mesocarp	1.367	Prupe.1G294500_v2.0.a1	Prupe.1G294500	ribosome-inactivating protein alpha-trichosanthin-like	--	GO:0006952,GO:0017148,GO:0030246,GO:0030598,GO:0090729	defense response|negative regulation of translation|carbohydrate binding|rRNA N-glycosylase activity|toxin activity	--	--	--
Prupe.6G319600	1.55828945036297e-88	0.438503995985126	0.967	0.89	2.96417819248045e-84	Skin/Exocarp_Mesocarp	1.087	Prupe.6G319600_v2.0.a1	Prupe.6G319600	hypothetical protein PRUPE_6G319600	--	--	--	--	--	--
Prupe.5G185000	3.77727041880485e-88	0.310173136954793	0.817	0.783	7.18512379065059e-84	Skin/Exocarp_Mesocarp	1.043	Prupe.5G185000_v2.0.a1	Prupe.5G185000	hypothetical protein PRUPE_5G185000	--	GO:0005524,GO:0005886,GO:0008553,GO:0016020,GO:0016021,GO:0046872,GO:0051453,GO:0120029,GO:1902600	ATP binding|plasma membrane|proton-exporting ATPase activity, phosphorylative mechanism|membrane|integral component of membrane|metal ion binding|regulation of intracellular pH|proton export across plasma membrane|proton transmembrane transport	--	--	AHA4
Prupe.6G207900	2.37353861727826e-87	0.54371529181169	0.386	0.291	4.5149451577867e-83	Skin/Exocarp_Mesocarp	1.326	Prupe.6G207900_v2.0.a1	Prupe.6G207900	hypothetical protein PRUPE_6G207900	--	GO:0008270,GO:0046029	zinc ion binding|mannitol dehydrogenase activity	--	--	--
Prupe.4G128200	3.3437515759702e-87	0.229013709244818	0.831	0.871	6.36048424781051e-83	Skin/Exocarp_Mesocarp	0.954	Prupe.4G128200_v2.0.a1	Prupe.4G128200	hypothetical protein PRUPE_4G128200	--	GO:0000139,GO:0005783,GO:0005789,GO:0005794,GO:0005886,GO:0015247,GO:0016021,GO:0031902,GO:0045332	Golgi membrane|endoplasmic reticulum|endoplasmic reticulum membrane|Golgi apparatus|plasma membrane|aminophospholipid transmembrane transporter activity|integral component of membrane|late endosome membrane|phospholipid translocation	--	--	--
Prupe.3G025900	3.90090422214793e-86	0.834329425938186	0.364	0.177	7.42030001136978e-82	Skin/Exocarp_Mesocarp	2.056	Prupe.3G025900_v2.0.a1	Prupe.3G025900	lupeol synthase	--	GO:0019745,GO:0042300	pentacyclic triterpenoid biosynthetic process|beta-amyrin synthase activity	--	--	CAMS1
Prupe.8G168000	5.72652191995064e-86	0.19714492627393	0.664	0.679	1.08929899961301e-81	Skin/Exocarp_Mesocarp	0.978	Prupe.8G168000_v2.0.a1	Prupe.8G168000	hypothetical protein PRUPE_8G168000	--	GO:0004722,GO:0016021,GO:0046872	protein serine/threonine phosphatase activity|integral component of membrane|metal ion binding	--	--	--
Prupe.4G069600	1.14216200367305e-85	0.309080381267433	0.408	0.155	2.17262056338687e-81	Skin/Exocarp_Mesocarp	2.632	Prupe.4G069600_v2.0.a1	Prupe.4G069600	probable leucine-rich repeat receptor-like serine/threonine-protein kinase At3g14840	--	--	--	--	--	--
Prupe.2G181200	1.13050728309114e-84	0.269579366074947	0.893	0.886	2.15045095389596e-80	Skin/Exocarp_Mesocarp	1.008	Prupe.2G181200_v2.0.a1	Prupe.2G181200	hypothetical protein PRUPE_2G181200	--	GO:0046872,GO:0061630	metal ion binding|ubiquitin protein ligase activity	--	--	--
Prupe.1G314600	2.15476465795169e-84	0.405931085563239	0.165	0.081	4.0987933323557e-80	Skin/Exocarp_Mesocarp	2.037	Prupe.1G314600_v2.0.a1	Prupe.1G314600	uncharacterized protein LOC18792550	--	--	--	--	--	--
Prupe.1G128400	2.79965462234077e-84	0.596427430441107	0.173	0.059	5.32550302261661e-80	Skin/Exocarp_Mesocarp	2.932	Prupe.1G128400_v2.0.a1	Prupe.1G128400	major allergen Pru ar 1	--	GO:0006952,GO:0009607	defense response|response to biotic stimulus	--	--	--
Prupe.6G038100	3.18922411188537e-84	0.587953703278472	0.232	0.101	6.06654210562835e-80	Skin/Exocarp_Mesocarp	2.297	Prupe.6G038100_v2.0.a1	Prupe.6G038100	cytochrome P450 714C2	--	GO:0004497,GO:0005506,GO:0016021,GO:0016705,GO:0020037	monooxygenase activity|iron ion binding|integral component of membrane|oxidoreductase activity, acting on paired donors, with incorporation or reduction of molecular oxygen|heme binding	--	--	--
Prupe.1G127400	6.37018188257198e-84	0.579016646370487	0.151	0.042	1.21173599770284e-79	Skin/Exocarp_Mesocarp	3.595	Prupe.1G127400_v2.0.a1	Prupe.1G127400	hypothetical protein PRUPE_1G128300	--	GO:0006952,GO:0009607	defense response|response to biotic stimulus	--	--	--
Prupe.5G152000	8.75248633420972e-84	0.336628182359318	0.931	0.909	1.66489795049337e-79	Skin/Exocarp_Mesocarp	1.024	Prupe.5G152000_v2.0.a1	Prupe.5G152000	hypothetical protein PRUPE_5G152000	--	GO:0005524,GO:0005975,GO:0006633,GO:0009505,GO:0019887,GO:0042128	ATP binding|carbohydrate metabolic process|fatty acid biosynthetic process|plant-type cell wall|protein kinase regulator activity|nitrate assimilation	--	--	--
Prupe.1G399700	1.43505257794421e-83	0.309703875555657	0.299	0.093	2.72975701376547e-79	Skin/Exocarp_Mesocarp	3.215	Prupe.1G399700_v2.0.a1	Prupe.1G399700	hypothetical protein PRUPE_1G399700	--	GO:0004970,GO:0005262,GO:0005622,GO:0005886,GO:0006816,GO:0008066,GO:0016021,GO:0019722,GO:0071230	ionotropic glutamate receptor activity|calcium channel activity|intracellular|plasma membrane|calcium ion transport|glutamate receptor activity|integral component of membrane|calcium-mediated signaling|cellular response to amino acid stimulus	--	--	--
Prupe.1G371600	2.3363813644497e-83	0.227188524335381	0.602	0.641	4.44426463145622e-79	Skin/Exocarp_Mesocarp	0.939	Prupe.1G371600_v2.0.a1	Prupe.1G371600	hypothetical protein PRUPE_1G371600	--	GO:0008234	cysteine-type peptidase activity	--	--	--
Prupe.1G403200	4.55945826169706e-83	0.22157379732207	0.17	0.099	8.67300150540015e-79	Skin/Exocarp_Mesocarp	1.717	Prupe.1G403200_v2.0.a1	Prupe.1G403200	hypothetical protein PRUPE_1G403200	--	GO:0005504,GO:0009570,GO:0016872	fatty acid binding|chloroplast stroma|intramolecular lyase activity	--	--	--
Prupe.3G312300	5.46819470419012e-83	0.0329989225668461	0.585	0.757	1.04015999663104e-78	Skin/Exocarp_Mesocarp	0.773	Prupe.3G312300_v2.0.a1	Prupe.3G312300	hypothetical protein PRUPE_3G312300	--	GO:0005315,GO:0005618,GO:0005739,GO:0005774,GO:0009507,GO:0009651,GO:0016020,GO:0031305,GO:0035435	inorganic phosphate transmembrane transporter activity|cell wall|mitochondrion|vacuolar membrane|chloroplast|response to salt stress|membrane|integral component of mitochondrial inner membrane|phosphate ion transmembrane transport	--	--	--
Prupe.8G215100	8.41582785568988e-83	0.273219597317731	0.165	0.045	1.60085877470933e-78	Skin/Exocarp_Mesocarp	3.667	Prupe.8G215100_v2.0.a1	Prupe.8G215100	hypothetical protein PRUPE_8G215100	--	GO:0005739,GO:0005829,GO:0009228,GO:0042131,GO:0050334	mitochondrion|cytosol|thiamine biosynthetic process|thiamine phosphate phosphatase activity|thiaminase activity	ko00730	Thiamine metabolism	--
Prupe.1G261800	9.41503466558871e-83	0.367848167493346	0.544	0.276	1.79092789408828e-78	Skin/Exocarp_Mesocarp	1.971	Prupe.1G261800_v2.0.a1	Prupe.1G261800	hypothetical protein PRUPE_1G261800	--	--	--	--	--	--
Prupe.7G206600	1.22599010293124e-82	0.267303851232023	0.124	0.028	2.3320783737958e-78	Skin/Exocarp_Mesocarp	4.429	Prupe.7G206600_v2.0.a1	Prupe.7G206600	hypothetical protein PRUPE_7G206600	--	GO:0005634,GO:0005737	nucleus|cytoplasm	--	--	--
Prupe.1G234400	1.65198484060248e-82	0.195313228542616	0.261	0.165	3.14240556379404e-78	Skin/Exocarp_Mesocarp	1.582	Prupe.1G234400_v2.0.a1	Prupe.1G234400	serine/threonine protein phosphatase 2A 57 kDa regulatory subunit B' theta isoform	--	GO:0000159,GO:0005634,GO:0005730,GO:0005737,GO:0005829,GO:0006952,GO:0009742,GO:0031952,GO:0072542	protein phosphatase type 2A complex|nucleus|nucleolus|cytoplasm|cytosol|defense response|brassinosteroid mediated signaling pathway|regulation of protein autophosphorylation|protein phosphatase activator activity	--	--	--
Prupe.7G189800	1.76391478640661e-82	0.313182043845609	0.935	0.943	3.35531870670265e-78	Skin/Exocarp_Mesocarp	0.992	Prupe.7G189800_v2.0.a1	Prupe.7G189800	hypothetical protein PRUPE_7G189800	--	GO:0004753,GO:0005737,GO:0019878,GO:0033512,GO:0047130,GO:0047131	saccharopine dehydrogenase activity|cytoplasm|lysine biosynthetic process via aminoadipic acid|L-lysine catabolic process to acetyl-CoA via saccharopine|saccharopine dehydrogenase (NADP+, L-lysine-forming) activity|saccharopine dehydrogenase (NAD+, L-glutamate-forming) activity	--	--	--
Prupe.3G053000	2.26626090224997e-82	0.0222452071250026	0.514	0.682	4.3108814882599e-78	Skin/Exocarp_Mesocarp	0.754	Prupe.3G053000_v2.0.a1	Prupe.3G053000	GTP-binding protein YPTM2	--	GO:0000139,GO:0003924,GO:0005525,GO:0005789,GO:0005886,GO:0006886,GO:0006888,GO:0032482	Golgi membrane|GTPase activity|GTP binding|endoplasmic reticulum membrane|plasma membrane|intracellular protein transport|ER to Golgi vesicle-mediated transport|Rab protein signal transduction	--	--	--
Prupe.2G009600	3.59746071524791e-82	0.220323380676486	0.731	0.733	6.84308977254458e-78	Skin/Exocarp_Mesocarp	0.997	Prupe.2G009600_v2.0.a1	Prupe.2G009600	SURP and G-patch domain-containing protein 1-like protein	--	GO:0003723,GO:0005634,GO:0006397,GO:0008380	RNA binding|nucleus|mRNA processing|RNA splicing	--	--	--
Prupe.8G219900	9.57691125249018e-82	0.38435612217676	0.424	0.203	1.82172005844868e-77	Skin/Exocarp_Mesocarp	2.089	Prupe.8G219900_v2.0.a1	Prupe.8G219900	hypothetical protein PRUPE_8G219900	--	GO:0010038,GO:0016756,GO:0046872,GO:0046938	response to metal ion|glutathione gamma-glutamylcysteinyltransferase activity|metal ion binding|phytochelatin biosynthetic process	--	--	--
Prupe.8G142900	1.48067617775955e-81	0.131980683318112	0.308	0.124	2.81654222533422e-77	Skin/Exocarp_Mesocarp	2.484	Prupe.8G142900_v2.0.a1	Prupe.8G142900	hypothetical protein PRUPE_8G142900	--	GO:0003939,GO:0005737,GO:0005829,GO:0005886,GO:0008270,GO:0009506,GO:0031966	L-iditol 2-dehydrogenase activity|cytoplasm|cytosol|plasma membrane|zinc ion binding|plasmodesma|mitochondrial membrane	--	--	--
Prupe.6G003900	2.68016394387578e-81	0.0156658812952751	0.589	0.773	5.09820785404052e-77	Skin/Exocarp_Mesocarp	0.762	Prupe.6G003900_v2.0.a1	Prupe.6G003900	mitochondrial dicarboxylate/tricarboxylate transporter DTC	--	GO:0005310,GO:0005618,GO:0005739,GO:0005743,GO:0005774,GO:0006835,GO:0009506,GO:0009507,GO:0009941,GO:0015142,GO:0015367,GO:0016021,GO:0035674	dicarboxylic acid transmembrane transporter activity|cell wall|mitochondrion|mitochondrial inner membrane|vacuolar membrane|dicarboxylic acid transport|plasmodesma|chloroplast|chloroplast envelope|tricarboxylic acid transmembrane transporter activity|oxoglutarate:malate antiporter activity|integral component of membrane|tricarboxylic acid transmembrane transport	--	--	--
Prupe.2G130800	2.77622612824318e-81	0.145686415674842	0.479	0.496	5.28093734114418e-77	Skin/Exocarp_Mesocarp	0.966	Prupe.2G130800_v2.0.a1	Prupe.2G130800	probable methionine--tRNA ligase	--	GO:0000049,GO:0004825,GO:0005524,GO:0005829,GO:0006431	tRNA binding|methionine-tRNA ligase activity|ATP binding|cytosol|methionyl-tRNA aminoacylation	--	--	--
Prupe.2G290100	5.03006149617442e-81	0.207571477354546	0.75	0.769	9.56818297802299e-77	Skin/Exocarp_Mesocarp	0.975	Prupe.2G290100_v2.0.a1	Prupe.2G290100	serine/arginine-rich splicing factor RS41 isoform X1	--	GO:0000381,GO:0000398,GO:0003723,GO:0003729,GO:0005681,GO:0008380,GO:0010445,GO:0016607,GO:0031053,GO:0045292	regulation of alternative mRNA splicing, via spliceosome|mRNA splicing, via spliceosome|RNA binding|mRNA binding|spliceosomal complex|RNA splicing|nuclear dicing body|nuclear speck|primary miRNA processing|mRNA cis splicing, via spliceosome	--	--	--
Prupe.1G388900	7.50015979076608e-81	0.15994519051374	0.519	0.569	1.42668039539952e-76	Skin/Exocarp_Mesocarp	0.912	Prupe.1G388900_v2.0.a1	Prupe.1G388900	hypothetical protein PRUPE_1G388900	--	GO:0004252,GO:0006465,GO:0009535,GO:0010027,GO:0016021	serine-type endopeptidase activity|signal peptide processing|chloroplast thylakoid membrane|thylakoid membrane organization|integral component of membrane	--	--	TPP1
Prupe.2G147300	9.62797337781287e-81	0.385853128382411	0.966	0.905	1.83143309592756e-76	Skin/Exocarp_Mesocarp	1.067	Prupe.2G147300_v2.0.a1	Prupe.2G147300	hypothetical protein PRUPE_2G147300	--	GO:0009943,GO:0010358	adaxial/abaxial axis specification|leaf shaping	--	--	--
Prupe.1G389800	1.01670728165311e-80	0.264399053644109	0.309	0.144	1.93398059116054e-76	Skin/Exocarp_Mesocarp	2.146	Prupe.1G389800_v2.0.a1	Prupe.1G389800	hypothetical protein PRUPE_1G389800	--	GO:0000187,GO:0004674,GO:0004709,GO:0005524,GO:0005737,GO:0005829,GO:0005886,GO:0006952,GO:0010200,GO:0023014,GO:0031098,GO:0032147,GO:0045088,GO:0046777,GO:0071323,GO:1900150,GO:2000071	activation of MAPK activity|protein serine/threonine kinase activity|MAP kinase kinase kinase activity|ATP binding|cytoplasm|cytosol|plasma membrane|defense response|response to chitin|signal transduction by protein phosphorylation|stress-activated protein kinase signaling cascade|activation of protein kinase activity|regulation of innate immune response|protein autophosphorylation|cellular respo…	--	--	--
Prupe.1G073800	1.21888735893258e-80	0.271577114832381	0.319	0.124	2.31856753416155e-76	Skin/Exocarp_Mesocarp	2.573	Prupe.1G073800_v2.0.a1	Prupe.1G073800	hypothetical protein PRUPE_1G073800	--	GO:0000139,GO:0004559,GO:0004571,GO:0005509,GO:0005768,GO:0005783,GO:0005794,GO:0005802,GO:0006486,GO:0006491,GO:0016021	Golgi membrane|alpha-mannosidase activity|mannosyl-oligosaccharide 1,2-alpha-mannosidase activity|calcium ion binding|endosome|endoplasmic reticulum|Golgi apparatus|trans-Golgi network|protein glycosylation|N-glycan processing|integral component of membrane	ko00510,ko00513,ko04141	N-Glycan biosynthesis|Various types of N-glycan biosynthesis|Protein processing in endoplasmic reticulum	MNS1
Prupe.5G154800	1.82093877159468e-80	0.0978782508727755	0.58	0.709	3.4637897313274e-76	Skin/Exocarp_Mesocarp	0.818	Prupe.5G154800_v2.0.a1	Prupe.5G154800	hypothetical protein PRUPE_5G154800	--	GO:0005634,GO:0009409,GO:0009651,GO:0009737,GO:0009738,GO:0045892,GO:0051365	nucleus|response to cold|response to salt stress|response to abscisic acid|abscisic acid-activated signaling pathway|negative regulation of transcription, DNA-templated|cellular response to potassium ion starvation	--	--	--
Prupe.7G248600	1.96702335857237e-80	0.25871703428848	0.646	0.646	3.74167183267636e-76	Skin/Exocarp_Mesocarp	1	Prupe.7G248600_v2.0.a1	Prupe.7G248600	probable galactinol--sucrose galactosyltransferase 6 isoform X1	--	GO:0010325,GO:0047274	raffinose family oligosaccharide biosynthetic process|galactinol-sucrose galactosyltransferase activity	ko00052	Galactose metabolism	--
Prupe.2G200400	2.11185845896241e-80	0.23302516884554	0.694	0.682	4.0171771606383e-76	Skin/Exocarp_Mesocarp	1.018	Prupe.2G200400_v2.0.a1	Prupe.2G200400	protein LHY isoform X1	MYB-related	GO:0003700,GO:0005634,GO:0006355,GO:0007623,GO:0009409,GO:0009651,GO:0009723,GO:0009733,GO:0009737,GO:0009739,GO:0009751,GO:0009753,GO:0042752,GO:0042754,GO:0043433,GO:0044212,GO:0046686,GO:0048574	DNA-binding transcription factor activity|nucleus|regulation of transcription, DNA-templated|circadian rhythm|response to cold|response to salt stress|response to ethylene|response to auxin|response to abscisic acid|response to gibberellin|response to salicylic acid|response to jasmonic acid|regulation of circadian rhythm|negative regulation of circadian rhythm|negative regulation of DNA-binding …	--	--	--
Prupe.6G266600	2.7850362059021e-80	0.353548676721276	0.121	0.036	5.29769587086698e-76	Skin/Exocarp_Mesocarp	3.361	Prupe.6G266600_v2.0.a1	Prupe.6G266600	hypothetical protein PRUPE_6G266600	--	GO:0035251,GO:0102970,GO:1900994	UDP-glucosyltransferase activity|7-deoxyloganetic acid glucosyltransferase activity|(-)-secologanin biosynthetic process	--	--	--
Prupe.8G148500	4.31444217471379e-80	0.338587	0.992	0.983	8.20693190474058e-76	Skin/Exocarp_Mesocarp	1.009	Prupe.8G148500_v2.0.a1	Prupe.8G148500	serine carboxypeptidase-like 17	--	GO:0004185,GO:0005576,GO:0019748	serine-type carboxypeptidase activity|extracellular region|secondary metabolic process	--	--	--
Prupe.1G127700	9.42386195124074e-80	0.996928896534772	0.357	0.189	1.79260702036501e-75	Skin/Exocarp_Mesocarp	1.889	Prupe.1G127700_v2.0.a1	Prupe.1G127700	putative allergen Pru p 1.03	--	GO:0006952,GO:0009607	defense response|response to biotic stimulus	--	--	--
Prupe.1G456000	2.14211673701914e-79	0.233487130507036	0.674	0.699	4.07473445715781e-75	Skin/Exocarp_Mesocarp	0.964	Prupe.1G456000_v2.0.a1	Prupe.1G456000	L-arabinokinase isoform X1	--	GO:0005524,GO:0005534,GO:0005737,GO:0005829,GO:0009506,GO:0009702,GO:0016021	ATP binding|galactose binding|cytoplasm|cytosol|plasmodesma|L-arabinokinase activity|integral component of membrane	--	--	--
Prupe.6G145200	2.42122723463519e-79	0.192362270740298	0.155	0.057	4.60565844572305e-75	Skin/Exocarp_Mesocarp	2.719	Prupe.6G145200_v2.0.a1	Prupe.6G145200	hypothetical protein PRUPE_6G145200	--	GO:0004842,GO:0006952	ubiquitin-protein transferase activity|defense response	--	--	--
Prupe.3G251500	6.99457500613362e-79	0.359693547309504	0.619	0.638	1.33050805766674e-74	Skin/Exocarp_Mesocarp	0.97	Prupe.3G251500_v2.0.a1	Prupe.3G251500	hypothetical protein PRUPE_3G251500	--	--	--	--	--	--
Prupe.8G086100	8.88566474104237e-79	0.212616086449887	0.393	0.339	1.69023114704108e-74	Skin/Exocarp_Mesocarp	1.159	Prupe.8G086100_v2.0.a1	Prupe.8G086100	hypothetical protein PRUPE_8G086100	C2C2-GATA	GO:0003700,GO:0005634,GO:0008270,GO:0043565,GO:0045893	DNA-binding transcription factor activity|nucleus|zinc ion binding|sequence-specific DNA binding|positive regulation of transcription, DNA-templated	--	--	--
Prupe.1G423300	1.252087499882e-78	0.153464611292767	0.564	0.605	2.38172084227554e-74	Skin/Exocarp_Mesocarp	0.932	Prupe.1G423300_v2.0.a1	Prupe.1G423300	hypothetical protein PRUPE_1G423300	--	GO:0004842,GO:0005634,GO:0005737,GO:0005829,GO:0007166,GO:0016567,GO:0042742,GO:0043066,GO:0050777,GO:0070696,GO:2000028	ubiquitin-protein transferase activity|nucleus|cytoplasm|cytosol|cell surface receptor signaling pathway|protein ubiquitination|defense response to bacterium|negative regulation of apoptotic process|negative regulation of immune response|transmembrane receptor protein serine/threonine kinase binding|regulation of photoperiodism, flowering	--	--	--
Prupe.3G311800	4.84640540588346e-78	0.217093525199085	0.796	0.832	9.21883236307152e-74	Skin/Exocarp_Mesocarp	0.957	Prupe.3G311800_v2.0.a1	Prupe.3G311800	protein AUXIN SIGNALING F-BOX 2	--	GO:0000822,GO:0005634,GO:0005774,GO:0006952,GO:0009734,GO:0010011,GO:0010152,GO:0016567,GO:0019005,GO:0031146,GO:0048443	inositol hexakisphosphate binding|nucleus|vacuolar membrane|defense response|auxin-activated signaling pathway|auxin binding|pollen maturation|protein ubiquitination|SCF ubiquitin ligase complex|SCF-dependent proteasomal ubiquitin-dependent protein catabolic process|stamen development	--	--	AFB3
Prupe.6G127400	6.40632622418731e-78	0.19316060855564	0.272	0.224	1.21861137436491e-73	Skin/Exocarp_Mesocarp	1.214	Prupe.6G127400_v2.0.a1	Prupe.6G127400	hypothetical protein PRUPE_6G127400	--	GO:0003677,GO:0008270	DNA binding|zinc ion binding	--	--	--
Prupe.4G174400	8.87228975449634e-78	0.278780552048174	0.919	0.902	1.68768695710029e-73	Skin/Exocarp_Mesocarp	1.019	Prupe.4G174400_v2.0.a1	Prupe.4G174400	hypothetical protein PRUPE_4G174400	--	GO:0004838,GO:0005829,GO:0006572,GO:0010189,GO:0030170	L-tyrosine:2-oxoglutarate aminotransferase activity|cytosol|tyrosine catabolic process|vitamin E biosynthetic process|pyridoxal phosphate binding	--	--	--
Prupe.6G156900	1.03674543870357e-77	0.304776454496626	0.883	0.829	1.97209717350193e-73	Skin/Exocarp_Mesocarp	1.065	Prupe.6G156900_v2.0.a1	Prupe.6G156900	hypothetical protein PRUPE_6G156900	--	GO:0004674,GO:0005524,GO:0007165	protein serine/threonine kinase activity|ATP binding|signal transduction	--	--	--
Prupe.1G435100	1.41365165270284e-77	0.177766041556273	0.65	0.672	2.68904817377135e-73	Skin/Exocarp_Mesocarp	0.967	Prupe.1G435100_v2.0.a1	Prupe.1G435100	uncharacterized protein LOC18793850 isoform X1	--	--	--	--	--	--
Prupe.5G227700	4.8874038497271e-77	0.379232093649633	0.473	0.21	9.29681960295088e-73	Skin/Exocarp_Mesocarp	2.252	Prupe.5G227700_v2.0.a1	Prupe.5G227700	hypothetical protein PRUPE_5G227700	--	GO:0005774,GO:0006855,GO:0009624,GO:0015238,GO:0015297,GO:0016021	vacuolar membrane|drug transmembrane transport|response to nematode|drug transmembrane transporter activity|antiporter activity|integral component of membrane	--	--	--
Prupe.5G125900	7.97974451866211e-77	0.0781758418750527	0.648	0.809	1.51790700233991e-72	Skin/Exocarp_Mesocarp	0.801	Prupe.5G125900_v2.0.a1	Prupe.5G125900	hypothetical protein PRUPE_5G125900	--	GO:0005524,GO:0005788	ATP binding|endoplasmic reticulum lumen	--	--	BIP
Prupe.4G164400	2.0677642061688e-76	0.0453596168264154	0.499	0.624	3.93330107297428e-72	Skin/Exocarp_Mesocarp	0.8	Prupe.4G164400_v2.0.a1	Prupe.4G164400	tubby-like F-box protein 7 isoform X1	TUB	GO:0003700,GO:0005634,GO:0005829,GO:0005886,GO:0005929,GO:0006355,GO:0009536,GO:0009555,GO:0009620,GO:0035091,GO:0044212,GO:0061512	DNA-binding transcription factor activity|nucleus|cytosol|plasma membrane|cilium|regulation of transcription, DNA-templated|plastid|pollen development|response to fungus|phosphatidylinositol binding|transcription regulatory region DNA binding|protein localization to cilium	--	--	--
Prupe.7G061500	4.15489328688193e-76	0.254969409250162	0.169	0.182	7.90343801030681e-72	Skin/Exocarp_Mesocarp	0.929	Prupe.7G061500_v2.0.a1	Prupe.7G061500	hypothetical protein PRUPE_7G061500	--	--	--	--	--	--
Prupe.1G203300	5.03922295800881e-76	0.534259406187497	0.187	0.141	9.58560991072436e-72	Skin/Exocarp_Mesocarp	1.326	Prupe.1G203300_v2.0.a1	Prupe.1G203300	hypothetical protein PRUPE_1G203300	--	--	--	--	--	--
Prupe.6G307600	1.04252288368019e-75	0.243971389336511	0.625	0.613	1.98308702933646e-71	Skin/Exocarp_Mesocarp	1.02	Prupe.6G307600_v2.0.a1	Prupe.6G307600	PREDICTED: glucose-6-phosphate 1-dehydrogenase 4, chloroplastic isoform X2	--	GO:0004345,GO:0006006,GO:0006098,GO:0009507,GO:0050661	glucose-6-phosphate dehydrogenase activity|glucose metabolic process|pentose-phosphate shunt|chloroplast|NADP binding	ko00030,ko00480	Pentose phosphate pathway|Glutathione metabolism	--
Prupe.8G210300	1.12096897847575e-75	0.205966735632282	0.151	0.029	2.13230719085656e-71	Skin/Exocarp_Mesocarp	5.207	Prupe.8G210300_v2.0.a1	Prupe.8G210300	hypothetical protein PRUPE_8G210300	--	GO:0004364,GO:0009734	glutathione transferase activity|auxin-activated signaling pathway	--	--	--
Prupe.5G155300	1.87533785583897e-75	0.253670074295555	0.711	0.712	3.5672676693769e-71	Skin/Exocarp_Mesocarp	0.999	Prupe.5G155300_v2.0.a1	Prupe.5G155300	hypothetical protein PRUPE_5G155300	--	GO:0003677,GO:0005634	DNA binding|nucleus	--	--	--
Prupe.7G132500	2.33737127959656e-75	0.305662217938108	0.152	0.034	4.44614764804857e-71	Skin/Exocarp_Mesocarp	4.471	Prupe.7G132500_v2.0.a1	Prupe.7G132500	hypothetical protein PRUPE_7G132500	--	GO:0004806,GO:0005615,GO:0016042,GO:0046872	triglyceride lipase activity|extracellular space|lipid catabolic process|metal ion binding	--	--	--
Prupe.8G223900	3.44430331932382e-75	0.376681178687198	0.27	0.133	6.55175377401776e-71	Skin/Exocarp_Mesocarp	2.03	Prupe.8G223900_v2.0.a1	Prupe.8G223900	myb-related protein Myb4	MYB	GO:0005634,GO:0009409,GO:0030154,GO:0043565,GO:0044212,GO:0045893	nucleus|response to cold|cell differentiation|sequence-specific DNA binding|transcription regulatory region DNA binding|positive regulation of transcription, DNA-templated	--	--	--
Prupe.5G088300	4.48636284060937e-75	0.192493664833871	0.123	0.03	8.53395939540714e-71	Skin/Exocarp_Mesocarp	4.1	Prupe.5G088300_v2.0.a1	Prupe.5G088300	hypothetical protein PRUPE_5G088300	--	GO:0004630,GO:0005546,GO:0005737,GO:0009506,GO:0009816,GO:0016020,GO:0016042,GO:0046686,GO:0070290	phospholipase D activity|phosphatidylinositol-4,5-bisphosphate binding|cytoplasm|plasmodesma|defense response to bacterium, incompatible interaction|membrane|lipid catabolic process|response to cadmium ion|N-acylphosphatidylethanolamine-specific phospholipase D activity	--	--	PLDGAMMA3
Prupe.4G032900	1.11225549821814e-74	0.177132313696983	0.138	0.033	2.11573240871054e-70	Skin/Exocarp_Mesocarp	4.182	Prupe.4G032900_v2.0.a1	Prupe.4G032900	hypothetical protein PRUPE_4G032900	--	--	--	--	--	--
Prupe.7G204800	1.81046937236491e-74	0.072562701215921	0.549	0.69	3.44387484011252e-70	Skin/Exocarp_Mesocarp	0.796	Prupe.7G204800_v2.0.a1	Prupe.7G204800	protein phosphatase 2C 77	--	GO:0004722,GO:0005634,GO:0005737,GO:0009738,GO:0046872	protein serine/threonine phosphatase activity|nucleus|cytoplasm|abscisic acid-activated signaling pathway|metal ion binding	--	--	--
Prupe.8G113800	2.83884117798289e-74	0.154744509208129	0.685	0.782	5.40004368875906e-70	Skin/Exocarp_Mesocarp	0.876	Prupe.8G113800_v2.0.a1	Prupe.8G113800	CCG-binding protein 1	--	GO:0005634,GO:0005829,GO:0009507,GO:0009793,GO:0010183,GO:0036033,GO:0050832	nucleus|cytosol|chloroplast|embryo development ending in seed dormancy|pollen tube guidance|mediator complex binding|defense response to fungus	--	--	--
Prupe.7G185200	3.55155206501725e-74	0.36143399548638	0.93	0.8	6.75576233807581e-70	Skin/Exocarp_Mesocarp	1.163	Prupe.7G185200_v2.0.a1	Prupe.7G185200	hypothetical protein PRUPE_7G185200	--	GO:0005789,GO:0009733,GO:0009734,GO:0010252,GO:0010311,GO:0010329,GO:0016021,GO:0040009	endoplasmic reticulum membrane|response to auxin|auxin-activated signaling pathway|auxin homeostasis|lateral root formation|auxin efflux transmembrane transporter activity|integral component of membrane|regulation of growth rate	--	--	--
Prupe.3G108700	3.98020940540905e-74	0.175672240897134	0.219	0.154	7.57115433096909e-70	Skin/Exocarp_Mesocarp	1.422	Prupe.3G108700_v2.0.a1	Prupe.3G108700	heat stress transcription factor A-4c isoform X1	HSF	GO:0000978,GO:0003700,GO:0005634,GO:0005737,GO:0034605,GO:0043565,GO:0061408	RNA polymerase II proximal promoter sequence-specific DNA binding|DNA-binding transcription factor activity|nucleus|cytoplasm|cellular response to heat|sequence-specific DNA binding|positive regulation of transcription from RNA polymerase II promoter in response to heat stress	--	--	--
Prupe.8G249800	4.16290503440574e-74	0.262238773808627	0.983	0.992	7.91867795644659e-70	Skin/Exocarp_Mesocarp	0.991	Prupe.8G249800_v2.0.a1	Prupe.8G249800	hypothetical protein PRUPE_8G249800	--	GO:0005634,GO:0005737,GO:0009739,GO:0009939,GO:0010325,GO:0010331,GO:0010476,GO:0010629,GO:0016787,GO:0048444,GO:0048530,GO:1905516	nucleus|cytoplasm|response to gibberellin|positive regulation of gibberellic acid mediated signaling pathway|raffinose family oligosaccharide biosynthetic process|gibberellin binding|gibberellin mediated signaling pathway|negative regulation of gene expression|hydrolase activity|floral organ morphogenesis|fruit morphogenesis|positive regulation of fertilization	--	--	--
Prupe.5G077100	7.01358856984784e-74	0.0590618534931959	0.429	0.562	1.33412481775646e-69	Skin/Exocarp_Mesocarp	0.763	Prupe.5G077100_v2.0.a1	Prupe.5G077100	hypothetical protein PRUPE_5G077100	--	--	--	--	--	--
Prupe.7G112400	8.11866096236717e-74	0.0950639414032343	0.525	0.614	1.54433168826148e-69	Skin/Exocarp_Mesocarp	0.855	Prupe.7G112400_v2.0.a1	Prupe.7G112400	hypothetical protein PRUPE_7G112400	--	--	--	--	--	--
Prupe.5G121300	1.84729853346757e-73	0.12678037826939	0.564	0.638	3.51393127036201e-69	Skin/Exocarp_Mesocarp	0.884	Prupe.5G121300_v2.0.a1	Prupe.5G121300	dynamin-related protein 5A	--	GO:0000266,GO:0003924,GO:0005525,GO:0005737,GO:0005874,GO:0007049,GO:0008017,GO:0009524,GO:0016020,GO:0051301	mitochondrial fission|GTPase activity|GTP binding|cytoplasm|microtubule|cell cycle|microtubule binding|phragmoplast|membrane|cell division	--	--	--
Prupe.7G138200	2.11713073894785e-73	0.196068406246738	0.685	0.689	4.02720609162659e-69	Skin/Exocarp_Mesocarp	0.994	Prupe.7G138200_v2.0.a1	Prupe.7G138200	serine/threonine-protein kinase SRK2I	--	GO:0004672,GO:0004674,GO:0005524,GO:0005634,GO:0005737,GO:0005829,GO:0006468,GO:0006970,GO:0009414,GO:0009651,GO:0009737,GO:0009738,GO:0009739,GO:0010029,GO:0016301,GO:0035556	protein kinase activity|protein serine/threonine kinase activity|ATP binding|nucleus|cytoplasm|cytosol|protein phosphorylation|response to osmotic stress|response to water deprivation|response to salt stress|response to abscisic acid|abscisic acid-activated signaling pathway|response to gibberellin|regulation of seed germination|kinase activity|intracellular signal transduction	--	--	--
Prupe.4G114000	2.99152252500847e-73	0.207805452422423	0.72	0.736	5.69047414707111e-69	Skin/Exocarp_Mesocarp	0.978	Prupe.4G114000_v2.0.a1	Prupe.4G114000	hypothetical protein PRUPE_4G114000	--	GO:0005886,GO:0006813,GO:0015079,GO:0016020,GO:0016021	plasma membrane|potassium ion transport|potassium ion transmembrane transporter activity|membrane|integral component of membrane	--	--	--
Prupe.1G123200	5.80839776339517e-73	0.2630601007164	0.664	0.661	1.10487342255303e-68	Skin/Exocarp_Mesocarp	1.005	Prupe.1G123200_v2.0.a1	Prupe.1G123200	uncharacterized protein LOC18792050	--	--	--	--	--	--
Prupe.4G197500	1.41479575670291e-72	0.25648891694485	0.631	0.587	2.69122448840028e-68	Skin/Exocarp_Mesocarp	1.075	Prupe.4G197500_v2.0.a1	Prupe.4G197500	putative beta-glucosidase 41	--	GO:0005975,GO:0008422,GO:0009505,GO:0102483	carbohydrate metabolic process|beta-glucosidase activity|plant-type cell wall|scopolin beta-glucosidase activity	ko00460,ko00500,ko00940	Cyanoamino acid metabolism|Starch and sucrose metabolism|Phenylpropanoid biosynthesis	BGLU40
Prupe.5G172500	2.15599332830163e-72	0.403802464410753	0.476	0.21	4.10113050909536e-68	Skin/Exocarp_Mesocarp	2.267	Prupe.5G172500_v2.0.a1	Prupe.5G172500	GDSL esterase/lipase At5g62930	--	GO:0005829,GO:0016042,GO:0016788	cytosol|lipid catabolic process|hydrolase activity, acting on ester bonds	--	--	--
Prupe.6G046900	3.17884909078781e-72	0.00760319040699453	0.53	0.721	6.04680674049657e-68	Skin/Exocarp_Mesocarp	0.735	Prupe.6G046900_v2.0.a1	Prupe.6G046900	WRKY transcription factor WRKY24	WRKY	GO:0003700,GO:0005634,GO:0009737,GO:0009738,GO:0009739,GO:0009740,GO:0009788,GO:0009938,GO:0043565,GO:0045893	DNA-binding transcription factor activity|nucleus|response to abscisic acid|abscisic acid-activated signaling pathway|response to gibberellin|gibberellic acid mediated signaling pathway|negative regulation of abscisic acid-activated signaling pathway|negative regulation of gibberellic acid mediated signaling pathway|sequence-specific DNA binding|positive regulation of transcription, DNA-templated	--	--	--
Prupe.7G072600	4.2573140386507e-72	0.371022156476788	0.985	0.934	8.09826276432136e-68	Skin/Exocarp_Mesocarp	1.055	Prupe.7G072600_v2.0.a1	Prupe.7G072600	polygalacturonase inhibitor	--	GO:0005618,GO:0048046	cell wall|apoplast	--	--	--
Prupe.1G331100	8.01138519785743e-72	0.416839680117582	0.587	0.369	1.52392569233644e-67	Skin/Exocarp_Mesocarp	1.591	Prupe.1G331100_v2.0.a1	Prupe.1G331100	protein PLANT CADMIUM RESISTANCE 2	--	GO:0005886,GO:0006979,GO:0016021	plasma membrane|response to oxidative stress|integral component of membrane	--	--	--
Prupe.3G215800	8.2934667213547e-72	0.121974168858171	0.722	0.815	1.57758323973609e-67	Skin/Exocarp_Mesocarp	0.886	Prupe.3G215800_v2.0.a1	Prupe.3G215800	hypothetical protein PRUPE_3G215800	--	GO:0004149,GO:0005739,GO:0006099,GO:0008270,GO:0016020,GO:0033512,GO:0045252	dihydrolipoyllysine-residue succinyltransferase activity|mitochondrion|tricarboxylic acid cycle|zinc ion binding|membrane|L-lysine catabolic process to acetyl-CoA via saccharopine|oxoglutarate dehydrogenase complex	--	--	--
Prupe.3G186500	9.25536446778858e-72	0.351077831290638	0.838	0.785	1.76055542906274e-67	Skin/Exocarp_Mesocarp	1.068	Prupe.3G186500_v2.0.a1	Prupe.3G186500	hypothetical protein PRUPE_3G186500	--	GO:0004015,GO:0009102,GO:0009507,GO:0030170,GO:0034387,GO:0102351	adenosylmethionine-8-amino-7-oxononanoate transaminase activity|biotin biosynthetic process|chloroplast|pyridoxal phosphate binding|4-aminobutyrate:pyruvate transaminase activity|gamma-aminobutyrate transaminase (glyoxylate dependent) activity	--	--	--
Prupe.4G160300	9.97568704281697e-72	0.0135320981300401	0.445	0.589	1.89757518928464e-67	Skin/Exocarp_Mesocarp	0.756	Prupe.4G160300_v2.0.a1	Prupe.4G160300	protein transport protein Sec61 subunit alpha	--	GO:0005789,GO:0015031,GO:0016021	endoplasmic reticulum membrane|protein transport|integral component of membrane	--	--	--
Prupe.3G169400	1.12786972846092e-71	0.263418819129567	0.862	0.847	2.14543379747837e-67	Skin/Exocarp_Mesocarp	1.018	Prupe.3G169400_v2.0.a1	Prupe.3G169400	citrate synthase, glyoxysomal	--	GO:0006097,GO:0006099,GO:0009514,GO:0046912	glyoxylate cycle|tricarboxylic acid cycle|glyoxysome|transferase activity, transferring acyl groups, acyl groups converted into alkyl on transfer	--	--	--
Prupe.4G178700	1.8156310419364e-71	0.333078995231168	0.459	0.198	3.45369336797142e-67	Skin/Exocarp_Mesocarp	2.318	Prupe.4G178700_v2.0.a1	Prupe.4G178700	hypothetical protein PRUPE_4G178700	--	GO:0002229,GO:0006855,GO:0015238,GO:0015297,GO:0016021,GO:0098542	defense response to oomycetes|drug transmembrane transport|drug transmembrane transporter activity|antiporter activity|integral component of membrane|defense response to other organism	--	--	--
Prupe.8G144000	2.11309312667767e-71	0.0755011653250727	0.513	0.7	4.01952574556626e-67	Skin/Exocarp_Mesocarp	0.733	Prupe.8G144000_v2.0.a1	Prupe.8G144000	hypothetical protein PRUPE_8G144000	--	--	--	--	--	--
Prupe.4G041800	5.60506934902125e-71	0.316691801216253	0.323	0.104	1.06619629157082e-66	Skin/Exocarp_Mesocarp	3.106	Prupe.4G041800_v2.0.a1	Prupe.4G041800	hypothetical protein PRUPE_4G041800	--	GO:0004097,GO:0009543,GO:0046148,GO:0046872	catechol oxidase activity|chloroplast thylakoid lumen|pigment biosynthetic process|metal ion binding	--	--	--
Prupe.5G138200	6.48167242897334e-71	0.292492330432438	0.949	0.911	1.23294372943931e-66	Skin/Exocarp_Mesocarp	1.042	Prupe.5G138200_v2.0.a1	Prupe.5G138200	hypothetical protein PRUPE_5G138200	--	GO:0005524,GO:0009507,GO:0009570,GO:0009941,GO:0016887,GO:0019538,GO:0034214,GO:0042803	ATP binding|chloroplast|chloroplast stroma|chloroplast envelope|ATPase activity|protein metabolic process|protein hexamerization|protein homodimerization activity	--	--	--
Prupe.3G300900	8.21390029368277e-71	0.42730477690275	0.253	0.18	1.56244811386434e-66	Skin/Exocarp_Mesocarp	1.406	Prupe.3G300900_v2.0.a1	Prupe.3G300900	lysine histidine transporter 1	--	GO:0003333,GO:0005886,GO:0015171,GO:0015293,GO:0016021,GO:0043090,GO:0080167	amino acid transmembrane transport|plasma membrane|amino acid transmembrane transporter activity|symporter activity|integral component of membrane|amino acid import|response to karrikin	--	--	LHT2
Prupe.5G002800	1.46025537172071e-70	0.0394525865620725	0.466	0.609	2.77769776808714e-66	Skin/Exocarp_Mesocarp	0.765	Prupe.5G002800_v2.0.a1	Prupe.5G002800	calvin cycle protein CP12-3, chloroplastic	--	GO:0005507,GO:0009507,GO:0016151,GO:0019253,GO:0032991,GO:0034605,GO:0071454,GO:0080153	copper ion binding|chloroplast|nickel cation binding|reductive pentose-phosphate cycle|protein-containing complex|cellular response to heat|cellular response to anoxia|negative regulation of reductive pentose-phosphate cycle	--	--	--
Prupe.3G019700	1.50887895111688e-70	0.132306895813436	0.517	0.554	2.87018954081452e-66	Skin/Exocarp_Mesocarp	0.933	Prupe.3G019700_v2.0.a1	Prupe.3G019700	hypothetical protein PRUPE_3G019700	--	GO:0000139,GO:0004559,GO:0004571,GO:0005509,GO:0005768,GO:0005783,GO:0005794,GO:0005802,GO:0006486,GO:0006491,GO:0016021	Golgi membrane|alpha-mannosidase activity|mannosyl-oligosaccharide 1,2-alpha-mannosidase activity|calcium ion binding|endosome|endoplasmic reticulum|Golgi apparatus|trans-Golgi network|protein glycosylation|N-glycan processing|integral component of membrane	ko00510,ko00513,ko04141	N-Glycan biosynthesis|Various types of N-glycan biosynthesis|Protein processing in endoplasmic reticulum	MNS1
Prupe.6G002000	1.60912055515211e-70	0.167367406725041	0.669	0.731	3.06086912001034e-66	Skin/Exocarp_Mesocarp	0.915	Prupe.6G002000_v2.0.a1	Prupe.6G002000	hypothetical protein PRUPE_6G002000	--	GO:0003826,GO:0003863,GO:0005739,GO:0005947,GO:0007584,GO:0009083	alpha-ketoacid dehydrogenase activity|3-methyl-2-oxobutanoate dehydrogenase (2-methylpropanoyl-transferring) activity|mitochondrion|mitochondrial alpha-ketoglutarate dehydrogenase complex|response to nutrient|branched-chain amino acid catabolic process	--	--	BCDH
Prupe.1G298500	2.06373435515012e-70	0.198007620032933	0.215	0.043	3.92563549036656e-66	Skin/Exocarp_Mesocarp	5	Prupe.1G298500_v2.0.a1	Prupe.1G298500	chaperonin 60 subunit beta 4, chloroplastic isoform X1	--	GO:0005524,GO:0005829,GO:0006457,GO:0006458,GO:0009507,GO:0009570,GO:0009941,GO:0042026,GO:0051082	ATP binding|cytosol|protein folding|'de novo' protein folding|chloroplast|chloroplast stroma|chloroplast envelope|protein refolding|unfolded protein binding	ko03018	RNA degradation	--
Prupe.1G155200	2.30330373390825e-70	0.388044597347911	0.446	0.434	4.38134436264027e-66	Skin/Exocarp_Mesocarp	1.028	Prupe.1G155200_v2.0.a1	Prupe.1G155200	hypothetical protein PRUPE_1G155200	--	GO:0009717,GO:0009813,GO:0033987,GO:0046287,GO:0052689	isoflavonoid biosynthetic process|flavonoid biosynthetic process|2-hydroxyisoflavanone dehydratase activity|isoflavonoid metabolic process|carboxylic ester hydrolase activity	--	--	--
Prupe.2G227400	2.69536298606509e-70	0.248036794777887	0.825	0.788	5.12711947209301e-66	Skin/Exocarp_Mesocarp	1.047	Prupe.2G227400_v2.0.a1	Prupe.2G227400	probable sulfate transporter 4.2 isoform X1	--	GO:0008271,GO:0015116,GO:0015293,GO:0015301,GO:0016021	secondary active sulfate transmembrane transporter activity|sulfate transmembrane transporter activity|symporter activity|anion:anion antiporter activity|integral component of membrane	--	--	--
Prupe.7G200900	3.54927902933031e-70	0.180412588017197	0.644	0.642	6.75143856959211e-66	Skin/Exocarp_Mesocarp	1.003	Prupe.7G200900_v2.0.a1	Prupe.7G200900	hypothetical protein PRUPE_7G200900	--	GO:0000911,GO:0005886,GO:0009825,GO:0010235,GO:0030136,GO:0040008,GO:0045824,GO:0080008	cytokinesis by cell plate formation|plasma membrane|multidimensional cell growth|guard mother cell cytokinesis|clathrin-coated vesicle|regulation of growth|negative regulation of innate immune response|Cul4-RING E3 ubiquitin ligase complex	--	--	--
Prupe.1G149700	5.32329146842595e-70	0.308416746844578	0.991	0.937	1.01259650312398e-65	Skin/Exocarp_Mesocarp	1.058	Prupe.1G149700_v2.0.a1	Prupe.1G149700	endo-1,3;1,4-beta-D-glucanase	--	GO:0005576,GO:0016787	extracellular region|hydrolase activity	--	--	--
Prupe.1G317700	8.32522411380743e-70	0.338822037823919	0.317	0.182	1.58362413092845e-65	Skin/Exocarp_Mesocarp	1.742	Prupe.1G317700_v2.0.a1	Prupe.1G317700	uncharacterized protein LOC18793893	--	--	--	--	--	--
Prupe.1G004700	1.02219732687073e-69	0.198674860727327	0.465	0.42	1.94442375517351e-65	Skin/Exocarp_Mesocarp	1.107	Prupe.1G004700_v2.0.a1	Prupe.1G004700	hypothetical protein PRUPE_1G004700	--	--	--	ko00511,ko00600	Other glycan degradation|Sphingolipid metabolism	--
Prupe.1G477800	1.12060782607925e-69	0.371691577477498	0.551	0.273	2.13162020676796e-65	Skin/Exocarp_Mesocarp	2.018	Prupe.1G477800_v2.0.a1	Prupe.1G477800	hypothetical protein PRUPE_1G477800	--	--	--	--	--	--
Prupe.7G227600	1.69988348563179e-69	0.231958793313365	0.245	0.11	3.23351836636878e-65	Skin/Exocarp_Mesocarp	2.227	Prupe.7G227600_v2.0.a1	Prupe.7G227600	hypothetical protein PRUPE_7G227600	--	GO:0005524,GO:0009507,GO:0009570,GO:0016226,GO:0046872,GO:0051536,GO:0051539	ATP binding|chloroplast|chloroplast stroma|iron-sulfur cluster assembly|metal ion binding|iron-sulfur cluster binding|4 iron, 4 sulfur cluster binding	--	--	--
Prupe.4G032100	1.86069524462777e-69	0.209750016895176	0.148	0.035	3.53941449433095e-65	Skin/Exocarp_Mesocarp	4.229	Prupe.4G032100_v2.0.a1	Prupe.4G032100	hypothetical protein PRUPE_4G032100	--	--	--	--	--	--
Prupe.4G027900	1.95000229147758e-69	0.34137343667356	0.379	0.169	3.70929435884866e-65	Skin/Exocarp_Mesocarp	2.243	Prupe.4G027900_v2.0.a1	Prupe.4G027900	cysteine-rich receptor-like protein kinase 29	--	--	--	--	--	CRK27
Prupe.2G308700	2.8127963016573e-69	0.133832468660299	0.585	0.627	5.35050112501252e-65	Skin/Exocarp_Mesocarp	0.933	Prupe.2G308700_v2.0.a1	Prupe.2G308700	cyclic nucleotide-gated ion channel 1	--	GO:0005216,GO:0005516,GO:0005886,GO:0016021,GO:0030552,GO:0030553	ion channel activity|calmodulin binding|plasma membrane|integral component of membrane|cAMP binding|cGMP binding	--	--	--
Prupe.1G141500	5.29196293352181e-69	0.371183802007258	0.831	0.798	1.00663718921452e-64	Skin/Exocarp_Mesocarp	1.041	Prupe.1G141500_v2.0.a1	Prupe.1G141500	hypothetical protein PRUPE_1G141500	--	GO:0005886,GO:0016021,GO:0051539	plasma membrane|integral component of membrane|4 iron, 4 sulfur cluster binding	--	--	--
Prupe.1G411700	6.35622807628483e-69	0.195657962055224	0.527	0.49	1.2090817046709e-64	Skin/Exocarp_Mesocarp	1.076	Prupe.1G411700_v2.0.a1	Prupe.1G411700	zinc transporter 4, chloroplastic isoform X1	--	GO:0005385,GO:0009535,GO:0016021	zinc ion transmembrane transporter activity|chloroplast thylakoid membrane|integral component of membrane	--	--	--
Prupe.6G121500	7.22383134119055e-69	0.382270294117755	0.159	0.053	1.37411719772127e-64	Skin/Exocarp_Mesocarp	3	Prupe.6G121500_v2.0.a1	Prupe.6G121500	pleiotropic drug resistance protein 2	--	GO:0005524,GO:0016021,GO:0016887	ATP binding|integral component of membrane|ATPase activity	--	--	--
Prupe.3G245700	1.48212961135396e-68	0.117704282089297	0.606	0.713	2.81930694671751e-64	Skin/Exocarp_Mesocarp	0.85	Prupe.3G245700_v2.0.a1	Prupe.3G245700	6-phosphogluconate dehydrogenase, decarboxylating 3	--	GO:0004616,GO:0005777,GO:0005829,GO:0006098,GO:0009570,GO:0009651,GO:0019521,GO:0019822,GO:0050661,GO:0080173	phosphogluconate dehydrogenase (decarboxylating) activity|peroxisome|cytosol|pentose-phosphate shunt|chloroplast stroma|response to salt stress|D-gluconate metabolic process|P4 peroxisome|NADP binding|male-female gamete recognition during double fertilization forming a zygote and endosperm	--	--	PGD2
Prupe.1G362600	1.93474059919782e-68	0.256952156133451	0.113	0.018	3.6802635677941e-64	Skin/Exocarp_Mesocarp	6.278	Prupe.1G362600_v2.0.a1	Prupe.1G362600	hypothetical protein PRUPE_1G362600	--	--	--	--	--	--
Prupe.1G128300	2.60775515853145e-68	0.640584320898291	0.166	0.055	4.96047186255852e-64	Skin/Exocarp_Mesocarp	3.018	Prupe.1G128300_v2.0.a1	Prupe.1G128300	hypothetical protein PRUPE_1G128300	--	GO:0006952,GO:0009607	defense response|response to biotic stimulus	--	--	--
Prupe.7G229300	2.61980904410073e-68	0.445467372066788	0.316	0.158	4.98340076368841e-64	Skin/Exocarp_Mesocarp	2	Prupe.7G229300_v2.0.a1	Prupe.7G229300	hypothetical protein PRUPE_7G229300	--	--	--	--	--	--
Prupe.3G030500	4.5177200027913e-68	0.446033296041896	0.276	0.14	8.59360698930962e-64	Skin/Exocarp_Mesocarp	1.971	Prupe.3G030500_v2.0.a1	Prupe.3G030500	RING-H2 finger protein ATL3	--	GO:0005886,GO:0016021,GO:0016567,GO:0016740,GO:0046872	plasma membrane|integral component of membrane|protein ubiquitination|transferase activity|metal ion binding	--	--	--
Prupe.5G177800	5.35054348517141e-68	0.264115855877084	0.566	0.476	1.01778038174931e-63	Skin/Exocarp_Mesocarp	1.189	Prupe.5G177800_v2.0.a1	Prupe.5G177800	uncharacterized protein LOC18776711	--	--	--	--	--	--
Prupe.7G121400	6.0679290223808e-68	0.338552801457771	0.917	0.841	1.15424145863728e-63	Skin/Exocarp_Mesocarp	1.09	Prupe.7G121400_v2.0.a1	Prupe.7G121400	uncharacterized protein LOC18771216 isoform X1	--	GO:0016021,GO:0016567,GO:0031464	integral component of membrane|protein ubiquitination|Cul4A-RING E3 ubiquitin ligase complex	--	--	--
Prupe.1G292500	6.44072094463073e-68	0.437777240285234	0.167	0.065	1.22515393808766e-63	Skin/Exocarp_Mesocarp	2.569	Prupe.1G292500_v2.0.a1	Prupe.1G292500	cytochrome P450 CYP749A22	--	GO:0004497,GO:0005506,GO:0016021,GO:0016705,GO:0020037	monooxygenase activity|iron ion binding|integral component of membrane|oxidoreductase activity, acting on paired donors, with incorporation or reduction of molecular oxygen|heme binding	--	--	--
Prupe.8G060100	9.56305112438408e-68	0.104964495184645	0.504	0.574	1.81908358488034e-63	Skin/Exocarp_Mesocarp	0.878	Prupe.8G060100_v2.0.a1	Prupe.8G060100	probable protein phosphatase 2C 9 isoform X1	--	GO:0004722,GO:0005634,GO:0046872	protein serine/threonine phosphatase activity|nucleus|metal ion binding	--	--	--
Prupe.1G343100	9.8626814858963e-68	0.323163792783763	0.354	0.202	1.87607927224719e-63	Skin/Exocarp_Mesocarp	1.752	Prupe.1G343100_v2.0.a1	Prupe.1G343100	aldose reductase	--	GO:0004032,GO:0005634,GO:0005829,GO:0008106,GO:0016491	alditol:NADP+ 1-oxidoreductase activity|nucleus|cytosol|alcohol dehydrogenase (NADP+) activity|oxidoreductase activity	--	--	--
Prupe.7G162600	1.00881798631478e-67	0.0592959961987056	0.644	0.776	1.91897357356797e-63	Skin/Exocarp_Mesocarp	0.83	Prupe.7G162600_v2.0.a1	Prupe.7G162600	hypothetical protein PRUPE_7G162600	--	GO:0005524,GO:0005634,GO:0043161,GO:0061631	ATP binding|nucleus|proteasome-mediated ubiquitin-dependent protein catabolic process|ubiquitin conjugating enzyme activity	--	--	--
Prupe.2G160400	1.02675218669431e-67	0.792920078169454	0.359	0.207	1.95308800952991e-63	Skin/Exocarp_Mesocarp	1.734	Prupe.2G160400_v2.0.a1	Prupe.2G160400	hypothetical protein PRUPE_2G160400	--	GO:0005737,GO:0006952,GO:0047501,GO:0055114	cytoplasm|defense response|(+)-neomenthol dehydrogenase activity|oxidation-reduction process	ko00902	Monoterpenoid biosynthesis	--
Prupe.6G334000	1.30891539438337e-67	0.311478648114167	0.334	0.162	2.48981886319604e-63	Skin/Exocarp_Mesocarp	2.062	Prupe.6G334000_v2.0.a1	Prupe.6G334000	hypothetical protein PRUPE_6G334000	--	GO:0003855,GO:0004764,GO:0009073,GO:0009423,GO:0009507,GO:0009570,GO:0009793,GO:0019632,GO:0050661	3-dehydroquinate dehydratase activity|shikimate 3-dehydrogenase (NADP+) activity|aromatic amino acid family biosynthetic process|chorismate biosynthetic process|chloroplast|chloroplast stroma|embryo development ending in seed dormancy|shikimate metabolic process|NADP binding	ko00400	Phenylalanine, tyrosine and tryptophan biosynthesis	--
Prupe.1G263000	1.57388942357753e-67	0.026858523166694	0.6	0.753	2.99385246152918e-63	Skin/Exocarp_Mesocarp	0.797	Prupe.1G263000_v2.0.a1	Prupe.1G263000	serine/threonine-protein phosphatase PP2A catalytic subunit	--	GO:0004721,GO:0005737,GO:0046872	phosphoprotein phosphatase activity|cytoplasm|metal ion binding	--	--	PP2A2
Prupe.5G197100	2.3128439102169e-67	0.0377328332810464	0.592	0.748	4.39949168601459e-63	Skin/Exocarp_Mesocarp	0.791	Prupe.5G197100_v2.0.a1	Prupe.5G197100	PREDICTED: NEP1-interacting protein-like 2	--	GO:0006952,GO:0010200,GO:0016021,GO:0046872	defense response|response to chitin|integral component of membrane|metal ion binding	--	--	--
Prupe.2G086100	9.22348150063578e-67	0.290134296279968	0.127	0.035	1.75449065105094e-62	Skin/Exocarp_Mesocarp	3.629	Prupe.2G086100_v2.0.a1	Prupe.2G086100	uncharacterized protein LOC18785690	--	--	--	--	--	--
Prupe.3G311500	1.01625714767533e-66	0.0255781474795386	0.589	0.749	1.93312434630801e-62	Skin/Exocarp_Mesocarp	0.786	Prupe.3G311500_v2.0.a1	Prupe.3G311500	hypothetical protein PRUPE_3G311500	--	--	--	--	--	--
Prupe.4G172100	1.35901579790176e-66	0.202726179446236	0.793	0.822	2.58511985076872e-62	Skin/Exocarp_Mesocarp	0.965	Prupe.4G172100_v2.0.a1	Prupe.4G172100	homogentisate 1,2-dioxygenase	--	GO:0004411,GO:0005829,GO:0006520,GO:0006559,GO:0006572,GO:0046872,GO:1902000	homogentisate 1,2-dioxygenase activity|cytosol|cellular amino acid metabolic process|L-phenylalanine catabolic process|tyrosine catabolic process|metal ion binding|homogentisate catabolic process	--	--	--
Prupe.2G182400	1.36988079071778e-66	0.0530491440463037	0.495	0.608	2.60578724010336e-62	Skin/Exocarp_Mesocarp	0.814	Prupe.2G182400_v2.0.a1	Prupe.2G182400	protein CURVATURE THYLAKOID 1A, chloroplastic	--	GO:0009507,GO:0009534,GO:0009535,GO:0009579,GO:0009941,GO:0010287,GO:0016021	chloroplast|chloroplast thylakoid|chloroplast thylakoid membrane|thylakoid|chloroplast envelope|plastoglobule|integral component of membrane	--	--	--
Prupe.6G252600	1.79734910457028e-66	0.196983128262936	0.723	0.747	3.41891746671358e-62	Skin/Exocarp_Mesocarp	0.968	Prupe.6G252600_v2.0.a1	Prupe.6G252600	hypothetical protein PRUPE_6G252600	--	--	--	--	--	FYD
Prupe.1G280400	2.76108773478998e-66	0.293719854315844	0.392	0.185	5.2521410891175e-62	Skin/Exocarp_Mesocarp	2.119	Prupe.1G280400_v2.0.a1	Prupe.1G280400	hypothetical protein PRUPE_1G280400	--	GO:0005783,GO:0005794,GO:0005886,GO:0006612,GO:0016021,GO:0018230,GO:0019706,GO:0030659	endoplasmic reticulum|Golgi apparatus|plasma membrane|protein targeting to membrane|integral component of membrane|peptidyl-L-cysteine S-palmitoylation|protein-cysteine S-palmitoyltransferase activity|cytoplasmic vesicle membrane	--	--	--
Prupe.1G529200	6.92627174378838e-66	0.133524232728532	0.117	0.14	1.31751541110343e-61	Skin/Exocarp_Mesocarp	0.836	Prupe.1G529200_v2.0.a1	Prupe.1G529200	hypothetical protein PRUPE_1G529200	--	GO:0005310,GO:0005743,GO:0006839,GO:0008272,GO:0015116,GO:0015117,GO:0015131,GO:0015140,GO:0015141,GO:0015297,GO:0015709,GO:0015729,GO:0016021,GO:0017077,GO:0035435,GO:0071422,GO:0071423,GO:1902600	dicarboxylic acid transmembrane transporter activity|mitochondrial inner membrane|mitochondrial transport|sulfate transport|sulfate transmembrane transporter activity|thiosulfate transmembrane transporter activity|oxaloacetate transmembrane transporter activity|malate transmembrane transporter activity|succinate transmembrane transporter activity|antiporter activity|thiosulfate transport|oxaloace…	--	--	--
Prupe.1G432800	1.58020378772011e-65	0.196015771439431	0.203	0.044	3.0058636450012e-61	Skin/Exocarp_Mesocarp	4.614	Prupe.1G432800_v2.0.a1	Prupe.1G432800	hypothetical protein PRUPE_1G432800	bHLH	GO:0003677,GO:0003700,GO:0005634,GO:0007623,GO:0009409,GO:0010114,GO:0010154,GO:0010187,GO:0046983,GO:0048440	DNA binding|DNA-binding transcription factor activity|nucleus|circadian rhythm|response to cold|response to red light|fruit development|negative regulation of seed germination|protein dimerization activity|carpel development	--	--	--
Prupe.1G355000	1.60941985922702e-65	0.204022612707957	0.676	0.677	3.06143845622163e-61	Skin/Exocarp_Mesocarp	0.999	Prupe.1G355000_v2.0.a1	Prupe.1G355000	hypothetical protein PRUPE_1G355000	--	GO:0005634,GO:0009738,GO:0009788,GO:0016567,GO:0080008	nucleus|abscisic acid-activated signaling pathway|negative regulation of abscisic acid-activated signaling pathway|protein ubiquitination|Cul4-RING E3 ubiquitin ligase complex	--	--	--
Prupe.3G039200	1.89017118575858e-65	0.312740500338008	0.185	0.157	3.59548362954998e-61	Skin/Exocarp_Mesocarp	1.178	Prupe.3G039200_v2.0.a1	Prupe.3G039200	linoleate 13S-lipoxygenase 3-1, chloroplastic	--	GO:0009534,GO:0009570,GO:0016165,GO:0031408,GO:0046872	chloroplast thylakoid|chloroplast stroma|linoleate 13S-lipoxygenase activity|oxylipin biosynthetic process|metal ion binding	--	--	LOX3
Prupe.4G089000	2.12089427182819e-65	0.176807329758788	0.166	0.056	4.03436508387158e-61	Skin/Exocarp_Mesocarp	2.964	Prupe.4G089000_v2.0.a1	Prupe.4G089000	hypothetical protein PRUPE_4G089000	--	GO:0005313,GO:0005886,GO:0015189,GO:0016020,GO:0016021,GO:0051938	L-glutamate transmembrane transporter activity|plasma membrane|L-lysine transmembrane transporter activity|membrane|integral component of membrane|L-glutamate import	--	--	--
Prupe.1G486200	2.36492278104107e-65	0.216535565895602	0.549	0.496	4.49855611409633e-61	Skin/Exocarp_Mesocarp	1.107	Prupe.1G486200_v2.0.a1	Prupe.1G486200	homeobox protein knotted-1-like 3 isoform X2	HB-KNOX	GO:0003677,GO:0005634,GO:0006355	DNA binding|nucleus|regulation of transcription, DNA-templated	--	--	KNAT3
Prupe.3G045200	2.45931089454961e-65	0.150297666894466	0.488	0.48	4.67810118361227e-61	Skin/Exocarp_Mesocarp	1.017	Prupe.3G045200_v2.0.a1	Prupe.3G045200	dihydrolipoyllysine-residue acetyltransferase component 3 of pyruvate dehydrogenase complex, mitochondrial	--	GO:0004742,GO:0005737,GO:0005739,GO:0005759,GO:0006096,GO:0016407,GO:0031405,GO:0045254	dihydrolipoyllysine-residue acetyltransferase activity|cytoplasm|mitochondrion|mitochondrial matrix|glycolytic process|acetyltransferase activity|lipoic acid binding|pyruvate dehydrogenase complex	ko00010,ko00020,ko00620	Glycolysis / Gluconeogenesis|Citrate cycle (TCA cycle)|Pyruvate metabolism	--
Prupe.1G152400	2.53119088081369e-65	0.157858428952886	0.967	0.999	4.8148312934838e-61	Skin/Exocarp_Mesocarp	0.968	Prupe.1G152400_v2.0.a1	Prupe.1G152400	hypothetical protein PRUPE_1G152400	--	--	--	--	--	--
Prupe.1G322200	3.13070855185843e-65	0.217772981277166	0.339	0.318	5.95523380734511e-61	Skin/Exocarp_Mesocarp	1.066	Prupe.1G322200_v2.0.a1	Prupe.1G322200	probable ribose-5-phosphate isomerase 2	--	GO:0004751,GO:0005737,GO:0008219,GO:0009052,GO:0010228	ribose-5-phosphate isomerase activity|cytoplasm|cell death|pentose-phosphate shunt, non-oxidative branch|vegetative to reproductive phase transition of meristem	--	--	--
Prupe.1G220200	4.67043697648878e-65	0.0843458225393248	0.443	0.505	8.88410521667696e-61	Skin/Exocarp_Mesocarp	0.877	Prupe.1G220200_v2.0.a1	Prupe.1G220200	pyruvate dehydrogenase E1 component subunit beta-1, mitochondrial	--	GO:0004739,GO:0005759,GO:0006086,GO:0006096	pyruvate dehydrogenase (acetyl-transferring) activity|mitochondrial matrix|acetyl-CoA biosynthetic process from pyruvate|glycolytic process	--	--	--
Prupe.2G259400	1.3346162669889e-64	0.320927250179981	0.431	0.251	2.53870706306628e-60	Skin/Exocarp_Mesocarp	1.717	Prupe.2G259400_v2.0.a1	Prupe.2G259400	putative sodium-coupled neutral amino acid transporter 7	--	GO:0003333,GO:0015171,GO:0016021	amino acid transmembrane transport|amino acid transmembrane transporter activity|integral component of membrane	--	--	--
Prupe.7G037900	1.78900331085086e-64	0.100084862772169	0.619	0.699	3.40304209790051e-60	Skin/Exocarp_Mesocarp	0.886	Prupe.7G037900_v2.0.a1	Prupe.7G037900	transcription factor HBP-1b(c38)	bZIP	GO:0003700,GO:0005634,GO:0006351,GO:0043565	DNA-binding transcription factor activity|nucleus|transcription, DNA-templated|sequence-specific DNA binding	--	--	--
Prupe.8G213800	1.97482399356787e-64	0.2567869665396	0.299	0.14	3.7565102005648e-60	Skin/Exocarp_Mesocarp	2.136	Prupe.8G213800_v2.0.a1	Prupe.8G213800	pleiotropic drug resistance protein 1	--	GO:0005524,GO:0005886,GO:0006952,GO:0016021,GO:0016887	ATP binding|plasma membrane|defense response|integral component of membrane|ATPase activity	--	--	ABCG34
Prupe.1G127100	2.62857358436087e-64	0.282637335607797	0.124	0.03	5.00007267217124e-60	Skin/Exocarp_Mesocarp	4.133	Prupe.1G127100_v2.0.a1	Prupe.1G127100	major allergen Pru ar 1	--	GO:0006952,GO:0009607	defense response|response to biotic stimulus	--	--	--
Prupe.1G556200	4.7310073190186e-64	0.160069492866943	0.54	0.554	8.99932212223719e-60	Skin/Exocarp_Mesocarp	0.975	Prupe.1G556200_v2.0.a1	Prupe.1G556200	hypothetical protein PRUPE_1G556200	--	GO:0001653,GO:0004672,GO:0004674,GO:0004714,GO:0005524,GO:0005886,GO:0006970,GO:0009506,GO:0010555,GO:0016021,GO:0017046,GO:0042277,GO:0046777,GO:0048831,GO:0090548,GO:1902025,GO:2000280	peptide receptor activity|protein kinase activity|protein serine/threonine kinase activity|transmembrane receptor protein tyrosine kinase activity|ATP binding|plasma membrane|response to osmotic stress|plasmodesma|response to mannitol|integral component of membrane|peptide hormone binding|peptide binding|protein autophosphorylation|regulation of shoot system development|response to nitrate starva…	--	--	--
Prupe.4G206100	4.74643446573193e-64	0.176829026437882	0.578	0.557	9.02866764071529e-60	Skin/Exocarp_Mesocarp	1.038	Prupe.4G206100_v2.0.a1	Prupe.4G206100	homeobox-leucine zipper protein PROTODERMAL FACTOR 2 isoform X1	--	GO:0003677,GO:0003700,GO:0005634,GO:0008289,GO:0009845,GO:0009913,GO:0043565,GO:0048825	DNA binding|DNA-binding transcription factor activity|nucleus|lipid binding|seed germination|epidermal cell differentiation|sequence-specific DNA binding|cotyledon development	--	--	--
Prupe.6G277500	6.86541848930784e-64	0.00456712002324966	0.537	0.722	1.30593990503614e-59	Skin/Exocarp_Mesocarp	0.744	Prupe.6G277500_v2.0.a1	Prupe.6G277500	pyridoxal 5'-phosphate synthase subunit PDX1.3	--	GO:0005829,GO:0005886,GO:0006520,GO:0006979,GO:0006982,GO:0008615,GO:0009651,GO:0010224,GO:0010335,GO:0012505,GO:0015994,GO:0016843,GO:0036381,GO:0042538,GO:0042803,GO:0042823,GO:0046982	cytosol|plasma membrane|cellular amino acid metabolic process|response to oxidative stress|response to lipid hydroperoxide|pyridoxine biosynthetic process|response to salt stress|response to UV-B|response to non-ionic osmotic stress|endomembrane system|chlorophyll metabolic process|amine-lyase activity|pyridoxal 5'-phosphate synthase (glutamine hydrolysing) activity|hyperosmotic salinity response…	--	--	--
Prupe.5G143800	8.56952991336259e-64	0.25574795686477	0.239	0.092	1.63009598011983e-59	Skin/Exocarp_Mesocarp	2.598	Prupe.5G143800_v2.0.a1	Prupe.5G143800	hypothetical protein PRUPE_5G143800	--	GO:0005315,GO:0009651,GO:0031305,GO:0035435	inorganic phosphate transmembrane transporter activity|response to salt stress|integral component of mitochondrial inner membrane|phosphate ion transmembrane transport	--	--	--
Prupe.2G316600	8.95230034057382e-64	0.222421526192471	0.943	0.989	1.70290657078395e-59	Skin/Exocarp_Mesocarp	0.953	Prupe.2G316600_v2.0.a1	Prupe.2G316600	homeobox-leucine zipper protein ATHB-12	HB-HD-ZIP	GO:0003700,GO:0005634,GO:0009414,GO:0009737,GO:0043565,GO:0045893	DNA-binding transcription factor activity|nucleus|response to water deprivation|response to abscisic acid|sequence-specific DNA binding|positive regulation of transcription, DNA-templated	--	--	--
Prupe.1G061800	1.37281516950145e-63	0.240866443389506	0.355	0.213	2.61136901542565e-59	Skin/Exocarp_Mesocarp	1.667	Prupe.1G061800_v2.0.a1	Prupe.1G061800	hypothetical protein PRUPE_1G061800	--	GO:0005743,GO:0009916,GO:0016021,GO:0046872,GO:0070469,GO:0102721	mitochondrial inner membrane|alternative oxidase activity|integral component of membrane|metal ion binding|respiratory chain|ubiquinol:oxygen oxidoreductase activity	--	--	AOX2
Prupe.1G214400	1.39323734174942e-63	0.216923664364602	0.247	0.132	2.65021607147574e-59	Skin/Exocarp_Mesocarp	1.871	Prupe.1G214400_v2.0.a1	Prupe.1G214400	random slug protein 5	--	GO:0005634,GO:0015914,GO:0031210,GO:0035091	nucleus|phospholipid transport|phosphatidylcholine binding|phosphatidylinositol binding	--	--	--
Prupe.5G123800	1.74858053863548e-63	0.319936050100813	0.448	0.214	3.3261499005924e-59	Skin/Exocarp_Mesocarp	2.093	Prupe.5G123800_v2.0.a1	Prupe.5G123800	cellulose synthase-like protein G3	--	GO:0000139,GO:0005794,GO:0005802,GO:0005886,GO:0009833,GO:0016021,GO:0016759,GO:0016760,GO:0030244,GO:0071555	Golgi membrane|Golgi apparatus|trans-Golgi network|plasma membrane|plant-type primary cell wall biogenesis|integral component of membrane|cellulose synthase activity|cellulose synthase (UDP-forming) activity|cellulose biosynthetic process|cell wall organization	--	--	--
Prupe.7G250000	2.01506408578972e-63	0.135876948206587	0.58	0.607	3.83305490398921e-59	Skin/Exocarp_Mesocarp	0.956	Prupe.7G250000_v2.0.a1	Prupe.7G250000	hypothetical protein PRUPE_7G250000	--	--	--	--	--	--
Prupe.7G154300	2.56265429209838e-63	0.178271372322932	0.133	0.072	4.87468099442953e-59	Skin/Exocarp_Mesocarp	1.847	Prupe.7G154300_v2.0.a1	Prupe.7G154300	random slug protein 5	--	GO:0005628,GO:0005886,GO:0120010,GO:0120014	prospore membrane|plasma membrane|intermembrane phospholipid transfer|intermembrane phospholipid transfer activity	--	--	--
Prupe.8G107300	2.60125475185311e-63	0.172147688485853	0.449	0.23	4.94810678897499e-59	Skin/Exocarp_Mesocarp	1.952	Prupe.8G107300_v2.0.a1	Prupe.8G107300	non-symbiotic hemoglobin	--	GO:0019825,GO:0020037,GO:0046872	oxygen binding|heme binding|metal ion binding	--	--	--
Prupe.6G283900	2.71611994238536e-63	0.164651465607661	0.691	0.743	5.16660335440542e-59	Skin/Exocarp_Mesocarp	0.93	Prupe.6G283900_v2.0.a1	Prupe.6G283900	uncharacterized protein Pyn_28208	--	--	--	--	--	--
Prupe.3G050200	4.32806150647415e-63	0.387117329309912	0.815	0.744	8.23283859761513e-59	Skin/Exocarp_Mesocarp	1.095	Prupe.3G050200_v2.0.a1	Prupe.3G050200	beta-galactosidase 1	--	GO:0004565,GO:0005618,GO:0005773,GO:0005975,GO:0009505,GO:0009506,GO:0030246,GO:0048046	beta-galactosidase activity|cell wall|vacuole|carbohydrate metabolic process|plant-type cell wall|plasmodesma|carbohydrate binding|apoplast	--	--	BGAL12
Prupe.8G064100	6.23383742303593e-63	0.230116376490147	0.695	0.725	1.18580055460989e-58	Skin/Exocarp_Mesocarp	0.959	Prupe.8G064100_v2.0.a1	Prupe.8G064100	protein EXORDIUM-like 2	--	GO:0005615,GO:0005618,GO:0005794,GO:0005829,GO:0009505,GO:0009506,GO:0048046	extracellular space|cell wall|Golgi apparatus|cytosol|plant-type cell wall|plasmodesma|apoplast	--	--	--
Prupe.4G196500	7.1286667376379e-63	0.122026729356748	0.374	0.473	1.35601498683348e-58	Skin/Exocarp_Mesocarp	0.791	Prupe.4G196500_v2.0.a1	Prupe.4G196500	PREDICTED: probable NAD(P)H dehydrogenase (quinone) FQR1-like 1	--	GO:0003955,GO:0005886,GO:0009506,GO:0010181,GO:0055114	NAD(P)H dehydrogenase (quinone) activity|plasma membrane|plasmodesma|FMN binding|oxidation-reduction process	--	--	FQR1
Prupe.4G103000	7.58199538145582e-63	0.62349606332716	0.228	0.134	1.44224716146053e-58	Skin/Exocarp_Mesocarp	1.701	Prupe.4G103000_v2.0.a1	Prupe.4G103000	hypothetical protein PRUPE_4G103000	--	GO:0004497,GO:0005506,GO:0007275,GO:0010268,GO:0016021,GO:0016125,GO:0016132,GO:0016135,GO:0016709,GO:0020037,GO:0055114	monooxygenase activity|iron ion binding|multicellular organism development|brassinosteroid homeostasis|integral component of membrane|sterol metabolic process|brassinosteroid biosynthetic process|saponin biosynthetic process|oxidoreductase activity, acting on paired donors, with incorporation or reduction of molecular oxygen, NAD(P)H as one donor, and incorporation of one atom of oxygen|heme bind…	--	--	CYP716A1
Prupe.5G219600	1.21630175837132e-62	0.275447701455545	0.397	0.191	2.31364920477392e-58	Skin/Exocarp_Mesocarp	2.079	Prupe.5G219600_v2.0.a1	Prupe.5G219600	DENN domain and WD repeat-containing protein SCD1 isoform X1	--	GO:0000911,GO:0005886,GO:0009825,GO:0010235,GO:0030136,GO:0040008,GO:0045824,GO:0080008	cytokinesis by cell plate formation|plasma membrane|multidimensional cell growth|guard mother cell cytokinesis|clathrin-coated vesicle|regulation of growth|negative regulation of innate immune response|Cul4-RING E3 ubiquitin ligase complex	--	--	--
Prupe.7G109200	2.01466101418394e-62	0.315587557808492	0.451	0.271	3.83228818118069e-58	Skin/Exocarp_Mesocarp	1.664	Prupe.7G109200_v2.0.a1	Prupe.7G109200	uncharacterized protein LOC18769273	--	--	--	--	--	--
Prupe.3G235900	2.20560819600414e-62	0.356092684667343	0.154	0.048	4.19550791043907e-58	Skin/Exocarp_Mesocarp	3.208	Prupe.3G235900_v2.0.a1	Prupe.3G235900	hypothetical protein PRUPE_3G235900	--	--	--	--	--	--
Prupe.6G255900	2.28938276042983e-62	0.24170168175394	0.52	0.404	4.35486388688962e-58	Skin/Exocarp_Mesocarp	1.287	Prupe.6G255900_v2.0.a1	Prupe.6G255900	probable serine/threonine-protein kinase PBL11	--	GO:0004674,GO:0005524,GO:0045087	protein serine/threonine kinase activity|ATP binding|innate immune response	--	--	APK1B
Prupe.6G223600	2.30692584592375e-62	0.269980262924354	0.34	0.125	4.38823434411615e-58	Skin/Exocarp_Mesocarp	2.72	Prupe.6G223600_v2.0.a1	Prupe.6G223600	hypothetical protein PRUPE_6G223600	--	GO:0016567,GO:0042742	protein ubiquitination|defense response to bacterium	--	--	--
Prupe.2G061800	3.09035473677031e-62	0.171381621628747	0.195	0.106	5.87847278028449e-58	Skin/Exocarp_Mesocarp	1.84	Prupe.2G061800_v2.0.a1	Prupe.2G061800	phospholipid-transporting ATPase 1 isoform X1	--	GO:0000287,GO:0004012,GO:0005524,GO:0005789,GO:0005886,GO:0016020,GO:0016021,GO:0045332	magnesium ion binding|phospholipid-translocating ATPase activity|ATP binding|endoplasmic reticulum membrane|plasma membrane|membrane|integral component of membrane|phospholipid translocation	--	--	--
Prupe.6G278800	3.7545036672726e-62	0.133567882049891	0.125	0.047	7.14181687588594e-58	Skin/Exocarp_Mesocarp	2.66	Prupe.6G278800_v2.0.a1	Prupe.6G278800	hypothetical protein PRUPE_6G278800	--	GO:0006636,GO:0016717,GO:0031969	unsaturated fatty acid biosynthetic process|oxidoreductase activity, acting on paired donors, with oxidation of a pair of donors resulting in the reduction of molecular oxygen to two molecules of water|chloroplast membrane	--	--	FAD7
Prupe.1G224300	4.23227564846221e-62	0.23283625336592	0.858	0.855	8.05063473850481e-58	Skin/Exocarp_Mesocarp	1.004	Prupe.1G224300_v2.0.a1	Prupe.1G224300	histidine kinase 3	--	GO:0000155,GO:0004673,GO:0005789,GO:0005886,GO:0006470,GO:0006970,GO:0009116,GO:0009409,GO:0009414,GO:0009651,GO:0009736,GO:0009884,GO:0009909,GO:0010029,GO:0010087,GO:0010150,GO:0010271,GO:0016021,GO:0016036,GO:0034757,GO:0042742,GO:0043424,GO:0048509,GO:0048831,GO:0070417,GO:0071215,GO:0071329,GO:0080117	phosphorelay sensor kinase activity|protein histidine kinase activity|endoplasmic reticulum membrane|plasma membrane|protein dephosphorylation|response to osmotic stress|nucleoside metabolic process|response to cold|response to water deprivation|response to salt stress|cytokinin-activated signaling pathway|cytokinin receptor activity|regulation of flower development|regulation of seed germination…	--	--	--
Prupe.8G135800	5.648512558583e-62	0.15761072176851	0.117	0.029	1.07446005889366e-57	Skin/Exocarp_Mesocarp	4.034	Prupe.8G135800_v2.0.a1	Prupe.8G135800	putative UDP-glucose glucosyltransferase	--	GO:0016758	transferase activity, transferring hexosyl groups	--	--	--
Prupe.1G257800	7.04898705793307e-62	0.276403191653006	0.375	0.153	1.34085831816003e-57	Skin/Exocarp_Mesocarp	2.451	Prupe.1G257800_v2.0.a1	Prupe.1G257800	WAT1-related protein At1g70260	--	GO:0005783,GO:0005886,GO:0016021,GO:0022857,GO:1900150,GO:1900425,GO:1902289	endoplasmic reticulum|plasma membrane|integral component of membrane|transmembrane transporter activity|regulation of defense response to fungus|negative regulation of defense response to bacterium|negative regulation of defense response to oomycetes	--	--	--
Prupe.4G074600	1.21902854193529e-61	0.127515227409355	0.686	0.755	2.3188360924693e-57	Skin/Exocarp_Mesocarp	0.909	Prupe.4G074600_v2.0.a1	Prupe.4G074600	uncharacterized protein LOC18779773 isoform X1	--	--	--	--	--	--
Prupe.1G317600	1.81171544457329e-61	0.405994232982267	0.129	0.046	3.44624511866732e-57	Skin/Exocarp_Mesocarp	2.804	Prupe.1G317600_v2.0.a1	Prupe.1G317600	uncharacterized protein LOC18792078	--	--	--	--	--	--
Prupe.6G127200	3.5407156139659e-61	0.037710505064507	0.583	0.714	6.73514924088594e-57	Skin/Exocarp_Mesocarp	0.817	Prupe.6G127200_v2.0.a1	Prupe.6G127200	hypothetical protein PRUPE_6G127200	--	GO:0005524,GO:0005634,GO:0005737,GO:0005771,GO:0007032,GO:0007033,GO:0007049,GO:0009506,GO:0010091,GO:0015031,GO:0016192,GO:0016787,GO:0032585,GO:0055075,GO:0055078	ATP binding|nucleus|cytoplasm|multivesicular body|endosome organization|vacuole organization|cell cycle|plasmodesma|trichome branching|protein transport|vesicle-mediated transport|hydrolase activity|multivesicular body membrane|potassium ion homeostasis|sodium ion homeostasis	ko04144	Endocytosis	--
Prupe.7G199900	3.63363870094721e-61	0.247371999149147	0.346	0.185	6.91190753694178e-57	Skin/Exocarp_Mesocarp	1.87	Prupe.7G199900_v2.0.a1	Prupe.7G199900	hypothetical protein PRUPE_7G199900	--	--	--	--	--	--
Prupe.1G104400	3.7770729174246e-61	0.295732480305616	0.274	0.252	7.18474810352508e-57	Skin/Exocarp_Mesocarp	1.087	Prupe.1G104400_v2.0.a1	Prupe.1G104400	ABC transporter B family member 11	--	GO:0005524,GO:0005886,GO:0009506,GO:0010329,GO:0010540,GO:0016021,GO:0042626	ATP binding|plasma membrane|plasmodesma|auxin efflux transmembrane transporter activity|basipetal auxin transport|integral component of membrane|ATPase activity, coupled to transmembrane movement of substances	--	--	--
Prupe.5G011400	6.35956601140874e-61	0.397126033603418	0.989	0.974	1.20971664669017e-56	Skin/Exocarp_Mesocarp	1.015	Prupe.5G011400_v2.0.a1	Prupe.5G011400	hypothetical protein PRUPE_5G011400	--	GO:0004096,GO:0005634,GO:0006979,GO:0009514,GO:0009845,GO:0020037,GO:0042744,GO:0046872	catalase activity|nucleus|response to oxidative stress|glyoxysome|seed germination|heme binding|hydrogen peroxide catabolic process|metal ion binding	--	--	CAT2
Prupe.1G033900	6.39435800497546e-61	0.300536797457626	0.203	0.083	1.21633477970643e-56	Skin/Exocarp_Mesocarp	2.446	Prupe.1G033900_v2.0.a1	Prupe.1G033900	hypothetical protein PRUPE_1G033900	--	GO:0000139,GO:0005794,GO:0005802,GO:0005886,GO:0009833,GO:0016021,GO:0016759,GO:0016760,GO:0030244,GO:0071555	Golgi membrane|Golgi apparatus|trans-Golgi network|plasma membrane|plant-type primary cell wall biogenesis|integral component of membrane|cellulose synthase activity|cellulose synthase (UDP-forming) activity|cellulose biosynthetic process|cell wall organization	--	--	--
Prupe.1G375200	8.88023179418751e-61	0.140296283101085	0.635	0.667	1.68919769189035e-56	Skin/Exocarp_Mesocarp	0.952	Prupe.1G375200_v2.0.a1	Prupe.1G375200	phosphatidylinositol/phosphatidylcholine transfer protein SFH8 isoform X1	--	GO:0000139,GO:0005886,GO:0015031	Golgi membrane|plasma membrane|protein transport	--	--	--
Prupe.6G144300	1.06944878864953e-60	0.182004762157385	0.723	0.749	2.03430548576913e-56	Skin/Exocarp_Mesocarp	0.965	Prupe.6G144300_v2.0.a1	Prupe.6G144300	transcription factor LHW isoform X1	--	GO:0003677,GO:0003700,GO:0005634,GO:0006355,GO:0010078,GO:0010479,GO:0045893,GO:0046983,GO:0048364	DNA binding|DNA-binding transcription factor activity|nucleus|regulation of transcription, DNA-templated|maintenance of root meristem identity|stele development|positive regulation of transcription, DNA-templated|protein dimerization activity|root development	--	--	--
Prupe.2G005300	1.29295767110406e-60	0.230014410530874	0.646	0.687	2.45946408197414e-56	Skin/Exocarp_Mesocarp	0.94	Prupe.2G005300_v2.0.a1	Prupe.2G005300	linoleate 13S-lipoxygenase 2-1, chloroplastic	--	GO:0009534,GO:0009570,GO:0010597,GO:0016165,GO:0031408,GO:0046872	chloroplast thylakoid|chloroplast stroma|green leaf volatile biosynthetic process|linoleate 13S-lipoxygenase activity|oxylipin biosynthetic process|metal ion binding	ko00591,ko00592	Linoleic acid metabolism|alpha-Linolenic acid metabolism	--
Prupe.1G127500	1.94502225234344e-60	0.7265135550927	0.186	0.066	3.69982132840769e-56	Skin/Exocarp_Mesocarp	2.818	Prupe.1G127500_v2.0.a1	Prupe.1G127500	hypothetical protein PRUPE_1G127500	--	GO:0006952,GO:0009607	defense response|response to biotic stimulus	--	--	--
Prupe.4G051400	2.47479600288634e-60	0.0429193444446831	0.56	0.724	4.7075569566904e-56	Skin/Exocarp_Mesocarp	0.773	Prupe.4G051400_v2.0.a1	Prupe.4G051400	ethylene-responsive transcription factor 4	AP2/ERF-ERF	GO:0003677,GO:0003700,GO:0005634,GO:0006952,GO:0009873	DNA binding|DNA-binding transcription factor activity|nucleus|defense response|ethylene-activated signaling pathway	--	--	--
Prupe.4G201900	4.74395400936867e-60	0.153542985726259	0.708	0.768	9.02394931662108e-56	Skin/Exocarp_Mesocarp	0.922	Prupe.4G201900_v2.0.a1	Prupe.4G201900	hypothetical protein PRUPE_4G201900	--	GO:0005737,GO:0005774,GO:0006914,GO:0015031,GO:0034045,GO:0042594	cytoplasm|vacuolar membrane|autophagy|protein transport|phagophore assembly site membrane|response to starvation	--	--	--
Prupe.7G132100	4.95808202792922e-60	0.174314038644548	0.149	0.074	9.43126363352696e-56	Skin/Exocarp_Mesocarp	2.014	Prupe.7G132100_v2.0.a1	Prupe.7G132100	hypothetical protein PRUPE_7G132100	--	GO:0004674,GO:0004709,GO:0005524,GO:0005634,GO:0005737,GO:0006970,GO:0009737,GO:0009738,GO:0023014,GO:0031098,GO:0032147	protein serine/threonine kinase activity|MAP kinase kinase kinase activity|ATP binding|nucleus|cytoplasm|response to osmotic stress|response to abscisic acid|abscisic acid-activated signaling pathway|signal transduction by protein phosphorylation|stress-activated protein kinase signaling cascade|activation of protein kinase activity	--	--	--
Prupe.1G032800	6.63545464375452e-60	0.644003318892247	0.188	0.08	1.26219618233498e-55	Skin/Exocarp_Mesocarp	2.35	Prupe.1G032800_v2.0.a1	Prupe.1G032800	hypothetical protein PRUPE_1G032800	--	GO:0005576,GO:0005618,GO:0016491,GO:0071949	extracellular region|cell wall|oxidoreductase activity|FAD binding	--	--	--
Prupe.3G315100	9.35202389341866e-60	0.112716638362319	0.542	0.596	1.7789419850061e-55	Skin/Exocarp_Mesocarp	0.909	Prupe.3G315100_v2.0.a1	Prupe.3G315100	hypothetical protein PRUPE_3G315100	--	GO:0005769,GO:0005886,GO:0015095,GO:0015693,GO:0016021	early endosome|plasma membrane|magnesium ion transmembrane transporter activity|magnesium ion transport|integral component of membrane	--	--	--
Prupe.3G127700	9.82905767134374e-60	0.272179758032209	0.354	0.138	1.86968335024301e-55	Skin/Exocarp_Mesocarp	2.565	Prupe.3G127700_v2.0.a1	Prupe.3G127700	transcription activator GLK1 isoform X1	GARP-G2-like	GO:0003700,GO:0005634,GO:0044212,GO:0045893,GO:1900056	DNA-binding transcription factor activity|nucleus|transcription regulatory region DNA binding|positive regulation of transcription, DNA-templated|negative regulation of leaf senescence	--	--	--
Prupe.6G329800	1.52348908515747e-59	0.0148537388169347	0.631	0.787	2.89798093778655e-55	Skin/Exocarp_Mesocarp	0.802	Prupe.6G329800_v2.0.a1	Prupe.6G329800	hypothetical protein PRUPE_6G329800	--	GO:0000166,GO:0003677,GO:0003723,GO:0003729,GO:0005634,GO:0005737,GO:0005829,GO:0008270,GO:0009409,GO:1990904	nucleotide binding|DNA binding|RNA binding|mRNA binding|nucleus|cytoplasm|cytosol|zinc ion binding|response to cold|ribonucleoprotein complex	--	--	--
Prupe.6G231700	2.75100044921455e-59	0.252824924015653	0.562	0.47	5.23295305449591e-55	Skin/Exocarp_Mesocarp	1.196	Prupe.6G231700_v2.0.a1	Prupe.6G231700	hypothetical protein PRUPE_6G231700	AP2/ERF-AP2	GO:0003677,GO:0003700,GO:0005634,GO:0009908,GO:0010073,GO:0010093,GO:0030154,GO:0048316,GO:0048481	DNA binding|DNA-binding transcription factor activity|nucleus|flower development|meristem maintenance|specification of floral organ identity|cell differentiation|seed development|plant ovule development	--	--	--
Prupe.6G028400	2.8887567042601e-59	0.213708770448793	0.574	0.512	5.49499300284356e-55	Skin/Exocarp_Mesocarp	1.121	Prupe.6G028400_v2.0.a1	Prupe.6G028400	hypothetical protein PRUPE_6G028400	--	--	--	--	--	--
Prupe.3G310800	3.4435017907541e-59	0.261494097585874	0.433	0.278	6.55022910637245e-55	Skin/Exocarp_Mesocarp	1.558	Prupe.3G310800_v2.0.a1	Prupe.3G310800	uncharacterized protein At2g33490 isoform X1	--	GO:0005886	plasma membrane	--	--	--
Prupe.2G175200	3.87149304069373e-59	0.251305278321303	0.382	0.214	7.36435406200761e-55	Skin/Exocarp_Mesocarp	1.785	Prupe.2G175200_v2.0.a1	Prupe.2G175200	mitogen-activated protein kinase homolog MMK2	--	GO:0004707,GO:0005524,GO:0005622	MAP kinase activity|ATP binding|intracellular	--	--	--
Prupe.8G260000	5.2012172209845e-59	0.0377848669625025	0.502	0.636	9.89375539775671e-55	Skin/Exocarp_Mesocarp	0.789	Prupe.8G260000_v2.0.a1	Prupe.8G260000	probable E3 ubiquitin-protein ligase BAH1-like 1	--	GO:0004842,GO:0005634,GO:0005886,GO:0009626,GO:0009627,GO:0009697,GO:0009751,GO:0010167,GO:0010337,GO:0016607,GO:0042742,GO:0046872,GO:0080021	ubiquitin-protein transferase activity|nucleus|plasma membrane|plant-type hypersensitive response|systemic acquired resistance|salicylic acid biosynthetic process|response to salicylic acid|response to nitrate|regulation of salicylic acid metabolic process|nuclear speck|defense response to bacterium|metal ion binding|response to benzoic acid	--	--	--
Prupe.7G138400	5.61422608487715e-59	0.24781829655684	0.332	0.147	1.06793808586533e-54	Skin/Exocarp_Mesocarp	2.259	Prupe.7G138400_v2.0.a1	Prupe.7G138400	hypothetical protein PRUPE_7G138400	--	--	--	--	--	--
Prupe.1G545200	6.18893018079417e-59	0.160402728434543	0.164	0.039	1.17725829899067e-54	Skin/Exocarp_Mesocarp	4.205	Prupe.1G545200_v2.0.a1	Prupe.1G545200	hypothetical protein PRUPE_1G545200	--	GO:0005524,GO:0006952,GO:0043531	ATP binding|defense response|ADP binding	--	--	--
Prupe.7G204700	7.02908570031449e-59	0.262503211960659	0.441	0.292	1.33707268191382e-54	Skin/Exocarp_Mesocarp	1.51	Prupe.7G204700_v2.0.a1	Prupe.7G204700	mitogen-activated protein kinase kinase 2 isoform X1	--	GO:0000187,GO:0004674,GO:0004708,GO:0005524,GO:0005737,GO:0005886,GO:0009409,GO:0009631,GO:0009651,GO:0009814,GO:0010051,GO:0023014,GO:0031098,GO:0032147,GO:0060918	activation of MAPK activity|protein serine/threonine kinase activity|MAP kinase kinase activity|ATP binding|cytoplasm|plasma membrane|response to cold|cold acclimation|response to salt stress|defense response, incompatible interaction|xylem and phloem pattern formation|signal transduction by protein phosphorylation|stress-activated protein kinase signaling cascade|activation of protein kinase act…	--	--	--
Prupe.1G479900	7.51202474236742e-59	0.173774131120447	0.804	0.83	1.42893734649313e-54	Skin/Exocarp_Mesocarp	0.969	Prupe.1G479900_v2.0.a1	Prupe.1G479900	hypothetical protein PRUPE_1G479900	--	GO:0003723,GO:0004386,GO:0005524,GO:0005634,GO:0006397,GO:0008380,GO:0051028	RNA binding|helicase activity|ATP binding|nucleus|mRNA processing|RNA splicing|mRNA transport	--	--	RH15
Prupe.6G264600	7.56265290507553e-59	0.0325265969756225	1	1	1.43856783560347e-54	Skin/Exocarp_Mesocarp	1	Prupe.6G264600_v2.0.a1	Prupe.6G264600	hypothetical protein PRUPE_6G264600	--	--	--	--	--	--
Prupe.1G528700	1.32130441662345e-58	0.0444889310955022	0.646	0.786	2.51338526130112e-54	Skin/Exocarp_Mesocarp	0.822	Prupe.1G528700_v2.0.a1	Prupe.1G528700	uncharacterized protein LOC18790431 isoform X1	--	--	--	--	--	--
Prupe.6G011900	2.017893563019e-58	0.116939276762618	0.713	0.782	3.83843713557474e-54	Skin/Exocarp_Mesocarp	0.912	Prupe.6G011900_v2.0.a1	Prupe.6G011900	casein kinase 1-like protein HD16	--	GO:0004674,GO:0005524,GO:0005634,GO:0005737,GO:0006897,GO:0009740,GO:0009908,GO:0010476,GO:0018105,GO:0018107,GO:0040008,GO:0048586	protein serine/threonine kinase activity|ATP binding|nucleus|cytoplasm|endocytosis|gibberellic acid mediated signaling pathway|flower development|gibberellin mediated signaling pathway|peptidyl-serine phosphorylation|peptidyl-threonine phosphorylation|regulation of growth|regulation of long-day photoperiodism, flowering	--	--	--
Prupe.3G264300	3.09667748895967e-58	0.0589565873882246	0.54	0.636	5.89049991949907e-54	Skin/Exocarp_Mesocarp	0.849	Prupe.3G264300_v2.0.a1	Prupe.3G264300	hypothetical protein PRUPE_3G264300	--	GO:0001887,GO:0003962,GO:0009086,GO:0009507,GO:0009570,GO:0030170	selenium compound metabolic process|cystathionine gamma-synthase activity|methionine biosynthetic process|chloroplast|chloroplast stroma|pyridoxal phosphate binding	--	--	CGS1
Prupe.7G126100	3.25911813773904e-58	0.399749021937146	0.901	0.85	6.1994945216072e-54	Skin/Exocarp_Mesocarp	1.06	Prupe.7G126100_v2.0.a1	Prupe.7G126100	hypothetical protein PRUPE_7G126100	--	GO:0005634,GO:0005783,GO:0008270,GO:0016567,GO:0016740,GO:1902456	nucleus|endoplasmic reticulum|zinc ion binding|protein ubiquitination|transferase activity|regulation of stomatal opening	--	--	--
Prupe.5G104200	4.02591585610259e-58	0.134464097608506	0.441	0.432	7.65809714147835e-54	Skin/Exocarp_Mesocarp	1.021	Prupe.5G104200_v2.0.a1	Prupe.5G104200	uncharacterized protein LOC18777613	--	--	--	--	--	--
Prupe.4G286100	6.01740273510368e-58	0.00286210347451687	0.628	0.79	1.14463034827142e-53	Skin/Exocarp_Mesocarp	0.795	Prupe.4G286100_v2.0.a1	Prupe.4G286100	cleft lip and palate transmembrane protein 1 homolog	--	--	--	--	--	--
Prupe.8G094300	9.24617018423827e-58	0.0179366349078105	0.597	0.745	1.7588064924458e-53	Skin/Exocarp_Mesocarp	0.801	Prupe.8G094300_v2.0.a1	Prupe.8G094300	hypothetical protein PRUPE_8G094300	--	GO:0005783,GO:0005794,GO:0005801,GO:0006621,GO:0006890,GO:0030173	endoplasmic reticulum|Golgi apparatus|cis-Golgi network|protein retention in ER lumen|retrograde vesicle-mediated transport, Golgi to ER|integral component of Golgi membrane	--	--	--
Prupe.2G151200	1.00560804053618e-57	0.0188029770529937	0.511	0.688	1.91286761470792e-53	Skin/Exocarp_Mesocarp	0.743	Prupe.2G151200_v2.0.a1	Prupe.2G151200	hypothetical protein PRUPE_2G151200	MADS-MIKC	GO:0000060,GO:0000977,GO:0000982,GO:0003700,GO:0005634,GO:0005737,GO:0007275,GO:0008134,GO:0009409,GO:0009739,GO:0009908,GO:0009909,GO:0009911,GO:0010048,GO:0010077,GO:0030154,GO:0043565,GO:0044212,GO:0045893,GO:0045944,GO:0046983	protein import into nucleus, translocation|RNA polymerase II regulatory region sequence-specific DNA binding|transcription factor activity, RNA polymerase II proximal promoter sequence-specific DNA binding|DNA-binding transcription factor activity|nucleus|cytoplasm|multicellular organism development|transcription factor binding|response to cold|response to gibberellin|flower development|regulatio…	--	--	--
Prupe.2G319500	1.09289614978041e-57	0.163965359234262	0.279	0.196	2.07890705611229e-53	Skin/Exocarp_Mesocarp	1.423	Prupe.2G319500_v2.0.a1	Prupe.2G319500	hypothetical protein PRUPE_2G319500	--	GO:0003677,GO:0005634,GO:0005737,GO:0007275,GO:0009723,GO:0009733,GO:0009957,GO:0010026,GO:0032880,GO:0045165	DNA binding|nucleus|cytoplasm|multicellular organism development|response to ethylene|response to auxin|epidermal cell fate specification|trichome differentiation|regulation of protein localization|cell fate commitment	--	--	--
Prupe.3G115200	1.12191313321821e-57	0.099884998264407	0.572	0.628	2.13410316200768e-53	Skin/Exocarp_Mesocarp	0.911	Prupe.3G115200_v2.0.a1	Prupe.3G115200	shaggy-related protein kinase eta isoform X1	--	GO:0004674,GO:0005524,GO:0006468,GO:0009742,GO:0032880	protein serine/threonine kinase activity|ATP binding|protein phosphorylation|brassinosteroid mediated signaling pathway|regulation of protein localization	--	--	ASK6
Prupe.7G174800	1.14771969227067e-57	0.01525496728502	0.634	0.786	2.18319239863728e-53	Skin/Exocarp_Mesocarp	0.807	Prupe.7G174800_v2.0.a1	Prupe.7G174800	hypothetical protein PRUPE_7G174800	--	GO:0003994,GO:0005507,GO:0005739,GO:0005773,GO:0005829,GO:0005886,GO:0006099,GO:0006101,GO:0006102,GO:0009506,GO:0009651,GO:0048027,GO:0048046,GO:0051539,GO:1990641	aconitate hydratase activity|copper ion binding|mitochondrion|vacuole|cytosol|plasma membrane|tricarboxylic acid cycle|citrate metabolic process|isocitrate metabolic process|plasmodesma|response to salt stress|mRNA 5'-UTR binding|apoplast|4 iron, 4 sulfur cluster binding|response to iron ion starvation	--	--	ACO1
Prupe.3G035700	2.46982011040456e-57	0.325745453909619	0.41	0.194	4.69809181401156e-53	Skin/Exocarp_Mesocarp	2.113	Prupe.3G035700_v2.0.a1	Prupe.3G035700	dormancy-associated protein homolog 4 isoform X2	--	--	--	--	--	--
Prupe.8G140900	2.93522348194889e-57	0.267585242461062	0.966	0.959	5.58338210736317e-53	Skin/Exocarp_Mesocarp	1.007	Prupe.8G140900_v2.0.a1	Prupe.8G140900	leucine-rich repeat protein 2-like	--	GO:0006952,GO:0007165	defense response|signal transduction	--	--	--
Prupe.2G308200	3.95694369725426e-57	0.119027909019805	0.569	0.601	7.52689830091705e-53	Skin/Exocarp_Mesocarp	0.947	Prupe.2G308200_v2.0.a1	Prupe.2G308200	abscisic acid receptor PYL8	--	GO:0004864,GO:0005634,GO:0005737,GO:0005829,GO:0009409,GO:0009414,GO:0009738,GO:0009845,GO:0010427,GO:0038023,GO:0080163,GO:1905183	protein phosphatase inhibitor activity|nucleus|cytoplasm|cytosol|response to cold|response to water deprivation|abscisic acid-activated signaling pathway|seed germination|abscisic acid binding|signaling receptor activity|regulation of protein serine/threonine phosphatase activity|negative regulation of protein serine/threonine phosphatase activity	--	--	--
Prupe.7G084800	4.00188191550165e-57	0.211309463663812	0.306	0.185	7.61237977966724e-53	Skin/Exocarp_Mesocarp	1.654	Prupe.7G084800_v2.0.a1	Prupe.7G084800	lipid phosphate phosphatase delta	--	GO:0005789,GO:0006665,GO:0009737,GO:0016021,GO:0016787,GO:0090332	endoplasmic reticulum membrane|sphingolipid metabolic process|response to abscisic acid|integral component of membrane|hydrolase activity|stomatal closure	--	--	--
Prupe.7G093400	4.65766780399921e-57	0.270118449192125	0.122	0.039	8.85981569676729e-53	Skin/Exocarp_Mesocarp	3.128	Prupe.7G093400_v2.0.a1	Prupe.7G093400	hypothetical protein PRUPE_7G093400	--	GO:0000149,GO:0005484,GO:0005802,GO:0005886,GO:0006612,GO:0006886,GO:0006887,GO:0006906,GO:0006952,GO:0009504,GO:0009506,GO:0009620,GO:0009737,GO:0010119,GO:0010148,GO:0012505,GO:0016021,GO:0016192,GO:0031201,GO:0031348,GO:0043495,GO:0048278,GO:0050832,GO:0072660	SNARE binding|SNAP receptor activity|trans-Golgi network|plasma membrane|protein targeting to membrane|intracellular protein transport|exocytosis|vesicle fusion|defense response|cell plate|plasmodesma|response to fungus|response to abscisic acid|regulation of stomatal movement|transpiration|endomembrane system|integral component of membrane|vesicle-mediated transport|SNARE complex|negative regula…	--	--	--
Prupe.1G319400	5.23960093685922e-57	0.13710679733626	0.659	0.733	9.96676890209361e-53	Skin/Exocarp_Mesocarp	0.899	Prupe.1G319400_v2.0.a1	Prupe.1G319400	hypothetical protein PRUPE_1G319400	--	GO:0005634,GO:0005737,GO:0007623,GO:0009416,GO:0009908,GO:0016604,GO:0048510,GO:0048574	nucleus|cytoplasm|circadian rhythm|response to light stimulus|flower development|nuclear body|regulation of timing of transition from vegetative to reproductive phase|long-day photoperiodism, flowering	--	--	--
Prupe.6G156300	6.1458790926677e-57	0.263912500794749	0.377	0.167	1.16906912100725e-52	Skin/Exocarp_Mesocarp	2.257	Prupe.6G156300_v2.0.a1	Prupe.6G156300	hypothetical protein PRUPE_6G156300	--	GO:0005975,GO:0008422,GO:0102483	carbohydrate metabolic process|beta-glucosidase activity|scopolin beta-glucosidase activity	--	--	--
Prupe.7G227700	8.6141172267836e-57	0.0425328022301278	0.571	0.693	1.63857737887878e-52	Skin/Exocarp_Mesocarp	0.824	Prupe.7G227700_v2.0.a1	Prupe.7G227700	hypothetical protein PRUPE_7G227700	--	--	--	--	--	--
Prupe.8G180800	8.80404911004354e-57	0.239991662029048	0.374	0.254	1.67470622171248e-52	Skin/Exocarp_Mesocarp	1.472	Prupe.8G180800_v2.0.a1	Prupe.8G180800	hypothetical protein PRUPE_8G180800	--	GO:0004674,GO:0004683,GO:0005509,GO:0005524,GO:0005634,GO:0005737,GO:0005829,GO:0005886,GO:0009737,GO:0009738,GO:0009931,GO:0010119,GO:0010359,GO:0016020,GO:0018105,GO:0035556,GO:0046777,GO:1902456	protein serine/threonine kinase activity|calmodulin-dependent protein kinase activity|calcium ion binding|ATP binding|nucleus|cytoplasm|cytosol|plasma membrane|response to abscisic acid|abscisic acid-activated signaling pathway|calcium-dependent protein serine/threonine kinase activity|regulation of stomatal movement|regulation of anion channel activity|membrane|peptidyl-serine phosphorylation|in…	--	--	CPK26
Prupe.8G125600	9.58110287927779e-57	0.166244340634573	0.186	0.095	1.82251738969622e-52	Skin/Exocarp_Mesocarp	1.958	Prupe.8G125600_v2.0.a1	Prupe.8G125600	hypothetical protein PRUPE_8G125600	--	GO:0002238,GO:0005783,GO:0005789,GO:0005794,GO:0005886,GO:0016021,GO:0042759,GO:0050291	response to molecule of fungal origin|endoplasmic reticulum|endoplasmic reticulum membrane|Golgi apparatus|plasma membrane|integral component of membrane|long-chain fatty acid biosynthetic process|sphingosine N-acyltransferase activity	--	--	--
Prupe.5G187900	9.77515570209846e-57	0.182151107452268	0.799	0.83	1.85943011765317e-52	Skin/Exocarp_Mesocarp	0.963	Prupe.5G187900_v2.0.a1	Prupe.5G187900	putative WRKY transcription factor 61	--	GO:0000209,GO:0004842,GO:0005524,GO:0005829,GO:0006281,GO:0006511,GO:0010228,GO:0033523,GO:0043161,GO:0061631	protein polyubiquitination|ubiquitin-protein transferase activity|ATP binding|cytosol|DNA repair|ubiquitin-dependent protein catabolic process|vegetative to reproductive phase transition of meristem|histone H2B ubiquitination|proteasome-mediated ubiquitin-dependent protein catabolic process|ubiquitin conjugating enzyme activity	--	--	--
Prupe.2G175300	1.11918645093646e-56	0.136062671856459	0.808	0.881	2.12891646697133e-52	Skin/Exocarp_Mesocarp	0.917	Prupe.2G175300_v2.0.a1	Prupe.2G175300	hypothetical protein PRUPE_2G175300	--	GO:0005886,GO:0009507,GO:0009793,GO:0048364,GO:0048367	plasma membrane|chloroplast|embryo development ending in seed dormancy|root development|shoot system development	--	--	--
Prupe.5G089700	1.6393613060944e-56	0.265849808822847	0.312	0.192	3.11839307645277e-52	Skin/Exocarp_Mesocarp	1.625	Prupe.5G089700_v2.0.a1	Prupe.5G089700	hypothetical protein PRUPE_5G089700	--	GO:0008643,GO:0015297,GO:0030173,GO:0030176,GO:0046964	carbohydrate transport|antiporter activity|integral component of Golgi membrane|integral component of endoplasmic reticulum membrane|3'-phosphoadenosine 5'-phosphosulfate transmembrane transporter activity	--	--	UTR4
Prupe.4G250500	2.08930585440518e-56	0.158159332664741	0.765	0.816	3.97427759624953e-52	Skin/Exocarp_Mesocarp	0.938	Prupe.4G250500_v2.0.a1	Prupe.4G250500	sulfite reductase	--	GO:0003677,GO:0006275,GO:0006323,GO:0009570,GO:0019424,GO:0020037,GO:0042644,GO:0045892,GO:0046872,GO:0050311,GO:0051539	DNA binding|regulation of DNA replication|DNA packaging|chloroplast stroma|sulfide oxidation, using siroheme sulfite reductase|heme binding|chloroplast nucleoid|negative regulation of transcription, DNA-templated|metal ion binding|sulfite reductase (ferredoxin) activity|4 iron, 4 sulfur cluster binding	--	--	--
Prupe.1G034300	2.28618556477292e-56	0.125313712625592	0.63	0.698	4.34878218131105e-52	Skin/Exocarp_Mesocarp	0.903	Prupe.1G034300_v2.0.a1	Prupe.1G034300	hypothetical protein PRUPE_1G034300	--	GO:0000155,GO:0004674,GO:0005524,GO:0005783,GO:0005789,GO:0010105,GO:0016021,GO:0038199,GO:0046872,GO:0051740	phosphorelay sensor kinase activity|protein serine/threonine kinase activity|ATP binding|endoplasmic reticulum|endoplasmic reticulum membrane|negative regulation of ethylene-activated signaling pathway|integral component of membrane|ethylene receptor activity|metal ion binding|ethylene binding	--	--	--
Prupe.2G240500	3.93602083458781e-56	0.0763254213299063	0.658	0.766	7.48709883155294e-52	Skin/Exocarp_Mesocarp	0.859	Prupe.2G240500_v2.0.a1	Prupe.2G240500	mannose-1-phosphate guanylyltransferase 1	--	GO:0004475,GO:0005525,GO:0005634,GO:0005829,GO:0009298,GO:0009408,GO:0009651,GO:0009753,GO:0010193,GO:0019853,GO:0030244,GO:0042742,GO:0060359	mannose-1-phosphate guanylyltransferase activity|GTP binding|nucleus|cytosol|GDP-mannose biosynthetic process|response to heat|response to salt stress|response to jasmonic acid|response to ozone|L-ascorbic acid biosynthetic process|cellulose biosynthetic process|defense response to bacterium|response to ammonium ion	--	--	CYT1
Prupe.7G252400	5.12225052913059e-56	0.192532336419491	0.796	0.808	9.74354495651221e-52	Skin/Exocarp_Mesocarp	0.985	Prupe.7G252400_v2.0.a1	Prupe.7G252400	hypothetical protein PRUPE_7G252400	--	--	--	--	--	--
Prupe.5G172800	5.49146393856739e-56	0.26739837286084	0.449	0.252	1.04458627039429e-51	Skin/Exocarp_Mesocarp	1.782	Prupe.5G172800_v2.0.a1	Prupe.5G172800	hypothetical protein PRUPE_5G172800	--	GO:0004594,GO:0005524,GO:0005829,GO:0015937	pantothenate kinase activity|ATP binding|cytosol|coenzyme A biosynthetic process	--	--	PANK2
Prupe.6G339500	6.66691695796926e-56	0.283200765051108	0.476	0.275	1.26818094374491e-51	Skin/Exocarp_Mesocarp	1.731	Prupe.6G339500_v2.0.a1	Prupe.6G339500	hypothetical protein PRUPE_6G339500	--	GO:0004672,GO:0004674,GO:0005524,GO:0005737,GO:0006468,GO:0007623,GO:0016020,GO:0035556	protein kinase activity|protein serine/threonine kinase activity|ATP binding|cytoplasm|protein phosphorylation|circadian rhythm|membrane|intracellular signal transduction	--	--	WNK3
Prupe.3G287500	7.60470062658344e-56	0.0685295412666928	0.64	0.758	1.4465661531887e-51	Skin/Exocarp_Mesocarp	0.844	Prupe.3G287500_v2.0.a1	Prupe.3G287500	hypothetical protein PRUPE_3G287500	--	GO:0000184,GO:0003723,GO:0004004,GO:0005524,GO:0005634,GO:0006364,GO:0016887	nuclear-transcribed mRNA catabolic process, nonsense-mediated decay|RNA binding|ATP-dependent RNA helicase activity|ATP binding|nucleus|rRNA processing|ATPase activity	--	--	--
Prupe.6G230600	9.13739694371343e-56	0.326592748275899	0.44	0.257	1.73811564663317e-51	Skin/Exocarp_Mesocarp	1.712	Prupe.6G230600_v2.0.a1	Prupe.6G230600	hypothetical protein PRUPE_6G230600	WRKY	GO:0003700,GO:0005516,GO:0005634,GO:0043565	DNA-binding transcription factor activity|calmodulin binding|nucleus|sequence-specific DNA binding	--	--	--
Prupe.3G085100	9.84959840550309e-56	0.10648640825377	0.64	0.716	1.8735906086948e-51	Skin/Exocarp_Mesocarp	0.894	Prupe.3G085100_v2.0.a1	Prupe.3G085100	PREDICTED: uncharacterized protein LOC103428234 isoform X1	--	--	--	--	--	--
Prupe.1G156000	1.03204895612517e-55	0.142276019709706	0.616	0.656	1.9631635243413e-51	Skin/Exocarp_Mesocarp	0.939	Prupe.1G156000_v2.0.a1	Prupe.1G156000	chloride channel protein CLC-d isoform X3	--	GO:0005247,GO:0005802,GO:0009826,GO:0010038,GO:0034707,GO:0034765,GO:1902476	voltage-gated chloride channel activity|trans-Golgi network|unidimensional cell growth|response to metal ion|chloride channel complex|regulation of ion transmembrane transport|chloride transmembrane transport	--	--	--
Prupe.5G238800	1.13047449392278e-55	0.0584442868988264	0.612	0.724	2.15038858233991e-51	Skin/Exocarp_Mesocarp	0.845	Prupe.5G238800_v2.0.a1	Prupe.5G238800	calmodulin	--	GO:0005509	calcium ion binding	ko04016,ko04070,ko04626	MAPK signaling pathway - plant|Phosphatidylinositol signaling system|Plant-pathogen interaction	--
Prupe.2G243100	1.26021291468195e-55	0.162520035040177	0.632	0.644	2.39717700630801e-51	Skin/Exocarp_Mesocarp	0.981	Prupe.2G243100_v2.0.a1	Prupe.2G243100	protein GUCD1	--	--	--	--	--	--
Prupe.4G064700	1.38551793211166e-55	0.130685367611904	0.455	0.453	2.6355322104628e-51	Skin/Exocarp_Mesocarp	1.004	Prupe.4G064700_v2.0.a1	Prupe.4G064700	hypothetical protein PRUPE_4G064700	--	GO:0004672,GO:0004674,GO:0005524,GO:0005886,GO:0006468,GO:0009729,GO:0009733,GO:0009742,GO:0009825,GO:0009965,GO:0016032,GO:0042802,GO:0046777,GO:0046827,GO:0048765,GO:1900458	protein kinase activity|protein serine/threonine kinase activity|ATP binding|plasma membrane|protein phosphorylation|detection of brassinosteroid stimulus|response to auxin|brassinosteroid mediated signaling pathway|multidimensional cell growth|leaf morphogenesis|viral process|identical protein binding|protein autophosphorylation|positive regulation of protein export from nucleus|root hair cell d…	--	--	--
Prupe.1G452300	1.94646992038756e-55	0.186650327549985	0.202	0.05	3.70257508256121e-51	Skin/Exocarp_Mesocarp	4.04	Prupe.1G452300_v2.0.a1	Prupe.1G452300	uncharacterized protein LOC18789856	--	GO:0016021	integral component of membrane	--	--	--
Prupe.1G588100	1.95093801038257e-55	0.27480482504414	0.459	0.27	3.71107428334973e-51	Skin/Exocarp_Mesocarp	1.7	Prupe.1G588100_v2.0.a1	Prupe.1G588100	hypothetical protein PRUPE_1G588100	--	--	--	--	--	--
Prupe.6G065400	2.2573999077679e-55	0.290559586449627	0.253	0.127	4.29402610455609e-51	Skin/Exocarp_Mesocarp	1.992	Prupe.6G065400_v2.0.a1	Prupe.6G065400	probable serine/threonine-protein kinase BSK3	--	GO:0004674,GO:0005524,GO:0005886,GO:0009409,GO:0009506,GO:0009651,GO:0009737,GO:0009742	protein serine/threonine kinase activity|ATP binding|plasma membrane|response to cold|plasmodesma|response to salt stress|response to abscisic acid|brassinosteroid mediated signaling pathway	--	--	--
Prupe.3G185800	2.33387548819359e-55	0.256313404008441	0.301	0.223	4.43949795364185e-51	Skin/Exocarp_Mesocarp	1.35	Prupe.3G185800_v2.0.a1	Prupe.3G185800	VQ motif-containing protein 22	--	GO:0005634	nucleus	--	--	--
Prupe.1G315000	2.95569576235404e-55	0.11355066029695	0.108	0.024	5.62232447914985e-51	Skin/Exocarp_Mesocarp	4.5	Prupe.1G315000_v2.0.a1	Prupe.1G315000	hypothetical protein PRUPE_1G315000	--	--	--	--	--	--
Prupe.6G351000	4.27807402975322e-55	0.143884931701469	0.612	0.633	8.13775241939657e-51	Skin/Exocarp_Mesocarp	0.967	Prupe.6G351000_v2.0.a1	Prupe.6G351000	protein PHR1-LIKE 1 isoform X1	GARP-G2-like	GO:0003677,GO:0003700,GO:0005634	DNA binding|DNA-binding transcription factor activity|nucleus	--	--	--
Prupe.1G128200	4.39967211985309e-55	0.888510993641809	0.222	0.126	8.36905630638454e-51	Skin/Exocarp_Mesocarp	1.762	Prupe.1G128200_v2.0.a1	Prupe.1G128200	major allergen Pru ar 1	--	GO:0006952,GO:0009607	defense response|response to biotic stimulus	--	--	--
Prupe.2G009100	5.47273854480054e-55	0.130161859511909	0.587	0.625	1.04102432599196e-50	Skin/Exocarp_Mesocarp	0.939	Prupe.2G009100_v2.0.a1	Prupe.2G009100	hypothetical protein PRUPE_2G009100	bHLH	GO:0001228,GO:0003677,GO:0003700,GO:0005634,GO:0006355,GO:0046983,GO:0048573	DNA-binding transcription activator activity, RNA polymerase II-specific|DNA binding|DNA-binding transcription factor activity|nucleus|regulation of transcription, DNA-templated|protein dimerization activity|photoperiodism, flowering	--	--	--
Prupe.1G330300	6.60339859108355e-55	0.239001018137446	0.396	0.274	1.25609847999591e-50	Skin/Exocarp_Mesocarp	1.445	Prupe.1G330300_v2.0.a1	Prupe.1G330300	putative clathrin assembly protein At2g01600	--	GO:0005545,GO:0005794,GO:0005886,GO:0005905,GO:0006897,GO:0016020,GO:0030136,GO:0030276,GO:0048268	1-phosphatidylinositol binding|Golgi apparatus|plasma membrane|clathrin-coated pit|endocytosis|membrane|clathrin-coated vesicle|clathrin binding|clathrin coat assembly	--	--	--
Prupe.4G019200	1.28949085105605e-54	0.309839312553828	0.241	0.096	2.45286949687882e-50	Skin/Exocarp_Mesocarp	2.51	Prupe.4G019200_v2.0.a1	Prupe.4G019200	hypothetical protein PRUPE_4G019200	--	GO:0000103,GO:0009507,GO:0009973,GO:0019344,GO:0019419,GO:0033741,GO:0045454,GO:0046872,GO:0051539	sulfate assimilation|chloroplast|adenylyl-sulfate reductase activity|cysteine biosynthetic process|sulfate reduction|adenylyl-sulfate reductase (glutathione) activity|cell redox homeostasis|metal ion binding|4 iron, 4 sulfur cluster binding	--	--	--
Prupe.8G060300	1.46811524003745e-54	0.125521846977083	0.569	0.592	2.79264880959924e-50	Skin/Exocarp_Mesocarp	0.961	Prupe.8G060300_v2.0.a1	Prupe.8G060300	calmodulin-binding transcription activator 2	CAMTA	GO:0001077,GO:0003700,GO:0005516,GO:0005634,GO:0006355,GO:0009409,GO:0043565,GO:0045893,GO:0045944,GO:0071275	proximal promoter DNA-binding transcription activator activity, RNA polymerase II-specific|DNA-binding transcription factor activity|calmodulin binding|nucleus|regulation of transcription, DNA-templated|response to cold|sequence-specific DNA binding|positive regulation of transcription, DNA-templated|positive regulation of transcription by RNA polymerase II|cellular response to aluminum ion	--	--	CAMTA3
Prupe.6G271700	4.06258703419854e-54	0.176787702382069	0.131	0.073	7.72785305645246e-50	Skin/Exocarp_Mesocarp	1.795	Prupe.6G271700_v2.0.a1	Prupe.6G271700	BAHD acyltransferase DCR	--	GO:0005737,GO:0005829,GO:0010090,GO:0010143,GO:0016747,GO:0051179,GO:0090626	cytoplasm|cytosol|trichome morphogenesis|cutin biosynthetic process|transferase activity, transferring acyl groups other than amino-acyl groups|localization|plant epidermis morphogenesis	--	--	--
Prupe.2G156200	4.23800279023017e-54	0.0029983711043523	0.66	0.816	8.06152890757583e-50	Skin/Exocarp_Mesocarp	0.809	Prupe.2G156200_v2.0.a1	Prupe.2G156200	peroxisomal membrane protein 11D	--	GO:0005739,GO:0005777,GO:0005778,GO:0005779,GO:0007031,GO:0009507,GO:0016559,GO:0042802,GO:0044375	mitochondrion|peroxisome|peroxisomal membrane|integral component of peroxisomal membrane|peroxisome organization|chloroplast|peroxisome fission|identical protein binding|regulation of peroxisome size	--	--	--
Prupe.1G031400	4.70493780299924e-54	0.180487585434299	0.552	0.55	8.94973268886516e-50	Skin/Exocarp_Mesocarp	1.004	Prupe.1G031400_v2.0.a1	Prupe.1G031400	ureidoglycolate hydrolase	--	GO:0000256,GO:0004848,GO:0005783,GO:0006145,GO:0010136,GO:0030145	allantoin catabolic process|ureidoglycolate hydrolase activity|endoplasmic reticulum|purine nucleobase catabolic process|ureide catabolic process|manganese ion binding	--	--	--
Prupe.4G165500	4.71864396104242e-54	0.35803241657892	0.279	0.101	8.9758045426949e-50	Skin/Exocarp_Mesocarp	2.762	Prupe.4G165500_v2.0.a1	Prupe.4G165500	epidermis-specific secreted glycoprotein EP1	--	GO:0005618,GO:0005794,GO:0005886,GO:0009505,GO:0009506,GO:0009735,GO:0030246,GO:0048046	cell wall|Golgi apparatus|plasma membrane|plant-type cell wall|plasmodesma|response to cytokinin|carbohydrate binding|apoplast	--	--	--
Prupe.4G049100	6.45191006558857e-54	0.144672131641416	0.523	0.508	1.22728233267626e-49	Skin/Exocarp_Mesocarp	1.03	Prupe.4G049100_v2.0.a1	Prupe.4G049100	hypothetical protein PRUPE_4G049100	--	GO:0000184,GO:0004540,GO:0005697,GO:0005737,GO:0007004,GO:0042162,GO:0043021,GO:0043487,GO:0070034	nuclear-transcribed mRNA catabolic process, nonsense-mediated decay|ribonuclease activity|telomerase holoenzyme complex|cytoplasm|telomere maintenance via telomerase|telomeric DNA binding|ribonucleoprotein complex binding|regulation of RNA stability|telomerase RNA binding	--	--	--
Prupe.8G268900	6.6018049736518e-54	0.289824128940832	0.444	0.256	1.25579534208805e-49	Skin/Exocarp_Mesocarp	1.734	Prupe.8G268900_v2.0.a1	Prupe.8G268900	hypothetical protein PRUPE_8G268900	C2C2-GATA	GO:0003700,GO:0005634,GO:0008270,GO:0043565	DNA-binding transcription factor activity|nucleus|zinc ion binding|sequence-specific DNA binding	--	--	--
Prupe.6G289700	8.69603923775351e-54	0.21994635922078	0.12	0.027	1.65416058380547e-49	Skin/Exocarp_Mesocarp	4.444	Prupe.6G289700_v2.0.a1	Prupe.6G289700	hypothetical protein PRUPE_6G289700	--	--	--	--	--	--
Prupe.1G049300	9.77409901626727e-54	0.099568412733598	0.61	0.685	1.85922911487436e-49	Skin/Exocarp_Mesocarp	0.891	Prupe.1G049300_v2.0.a1	Prupe.1G049300	hypothetical protein PRUPE_1G049300	--	GO:0003861,GO:0009098,GO:0009507,GO:0009536,GO:0009570,GO:0019761,GO:0046686,GO:0046872,GO:0050486,GO:0051539	3-isopropylmalate dehydratase activity|leucine biosynthetic process|chloroplast|plastid|chloroplast stroma|glucosinolate biosynthetic process|response to cadmium ion|metal ion binding|intramolecular transferase activity, transferring hydroxy groups|4 iron, 4 sulfur cluster binding	--	--	--
Prupe.4G017600	1.51121630527888e-53	0.159455470027227	0.668	0.706	2.87463565590149e-49	Skin/Exocarp_Mesocarp	0.946	Prupe.4G017600_v2.0.a1	Prupe.4G017600	probable WRKY transcription factor 31	WRKY	GO:0003700,GO:0005634,GO:0009873,GO:0010200,GO:0016036,GO:0043565,GO:0044212,GO:0045892,GO:0080169	DNA-binding transcription factor activity|nucleus|ethylene-activated signaling pathway|response to chitin|cellular response to phosphate starvation|sequence-specific DNA binding|transcription regulatory region DNA binding|negative regulation of transcription, DNA-templated|cellular response to boron-containing substance deprivation	--	--	--
Prupe.6G012400	1.58501292920003e-53	0.0963558257818177	0.512	0.566	3.01501159392429e-49	Skin/Exocarp_Mesocarp	0.905	Prupe.6G012400_v2.0.a1	Prupe.6G012400	hypothetical protein PRUPE_6G012400	--	GO:0005634,GO:0005737,GO:0006511,GO:0007275,GO:0008270,GO:0016567,GO:0061630,GO:2000785	nucleus|cytoplasm|ubiquitin-dependent protein catabolic process|multicellular organism development|zinc ion binding|protein ubiquitination|ubiquitin protein ligase activity|regulation of autophagosome assembly	--	--	--
Prupe.7G131100	1.73041034260539e-53	0.024955987722169	0.559	0.708	3.29158655370398e-49	Skin/Exocarp_Mesocarp	0.79	Prupe.7G131100_v2.0.a1	Prupe.7G131100	F-box protein At5g67140	--	GO:0016567,GO:0019005,GO:0031146	protein ubiquitination|SCF ubiquitin ligase complex|SCF-dependent proteasomal ubiquitin-dependent protein catabolic process	--	--	--
Prupe.7G033900	2.28100828183026e-53	0.168018834005421	0.148	0.038	4.33893395369751e-49	Skin/Exocarp_Mesocarp	3.895	Prupe.7G033900_v2.0.a1	Prupe.7G033900	uncharacterized protein LOC18771278	--	GO:0004553,GO:0005576,GO:0010411,GO:0016139,GO:0030246,GO:0061634	hydrolase activity, hydrolyzing O-glycosyl compounds|extracellular region|xyloglucan metabolic process|glycoside catabolic process|carbohydrate binding|alpha-D-xyloside xylohydrolase	--	--	--
Prupe.4G264400	2.82453465505729e-53	0.393247014546279	0.149	0.049	5.37282982084997e-49	Skin/Exocarp_Mesocarp	3.041	Prupe.4G264400_v2.0.a1	Prupe.4G264400	probable inactive 2-oxoglutarate-dependent dioxygenase AOP2	--	GO:0046872,GO:0051213	metal ion binding|dioxygenase activity	--	--	--
Prupe.3G007000	5.67891285946636e-53	0.188324918868567	0.47	0.398	1.08024280412769e-48	Skin/Exocarp_Mesocarp	1.181	Prupe.3G007000_v2.0.a1	Prupe.3G007000	hypothetical protein PRUPE_3G007000	--	GO:0005198,GO:0005506,GO:0009507,GO:0009570,GO:0016226,GO:0051539,GO:0097428	structural molecule activity|iron ion binding|chloroplast|chloroplast stroma|iron-sulfur cluster assembly|4 iron, 4 sulfur cluster binding|protein maturation by iron-sulfur cluster transfer	--	--	--
Prupe.8G204500	6.67580322636887e-53	0.144865630781738	0.819	0.877	1.26987128971989e-48	Skin/Exocarp_Mesocarp	0.934	Prupe.8G204500_v2.0.a1	Prupe.8G204500	hypothetical protein PRUPE_8G204500	--	GO:0000149,GO:0005484,GO:0005768,GO:0005886,GO:0006887,GO:0006906,GO:0015031,GO:0016021,GO:0031201,GO:0031901	SNARE binding|SNAP receptor activity|endosome|plasma membrane|exocytosis|vesicle fusion|protein transport|integral component of membrane|SNARE complex|early endosome membrane	--	--	--
Prupe.1G191400	7.62396429711478e-53	0.0613230111337293	0.571	0.678	1.45023048859717e-48	Skin/Exocarp_Mesocarp	0.842	Prupe.1G191400_v2.0.a1	Prupe.1G191400	probable E3 ubiquitin-protein ligase ARI7	--	GO:0000151,GO:0000209,GO:0005737,GO:0006511,GO:0031624,GO:0032436,GO:0046872,GO:0061630	ubiquitin ligase complex|protein polyubiquitination|cytoplasm|ubiquitin-dependent protein catabolic process|ubiquitin conjugating enzyme binding|positive regulation of proteasomal ubiquitin-dependent protein catabolic process|metal ion binding|ubiquitin protein ligase activity	--	--	--
Prupe.8G088600	8.52624856576904e-53	0.0284513714373965	0.595	0.73	1.62186300218059e-48	Skin/Exocarp_Mesocarp	0.815	Prupe.8G088600_v2.0.a1	Prupe.8G088600	hypothetical protein PRUPE_8G088600	--	GO:0000220,GO:0000325,GO:0005773,GO:0005774,GO:0005794,GO:0005886,GO:0007035,GO:0009507,GO:0009678,GO:0009705,GO:0009941,GO:0015986,GO:0015991,GO:0016020,GO:0016021,GO:0016471,GO:0032119,GO:0043181,GO:0045735,GO:0046961,GO:0051117,GO:0070072	vacuolar proton-transporting V-type ATPase, V0 domain|plant-type vacuole|vacuole|vacuolar membrane|Golgi apparatus|plasma membrane|vacuolar acidification|chloroplast|hydrogen-translocating pyrophosphatase activity|plant-type vacuole membrane|chloroplast envelope|ATP synthesis coupled proton transport|ATP hydrolysis coupled proton transport|membrane|integral component of membrane|vacuolar proton-t…	--	--	--
Prupe.1G461300	1.63651744886481e-52	0.213266110664481	0.532	0.455	3.11298349123063e-48	Skin/Exocarp_Mesocarp	1.169	Prupe.1G461300_v2.0.a1	Prupe.1G461300	uncharacterized aarF domain-containing protein kinase At4g31390, chloroplastic	--	GO:0004672,GO:0005524,GO:0006995,GO:0009414,GO:0009507,GO:0009637,GO:0009767,GO:0010027,GO:0010109,GO:0010114,GO:0010287,GO:0015996,GO:0031540,GO:0080177,GO:0080183,GO:1901562,GO:1902171,GO:1902326,GO:1904143	protein kinase activity|ATP binding|cellular response to nitrogen starvation|response to water deprivation|chloroplast|response to blue light|photosynthetic electron transport chain|thylakoid membrane organization|regulation of photosynthesis|response to red light|plastoglobule|chlorophyll catabolic process|regulation of anthocyanin biosynthetic process|plastoglobule organization|response to phot…	--	--	ABC1K1
Prupe.6G040200	1.70162850576502e-52	0.0673267256869654	0.551	0.658	3.23683774366623e-48	Skin/Exocarp_Mesocarp	0.837	Prupe.6G040200_v2.0.a1	Prupe.6G040200	hypothetical protein PRUPE_6G040200	--	GO:0005743,GO:0055114,GO:0070469	mitochondrial inner membrane|oxidation-reduction process|respiratory chain	--	--	--
Prupe.7G219100	1.72548394565916e-52	0.254202748364271	0.331	0.139	3.28221556143285e-48	Skin/Exocarp_Mesocarp	2.381	Prupe.7G219100_v2.0.a1	Prupe.7G219100	receptor-like protein kinase 5	--	--	--	--	--	--
Prupe.3G121300	1.82430748311366e-52	0.0181546353318511	0.522	0.653	3.47019769437881e-48	Skin/Exocarp_Mesocarp	0.799	Prupe.3G121300_v2.0.a1	Prupe.3G121300	ubiquitin-conjugating enzyme E2 36	--	GO:0005524,GO:0005634,GO:0006301,GO:0061631,GO:0070534	ATP binding|nucleus|postreplication repair|ubiquitin conjugating enzyme activity|protein K63-linked ubiquitination	--	--	--
Prupe.4G201500	2.16879127323502e-52	0.0584223972651706	0.629	0.742	4.12547475994765e-48	Skin/Exocarp_Mesocarp	0.848	Prupe.4G201500_v2.0.a1	Prupe.4G201500	transcription factor ILR3	bHLH	GO:0003700,GO:0005634,GO:0006355,GO:0019760,GO:0043565,GO:0046983	DNA-binding transcription factor activity|nucleus|regulation of transcription, DNA-templated|glucosinolate metabolic process|sequence-specific DNA binding|protein dimerization activity	--	--	--
Prupe.3G168500	2.41375377511104e-52	0.25674612650002	0.388	0.238	4.59144243101623e-48	Skin/Exocarp_Mesocarp	1.63	Prupe.3G168500_v2.0.a1	Prupe.3G168500	vacuolar cation/proton exchanger 2	--	GO:0006874,GO:0009705,GO:0015369,GO:0016021,GO:0070588	cellular calcium ion homeostasis|plant-type vacuole membrane|calcium:proton antiporter activity|integral component of membrane|calcium ion transmembrane transport	--	--	--
Prupe.7G266800	3.10804523731712e-52	0.243899862020734	0.297	0.161	5.91212365042463e-48	Skin/Exocarp_Mesocarp	1.845	Prupe.7G266800_v2.0.a1	Prupe.7G266800	2-oxoglutarate-dependent dioxygenase AOP3	--	GO:0046872,GO:0051213	metal ion binding|dioxygenase activity	--	--	--
Prupe.1G120200	4.24674774816158e-52	0.158420222567822	0.554	0.548	8.07816356655296e-48	Skin/Exocarp_Mesocarp	1.011	Prupe.1G120200_v2.0.a1	Prupe.1G120200	hypothetical protein PRUPE_1G120200	--	GO:0005524,GO:0007165,GO:0009626,GO:0042742,GO:0043531	ATP binding|signal transduction|plant-type hypersensitive response|defense response to bacterium|ADP binding	--	--	--
Prupe.4G185400	5.56677569455116e-52	0.164949093515451	0.982	0.998	1.05891207261752e-47	Skin/Exocarp_Mesocarp	0.984	Prupe.4G185400_v2.0.a1	Prupe.4G185400	stem-specific protein TSJT1	--	--	--	--	--	--
Prupe.8G107200	9.96897740990052e-52	0.235972331204351	0.252	0.127	1.89629888291128e-47	Skin/Exocarp_Mesocarp	1.984	Prupe.8G107200_v2.0.a1	Prupe.8G107200	uncharacterized protein LOC18768041 isoform X1	--	--	--	--	--	--
Prupe.8G271100	1.09526577131498e-51	0.310478099477969	0.772	0.719	2.08341455019535e-47	Skin/Exocarp_Mesocarp	1.074	Prupe.8G271100_v2.0.a1	Prupe.8G271100	universal stress protein A-like protein	--	GO:0005886,GO:0016208	plasma membrane|AMP binding	--	--	--
Prupe.8G143700	1.24011818259543e-51	0.0440417985358289	0.583	0.7	2.35895280693302e-47	Skin/Exocarp_Mesocarp	0.833	Prupe.8G143700_v2.0.a1	Prupe.8G143700	hypothetical protein PRUPE_8G143700	--	GO:0000139,GO:0005509,GO:0015031,GO:0016021,GO:0030665,GO:0031902	Golgi membrane|calcium ion binding|protein transport|integral component of membrane|clathrin-coated vesicle membrane|late endosome membrane	--	--	--
Prupe.5G035400	1.28499567397982e-51	0.25956399998912	0.449	0.276	2.44431877104441e-47	Skin/Exocarp_Mesocarp	1.627	Prupe.5G035400_v2.0.a1	Prupe.5G035400	transcription factor MYC2	bHLH	GO:0003677,GO:0003700,GO:0005634,GO:0009269,GO:0009611,GO:0009737,GO:0009738,GO:0009753,GO:0009963,GO:0010200,GO:0019900,GO:0043565,GO:0043619,GO:0045893,GO:0046983,GO:0051090,GO:0051289,GO:2000068	DNA binding|DNA-binding transcription factor activity|nucleus|response to desiccation|response to wounding|response to abscisic acid|abscisic acid-activated signaling pathway|response to jasmonic acid|positive regulation of flavonoid biosynthetic process|response to chitin|kinase binding|sequence-specific DNA binding|regulation of transcription from RNA polymerase II promoter in response to oxida…	ko04016,ko04075	MAPK signaling pathway - plant|Plant hormone signal transduction	--
Prupe.1G362700	1.3929191355713e-51	0.245236073081026	0.322	0.161	2.64961077968372e-47	Skin/Exocarp_Mesocarp	2	Prupe.1G362700_v2.0.a1	Prupe.1G362700	hypothetical protein PRUPE_1G362700	--	GO:0005770,GO:0005794,GO:0005829,GO:0006886,GO:0008565,GO:0030904,GO:0030906,GO:0031902,GO:0042147	late endosome|Golgi apparatus|cytosol|intracellular protein transport|protein transporter activity|retromer complex|retromer, cargo-selective complex|late endosome membrane|retrograde transport, endosome to Golgi	--	--	VPS35A
Prupe.1G442500	2.1377254777271e-51	0.143632019343921	0.111	0.03	4.06638140373249e-47	Skin/Exocarp_Mesocarp	3.7	Prupe.1G442500_v2.0.a1	Prupe.1G442500	putative wall-associated receptor kinase-like 16 isoform X1	--	--	--	--	--	--
Prupe.8G147300	2.32648466911667e-51	0.0589873907155083	0.566	0.667	4.42543913759374e-47	Skin/Exocarp_Mesocarp	0.849	Prupe.8G147300_v2.0.a1	Prupe.8G147300	magnesium transporter MRS2-3	--	GO:0005886,GO:0015095,GO:0015693,GO:0016021	plasma membrane|magnesium ion transmembrane transporter activity|magnesium ion transport|integral component of membrane	--	--	--
Prupe.1G157000	2.94547464636001e-51	0.300117238717809	0.515	0.307	5.60288187230601e-47	Skin/Exocarp_Mesocarp	1.678	Prupe.1G157000_v2.0.a1	Prupe.1G157000	sugar transport protein 13	--	GO:0005351,GO:0005355,GO:0005358,GO:0005886,GO:0005887,GO:0008645,GO:0009414,GO:0009506,GO:0009651,GO:0009679,GO:0009737,GO:0015145,GO:0015749	carbohydrate:proton symporter activity|glucose transmembrane transporter activity|high-affinity glucose:proton symporter activity|plasma membrane|integral component of plasma membrane|hexose transmembrane transport|response to water deprivation|plasmodesma|response to salt stress|hexose:proton symporter activity|response to abscisic acid|monosaccharide transmembrane transporter activity|monosacch…	--	--	--
Prupe.2G318100	2.98843397245637e-51	0.228204181357424	0.505	0.391	5.68459910240651e-47	Skin/Exocarp_Mesocarp	1.292	Prupe.2G318100_v2.0.a1	Prupe.2G318100	polyadenylate-binding protein-interacting protein 12	--	GO:0000166,GO:0003723,GO:0005634	nucleotide binding|RNA binding|nucleus	--	--	CID8
Prupe.8G177300	3.31335697158734e-51	0.309319138766344	0.147	0.062	6.30266763135343e-47	Skin/Exocarp_Mesocarp	2.371	Prupe.8G177300_v2.0.a1	Prupe.8G177300	hypothetical protein PRUPE_8G177300	--	GO:0004497,GO:0005506,GO:0007275,GO:0010268,GO:0016021,GO:0016125,GO:0016132,GO:0016705,GO:0020037,GO:0030659,GO:0055114	monooxygenase activity|iron ion binding|multicellular organism development|brassinosteroid homeostasis|integral component of membrane|sterol metabolic process|brassinosteroid biosynthetic process|oxidoreductase activity, acting on paired donors, with incorporation or reduction of molecular oxygen|heme binding|cytoplasmic vesicle membrane|oxidation-reduction process	--	--	--
Prupe.1G124000	5.85112650598521e-51	0.00499965104889477	0.472	0.631	1.11300128396851e-46	Skin/Exocarp_Mesocarp	0.748	Prupe.1G124000_v2.0.a1	Prupe.1G124000	hypothetical protein PRUPE_1G124000	--	GO:0006952,GO:0010200,GO:0016021,GO:0016567,GO:0016740,GO:0046872	defense response|response to chitin|integral component of membrane|protein ubiquitination|transferase activity|metal ion binding	--	--	--
Prupe.1G244500	7.75964396396223e-51	0.0486124804178115	0.505	0.623	1.47603947482489e-46	Skin/Exocarp_Mesocarp	0.811	Prupe.1G244500_v2.0.a1	Prupe.1G244500	hypothetical protein PRUPE_1G244500	--	--	--	--	--	--
Prupe.4G023400	7.82384149299795e-51	0.160820256315875	0.798	0.83	1.48825112879807e-46	Skin/Exocarp_Mesocarp	0.961	Prupe.4G023400_v2.0.a1	Prupe.4G023400	hypothetical protein PRUPE_4G023400	--	GO:0009705,GO:0016021,GO:0046786	plant-type vacuole membrane|integral component of membrane|viral replication complex formation and maintenance	--	--	--
Prupe.8G156800	9.76748897215284e-51	0.455135352830116	0.395	0.329	1.85797175228291e-46	Skin/Exocarp_Mesocarp	1.201	Prupe.8G156800_v2.0.a1	Prupe.8G156800	hypothetical protein PRUPE_8G156800	--	GO:0004506,GO:0016021,GO:0050660	squalene monooxygenase activity|integral component of membrane|flavin adenine dinucleotide binding	--	--	SQE2
Prupe.7G059400	1.25084791801986e-50	0.0815259840244115	0.577	0.66	2.37936290965738e-46	Skin/Exocarp_Mesocarp	0.874	Prupe.7G059400_v2.0.a1	Prupe.7G059400	hypothetical protein PRUPE_7G059400	--	GO:0005737,GO:0005856,GO:0051015,GO:0051017,GO:0051693	cytoplasm|cytoskeleton|actin filament binding|actin filament bundle assembly|actin filament capping	--	--	--
Prupe.1G141000	1.27568110096712e-50	0.253148886210823	0.995	0.948	2.42660059025966e-46	Skin/Exocarp_Mesocarp	1.05	Prupe.1G141000_v2.0.a1	Prupe.1G141000	hypothetical protein PRUPE_1G141000	--	GO:0004842,GO:0005634,GO:0005737,GO:0006952,GO:0008134,GO:0008270,GO:0016567,GO:1900425,GO:1901485	ubiquitin-protein transferase activity|nucleus|cytoplasm|defense response|transcription factor binding|zinc ion binding|protein ubiquitination|negative regulation of defense response to bacterium|positive regulation of transcription factor catabolic process	ko04120	Ubiquitin mediated proteolysis	--
Prupe.5G191500	1.60421983223169e-50	0.156679810113628	0.104	0.028	3.05154696487111e-46	Skin/Exocarp_Mesocarp	3.714	Prupe.5G191500_v2.0.a1	Prupe.5G191500	glutathione S-transferase U10	--	GO:0004364,GO:0005737,GO:0005829,GO:0006749,GO:0009407	glutathione transferase activity|cytoplasm|cytosol|glutathione metabolic process|toxin catabolic process	--	--	--
Prupe.5G089200	2.62717925394353e-50	0.181947898174289	0.57	0.518	4.99742037685139e-46	Skin/Exocarp_Mesocarp	1.1	Prupe.5G089200_v2.0.a1	Prupe.5G089200	hypothetical protein PRUPE_5G089200	--	GO:0016021,GO:0055085	integral component of membrane|transmembrane transport	--	--	--
Prupe.6G154900	2.66398881237523e-50	0.05518876914014	0.662	0.773	5.06743951890016e-46	Skin/Exocarp_Mesocarp	0.856	Prupe.6G154900_v2.0.a1	Prupe.6G154900	hypothetical protein PRUPE_6G154900	--	GO:0006952,GO:0007165	defense response|signal transduction	--	--	--
Prupe.1G550400	3.16328723629925e-50	0.0552256803836711	0.678	0.793	6.01720498088843e-46	Skin/Exocarp_Mesocarp	0.855	Prupe.1G550400_v2.0.a1	Prupe.1G550400	charged multivesicular body protein 5-like	--	GO:0005771,GO:0007034,GO:0015031,GO:0032585	multivesicular body|vacuolar transport|protein transport|multivesicular body membrane	--	--	--
Prupe.2G273400	3.5454140392477e-50	0.167321567972605	0.169	0.048	6.74408658545698e-46	Skin/Exocarp_Mesocarp	3.521	Prupe.2G273400_v2.0.a1	Prupe.2G273400	hypothetical protein PRUPE_2G273400	--	--	--	--	--	--
Prupe.8G169700	5.77349327071966e-50	0.050841948357868	0.464	0.576	1.09823388995629e-45	Skin/Exocarp_Mesocarp	0.806	Prupe.8G169700_v2.0.a1	Prupe.8G169700	hypothetical protein PRUPE_8G169700	--	--	--	--	--	--
Prupe.3G298900	9.39114611331966e-50	0.214187658941529	0.335	0.187	1.78638381367567e-45	Skin/Exocarp_Mesocarp	1.791	Prupe.3G298900_v2.0.a1	Prupe.3G298900	uncharacterized protein LOC18783688	--	--	--	--	--	--
Prupe.6G317500	1.28468645579302e-49	0.179942462139947	0.737	0.748	2.44373057620948e-45	Skin/Exocarp_Mesocarp	0.985	Prupe.6G317500_v2.0.a1	Prupe.6G317500	topless-related protein 3 isoform X2	--	GO:0005634,GO:0006355	nucleus|regulation of transcription, DNA-templated	--	--	TPR3
Prupe.6G228500	2.10446388146873e-49	0.299640427694904	0.106	0.028	4.00311119532982e-45	Skin/Exocarp_Mesocarp	3.786	Prupe.6G228500_v2.0.a1	Prupe.6G228500	hypothetical protein PRUPE_6G228500	--	--	--	--	--	--
Prupe.4G267100	2.23578805062508e-49	0.00766762750690397	0.628	0.774	4.25291602989903e-45	Skin/Exocarp_Mesocarp	0.811	Prupe.4G267100_v2.0.a1	Prupe.4G267100	uncharacterized protein LOC18778398 isoform X1	--	--	--	--	--	--
Prupe.6G069400	2.26186331164632e-49	0.483805901139488	0.923	0.797	4.30251639141364e-45	Skin/Exocarp_Mesocarp	1.158	Prupe.6G069400_v2.0.a1	Prupe.6G069400	hypothetical protein PRUPE_6G069400	--	--	--	--	--	--
Prupe.8G248600	2.28877460974751e-49	0.237441482462283	0.576	0.468	4.35370706266171e-45	Skin/Exocarp_Mesocarp	1.231	Prupe.8G248600_v2.0.a1	Prupe.8G248600	hypothetical protein PRUPE_8G248600	--	GO:0005351,GO:0005355,GO:0005773,GO:0005774,GO:0005887,GO:0006829,GO:0008645,GO:0009507,GO:0009705	carbohydrate:proton symporter activity|glucose transmembrane transporter activity|vacuole|vacuolar membrane|integral component of plasma membrane|zinc ion transport|hexose transmembrane transport|chloroplast|plant-type vacuole membrane	--	--	--
Prupe.4G035500	2.88778529355884e-49	0.0690002216799753	0.524	0.596	5.49314518540763e-45	Skin/Exocarp_Mesocarp	0.879	Prupe.4G035500_v2.0.a1	Prupe.4G035500	vesicle-associated protein 4-2	--	GO:0005789	endoplasmic reticulum membrane	--	--	--
Prupe.7G269900	3.2948623972652e-49	0.00630771552752407	0.512	0.646	6.26748725207787e-45	Skin/Exocarp_Mesocarp	0.793	Prupe.7G269900_v2.0.a1	Prupe.7G269900	la-related protein 6B	--	GO:0003729,GO:0005634,GO:0006396,GO:1990904	mRNA binding|nucleus|RNA processing|ribonucleoprotein complex	--	--	--
Prupe.4G203500	3.43305094291816e-49	0.198891615008298	0.122	0.025	6.53034950361892e-45	Skin/Exocarp_Mesocarp	4.88	Prupe.4G203500_v2.0.a1	Prupe.4G203500	hypothetical protein PRUPE_4G203500	--	GO:0005887,GO:0008219,GO:0009416,GO:0009615,GO:0009617,GO:0009751,GO:0009816,GO:0016020,GO:0016567,GO:0030176,GO:0050826,GO:0071446,GO:1900150,GO:1900426,GO:1902290,GO:2000031	integral component of plasma membrane|cell death|response to light stimulus|response to virus|response to bacterium|response to salicylic acid|defense response to bacterium, incompatible interaction|membrane|protein ubiquitination|integral component of endoplasmic reticulum membrane|response to freezing|cellular response to salicylic acid stimulus|regulation of defense response to fungus|positive…	--	--	--
Prupe.1G540600	3.62378287426161e-49	0.188520125277007	0.668	0.736	6.89315978342043e-45	Skin/Exocarp_Mesocarp	0.908	Prupe.1G540600_v2.0.a1	Prupe.1G540600	uncharacterized protein At5g65660	--	GO:0005886,GO:0016021	plasma membrane|integral component of membrane	--	--	--
Prupe.1G435600	3.96367133173778e-49	0.311335477263882	0.356	0.221	7.5396956072316e-45	Skin/Exocarp_Mesocarp	1.611	Prupe.1G435600_v2.0.a1	Prupe.1G435600	LOW QUALITY PROTEIN: pentatricopeptide repeat-containing protein At2g04860	--	GO:0004556,GO:0005509,GO:0005975,GO:0103025	alpha-amylase activity|calcium ion binding|carbohydrate metabolic process|alpha-amylase activity (releasing maltohexaose)	ko00500	Starch and sucrose metabolism	--
Prupe.1G052400	7.4803481137755e-49	0.122031116091721	0.58	0.617	1.42291181820237e-44	Skin/Exocarp_Mesocarp	0.94	Prupe.1G052400_v2.0.a1	Prupe.1G052400	ammonium transporter 1 member 1	--	GO:0005634,GO:0005886,GO:0005887,GO:0008519,GO:0009506,GO:0009737,GO:0010311,GO:0015696,GO:0043621,GO:0051258,GO:0072488,GO:0080167,GO:0080181	nucleus|plasma membrane|integral component of plasma membrane|ammonium transmembrane transporter activity|plasmodesma|response to abscisic acid|lateral root formation|ammonium transport|protein self-association|protein polymerization|ammonium transmembrane transport|response to karrikin|lateral root branching	--	--	--
Prupe.1G268000	1.02943114136192e-48	0.027870824288746	0.561	0.689	1.95818391709865e-44	Skin/Exocarp_Mesocarp	0.814	Prupe.1G268000_v2.0.a1	Prupe.1G268000	uncharacterized protein LOC18789098	--	--	--	--	--	--
Prupe.7G058100	1.08952351917539e-48	0.109922925236078	0.537	0.572	2.07249163817542e-44	Skin/Exocarp_Mesocarp	0.939	Prupe.7G058100_v2.0.a1	Prupe.7G058100	hypothetical protein PRUPE_7G058100	--	GO:0005524,GO:0005774,GO:0006869,GO:0016021,GO:0042626,GO:0043231	ATP binding|vacuolar membrane|lipid transport|integral component of membrane|ATPase activity, coupled to transmembrane movement of substances|intracellular membrane-bounded organelle	--	--	--
Prupe.1G211200	1.3933377710526e-48	0.0791060364613591	0.46	0.527	2.65040710809625e-44	Skin/Exocarp_Mesocarp	0.873	Prupe.1G211200_v2.0.a1	Prupe.1G211200	hypothetical protein PRUPE_1G211200	--	--	--	--	--	--
Prupe.6G078200	1.94673317163796e-48	0.142786004808822	0.159	0.067	3.70307583908973e-44	Skin/Exocarp_Mesocarp	2.373	Prupe.6G078200_v2.0.a1	Prupe.6G078200	uncharacterized protein LOC109949462	--	--	--	--	--	--
Prupe.4G085800	2.48476872483725e-48	0.151448510855951	0.189	0.121	4.72652706838542e-44	Skin/Exocarp_Mesocarp	1.562	Prupe.4G085800_v2.0.a1	Prupe.4G085800	uncharacterized protein LOC18781515	--	--	--	--	--	--
Prupe.5G205100	2.55160220704045e-48	0.0998102488668473	0.625	0.689	4.85365771823234e-44	Skin/Exocarp_Mesocarp	0.907	Prupe.5G205100_v2.0.a1	Prupe.5G205100	phosphoserine phosphatase, chloroplastic	--	GO:0000287,GO:0004647,GO:0005509,GO:0005737,GO:0006563,GO:0006564,GO:0009507,GO:0009555,GO:0009793,GO:0016311,GO:0016791,GO:0048364	magnesium ion binding|phosphoserine phosphatase activity|calcium ion binding|cytoplasm|L-serine metabolic process|L-serine biosynthetic process|chloroplast|pollen development|embryo development ending in seed dormancy|dephosphorylation|phosphatase activity|root development	--	--	--
Prupe.1G431600	2.68505790175795e-48	0.20792979047045	0.317	0.149	5.10751714072398e-44	Skin/Exocarp_Mesocarp	2.128	Prupe.1G431600_v2.0.a1	Prupe.1G431600	hypothetical protein PRUPE_1G431600	--	GO:0004758,GO:0005783,GO:0005789,GO:0009793,GO:0009825,GO:0016021,GO:0030148,GO:0030170,GO:0043067	serine C-palmitoyltransferase activity|endoplasmic reticulum|endoplasmic reticulum membrane|embryo development ending in seed dormancy|multidimensional cell growth|integral component of membrane|sphingolipid biosynthetic process|pyridoxal phosphate binding|regulation of programmed cell death	--	--	LCB1
Prupe.1G394800	3.03496579825142e-48	0.0279636887420044	0.603	0.733	5.77311194143385e-44	Skin/Exocarp_Mesocarp	0.823	Prupe.1G394800_v2.0.a1	Prupe.1G394800	PREDICTED: probable protein phosphatase 2C 60 isoform X1	--	GO:0004722,GO:0005886,GO:0046872	protein serine/threonine phosphatase activity|plasma membrane|metal ion binding	--	--	--
Prupe.6G238800	3.82340115592159e-48	0.0619469736779215	0.615	0.726	7.27287367879405e-44	Skin/Exocarp_Mesocarp	0.847	Prupe.6G238800_v2.0.a1	Prupe.6G238800	probable E3 ubiquitin-protein ligase RHG1A isoform X2	--	GO:0009908,GO:0010228,GO:0040008,GO:0043161,GO:0046872,GO:0061630	flower development|vegetative to reproductive phase transition of meristem|regulation of growth|proteasome-mediated ubiquitin-dependent protein catabolic process|metal ion binding|ubiquitin protein ligase activity	--	--	--
Prupe.2G252200	5.01432971692489e-48	0.213274069454985	0.293	0.151	9.53825798753453e-44	Skin/Exocarp_Mesocarp	1.94	Prupe.2G252200_v2.0.a1	Prupe.2G252200	probable protein phosphatase 2C 25	--	GO:0004722,GO:0005634,GO:0009536,GO:0009611,GO:0009620,GO:0009738,GO:0046872,GO:0050832	protein serine/threonine phosphatase activity|nucleus|plastid|response to wounding|response to fungus|abscisic acid-activated signaling pathway|metal ion binding|defense response to fungus	--	--	--
Prupe.8G164700	5.29020660600932e-48	0.00572263821051477	0.629	0.774	1.00630310059509e-43	Skin/Exocarp_Mesocarp	0.813	Prupe.8G164700_v2.0.a1	Prupe.8G164700	E3 ubiquitin-protein ligase UPL3	--	GO:0004842,GO:0005886,GO:0010091,GO:0042023	ubiquitin-protein transferase activity|plasma membrane|trichome branching|DNA endoreduplication	--	--	--
Prupe.1G239800	5.62301363777123e-48	0.146081329598558	0.672	0.718	1.06960965417684e-43	Skin/Exocarp_Mesocarp	0.936	Prupe.1G239800_v2.0.a1	Prupe.1G239800	hypothetical protein PRUPE_1G239800	--	GO:0000785,GO:0003682,GO:0005085,GO:0005634,GO:0005829,GO:0009411,GO:0009649,GO:0009881,GO:0010224,GO:0018298,GO:0042802,GO:0042803	chromatin|chromatin binding|guanyl-nucleotide exchange factor activity|nucleus|cytosol|response to UV|entrainment of circadian clock|photoreceptor activity|response to UV-B|protein-chromophore linkage|identical protein binding|protein homodimerization activity	--	--	--
Prupe.4G028600	6.14310443585531e-48	0.258111146493391	0.254	0.114	1.1685413257884e-43	Skin/Exocarp_Mesocarp	2.228	Prupe.4G028600_v2.0.a1	Prupe.4G028600	hypothetical protein PRUPE_4G028600	--	GO:0005576,GO:0005618,GO:0005773,GO:0009737	extracellular region|cell wall|vacuole|response to abscisic acid	--	--	--
Prupe.4G079700	6.25764124478529e-48	0.0282102417978565	0.611	0.746	1.19032851758306e-43	Skin/Exocarp_Mesocarp	0.819	Prupe.4G079700_v2.0.a1	Prupe.4G079700	la-related protein 6A	--	GO:0003723,GO:0005634,GO:0006396,GO:1990904	RNA binding|nucleus|RNA processing|ribonucleoprotein complex	--	--	--
Prupe.1G223500	8.82841872605812e-48	0.259422027378204	0.495	0.283	1.67934181007078e-43	Skin/Exocarp_Mesocarp	1.749	Prupe.1G223500_v2.0.a1	Prupe.1G223500	squamosa promoter-binding-like protein 13A isoform X1	SBP	GO:0003677,GO:0003700,GO:0005634,GO:0006355,GO:0046872,GO:0048653	DNA binding|DNA-binding transcription factor activity|nucleus|regulation of transcription, DNA-templated|metal ion binding|anther development	--	--	--
Prupe.1G095900	9.9896059172509e-48	0.165886652266212	0.134	0.057	1.90022283757947e-43	Skin/Exocarp_Mesocarp	2.351	Prupe.1G095900_v2.0.a1	Prupe.1G095900	uncharacterized protein LOC18791906	--	--	--	--	--	--
Prupe.8G029200	1.90169818832881e-47	0.0787332194126806	0.463	0.51	3.61741029383906e-43	Skin/Exocarp_Mesocarp	0.908	Prupe.8G029200_v2.0.a1	Prupe.8G029200	hypothetical protein PRUPE_8G029200	TUB	GO:0035091	phosphatidylinositol binding	--	--	--
Prupe.8G073100	1.90268318938637e-47	0.028921421864831	0.505	0.63	3.61928396285076e-43	Skin/Exocarp_Mesocarp	0.802	Prupe.8G073100_v2.0.a1	Prupe.8G073100	hypothetical protein PRUPE_8G073100	--	GO:0004491,GO:0005507,GO:0005739,GO:0006210,GO:0006573,GO:0006574,GO:0006979,GO:0018478	methylmalonate-semialdehyde dehydrogenase (acylating) activity|copper ion binding|mitochondrion|thymine catabolic process|valine metabolic process|valine catabolic process|response to oxidative stress|malonate-semialdehyde dehydrogenase (acetylating) activity	--	--	--
Prupe.6G078700	2.06238554736347e-47	0.161963042740623	0.191	0.07	3.9230697881948e-43	Skin/Exocarp_Mesocarp	2.729	Prupe.6G078700_v2.0.a1	Prupe.6G078700	U-box domain-containing protein 33	--	--	--	--	--	--
Prupe.2G088900	2.21799910282606e-47	0.215644142721759	0.214	0.089	4.21907789339574e-43	Skin/Exocarp_Mesocarp	2.404	Prupe.2G088900_v2.0.a1	Prupe.2G088900	hypothetical protein PRUPE_2G088900	--	GO:0004674,GO:0005524,GO:0005886,GO:0016021	protein serine/threonine kinase activity|ATP binding|plasma membrane|integral component of membrane	--	--	--
Prupe.6G307000	2.64638350713989e-47	0.159644347808452	0.824	0.844	5.03395070728151e-43	Skin/Exocarp_Mesocarp	0.976	Prupe.6G307000_v2.0.a1	Prupe.6G307000	shaggy-related protein kinase alpha isoform X1	--	GO:0004674,GO:0005524	protein serine/threonine kinase activity|ATP binding	--	--	ASK8
Prupe.1G160800	3.1077692045105e-47	0.044585163972829	0.64	0.762	5.91159858081987e-43	Skin/Exocarp_Mesocarp	0.84	Prupe.1G160800_v2.0.a1	Prupe.1G160800	hypothetical protein PRUPE_1G160800	--	--	--	--	--	--
Prupe.6G079100	3.11837621197058e-47	0.116050763901831	0.411	0.435	5.93177523041044e-43	Skin/Exocarp_Mesocarp	0.945	Prupe.6G079100_v2.0.a1	Prupe.6G079100	hypothetical protein PRUPE_6G079100	--	GO:0016567,GO:0016740,GO:0046872	protein ubiquitination|transferase activity|metal ion binding	--	--	--
Prupe.7G128200	3.66103523823874e-47	0.106686925162188	0.158	0.103	6.96402123017773e-43	Skin/Exocarp_Mesocarp	1.534	Prupe.7G128200_v2.0.a1	Prupe.7G128200	uncharacterized protein LOC18769463	--	--	--	--	--	--
Prupe.6G175200	3.84911305711419e-47	0.226183757296306	0.33	0.173	7.32178285724262e-43	Skin/Exocarp_Mesocarp	1.908	Prupe.6G175200_v2.0.a1	Prupe.6G175200	hypothetical protein PRUPE_6G175200	--	--	--	--	--	--
Prupe.1G143300	4.10330785333634e-47	0.00256950015313806	0.633	0.78	7.80531219861639e-43	Skin/Exocarp_Mesocarp	0.812	Prupe.1G143300_v2.0.a1	Prupe.1G143300	hypothetical protein PRUPE_1G143300	--	--	--	--	--	--
Prupe.1G583200	4.43854322478513e-47	0.260374278333251	0.434	0.284	8.44299692218628e-43	Skin/Exocarp_Mesocarp	1.528	Prupe.1G583200_v2.0.a1	Prupe.1G583200	hypothetical protein PRUPE_1G583200	--	--	--	--	--	--
Prupe.1G568200	4.69567917206506e-47	0.105780982785727	0.521	0.545	8.93212092110216e-43	Skin/Exocarp_Mesocarp	0.956	Prupe.1G568200_v2.0.a1	Prupe.1G568200	hypothetical protein PRUPE_1G568200	--	GO:0005783,GO:0005789,GO:0005793,GO:0005794,GO:0006886,GO:0006888,GO:0007030,GO:0016021,GO:0030134	endoplasmic reticulum|endoplasmic reticulum membrane|endoplasmic reticulum-Golgi intermediate compartment|Golgi apparatus|intracellular protein transport|ER to Golgi vesicle-mediated transport|Golgi organization|integral component of membrane|COPII-coated ER to Golgi transport vesicle	--	--	--
Prupe.1G189000	6.83982190460736e-47	0.0398363737353058	0.675	0.794	1.30107092269441e-42	Skin/Exocarp_Mesocarp	0.85	Prupe.1G189000_v2.0.a1	Prupe.1G189000	hypothetical protein PRUPE_1G189000	--	--	--	ko04626	Plant-pathogen interaction	PTI11
Prupe.6G130300	7.0471003554928e-47	0.215120004599446	0.283	0.184	1.34049942962184e-42	Skin/Exocarp_Mesocarp	1.538	Prupe.6G130300_v2.0.a1	Prupe.6G130300	hypothetical protein PRUPE_6G130300	--	GO:0005576,GO:0005618,GO:0005634,GO:0005737,GO:0005975,GO:0006952,GO:0042973,GO:0046658,GO:0071555	extracellular region|cell wall|nucleus|cytoplasm|carbohydrate metabolic process|defense response|glucan endo-1,3-beta-D-glucosidase activity|anchored component of plasma membrane|cell wall organization	--	--	--
Prupe.3G088500	7.35360144690358e-47	0.0347972589066152	0.537	0.66	1.39880206723e-42	Skin/Exocarp_Mesocarp	0.814	Prupe.3G088500_v2.0.a1	Prupe.3G088500	hypothetical protein PRUPE_3G088500	--	GO:0004672,GO:0004674,GO:0004842,GO:0005524,GO:0005769,GO:0005802,GO:0006952,GO:0009737,GO:0009738,GO:0009788,GO:0016197,GO:0016567,GO:0032940,GO:0043621,GO:0045324,GO:0046872,GO:0048589	protein kinase activity|protein serine/threonine kinase activity|ubiquitin-protein transferase activity|ATP binding|early endosome|trans-Golgi network|defense response|response to abscisic acid|abscisic acid-activated signaling pathway|negative regulation of abscisic acid-activated signaling pathway|endosomal transport|protein ubiquitination|secretion by cell|protein self-association|late endosom…	--	--	--
Prupe.4G037100	9.27302521415993e-47	0.0987743577899383	0.164	0.158	1.7639148562375e-42	Skin/Exocarp_Mesocarp	1.038	Prupe.4G037100_v2.0.a1	Prupe.4G037100	external alternative NAD(P)H-ubiquinone oxidoreductase B3, mitochondrial	--	GO:0005509,GO:0005739,GO:0005743,GO:0005758,GO:0005777,GO:0016491,GO:0055114	calcium ion binding|mitochondrion|mitochondrial inner membrane|mitochondrial intermembrane space|peroxisome|oxidoreductase activity|oxidation-reduction process	--	--	--
Prupe.1G556000	1.11743729949266e-46	0.104144397005182	0.577	0.614	2.12558923109493e-42	Skin/Exocarp_Mesocarp	0.94	Prupe.1G556000_v2.0.a1	Prupe.1G556000	ethylene receptor isoform X1	--	GO:0000155,GO:0005524,GO:0005789,GO:0016021,GO:0038199,GO:0046872,GO:0051740	phosphorelay sensor kinase activity|ATP binding|endoplasmic reticulum membrane|integral component of membrane|ethylene receptor activity|metal ion binding|ethylene binding	ko04016,ko04075	MAPK signaling pathway - plant|Plant hormone signal transduction	ETR1
Prupe.3G245100	1.42917578625894e-46	0.0726661747777263	0.577	0.669	2.71857818062176e-42	Skin/Exocarp_Mesocarp	0.862	Prupe.3G245100_v2.0.a1	Prupe.3G245100	hypothetical protein PRUPE_3G245100	C2C2-CO-like	GO:0003677,GO:0003700,GO:0005634,GO:0008270,GO:0009658,GO:0009909	DNA binding|DNA-binding transcription factor activity|nucleus|zinc ion binding|chloroplast organization|regulation of flower development	--	--	COL2
Prupe.1G381800	2.08457800365217e-46	0.133505358453225	0.503	0.488	3.96528427854716e-42	Skin/Exocarp_Mesocarp	1.031	Prupe.1G381800_v2.0.a1	Prupe.1G381800	hypothetical protein PRUPE_1G381800	C2H2	GO:0003700,GO:0005634,GO:0006355,GO:0009740,GO:0009937,GO:0010029,GO:0010431,GO:0044212,GO:0046872	DNA-binding transcription factor activity|nucleus|regulation of transcription, DNA-templated|gibberellic acid mediated signaling pathway|regulation of gibberellic acid mediated signaling pathway|regulation of seed germination|seed maturation|transcription regulatory region DNA binding|metal ion binding	--	--	JKD
Prupe.1G286000	2.33631157854293e-46	0.25592643614894	0.45	0.265	4.44413188470435e-42	Skin/Exocarp_Mesocarp	1.698	Prupe.1G286000_v2.0.a1	Prupe.1G286000	hypothetical protein PRUPE_1G286000	--	GO:0016021,GO:0022857,GO:0031969	integral component of membrane|transmembrane transporter activity|chloroplast membrane	--	--	--
Prupe.2G225600	2.73275623070015e-46	0.189175614169362	0.916	0.916	5.19824890203783e-42	Skin/Exocarp_Mesocarp	1	Prupe.2G225600_v2.0.a1	Prupe.2G225600	ankyrin repeat-containing protein ITN1	--	GO:0005634,GO:0005886,GO:0009651,GO:0016020,GO:0016021,GO:0034613	nucleus|plasma membrane|response to salt stress|membrane|integral component of membrane|cellular protein localization	--	--	--
Prupe.2G089600	2.95025925093535e-46	0.0990139916597647	0.616	0.677	5.61198314712922e-42	Skin/Exocarp_Mesocarp	0.91	Prupe.2G089600_v2.0.a1	Prupe.2G089600	hypothetical protein PRUPE_2G089600	--	GO:0009507	chloroplast	--	--	--
Prupe.4G155700	3.02768484430351e-46	0.151972330013431	0.159	0.051	5.75926211083414e-42	Skin/Exocarp_Mesocarp	3.118	Prupe.4G155700_v2.0.a1	Prupe.4G155700	hypothetical protein PRUPE_4G155700	--	GO:0005887,GO:0051119	integral component of plasma membrane|sugar transmembrane transporter activity	--	--	--
Prupe.1G223700	3.36059556880124e-46	0.133689735146712	0.761	0.822	6.39252489097372e-42	Skin/Exocarp_Mesocarp	0.926	Prupe.1G223700_v2.0.a1	Prupe.1G223700	hypothetical protein PRUPE_1G223700	--	--	--	--	--	--
Prupe.3G012400	3.45256167823268e-46	0.240793824427417	0.998	1	6.5674628243342e-42	Skin/Exocarp_Mesocarp	0.998	Prupe.3G012400_v2.0.a1	Prupe.3G012400	hypothetical protein PRUPE_3G012400	--	GO:0004462,GO:0019172	lactoylglutathione lyase activity|glyoxalase III activity	ko00620	Pyruvate metabolism	--
Prupe.2G313000	4.12639128265665e-46	0.137063033761979	0.158	0.087	7.84922149786947e-42	Skin/Exocarp_Mesocarp	1.816	Prupe.2G313000_v2.0.a1	Prupe.2G313000	hypothetical protein PRUPE_2G313000	--	--	--	--	--	--
Prupe.8G254000	4.25884310824713e-46	0.247984968001807	0.45	0.247	8.1011713605077e-42	Skin/Exocarp_Mesocarp	1.822	Prupe.8G254000_v2.0.a1	Prupe.8G254000	hypothetical protein PRUPE_8G254000	--	GO:0004842,GO:0005634,GO:0005737,GO:0006952,GO:0008134,GO:0008270,GO:0016567,GO:1900425,GO:1901485	ubiquitin-protein transferase activity|nucleus|cytoplasm|defense response|transcription factor binding|zinc ion binding|protein ubiquitination|negative regulation of defense response to bacterium|positive regulation of transcription factor catabolic process	--	--	--
Prupe.7G240800	7.9653070950149e-46	0.267248997083833	0.408	0.266	1.51516071561373e-41	Skin/Exocarp_Mesocarp	1.534	Prupe.7G240800_v2.0.a1	Prupe.7G240800	probable ethanolamine kinase	--	GO:0004305,GO:0005524,GO:0005886,GO:0006646,GO:0008654	ethanolamine kinase activity|ATP binding|plasma membrane|phosphatidylethanolamine biosynthetic process|phospholipid biosynthetic process	--	--	--
Prupe.5G151400	9.25546841192539e-46	0.210432660290601	0.145	0.101	1.76057520131645e-41	Skin/Exocarp_Mesocarp	1.436	Prupe.5G151400_v2.0.a1	Prupe.5G151400	hypothetical protein PRUPE_5G151400	--	GO:0003993,GO:0005576,GO:0046872	acid phosphatase activity|extracellular region|metal ion binding	--	--	--
Prupe.1G262100	1.51096553778735e-45	0.0123420563400197	0.568	0.696	2.87415864597909e-41	Skin/Exocarp_Mesocarp	0.816	Prupe.1G262100_v2.0.a1	Prupe.1G262100	pyruvate dehydrogenase E1 component subunit alpha, mitochondrial	--	GO:0004739,GO:0005759,GO:0006086,GO:0006096	pyruvate dehydrogenase (acetyl-transferring) activity|mitochondrial matrix|acetyl-CoA biosynthetic process from pyruvate|glycolytic process	--	--	IAR4
Prupe.7G049200	1.83537113435418e-45	0.12376750681445	0.91	0.955	3.49124297176852e-41	Skin/Exocarp_Mesocarp	0.953	Prupe.7G049200_v2.0.a1	Prupe.7G049200	hypothetical protein PRUPE_7G049200	--	GO:0005737,GO:0009414,GO:0009617,GO:0009644	cytoplasm|response to water deprivation|response to bacterium|response to high light intensity	--	--	--
Prupe.3G215600	2.18233733670151e-45	0.375664618026193	0.16	0.049	4.15124208187361e-41	Skin/Exocarp_Mesocarp	3.265	Prupe.3G215600_v2.0.a1	Prupe.3G215600	hypothetical protein PRUPE_3G215600	--	GO:0048046	apoplast	--	--	--
Prupe.8G235100	2.19300151906288e-45	0.246658083878627	0.453	0.246	4.17152748956141e-41	Skin/Exocarp_Mesocarp	1.841	Prupe.8G235100_v2.0.a1	Prupe.8G235100	ETO1-like protein 1	--	GO:0005622,GO:0009873,GO:0010364,GO:0016567	intracellular|ethylene-activated signaling pathway|regulation of ethylene biosynthetic process|protein ubiquitination	--	--	--
Prupe.1G268300	2.57462252110189e-45	0.0569258842304678	0.572	0.674	4.89744695964002e-41	Skin/Exocarp_Mesocarp	0.849	Prupe.1G268300_v2.0.a1	Prupe.1G268300	hypothetical protein PRUPE_1G268300	--	GO:0004556,GO:0005509,GO:0005983,GO:0009507,GO:0009570,GO:0103025	alpha-amylase activity|calcium ion binding|starch catabolic process|chloroplast|chloroplast stroma|alpha-amylase activity (releasing maltohexaose)	ko00500	Starch and sucrose metabolism	--
Prupe.3G023700	2.66776880676994e-45	0.0965836491442946	0.101	0.029	5.07462982423779e-41	Skin/Exocarp_Mesocarp	3.483	Prupe.3G023700_v2.0.a1	Prupe.3G023700	hypothetical protein PRUPE_3G023700	--	GO:0005743,GO:0016021,GO:0022857	mitochondrial inner membrane|integral component of membrane|transmembrane transporter activity	--	--	--
Prupe.6G207700	2.99726253907977e-45	0.378620640645829	0.207	0.106	5.70139280183754e-41	Skin/Exocarp_Mesocarp	1.953	Prupe.6G207700_v2.0.a1	Prupe.6G207700	hypothetical protein PRUPE_6G207700	--	GO:0008270,GO:0046029	zinc ion binding|mannitol dehydrogenase activity	--	--	--
Prupe.4G039500	3.17633268657553e-45	0.094687320172161	0.766	0.847	6.04202003640397e-41	Skin/Exocarp_Mesocarp	0.904	Prupe.4G039500_v2.0.a1	Prupe.4G039500	secretory carrier-associated membrane protein 3	--	GO:0005886,GO:0015031,GO:0016021,GO:0030658	plasma membrane|protein transport|integral component of membrane|transport vesicle membrane	--	--	SCAMP1
Prupe.5G208500	3.56017266434838e-45	0.245136162238669	0.845	0.792	6.77216044212348e-41	Skin/Exocarp_Mesocarp	1.067	Prupe.5G208500_v2.0.a1	Prupe.5G208500	truncated transcription factor CAULIFLOWER A isoform X1	MADS-MIKC	GO:0000977,GO:0000982,GO:0003677,GO:0003700,GO:0005634,GO:0007275,GO:0008134,GO:0009908,GO:0009933,GO:0010582,GO:0030154,GO:0043565,GO:0044212,GO:0045893,GO:0045944,GO:0046982	RNA polymerase II regulatory region sequence-specific DNA binding|transcription factor activity, RNA polymerase II proximal promoter sequence-specific DNA binding|DNA binding|DNA-binding transcription factor activity|nucleus|multicellular organism development|transcription factor binding|flower development|meristem structural organization|floral meristem determinacy|cell differentiation|sequence-…	--	--	--
Prupe.7G194700	4.44844931001027e-45	0.0673291235132856	0.675	0.77	8.46184027750153e-41	Skin/Exocarp_Mesocarp	0.877	Prupe.7G194700_v2.0.a1	Prupe.7G194700	hypothetical protein PRUPE_7G194700	--	GO:0003723,GO:0005634,GO:0006397	RNA binding|nucleus|mRNA processing	--	--	UBP1B
Prupe.2G229100	4.93294985896433e-45	0.209516205837873	0.349	0.216	9.38345722172196e-41	Skin/Exocarp_Mesocarp	1.616	Prupe.2G229100_v2.0.a1	Prupe.2G229100	hypothetical protein PRUPE_2G229100	--	GO:0005524,GO:0005634,GO:0005886,GO:0005887,GO:0042626	ATP binding|nucleus|plasma membrane|integral component of plasma membrane|ATPase activity, coupled to transmembrane movement of substances	--	--	ABCB20
Prupe.6G054800	5.12206953973514e-45	0.207532016712132	0.983	0.999	9.74320067848419e-41	Skin/Exocarp_Mesocarp	0.984	Prupe.6G054800_v2.0.a1	Prupe.6G054800	asparagine synthetase	--	GO:0004066,GO:0005524,GO:0006541,GO:0070981	asparagine synthase (glutamine-hydrolyzing) activity|ATP binding|glutamine metabolic process|L-asparagine biosynthetic process	--	--	--
Prupe.1G110200	5.43966034952418e-45	0.144755521360389	0.604	0.614	1.03473219168649e-40	Skin/Exocarp_Mesocarp	0.984	Prupe.1G110200_v2.0.a1	Prupe.1G110200	hypothetical protein PRUPE_1G110200	--	GO:0005628,GO:0005794,GO:0006623,GO:0007005,GO:0019898,GO:0032120,GO:0044232,GO:0045053,GO:0045324,GO:0071561,GO:1990816	prospore membrane|Golgi apparatus|protein targeting to vacuole|mitochondrion organization|extrinsic component of membrane|ascospore-type prospore membrane assembly|organelle membrane contact site|protein retention in Golgi apparatus|late endosome to vacuole transport|nucleus-vacuole junction|vacuole-mitochondrion membrane contact site	--	--	--
Prupe.4G143900	5.57929049498798e-45	0.158733887639207	0.18	0.091	1.06129263795661e-40	Skin/Exocarp_Mesocarp	1.978	Prupe.4G143900_v2.0.a1	Prupe.4G143900	putative serine/threonine-protein kinase	--	GO:0002237,GO:0004674,GO:0005524,GO:0005886,GO:0009409,GO:0009625,GO:0033160,GO:0046777,GO:0050826	response to molecule of bacterial origin|protein serine/threonine kinase activity|ATP binding|plasma membrane|response to cold|response to insect|positive regulation of protein import into nucleus, translocation|protein autophosphorylation|response to freezing	--	--	--
Prupe.7G050900	6.04496102698991e-45	0.449447464230112	0.803	0.688	1.14987248655402e-40	Skin/Exocarp_Mesocarp	1.167	Prupe.7G050900_v2.0.a1	Prupe.7G050900	hypothetical protein PRUPE_7G050900	--	GO:0005576,GO:0006952	extracellular region|defense response	--	--	--
Prupe.5G050700	6.45872233489898e-45	0.0351321711517115	0.58	0.707	1.22857816254448e-40	Skin/Exocarp_Mesocarp	0.82	Prupe.5G050700_v2.0.a1	Prupe.5G050700	hypothetical protein PRUPE_5G050700	--	GO:0005628,GO:0005794,GO:0006623,GO:0007005,GO:0019898,GO:0032120,GO:0044232,GO:0045053,GO:0045324,GO:0071561,GO:1990816	prospore membrane|Golgi apparatus|protein targeting to vacuole|mitochondrion organization|extrinsic component of membrane|ascospore-type prospore membrane assembly|organelle membrane contact site|protein retention in Golgi apparatus|late endosome to vacuole transport|nucleus-vacuole junction|vacuole-mitochondrion membrane contact site	--	--	--
Prupe.4G165600	8.43128499772598e-45	0.275107316772505	0.218	0.084	1.60379903226744e-40	Skin/Exocarp_Mesocarp	2.595	Prupe.4G165600_v2.0.a1	Prupe.4G165600	hypothetical protein PRUPE_4G165600	--	GO:0005618,GO:0005774,GO:0005794,GO:0005829,GO:0009505,GO:0030246,GO:0048046	cell wall|vacuolar membrane|Golgi apparatus|cytosol|plant-type cell wall|carbohydrate binding|apoplast	--	--	--
Prupe.3G168600	8.43720248529858e-45	0.202499336955065	0.29	0.114	1.6049246567535e-40	Skin/Exocarp_Mesocarp	2.544	Prupe.3G168600_v2.0.a1	Prupe.3G168600	hypothetical protein PRUPE_3G168600	--	GO:0005794,GO:0016021,GO:0016413	Golgi apparatus|integral component of membrane|O-acetyltransferase activity	--	--	--
Prupe.8G014200	1.00287002282204e-44	0.220126571261735	0.195	0.118	1.90765935741209e-40	Skin/Exocarp_Mesocarp	1.653	Prupe.8G014200_v2.0.a1	Prupe.8G014200	uncharacterized protein LOC18766170	--	--	--	--	--	--
Prupe.4G208400	1.02994321249647e-44	0.158677874930933	0.449	0.411	1.95915797881079e-40	Skin/Exocarp_Mesocarp	1.092	Prupe.4G208400_v2.0.a1	Prupe.4G208400	hypothetical protein PRUPE_4G208400	--	GO:0003924,GO:0005525,GO:0005816,GO:0006886,GO:0010973,GO:0031028,GO:0032482,GO:0034613,GO:0044732	GTPase activity|GTP binding|spindle pole body|intracellular protein transport|positive regulation of division septum assembly|septation initiation signaling|Rab protein signal transduction|cellular protein localization|mitotic spindle pole body	--	--	--
Prupe.1G176900	1.05896438286369e-44	0.0732700450454888	0.653	0.748	2.01436204908331e-40	Skin/Exocarp_Mesocarp	0.873	Prupe.1G176900_v2.0.a1	Prupe.1G176900	hypothetical protein PRUPE_1G176900	--	GO:0005829	cytosol	--	--	--
Prupe.6G262300	1.37865252819063e-44	0.252617334257438	0.441	0.242	2.62247283912422e-40	Skin/Exocarp_Mesocarp	1.822	Prupe.6G262300_v2.0.a1	Prupe.6G262300	hypothetical protein PRUPE_6G262300	--	GO:0004349,GO:0004350,GO:0005524,GO:0005737,GO:0055129	glutamate 5-kinase activity|glutamate-5-semialdehyde dehydrogenase activity|ATP binding|cytoplasm|L-proline biosynthetic process	ko00330	Arginine and proline metabolism	--
Prupe.6G038200	1.404304277818e-44	0.183357458504693	0.178	0.055	2.6712675972654e-40	Skin/Exocarp_Mesocarp	3.236	Prupe.6G038200_v2.0.a1	Prupe.6G038200	cytochrome P450 714C2	--	GO:0004497,GO:0005506,GO:0016021,GO:0016705,GO:0020037	monooxygenase activity|iron ion binding|integral component of membrane|oxidoreductase activity, acting on paired donors, with incorporation or reduction of molecular oxygen|heme binding	--	--	--
Prupe.7G041200	1.93976326202632e-44	0.235297079855015	0.955	0.952	3.68981767702647e-40	Skin/Exocarp_Mesocarp	1.003	Prupe.7G041200_v2.0.a1	Prupe.7G041200	hypothetical protein PRUPE_7G041200	--	GO:0005634,GO:0005829,GO:0016791	nucleus|cytosol|phosphatase activity	--	--	--
Prupe.6G057400	2.20064542112938e-44	0.0403383913049399	0.528	0.629	4.18606772007231e-40	Skin/Exocarp_Mesocarp	0.839	Prupe.6G057400_v2.0.a1	Prupe.6G057400	hypothetical protein PRUPE_6G057400	--	--	--	--	--	--
Prupe.1G431100	2.96286344268419e-44	0.244771307653597	0.372	0.234	5.63595884067386e-40	Skin/Exocarp_Mesocarp	1.59	Prupe.1G431100_v2.0.a1	Prupe.1G431100	hypothetical protein PRUPE_1G431100	WRKY	GO:0003700,GO:0005516,GO:0005634,GO:0043565	DNA-binding transcription factor activity|calmodulin binding|nucleus|sequence-specific DNA binding	--	--	--
Prupe.7G012500	3.81661651594578e-44	0.212910546366494	0.872	0.857	7.25996793663206e-40	Skin/Exocarp_Mesocarp	1.018	Prupe.7G012500_v2.0.a1	Prupe.7G012500	cationic amino acid transporter 2, vacuolar	--	GO:0005773,GO:0005774,GO:0006865,GO:0009705,GO:0016021,GO:0022857,GO:0080144	vacuole|vacuolar membrane|amino acid transport|plant-type vacuole membrane|integral component of membrane|transmembrane transporter activity|amino acid homeostasis	--	--	--
Prupe.6G304400	4.47382760112157e-44	0.238109136974362	0.457	0.262	8.51011486285345e-40	Skin/Exocarp_Mesocarp	1.744	Prupe.6G304400_v2.0.a1	Prupe.6G304400	G patch domain-containing protein 8 isoform X2	--	--	--	--	--	--
Prupe.8G063800	5.70386206698104e-44	0.295049036500272	0.46	0.254	1.08498864238113e-39	Skin/Exocarp_Mesocarp	1.811	Prupe.8G063800_v2.0.a1	Prupe.8G063800	hypothetical protein PRUPE_8G063800, partial	--	GO:0003700,GO:0009410,GO:0018580	DNA-binding transcription factor activity|response to xenobiotic stimulus|nitronate monooxygenase activity	--	--	--
Prupe.3G266000	6.09267137345524e-44	0.473619536400948	0.351	0.23	1.15894794865866e-39	Skin/Exocarp_Mesocarp	1.526	Prupe.3G266000_v2.0.a1	Prupe.3G266000	hypothetical protein PRUPE_3G266000	--	GO:0005509	calcium ion binding	--	--	--
Prupe.7G181800	6.32235860390174e-44	0.0496303650603592	0.529	0.619	1.20263905363419e-39	Skin/Exocarp_Mesocarp	0.855	Prupe.7G181800_v2.0.a1	Prupe.7G181800	heterogeneous nuclear ribonucleoprotein H2 isoform X1	--	--	--	--	--	--
Prupe.6G135500	9.16828778916371e-44	0.0484307466450358	0.601	0.699	1.74399170325472e-39	Skin/Exocarp_Mesocarp	0.86	Prupe.6G135500_v2.0.a1	Prupe.6G135500	hypothetical protein PRUPE_6G135500	--	GO:0005737,GO:0005829,GO:0030433,GO:0036459,GO:0070647	cytoplasm|cytosol|ubiquitin-dependent ERAD pathway|thiol-dependent ubiquitinyl hydrolase activity|protein modification by small protein conjugation or removal	--	--	--
Prupe.5G138000	9.79993046509585e-44	0.095090849662066	0.569	0.646	1.86414277307053e-39	Skin/Exocarp_Mesocarp	0.881	Prupe.5G138000_v2.0.a1	Prupe.5G138000	probable aquaporin NIP5-1	--	GO:0015267,GO:0016021	channel activity|integral component of membrane	--	--	--
Prupe.2G024600	1.20144783762649e-43	0.0498890475641908	0.522	0.603	2.28539407673311e-39	Skin/Exocarp_Mesocarp	0.866	Prupe.2G024600_v2.0.a1	Prupe.2G024600	hypothetical protein PRUPE_2G024600	--	GO:0000139,GO:0005198,GO:0005829,GO:0006886,GO:0006888,GO:0009506,GO:0016020,GO:0030127,GO:0070971,GO:0090110,GO:0090114	Golgi membrane|structural molecule activity|cytosol|intracellular protein transport|ER to Golgi vesicle-mediated transport|plasmodesma|membrane|COPII vesicle coat|endoplasmic reticulum exit site|cargo loading into COPII-coated vesicle|COPII-coated vesicle budding	ko04141	Protein processing in endoplasmic reticulum	SEC31B
Prupe.2G272600	1.2105012533841e-43	0.206152591277775	0.3	0.132	2.30261548418723e-39	Skin/Exocarp_Mesocarp	2.273	Prupe.2G272600_v2.0.a1	Prupe.2G272600	hypothetical protein PRUPE_2G272600	--	GO:0003872,GO:0005524,GO:0006002,GO:0006096,GO:0009507,GO:0046872	6-phosphofructokinase activity|ATP binding|fructose 6-phosphate metabolic process|glycolytic process|chloroplast|metal ion binding	--	--	PFK4
Prupe.3G306100	1.30289543588672e-43	0.023502128480255	0.602	0.726	2.47836769814373e-39	Skin/Exocarp_Mesocarp	0.829	Prupe.3G306100_v2.0.a1	Prupe.3G306100	B2 protein	--	--	--	--	--	--
Prupe.3G162700	1.4824789657251e-43	0.163182338609636	0.131	0.108	2.81997148860229e-39	Skin/Exocarp_Mesocarp	1.213	Prupe.3G162700_v2.0.a1	Prupe.3G162700	hypothetical protein PRUPE_3G162700	--	GO:0005096,GO:0005543,GO:0005634,GO:0005829,GO:0005886,GO:0006952,GO:0009651,GO:0009738,GO:0009789,GO:0043547,GO:0046872,GO:1901002,GO:1902479	GTPase activator activity|phospholipid binding|nucleus|cytosol|plasma membrane|defense response|response to salt stress|abscisic acid-activated signaling pathway|positive regulation of abscisic acid-activated signaling pathway|positive regulation of GTPase activity|metal ion binding|positive regulation of response to salt stress|positive regulation of defense response to bacterium, incompatible i…	--	--	--
Prupe.7G062600	2.08118887606081e-43	0.153615808890622	0.191	0.068	3.95883748004288e-39	Skin/Exocarp_Mesocarp	2.809	Prupe.7G062600_v2.0.a1	Prupe.7G062600	hypothetical protein PRUPE_7G062600	--	GO:0005524,GO:0006952,GO:0043531	ATP binding|defense response|ADP binding	--	--	--
Prupe.3G291300	2.16633437246408e-43	0.266052835286561	0.926	0.889	4.12080124330117e-39	Skin/Exocarp_Mesocarp	1.042	Prupe.3G291300_v2.0.a1	Prupe.3G291300	hypothetical protein PRUPE_3G291300	--	--	--	--	--	--
Prupe.6G097900	2.68456707925528e-43	0.131319593831113	0.475	0.498	5.10658349815939e-39	Skin/Exocarp_Mesocarp	0.954	Prupe.6G097900_v2.0.a1	Prupe.6G097900	hypothetical protein PRUPE_6G097900	--	GO:0005516,GO:0005886,GO:0009817,GO:0016021	calmodulin binding|plasma membrane|defense response to fungus, incompatible interaction|integral component of membrane	--	--	--
Prupe.7G198500	2.84544355036147e-43	0.28023708968378	0.995	0.974	5.41260272149758e-39	Skin/Exocarp_Mesocarp	1.022	Prupe.7G198500_v2.0.a1	Prupe.7G198500	hypothetical protein PRUPE_7G198500	--	GO:0004197,GO:0005615,GO:0005764,GO:0051603	cysteine-type endopeptidase activity|extracellular space|lysosome|proteolysis involved in cellular protein catabolic process	--	--	AALP
Prupe.6G026200	3.5294380878146e-43	0.246438897696116	0.374	0.211	6.71369713064094e-39	Skin/Exocarp_Mesocarp	1.773	Prupe.6G026200_v2.0.a1	Prupe.6G026200	hypothetical protein PRUPE_6G026200	--	GO:0005887,GO:0015031,GO:0016020,GO:0035673	integral component of plasma membrane|protein transport|membrane|oligopeptide transmembrane transporter activity	--	--	--
Prupe.2G251200	3.74615496117524e-43	0.142229211921386	0.161	0.067	7.12593596714754e-39	Skin/Exocarp_Mesocarp	2.403	Prupe.2G251200_v2.0.a1	Prupe.2G251200	hypothetical protein PRUPE_2G251200	--	GO:0006636,GO:0016717,GO:0031969	unsaturated fatty acid biosynthetic process|oxidoreductase activity, acting on paired donors, with oxidation of a pair of donors resulting in the reduction of molecular oxygen to two molecules of water|chloroplast membrane	--	--	--
Prupe.4G077900	3.84282463700842e-43	0.158614061921261	0.292	0.22	7.30982102451742e-39	Skin/Exocarp_Mesocarp	1.327	Prupe.4G077900_v2.0.a1	Prupe.4G077900	hypothetical protein Pyn_15774	--	--	--	--	--	--
Prupe.7G229100	3.94289216667846e-43	0.217607939572646	0.557	0.45	7.50016947945577e-39	Skin/Exocarp_Mesocarp	1.238	Prupe.7G229100_v2.0.a1	Prupe.7G229100	hypothetical protein PRUPE_7G229100	--	GO:0004029,GO:0005829,GO:0009699,GO:0043878,GO:0050269	aldehyde dehydrogenase (NAD) activity|cytosol|phenylpropanoid biosynthetic process|glyceraldehyde-3-phosphate dehydrogenase (NAD+) (non-phosphorylating) activity|coniferyl-aldehyde dehydrogenase activity	--	--	--
Prupe.1G464200	4.05556062773383e-43	0.213841208733544	0.229	0.136	7.71448742607528e-39	Skin/Exocarp_Mesocarp	1.684	Prupe.1G464200_v2.0.a1	Prupe.1G464200	hypothetical protein PRUPE_1G464200	--	--	--	--	--	--
Prupe.5G015500	6.60810151406366e-43	0.0070909540902927	0.58	0.719	1.25699307000519e-38	Skin/Exocarp_Mesocarp	0.807	Prupe.5G015500_v2.0.a1	Prupe.5G015500	hypothetical protein PRUPE_5G015500	--	GO:0005576,GO:0009505,GO:0052793,GO:0071555	extracellular region|plant-type cell wall|pectin acetylesterase activity|cell wall organization	--	--	--
Prupe.3G006000	6.97824904724164e-43	0.172319578103623	0.444	0.379	1.3274025337663e-38	Skin/Exocarp_Mesocarp	1.172	Prupe.3G006000_v2.0.a1	Prupe.3G006000	glycogen synthase kinase-3 homolog MsK-3	--	GO:0004674,GO:0005524	protein serine/threonine kinase activity|ATP binding	--	--	--
Prupe.2G091300	8.6596697815584e-43	0.0186635497784788	0.501	0.614	1.64724238584804e-38	Skin/Exocarp_Mesocarp	0.816	Prupe.2G091300_v2.0.a1	Prupe.2G091300	uncharacterized protein LOC18786870	NAC	GO:0000976,GO:0002237,GO:0003700,GO:0005634,GO:0005730,GO:0006351,GO:0006952,GO:0009555,GO:0009908,GO:0010228,GO:0010267,GO:0016441,GO:0034720,GO:0043565,GO:0045892,GO:0048573,GO:0060966	transcription regulatory region sequence-specific DNA binding|response to molecule of bacterial origin|DNA-binding transcription factor activity|nucleus|nucleolus|transcription, DNA-templated|defense response|pollen development|flower development|vegetative to reproductive phase transition of meristem|production of ta-siRNAs involved in RNA interference|posttranscriptional gene silencing|histone …	--	--	NAC078
Prupe.6G121800	9.60452884183991e-43	0.243985913695294	0.127	0.07	1.82697347629479e-38	Skin/Exocarp_Mesocarp	1.814	Prupe.6G121800_v2.0.a1	Prupe.6G121800	hypothetical protein PRUPE_6G121800	--	GO:0005524,GO:0016021,GO:0016887	ATP binding|integral component of membrane|ATPase activity	--	--	--
Prupe.3G012600	9.73501305402257e-43	0.237939451835527	0.826	0.818	1.85179418313617e-38	Skin/Exocarp_Mesocarp	1.01	Prupe.3G012600_v2.0.a1	Prupe.3G012600	hypothetical protein PRUPE_3G012600	--	GO:0004462,GO:0019172	lactoylglutathione lyase activity|glyoxalase III activity	ko00620	Pyruvate metabolism	--
Prupe.3G024800	1.42755889749037e-42	0.224232526297444	0.418	0.258	2.71550253480619e-38	Skin/Exocarp_Mesocarp	1.62	Prupe.3G024800_v2.0.a1	Prupe.3G024800	hypothetical protein PRUPE_3G024800	--	GO:0000139,GO:0004427,GO:0005768,GO:0005773,GO:0005794,GO:0005802,GO:0009678,GO:0016021,GO:0046872,GO:1902600	Golgi membrane|inorganic diphosphatase activity|endosome|vacuole|Golgi apparatus|trans-Golgi network|hydrogen-translocating pyrophosphatase activity|integral component of membrane|metal ion binding|proton transmembrane transport	--	--	AVPL1
Prupe.5G098400	1.6406963890071e-42	0.129132373277625	0.989	0.999	3.12093267116931e-38	Skin/Exocarp_Mesocarp	0.99	Prupe.5G098400_v2.0.a1	Prupe.5G098400	probable phospholipid hydroperoxide glutathione peroxidase	--	GO:0004602,GO:0005737,GO:0006979,GO:0047066	glutathione peroxidase activity|cytoplasm|response to oxidative stress|phospholipid-hydroperoxide glutathione peroxidase activity	--	--	--
Prupe.5G106200	1.70190476024172e-42	0.272338270418016	0.133	0.042	3.2373632349318e-38	Skin/Exocarp_Mesocarp	3.167	Prupe.5G106200_v2.0.a1	Prupe.5G106200	1-aminocyclopropane-1-carboxylate synthase	--	GO:0009693,GO:0009835,GO:0016847,GO:0030170	ethylene biosynthetic process|fruit ripening|1-aminocyclopropane-1-carboxylate synthase activity|pyridoxal phosphate binding	--	--	--
Prupe.2G273600	1.70498535755264e-42	0.192569171606651	0.299	0.182	3.24322314713662e-38	Skin/Exocarp_Mesocarp	1.643	Prupe.2G273600_v2.0.a1	Prupe.2G273600	ceramide kinase	--	GO:0001729,GO:0003951,GO:0005509,GO:0005524,GO:0006672,GO:0008219,GO:0043067,GO:0102773	ceramide kinase activity|NAD+ kinase activity|calcium ion binding|ATP binding|ceramide metabolic process|cell death|regulation of programmed cell death|dihydroceramide kinase activity	--	--	--
Prupe.3G240800	2.07834206990858e-42	0.0614812364460025	0.583	0.666	3.9534222853801e-38	Skin/Exocarp_Mesocarp	0.875	Prupe.3G240800_v2.0.a1	Prupe.3G240800	protein CROWDED NUCLEI 1	--	GO:0000789,GO:0005634,GO:0005635,GO:0005652,GO:0005654,GO:0005829,GO:0006997,GO:0031965,GO:0034399,GO:0097298	cytoplasmic chromatin|nucleus|nuclear envelope|nuclear lamina|nucleoplasm|cytosol|nucleus organization|nuclear membrane|nuclear periphery|regulation of nucleus size	--	--	--
Prupe.5G223600	2.1975845103096e-42	0.251425641967345	0.327	0.157	4.18024525551091e-38	Skin/Exocarp_Mesocarp	2.083	Prupe.5G223600_v2.0.a1	Prupe.5G223600	hypothetical protein PRUPE_5G223600	--	GO:0002229,GO:0003700,GO:0005634,GO:0006355,GO:0009617,GO:0009626,GO:0010112,GO:0010224,GO:0042742,GO:0043565,GO:0071219,GO:0080142,GO:1900426	defense response to oomycetes|DNA-binding transcription factor activity|nucleus|regulation of transcription, DNA-templated|response to bacterium|plant-type hypersensitive response|regulation of systemic acquired resistance|response to UV-B|defense response to bacterium|sequence-specific DNA binding|cellular response to molecule of bacterial origin|regulation of salicylic acid biosynthetic process…	--	--	--
Prupe.4G054200	2.42525533590827e-42	0.114315287804603	0.339	0.186	4.61332069996471e-38	Skin/Exocarp_Mesocarp	1.823	Prupe.4G054200_v2.0.a1	Prupe.4G054200	hypothetical protein PRUPE_4G054200	--	GO:0008171,GO:0008757,GO:0019438,GO:0046983,GO:0102303	O-methyltransferase activity|S-adenosylmethionine-dependent methyltransferase activity|aromatic compound biosynthetic process|protein dimerization activity|resveratrol 3,5-O-dimethyltransferase activity	ko00380	Tryptophan metabolism	--
Prupe.1G511800	2.75101761408797e-42	0.172783370956946	0.658	0.648	5.23298570551814e-38	Skin/Exocarp_Mesocarp	1.015	Prupe.1G511800_v2.0.a1	Prupe.1G511800	hypothetical protein PRUPE_1G511800	--	GO:0005886,GO:0008271,GO:0015116,GO:0015293,GO:0015301,GO:0016021	plasma membrane|secondary active sulfate transmembrane transporter activity|sulfate transmembrane transporter activity|symporter activity|anion:anion antiporter activity|integral component of membrane	--	--	--
Prupe.3G219100	2.9800364239763e-42	0.223288881241207	0.303	0.127	5.66862528568771e-38	Skin/Exocarp_Mesocarp	2.386	Prupe.3G219100_v2.0.a1	Prupe.3G219100	isocitrate lyase	--	GO:0004451,GO:0006097,GO:0006099,GO:0009514,GO:0046872	isocitrate lyase activity|glyoxylate cycle|tricarboxylic acid cycle|glyoxysome|metal ion binding	--	--	--
Prupe.4G003500	3.053992173369e-42	0.0622438349497919	0.514	0.586	5.80930391218251e-38	Skin/Exocarp_Mesocarp	0.877	Prupe.4G003500_v2.0.a1	Prupe.4G003500	protein C2-DOMAIN ABA-RELATED 11	--	GO:0005096,GO:0005543,GO:0005634,GO:0005773,GO:0005886,GO:0009738,GO:0009789,GO:0043547,GO:0046872	GTPase activator activity|phospholipid binding|nucleus|vacuole|plasma membrane|abscisic acid-activated signaling pathway|positive regulation of abscisic acid-activated signaling pathway|positive regulation of GTPase activity|metal ion binding	--	--	--
Prupe.7G156200	3.4596128999406e-42	0.241447562483818	0.43	0.284	6.58087565826701e-38	Skin/Exocarp_Mesocarp	1.514	Prupe.7G156200_v2.0.a1	Prupe.7G156200	U-box domain-containing protein 5	--	GO:0004842,GO:0005634,GO:0005737	ubiquitin-protein transferase activity|nucleus|cytoplasm	--	--	--
Prupe.1G409600	3.66296111310951e-42	0.198159249452278	0.33	0.197	6.9676846293569e-38	Skin/Exocarp_Mesocarp	1.675	Prupe.1G409600_v2.0.a1	Prupe.1G409600	hypothetical protein PRUPE_1G409600	--	GO:0005739,GO:0005743,GO:0015228,GO:0016021,GO:1990559	mitochondrion|mitochondrial inner membrane|coenzyme A transmembrane transporter activity|integral component of membrane|mitochondrial coenzyme A transmembrane transport	--	--	--
Prupe.2G194100	4.1019172878866e-42	0.219166039119362	0.835	0.829	7.8026670650179e-38	Skin/Exocarp_Mesocarp	1.007	Prupe.2G194100_v2.0.a1	Prupe.2G194100	hypothetical protein PRUPE_2G194100	--	GO:0005789,GO:0016021,GO:0020037,GO:0031090,GO:0046872,GO:0055114	endoplasmic reticulum membrane|integral component of membrane|heme binding|organelle membrane|metal ion binding|oxidation-reduction process	--	--	--
Prupe.3G272600	4.28394153057829e-42	0.188883778995429	0.284	0.176	8.14891357946603e-38	Skin/Exocarp_Mesocarp	1.614	Prupe.3G272600_v2.0.a1	Prupe.3G272600	hypothetical protein PRUPE_3G272600	--	GO:0000828,GO:0000829,GO:0000832,GO:0005524,GO:0005829,GO:0005886,GO:0006020,GO:0009817,GO:0009861,GO:0032958,GO:0033857,GO:0052723,GO:0052724,GO:0102092,GO:1900367,GO:1904966,GO:1905036	inositol hexakisphosphate kinase activity|inositol heptakisphosphate kinase activity|inositol hexakisphosphate 5-kinase activity|ATP binding|cytosol|plasma membrane|inositol metabolic process|defense response to fungus, incompatible interaction|jasmonic acid and ethylene-dependent systemic resistance|inositol phosphate biosynthetic process|diphosphoinositol-pentakisphosphate kinase activity|inosi…	ko04070	Phosphatidylinositol signaling system	--
Prupe.4G004900	4.66653178838946e-42	0.215325635084903	0.973	0.98	8.87667676787443e-38	Skin/Exocarp_Mesocarp	0.993	Prupe.4G004900_v2.0.a1	Prupe.4G004900	hypothetical protein PRUPE_4G004900	--	--	--	--	--	--
Prupe.1G431000	4.86515489290409e-42	0.129817339243093	0.99	0.999	9.25449763728217e-38	Skin/Exocarp_Mesocarp	0.991	Prupe.1G431000_v2.0.a1	Prupe.1G431000	cysteine proteinase RD21A	--	GO:0000932,GO:0004197,GO:0005615,GO:0005764,GO:0005773,GO:0005794,GO:0006508,GO:0008233,GO:0008234,GO:0009506,GO:0009507,GO:0010494,GO:0048046,GO:0050832,GO:0051603	P-body|cysteine-type endopeptidase activity|extracellular space|lysosome|vacuole|Golgi apparatus|proteolysis|peptidase activity|cysteine-type peptidase activity|plasmodesma|chloroplast|cytoplasmic stress granule|apoplast|defense response to fungus|proteolysis involved in cellular protein catabolic process	--	--	--
Prupe.7G197000	5.99661190742987e-42	0.080613922401715	0.114	0.03	1.14067551703131e-37	Skin/Exocarp_Mesocarp	3.8	Prupe.7G197000_v2.0.a1	Prupe.7G197000	hypothetical protein PRUPE_7G197000	--	GO:0005886,GO:0007186,GO:0009737	plasma membrane|G protein-coupled receptor signaling pathway|response to abscisic acid	--	--	--
Prupe.4G107100	7.35657489806316e-42	0.11104510678494	0.785	0.842	1.39936767710957e-37	Skin/Exocarp_Mesocarp	0.932	Prupe.4G107100_v2.0.a1	Prupe.4G107100	ras-related protein RABF2b isoform X1	--	GO:0003924,GO:0005525,GO:0005737,GO:0005768,GO:0005769,GO:0005783,GO:0005886,GO:0006886,GO:0007033,GO:0030139,GO:0031901,GO:0032482,GO:0032585,GO:0043226,GO:0045324	GTPase activity|GTP binding|cytoplasm|endosome|early endosome|endoplasmic reticulum|plasma membrane|intracellular protein transport|vacuole organization|endocytic vesicle|early endosome membrane|Rab protein signal transduction|multivesicular body membrane|organelle|late endosome to vacuole transport	--	--	--
Prupe.1G588300	7.57942708861543e-42	0.0933135113129991	0.564	0.616	1.44175862079643e-37	Skin/Exocarp_Mesocarp	0.916	Prupe.1G588300_v2.0.a1	Prupe.1G588300	hypothetical protein PRUPE_1G588300	--	--	--	--	--	--
Prupe.6G294400	7.95070211229291e-42	0.0352221581679312	0.488	0.58	1.51238255580036e-37	Skin/Exocarp_Mesocarp	0.841	Prupe.6G294400_v2.0.a1	Prupe.6G294400	hypothetical protein PRUPE_6G294400	--	GO:0000139,GO:0005509,GO:0005768,GO:0005770,GO:0005783,GO:0005794,GO:0005802,GO:0005886,GO:0006511,GO:0006623,GO:0006896,GO:0007034,GO:0009940,GO:0016020,GO:0016021,GO:0017119,GO:0030665,GO:0031902,GO:0061630	Golgi membrane|calcium ion binding|endosome|late endosome|endoplasmic reticulum|Golgi apparatus|trans-Golgi network|plasma membrane|ubiquitin-dependent protein catabolic process|protein targeting to vacuole|Golgi to vacuole transport|vacuolar transport|amino-terminal vacuolar sorting propeptide binding|membrane|integral component of membrane|Golgi transport complex|clathrin-coated vesicle membran…	--	--	--
Prupe.2G150900	1.06242741441869e-41	0.0224046009853045	0.603	0.727	2.02094942770723e-37	Skin/Exocarp_Mesocarp	0.829	Prupe.2G150900_v2.0.a1	Prupe.2G150900	hypothetical protein PRUPE_2G150900	--	GO:0005730,GO:0009651,GO:0009737	nucleolus|response to salt stress|response to abscisic acid	--	--	--
Prupe.1G384800	1.13141485960391e-41	0.169765068756194	0.827	0.827	2.15217734593856e-37	Skin/Exocarp_Mesocarp	1	Prupe.1G384800_v2.0.a1	Prupe.1G384800	hypothetical protein PRUPE_1G384800	--	GO:0005774,GO:0006855,GO:0015238,GO:0015297,GO:0016021	vacuolar membrane|drug transmembrane transport|drug transmembrane transporter activity|antiporter activity|integral component of membrane	--	--	--
Prupe.6G002500	1.29130776801329e-41	0.00796215900988295	0.532	0.661	2.45632563631488e-37	Skin/Exocarp_Mesocarp	0.805	Prupe.6G002500_v2.0.a1	Prupe.6G002500	ruBisCO large subunit-binding protein subunit beta, chloroplastic	--	GO:0005524,GO:0005634,GO:0005730,GO:0005739,GO:0005829,GO:0006458,GO:0007005,GO:0009507,GO:0009570,GO:0009941,GO:0022626,GO:0042026,GO:0051082	ATP binding|nucleus|nucleolus|mitochondrion|cytosol|'de novo' protein folding|mitochondrion organization|chloroplast|chloroplast stroma|chloroplast envelope|cytosolic ribosome|protein refolding|unfolded protein binding	--	--	CPN60B1
Prupe.6G042600	1.30341557140083e-41	0.147958702181949	0.952	0.989	2.47935709991866e-37	Skin/Exocarp_Mesocarp	0.963	Prupe.6G042600_v2.0.a1	Prupe.6G042600	probable serine/threonine-protein kinase WNK4 isoform X1	--	GO:0004672,GO:0004674,GO:0005524,GO:0005634,GO:0005737,GO:0006468,GO:0035556,GO:0046777	protein kinase activity|protein serine/threonine kinase activity|ATP binding|nucleus|cytoplasm|protein phosphorylation|intracellular signal transduction|protein autophosphorylation	--	--	--
Prupe.7G264100	1.37073078202061e-41	0.00555659197878211	0.652	0.788	2.60740409355961e-37	Skin/Exocarp_Mesocarp	0.827	Prupe.7G264100_v2.0.a1	Prupe.7G264100	hypothetical protein PRUPE_7G264100	--	GO:0003924,GO:0005047,GO:0005525,GO:0005634,GO:0005785,GO:0005789,GO:0005829,GO:0006614,GO:0016020,GO:0045047	GTPase activity|signal recognition particle binding|GTP binding|nucleus|signal recognition particle receptor complex|endoplasmic reticulum membrane|cytosol|SRP-dependent cotranslational protein targeting to membrane|membrane|protein targeting to ER	--	--	--
Prupe.7G168700	1.65266448126361e-41	0.257735473125183	0.748	0.728	3.14369837625964e-37	Skin/Exocarp_Mesocarp	1.027	Prupe.7G168700_v2.0.a1	Prupe.7G168700	hypothetical protein PRUPE_7G168700	--	GO:0005634,GO:0009507,GO:0009536,GO:0009570	nucleus|chloroplast|plastid|chloroplast stroma	--	--	--
Prupe.6G343800	1.75321866037679e-41	0.132920706604391	0.951	0.993	3.33497253576872e-37	Skin/Exocarp_Mesocarp	0.958	Prupe.6G343800_v2.0.a1	Prupe.6G343800	auxin-responsive protein IAA16	--	GO:0003700,GO:0005634,GO:0009733,GO:0009734	DNA-binding transcription factor activity|nucleus|response to auxin|auxin-activated signaling pathway	--	--	--
Prupe.5G193700	2.38625525600479e-41	0.0243929060743497	0.567	0.682	4.53913474797231e-37	Skin/Exocarp_Mesocarp	0.831	Prupe.5G193700_v2.0.a1	Prupe.5G193700	hypothetical protein PRUPE_5G193700	--	GO:0004842,GO:0008270,GO:0008299,GO:0009414,GO:0010025,GO:0010143,GO:0010345,GO:0030176,GO:0030433,GO:0042335,GO:1900490	ubiquitin-protein transferase activity|zinc ion binding|isoprenoid biosynthetic process|response to water deprivation|wax biosynthetic process|cutin biosynthetic process|suberin biosynthetic process|integral component of endoplasmic reticulum membrane|ubiquitin-dependent ERAD pathway|cuticle development|positive regulation of hydroxymethylglutaryl-CoA reductase (NADPH) activity	--	--	--
Prupe.5G132700	2.57618558576853e-41	0.273183509674346	0.37	0.208	4.9004202212489e-37	Skin/Exocarp_Mesocarp	1.779	Prupe.5G132700_v2.0.a1	Prupe.5G132700	hypothetical protein PRUPE_5G132700	--	GO:0005576,GO:0005618,GO:0005886,GO:0005975,GO:0006952,GO:0031225,GO:0042973,GO:0046658,GO:0071555	extracellular region|cell wall|plasma membrane|carbohydrate metabolic process|defense response|anchored component of membrane|glucan endo-1,3-beta-D-glucosidase activity|anchored component of plasma membrane|cell wall organization	--	--	--
Prupe.7G148300	2.77938958013117e-41	0.231954113757642	0.539	0.448	5.28695485932552e-37	Skin/Exocarp_Mesocarp	1.203	Prupe.7G148300_v2.0.a1	Prupe.7G148300	calcium uniporter protein 2, mitochondrial	--	GO:0005262,GO:0005743,GO:0015292,GO:0016021,GO:0051560	calcium channel activity|mitochondrial inner membrane|uniporter activity|integral component of membrane|mitochondrial calcium ion homeostasis	--	--	--
Prupe.2G204600	2.91778775574801e-41	0.21711175054799	0.374	0.206	5.55021586898386e-37	Skin/Exocarp_Mesocarp	1.816	Prupe.2G204600_v2.0.a1	Prupe.2G204600	hypothetical protein PRUPE_2G204600	--	GO:0004742,GO:0005759,GO:0006096,GO:0045254	dihydrolipoyllysine-residue acetyltransferase activity|mitochondrial matrix|glycolytic process|pyruvate dehydrogenase complex	ko00010,ko00020,ko00620	Glycolysis / Gluconeogenesis|Citrate cycle (TCA cycle)|Pyruvate metabolism	--
Prupe.5G089600	3.05397775819348e-41	0.222226801511003	0.425	0.254	5.80927649163564e-37	Skin/Exocarp_Mesocarp	1.673	Prupe.5G089600_v2.0.a1	Prupe.5G089600	mucin-21	--	--	--	ko03013	RNA transport	--
Prupe.6G059300	3.39442860967767e-41	0.259348151385436	0.428	0.272	6.45688210132887e-37	Skin/Exocarp_Mesocarp	1.574	Prupe.6G059300_v2.0.a1	Prupe.6G059300	probable NAD(P)H dehydrogenase (quinone) FQR1-like 3 isoform X1	--	GO:0003955,GO:0005886,GO:0010181,GO:0055114	NAD(P)H dehydrogenase (quinone) activity|plasma membrane|FMN binding|oxidation-reduction process	ko00130	Ubiquinone and other terpenoid-quinone biosynthesis	--
Prupe.8G176700	4.92834115655262e-41	0.184056530423351	0.278	0.169	9.37469054799439e-37	Skin/Exocarp_Mesocarp	1.645	Prupe.8G176700_v2.0.a1	Prupe.8G176700	hypothetical protein PRUPE_8G176700	--	GO:0005886,GO:0006952,GO:0008061,GO:0009506,GO:0031225,GO:0046658	plasma membrane|defense response|chitin binding|plasmodesma|anchored component of membrane|anchored component of plasma membrane	--	--	--
Prupe.6G074100	5.12173183336383e-41	0.151026986628512	0.761	0.774	9.74255829342469e-37	Skin/Exocarp_Mesocarp	0.983	Prupe.6G074100_v2.0.a1	Prupe.6G074100	telomere repeat-binding protein 5 isoform X1	--	GO:0003677,GO:0005634	DNA binding|nucleus	--	--	--
Prupe.4G123000	5.31339389699357e-41	0.190150855167972	0.142	0.037	1.01071378708612e-36	Skin/Exocarp_Mesocarp	3.838	Prupe.4G123000_v2.0.a1	Prupe.4G123000	probable leucine-rich repeat receptor-like protein kinase At1g35710	--	GO:0005886,GO:0016021,GO:0050832	plasma membrane|integral component of membrane|defense response to fungus	--	--	--
Prupe.5G139000	5.57108870116539e-41	0.073890115266389	0.648	0.73	1.05973249273568e-36	Skin/Exocarp_Mesocarp	0.888	Prupe.5G139000_v2.0.a1	Prupe.5G139000	ribonuclease TUDOR 1	--	GO:0000932,GO:0003723,GO:0003729,GO:0004518,GO:0005618,GO:0005634,GO:0005635,GO:0005737,GO:0005783,GO:0005829,GO:0005886,GO:0006397,GO:0006401,GO:0006402,GO:0009507,GO:0009651,GO:0010372,GO:0010494,GO:0016442,GO:0031047,GO:0034605,GO:0046686,GO:0048471	P-body|RNA binding|mRNA binding|nuclease activity|cell wall|nucleus|nuclear envelope|cytoplasm|endoplasmic reticulum|cytosol|plasma membrane|mRNA processing|RNA catabolic process|mRNA catabolic process|chloroplast|response to salt stress|positive regulation of gibberellin biosynthetic process|cytoplasmic stress granule|RISC complex|gene silencing by RNA|cellular response to heat|response to cadmi…	--	--	TSN2
Prupe.1G222000	5.73596479991605e-41	0.215401501245729	0.394	0.248	1.09109522424003e-36	Skin/Exocarp_Mesocarp	1.589	Prupe.1G222000_v2.0.a1	Prupe.1G222000	transcription factor TCP20	TCP	GO:0000987,GO:0003677,GO:0003700,GO:0005634,GO:0009653,GO:0043565	proximal promoter sequence-specific DNA binding|DNA binding|DNA-binding transcription factor activity|nucleus|anatomical structure morphogenesis|sequence-specific DNA binding	--	--	--
Prupe.6G239400	6.43689516749126e-41	0.303831701492691	0.282	0.118	1.22442619876019e-36	Skin/Exocarp_Mesocarp	2.39	Prupe.6G239400_v2.0.a1	Prupe.6G239400	hypothetical protein PRUPE_6G239400	--	GO:0004601,GO:0005829,GO:0006979,GO:0009505,GO:0009506,GO:0020037,GO:0042744,GO:0046872,GO:0048511,GO:0050832	peroxidase activity|cytosol|response to oxidative stress|plant-type cell wall|plasmodesma|heme binding|hydrogen peroxide catabolic process|metal ion binding|rhythmic process|defense response to fungus	ko00940	Phenylpropanoid biosynthesis	PER12
Prupe.7G152600	6.75780069820441e-41	0.065217877099545	0.657	0.745	1.28546884881244e-36	Skin/Exocarp_Mesocarp	0.882	Prupe.7G152600_v2.0.a1	Prupe.7G152600	acidic leucine-rich nuclear phosphoprotein 32-related protein	--	GO:0005634,GO:0042393	nucleus|histone binding	--	--	--
Prupe.5G033500	7.05700982540158e-41	0.0030410342131808	0.506	0.629	1.34238440898789e-36	Skin/Exocarp_Mesocarp	0.804	Prupe.5G033500_v2.0.a1	Prupe.5G033500	hypothetical protein PRUPE_5G033600	--	GO:0004842,GO:0005524,GO:0005783,GO:0006511,GO:0016020,GO:0016021,GO:0048471,GO:0061631	ubiquitin-protein transferase activity|ATP binding|endoplasmic reticulum|ubiquitin-dependent protein catabolic process|membrane|integral component of membrane|perinuclear region of cytoplasm|ubiquitin conjugating enzyme activity	--	--	--
Prupe.4G065800	1.1002656984125e-40	0.183392526080948	0.285	0.149	2.09292541152026e-36	Skin/Exocarp_Mesocarp	1.913	Prupe.4G065800_v2.0.a1	Prupe.4G065800	WD repeat-containing protein 53	--	--	--	--	--	--
Prupe.1G261300	1.24597357313698e-40	0.0412351377771368	0.518	0.601	2.37009093082117e-36	Skin/Exocarp_Mesocarp	0.862	Prupe.1G261300_v2.0.a1	Prupe.1G261300	uncharacterized protein LOC18793995	--	--	--	--	--	--
Prupe.1G587900	1.85010059956366e-40	0.0609957360554875	0.591	0.681	3.51926136049e-36	Skin/Exocarp_Mesocarp	0.868	Prupe.1G587900_v2.0.a1	Prupe.1G587900	hypothetical protein PRUPE_1G587900	--	GO:0005768,GO:0005769,GO:0005794,GO:0005802,GO:0005886,GO:0008810,GO:0009504,GO:0009735,GO:0009826,GO:0016021,GO:0030244,GO:0030245,GO:0042538,GO:0043622,GO:0048367,GO:0071555	endosome|early endosome|Golgi apparatus|trans-Golgi network|plasma membrane|cellulase activity|cell plate|response to cytokinin|unidimensional cell growth|integral component of membrane|cellulose biosynthetic process|cellulose catabolic process|hyperosmotic salinity response|cortical microtubule organization|shoot system development|cell wall organization	--	--	--
Prupe.5G167500	1.90664628622425e-40	0.18147903408613	0.148	0.058	3.62682256565578e-36	Skin/Exocarp_Mesocarp	2.552	Prupe.5G167500_v2.0.a1	Prupe.5G167500	uncharacterized protein LOC109949142 isoform X1	--	--	--	--	--	--
Prupe.2G181400	1.95149022812096e-40	0.388036074494793	0.806	0.713	3.71212471193168e-36	Skin/Exocarp_Mesocarp	1.13	Prupe.2G181400_v2.0.a1	Prupe.2G181400	hypothetical protein PRUPE_2G181400	--	GO:0000272,GO:0004568,GO:0006032	polysaccharide catabolic process|chitinase activity|chitin catabolic process	ko00520	Amino sugar and nucleotide sugar metabolism	--
Prupe.7G054200	2.16824200994204e-40	0.21254029769602	0.378	0.216	4.12442995131175e-36	Skin/Exocarp_Mesocarp	1.75	Prupe.7G054200_v2.0.a1	Prupe.7G054200	hypothetical protein PRUPE_7G054200	--	GO:0005388,GO:0005516,GO:0005524,GO:0005773,GO:0005774,GO:0005794,GO:0005886,GO:0005887,GO:0009507,GO:0009705,GO:0042742,GO:0043069,GO:0046872,GO:0055081	calcium-transporting ATPase activity|calmodulin binding|ATP binding|vacuole|vacuolar membrane|Golgi apparatus|plasma membrane|integral component of plasma membrane|chloroplast|plant-type vacuole membrane|defense response to bacterium|negative regulation of programmed cell death|metal ion binding|anion homeostasis	--	--	--
Prupe.4G116700	2.58797428537656e-40	0.196836410899905	0.814	0.814	4.92284468564329e-36	Skin/Exocarp_Mesocarp	1	Prupe.4G116700_v2.0.a1	Prupe.4G116700	hypothetical protein PRUPE_4G116700	--	GO:0005783,GO:0006144,GO:0008237,GO:0046872,GO:0047652	endoplasmic reticulum|purine nucleobase metabolic process|metallopeptidase activity|metal ion binding|allantoate deiminase activity	ko00230	Purine metabolism	--
Prupe.5G187700	2.73557151288612e-40	0.0253811270097664	0.485	0.595	5.20360413181198e-36	Skin/Exocarp_Mesocarp	0.815	Prupe.5G187700_v2.0.a1	Prupe.5G187700	delta-1-pyrroline-5-carboxylate dehydrogenase 12A1, mitochondrial	--	GO:0003842,GO:0005739,GO:0005759,GO:0006560,GO:0008270,GO:0009507,GO:0009651,GO:0010133,GO:0016620,GO:0050897,GO:0072593	1-pyrroline-5-carboxylate dehydrogenase activity|mitochondrion|mitochondrial matrix|proline metabolic process|zinc ion binding|chloroplast|response to salt stress|proline catabolic process to glutamate|oxidoreductase activity, acting on the aldehyde or oxo group of donors, NAD or NADP as acceptor|cobalt ion binding|reactive oxygen species metabolic process	--	--	ALDH12A1
Prupe.5G164300	3.40340221168022e-40	0.139054216570989	0.199	0.12	6.47395168705811e-36	Skin/Exocarp_Mesocarp	1.658	Prupe.5G164300_v2.0.a1	Prupe.5G164300	quinolinate synthase, chloroplastic	--	GO:0008047,GO:0008987,GO:0009060,GO:0009435,GO:0009507,GO:0016226,GO:0034628,GO:0042803,GO:0046872,GO:0051176,GO:0051539	enzyme activator activity|quinolinate synthetase A activity|aerobic respiration|NAD biosynthetic process|chloroplast|iron-sulfur cluster assembly|'de novo' NAD biosynthetic process from aspartate|protein homodimerization activity|metal ion binding|positive regulation of sulfur metabolic process|4 iron, 4 sulfur cluster binding	--	--	--
Prupe.1G045600	3.94708575070386e-40	0.229279759133257	0.297	0.133	7.50814651498888e-36	Skin/Exocarp_Mesocarp	2.233	Prupe.1G045600_v2.0.a1	Prupe.1G045600	hypothetical protein PRUPE_1G045600	--	GO:0009611,GO:0009737,GO:0009751,GO:0009753,GO:0015333,GO:0016021,GO:0035673,GO:0042538,GO:0042742,GO:0042937,GO:0042938,GO:0042939,GO:0043201,GO:0080052,GO:0080053,GO:1904680	response to wounding|response to abscisic acid|response to salicylic acid|response to jasmonic acid|peptide:proton symporter activity|integral component of membrane|oligopeptide transmembrane transporter activity|hyperosmotic salinity response|defense response to bacterium|tripeptide transmembrane transporter activity|dipeptide transport|tripeptide transport|response to leucine|response to histid…	--	--	--
Prupe.1G023000	4.27043476200115e-40	0.231403021251598	0.901	0.811	8.12322100427859e-36	Skin/Exocarp_Mesocarp	1.111	Prupe.1G023000_v2.0.a1	Prupe.1G023000	hypothetical protein PRUPE_1G023000	--	GO:0000103,GO:0001887,GO:0004020,GO:0004781,GO:0005524,GO:0005886,GO:0009507,GO:0009570,GO:0009735,GO:0046686,GO:0070814	sulfate assimilation|selenium compound metabolic process|adenylylsulfate kinase activity|sulfate adenylyltransferase (ATP) activity|ATP binding|plasma membrane|chloroplast|chloroplast stroma|response to cytokinin|response to cadmium ion|hydrogen sulfide biosynthetic process	--	--	APS1
Prupe.8G098000	6.42311704875051e-40	0.0633649395761345	0.567	0.651	1.22180532501332e-35	Skin/Exocarp_Mesocarp	0.871	Prupe.8G098000_v2.0.a1	Prupe.8G098000	glucan endo-1,3-beta-glucosidase 7	--	GO:0005576,GO:0005618,GO:0005975,GO:0042973,GO:0046658,GO:0071555	extracellular region|cell wall|carbohydrate metabolic process|glucan endo-1,3-beta-D-glucosidase activity|anchored component of plasma membrane|cell wall organization	--	--	--
Prupe.6G345300	6.54707137906189e-40	0.0801932393336899	0.455	0.517	1.24538391772515e-35	Skin/Exocarp_Mesocarp	0.88	Prupe.6G345300_v2.0.a1	Prupe.6G345300	hypothetical protein PRUPE_6G345300	--	GO:0000786,GO:0003690,GO:0005634,GO:0005730,GO:0005739,GO:0006334,GO:0006355,GO:0016584,GO:0030261,GO:0031492,GO:0031936,GO:0045910	nucleosome|double-stranded DNA binding|nucleus|nucleolus|mitochondrion|nucleosome assembly|regulation of transcription, DNA-templated|nucleosome positioning|chromosome condensation|nucleosomal DNA binding|negative regulation of chromatin silencing|negative regulation of DNA recombination	--	--	--
Prupe.7G175500	6.72859246221386e-40	0.106192071310706	0.509	0.531	1.27991285816232e-35	Skin/Exocarp_Mesocarp	0.959	Prupe.7G175500_v2.0.a1	Prupe.7G175500	hypothetical protein PRUPE_7G175500	--	GO:0003723,GO:0005681,GO:0006397,GO:0008380,GO:0009644,GO:0016607,GO:0043484,GO:1990904	RNA binding|spliceosomal complex|mRNA processing|RNA splicing|response to high light intensity|nuclear speck|regulation of RNA splicing|ribonucleoprotein complex	--	--	--
Prupe.1G261100	8.23917932539145e-40	0.441123233310789	0.196	0.119	1.56725669127596e-35	Skin/Exocarp_Mesocarp	1.647	Prupe.1G261100_v2.0.a1	Prupe.1G261100	uncharacterized protein LOC110760729	--	--	--	--	--	--
Prupe.4G014000	8.5380776195238e-40	0.020538624272613	0.551	0.675	1.62411312478582e-35	Skin/Exocarp_Mesocarp	0.816	Prupe.4G014000_v2.0.a1	Prupe.4G014000	plastid-lipid-associated protein, chloroplastic	--	GO:0009507	chloroplast	--	--	--
Prupe.7G072500	8.92297193252921e-40	0.149860460483102	0.212	0.074	1.69732772100571e-35	Skin/Exocarp_Mesocarp	2.865	Prupe.7G072500_v2.0.a1	Prupe.7G072500	protein ABHD18	--	--	--	--	--	--
Prupe.7G261900	1.1221437423106e-39	0.223059119990473	0.401	0.229	2.13454182662323e-35	Skin/Exocarp_Mesocarp	1.751	Prupe.7G261900_v2.0.a1	Prupe.7G261900	hypothetical protein PRUPE_7G261900	--	GO:0006636,GO:0016491,GO:0031969	unsaturated fatty acid biosynthetic process|oxidoreductase activity|chloroplast membrane	--	--	FAD6
Prupe.2G066200	1.32912211855811e-39	0.071270414657017	0.49	0.542	2.52825609392124e-35	Skin/Exocarp_Mesocarp	0.904	Prupe.2G066200_v2.0.a1	Prupe.2G066200	ubiquitin carboxyl-terminal hydrolase 13 isoform X1	--	GO:0004197,GO:0004843,GO:0005634,GO:0005737,GO:0005829,GO:0006511,GO:0009506,GO:0009867,GO:0016579,GO:0031647	cysteine-type endopeptidase activity|thiol-dependent ubiquitin-specific protease activity|nucleus|cytoplasm|cytosol|ubiquitin-dependent protein catabolic process|plasmodesma|jasmonic acid mediated signaling pathway|protein deubiquitination|regulation of protein stability	--	--	UBP13
Prupe.6G298500	1.4938859957459e-39	0.0669768430805538	0.618	0.703	2.84166994110785e-35	Skin/Exocarp_Mesocarp	0.879	Prupe.6G298500_v2.0.a1	Prupe.6G298500	hypothetical protein PRUPE_6G298500	--	GO:0005789,GO:0009733,GO:0009734,GO:0016021,GO:0055085	endoplasmic reticulum membrane|response to auxin|auxin-activated signaling pathway|integral component of membrane|transmembrane transport	--	--	--
Prupe.8G164400	1.60309056552497e-39	0.00329903397428327	0.34	0.233	3.0493988737416e-35	Skin/Exocarp_Mesocarp	1.459	Prupe.8G164400_v2.0.a1	Prupe.8G164400	L-ascorbate peroxidase 3, peroxisomal isoform X1	--	GO:0000302,GO:0004601,GO:0005739,GO:0005773,GO:0005774,GO:0005777,GO:0005778,GO:0006979,GO:0009506,GO:0009507,GO:0009536,GO:0009735,GO:0009941,GO:0016021,GO:0016688,GO:0020037,GO:0034599,GO:0042744,GO:0046861,GO:0046872	response to reactive oxygen species|peroxidase activity|mitochondrion|vacuole|vacuolar membrane|peroxisome|peroxisomal membrane|response to oxidative stress|plasmodesma|chloroplast|plastid|response to cytokinin|chloroplast envelope|integral component of membrane|L-ascorbate peroxidase activity|heme binding|cellular response to oxidative stress|hydrogen peroxide catabolic process|glyoxysomal membr…	--	--	RRN23S.2
Prupe.7G260300	1.65121614998839e-39	0.0488331869196573	0.594	0.692	3.14094336050791e-35	Skin/Exocarp_Mesocarp	0.858	Prupe.7G260300_v2.0.a1	Prupe.7G260300	trafficking protein particle complex subunit 5	--	GO:0003712,GO:0006357,GO:0016592	transcription coregulator activity|regulation of transcription by RNA polymerase II|mediator complex	--	--	--
Prupe.1G334900	2.06039874852054e-39	0.00062494402277169	0.67	0.807	3.91929049943578e-35	Skin/Exocarp_Mesocarp	0.83	Prupe.1G334900_v2.0.a1	Prupe.1G334900	hypothetical protein PRUPE_1G334900	--	GO:0003825,GO:0004805,GO:0005737,GO:0005992,GO:0070413	alpha,alpha-trehalose-phosphate synthase (UDP-forming) activity|trehalose-phosphatase activity|cytoplasm|trehalose biosynthetic process|trehalose metabolism in response to stress	ko00500	Starch and sucrose metabolism	TPS6
Prupe.8G131700	2.19833759684952e-39	0.0267051549898312	0.533	0.635	4.18167777672717e-35	Skin/Exocarp_Mesocarp	0.839	Prupe.8G131700_v2.0.a1	Prupe.8G131700	hypothetical protein PRUPE_8G131700	--	GO:0004725,GO:0005829,GO:0006970,GO:0008138,GO:0009651,GO:0016314,GO:0035335,GO:0046856,GO:0052866,GO:0070300	protein tyrosine phosphatase activity|cytosol|response to osmotic stress|protein tyrosine/serine/threonine phosphatase activity|response to salt stress|phosphatidylinositol-3,4,5-trisphosphate 3-phosphatase activity|peptidyl-tyrosine dephosphorylation|phosphatidylinositol dephosphorylation|phosphatidylinositol phosphate phosphatase activity|phosphatidic acid binding	--	--	--
Prupe.1G126700	2.24979855661131e-39	0.0521097654763406	0.67	0.773	4.27956681438604e-35	Skin/Exocarp_Mesocarp	0.867	Prupe.1G126700_v2.0.a1	Prupe.1G126700	hypothetical protein PRUPE_1G126700	--	GO:0048471	perinuclear region of cytoplasm	--	--	--
Prupe.1G167500	2.51364897804588e-39	0.144591417192947	0.215	0.078	4.78146308603888e-35	Skin/Exocarp_Mesocarp	2.756	Prupe.1G167500_v2.0.a1	Prupe.1G167500	probable acyl-activating enzyme 16, chloroplastic isoform X1	--	GO:0006631,GO:0009941,GO:0016874	fatty acid metabolic process|chloroplast envelope|ligase activity	--	--	--
Prupe.2G274100	2.64001383168793e-39	0.14342106074576	0.18	0.054	5.02183431063677e-35	Skin/Exocarp_Mesocarp	3.333	Prupe.2G274100_v2.0.a1	Prupe.2G274100	hexose carrier protein HEX6	--	GO:0008643,GO:0015293,GO:0016021	carbohydrate transport|symporter activity|integral component of membrane	--	--	--
Prupe.8G129400	2.72444720613855e-39	0.152744494145834	0.815	0.832	5.18244347551675e-35	Skin/Exocarp_Mesocarp	0.98	Prupe.8G129400_v2.0.a1	Prupe.8G129400	hypothetical protein PRUPE_8G129400	--	GO:0003723,GO:0003729,GO:0003730,GO:0005634,GO:0005737,GO:0005829,GO:0006417,GO:0008143,GO:0008266,GO:0016032,GO:0046686,GO:1990904	RNA binding|mRNA binding|mRNA 3'-UTR binding|nucleus|cytoplasm|cytosol|regulation of translation|poly(A) binding|poly(U) RNA binding|viral process|response to cadmium ion|ribonucleoprotein complex	--	--	--
Prupe.6G246100	3.47929580833349e-39	0.0438284212199325	0.564	0.664	6.61831648661196e-35	Skin/Exocarp_Mesocarp	0.849	Prupe.6G246100_v2.0.a1	Prupe.6G246100	serine/arginine-rich splicing factor RS2Z33 isoform X1	--	GO:0000245,GO:0000381,GO:0000398,GO:0003723,GO:0003729,GO:0005681,GO:0008270,GO:0008380,GO:0016607,GO:0045292	spliceosomal complex assembly|regulation of alternative mRNA splicing, via spliceosome|mRNA splicing, via spliceosome|RNA binding|mRNA binding|spliceosomal complex|zinc ion binding|RNA splicing|nuclear speck|mRNA cis splicing, via spliceosome	ko03040	Spliceosome	--
Prupe.3G271000	4.32726404296656e-39	0.0583628607866638	0.638	0.723	8.23132166253098e-35	Skin/Exocarp_Mesocarp	0.882	Prupe.3G271000_v2.0.a1	Prupe.3G271000	hypothetical protein PRUPE_3G271000	--	GO:0005773,GO:0005774,GO:0005794,GO:0007034,GO:0007035,GO:0008553,GO:0009506,GO:0015991,GO:0016471,GO:0033179,GO:0046961	vacuole|vacuolar membrane|Golgi apparatus|vacuolar transport|vacuolar acidification|proton-exporting ATPase activity, phosphorylative mechanism|plasmodesma|ATP hydrolysis coupled proton transport|vacuolar proton-transporting V-type ATPase complex|proton-transporting V-type ATPase, V0 domain|proton-transporting ATPase activity, rotational mechanism	ko00190,ko04145	Oxidative phosphorylation|Phagosome	--
Prupe.2G277400	5.08207910932735e-39	0.0848948571725902	0.58	0.626	9.66713088176248e-35	Skin/Exocarp_Mesocarp	0.927	Prupe.2G277400_v2.0.a1	Prupe.2G277400	hypothetical protein PRUPE_2G277400	--	GO:0004842,GO:0005886,GO:0006511,GO:0009626,GO:0016021,GO:0034052,GO:0046872,GO:0061630	ubiquitin-protein transferase activity|plasma membrane|ubiquitin-dependent protein catabolic process|plant-type hypersensitive response|integral component of membrane|positive regulation of plant-type hypersensitive response|metal ion binding|ubiquitin protein ligase activity	--	--	RIN2
Prupe.1G238400	5.56882006068075e-39	0.190649203803304	0.276	0.12	1.05930095194269e-34	Skin/Exocarp_Mesocarp	2.3	Prupe.1G238400_v2.0.a1	Prupe.1G238400	hypothetical protein PRUPE_1G238400	--	--	--	--	--	--
Prupe.1G200000	8.0430615118557e-39	0.161346120450759	0.23	0.103	1.52995116078519e-34	Skin/Exocarp_Mesocarp	2.233	Prupe.1G200000_v2.0.a1	Prupe.1G200000	small G protein signaling modulator 1 isoform X1	--	GO:0004601,GO:0005576,GO:0006979,GO:0009505,GO:0009506,GO:0020037,GO:0042744,GO:0046872	peroxidase activity|extracellular region|response to oxidative stress|plant-type cell wall|plasmodesma|heme binding|hydrogen peroxide catabolic process|metal ion binding	--	--	--
Prupe.5G240800	8.34317521708015e-39	0.180933815536099	0.276	0.12	1.58703878979299e-34	Skin/Exocarp_Mesocarp	2.3	Prupe.5G240800_v2.0.a1	Prupe.5G240800	hypothetical protein PRUPE_5G240800	--	GO:0005216,GO:0005516,GO:0009535,GO:0009624,GO:0016021,GO:0030552,GO:0030553	ion channel activity|calmodulin binding|chloroplast thylakoid membrane|response to nematode|integral component of membrane|cAMP binding|cGMP binding	--	--	--
Prupe.1G371700	1.3053584504518e-38	0.0021059232106122	0.585	0.716	2.48305284444942e-34	Skin/Exocarp_Mesocarp	0.817	Prupe.1G371700_v2.0.a1	Prupe.1G371700	transcription initiation factor IIF subunit beta	--	GO:0000166,GO:0003677,GO:0005634,GO:0005674,GO:0006367,GO:0016251,GO:0032968	nucleotide binding|DNA binding|nucleus|transcription factor TFIIF complex|transcription initiation from RNA polymerase II promoter|RNA polymerase II general transcription initiation factor activity|positive regulation of transcription elongation from RNA polymerase II promoter	--	--	--
Prupe.8G174900	1.38557892444391e-38	0.103210919446781	0.532	0.631	2.63564823007721e-34	Skin/Exocarp_Mesocarp	0.843	Prupe.8G174900_v2.0.a1	Prupe.8G174900	endochitinase 2	--	GO:0000272,GO:0004568,GO:0005773,GO:0006032,GO:0006952,GO:0008061,GO:0016998	polysaccharide catabolic process|chitinase activity|vacuole|chitin catabolic process|defense response|chitin binding|cell wall macromolecule catabolic process	--	--	--
Prupe.8G176100	1.90142915017032e-38	0.222678551934209	0.462	0.283	3.61689852945399e-34	Skin/Exocarp_Mesocarp	1.633	Prupe.8G176100_v2.0.a1	Prupe.8G176100	hypothetical protein PRUPE_8G176100	--	--	--	ko04075	Plant hormone signal transduction	BSK1
Prupe.7G249200	2.2860596016902e-38	0.230801738165237	0.476	0.299	4.34854257433509e-34	Skin/Exocarp_Mesocarp	1.592	Prupe.7G249200_v2.0.a1	Prupe.7G249200	hypothetical protein PRUPE_7G249200	--	GO:0005545,GO:0005794,GO:0005886,GO:0005905,GO:0006897,GO:0030136,GO:0030276,GO:0048268	1-phosphatidylinositol binding|Golgi apparatus|plasma membrane|clathrin-coated pit|endocytosis|clathrin-coated vesicle|clathrin binding|clathrin coat assembly	--	--	--
Prupe.7G087600	2.41883530207343e-38	0.00409980378107977	0.642	0.778	4.60110851160409e-34	Skin/Exocarp_Mesocarp	0.825	Prupe.7G087600_v2.0.a1	Prupe.7G087600	ubiquitin carboxyl-terminal hydrolase 12 isoform X1	--	GO:0004197,GO:0004843,GO:0005634,GO:0005737,GO:0005829,GO:0006511,GO:0009867,GO:0016579,GO:0031647	cysteine-type endopeptidase activity|thiol-dependent ubiquitin-specific protease activity|nucleus|cytoplasm|cytosol|ubiquitin-dependent protein catabolic process|jasmonic acid mediated signaling pathway|protein deubiquitination|regulation of protein stability	--	--	UBP13
Prupe.1G223200	2.43620464886799e-38	0.178029591553837	0.512	0.5	4.63414848307668e-34	Skin/Exocarp_Mesocarp	1.024	Prupe.1G223200_v2.0.a1	Prupe.1G223200	probable WRKY transcription factor 75	WRKY	GO:0000122,GO:0000978,GO:0003700,GO:0005634,GO:0010055,GO:0032107,GO:0043620,GO:0044212,GO:0048527	negative regulation of transcription by RNA polymerase II|RNA polymerase II proximal promoter sequence-specific DNA binding|DNA-binding transcription factor activity|nucleus|atrichoblast differentiation|regulation of response to nutrient levels|regulation of DNA-templated transcription in response to stress|transcription regulatory region DNA binding|lateral root development	--	--	--
Prupe.1G532300	2.51836259449128e-38	0.204639652530911	0.973	0.914	4.79042932724132e-34	Skin/Exocarp_Mesocarp	1.065	Prupe.1G532300_v2.0.a1	Prupe.1G532300	uncharacterized protein LOC110772580 isoform X1	--	--	--	--	--	--
Prupe.6G061500	2.73359481031716e-38	0.164867695850465	0.239	0.127	5.19984404818531e-34	Skin/Exocarp_Mesocarp	1.882	Prupe.6G061500_v2.0.a1	Prupe.6G061500	protein NRT1/ PTR FAMILY 8.2	--	GO:0005886,GO:0006807,GO:0009506,GO:0015031,GO:0015333,GO:0016021,GO:0035673,GO:0042937,GO:0042938,GO:0042939,GO:1904680	plasma membrane|nitrogen compound metabolic process|plasmodesma|protein transport|peptide:proton symporter activity|integral component of membrane|oligopeptide transmembrane transporter activity|tripeptide transmembrane transporter activity|dipeptide transport|tripeptide transport|peptide transmembrane transporter activity	--	--	--
Prupe.5G222900	2.85635376355453e-38	0.226756891357478	0.437	0.264	5.43335612903343e-34	Skin/Exocarp_Mesocarp	1.655	Prupe.5G222900_v2.0.a1	Prupe.5G222900	hypothetical protein PRUPE_5G222900	--	GO:0004843,GO:0005768,GO:0008237,GO:0016020,GO:0016579,GO:0046872,GO:0070536,GO:0071108	thiol-dependent ubiquitin-specific protease activity|endosome|metallopeptidase activity|membrane|protein deubiquitination|metal ion binding|protein K63-linked deubiquitination|protein K48-linked deubiquitination	ko04144	Endocytosis	--
Prupe.8G149400	3.85839033013315e-38	0.255425420353293	0.353	0.213	7.33943008597928e-34	Skin/Exocarp_Mesocarp	1.657	Prupe.8G149400_v2.0.a1	Prupe.8G149400	hypothetical protein PRUPE_8G149400	--	GO:0004674,GO:0005524,GO:0005886,GO:0007166,GO:0050829	protein serine/threonine kinase activity|ATP binding|plasma membrane|cell surface receptor signaling pathway|defense response to Gram-negative bacterium	--	--	--
Prupe.4G114600	4.01239038192715e-38	0.0165542896236676	0.566	0.679	7.63236898450182e-34	Skin/Exocarp_Mesocarp	0.834	Prupe.4G114600_v2.0.a1	Prupe.4G114600	hypothetical protein PRUPE_4G114600	--	GO:0000165,GO:0002229,GO:0004709,GO:0004712,GO:0005524,GO:0005634,GO:0005768,GO:0005769,GO:0005783,GO:0005802,GO:0005829,GO:0005886,GO:0008219,GO:0009414,GO:0009617,GO:0009620,GO:0009723,GO:0009738,GO:0009788,GO:0009873,GO:0012510,GO:0016301,GO:0046777,GO:1900150,GO:1900424,GO:2000031	MAPK cascade|defense response to oomycetes|MAP kinase kinase kinase activity|protein serine/threonine/tyrosine kinase activity|ATP binding|nucleus|endosome|early endosome|endoplasmic reticulum|trans-Golgi network|cytosol|plasma membrane|cell death|response to water deprivation|response to bacterium|response to fungus|response to ethylene|abscisic acid-activated signaling pathway|negative regulati…	--	--	--
Prupe.8G021300	4.16258593663349e-38	0.310684324300748	0.25	0.13	7.91807096866423e-34	Skin/Exocarp_Mesocarp	1.923	Prupe.8G021300_v2.0.a1	Prupe.8G021300	hypothetical protein PRUPE_8G021300	--	GO:0006952,GO:0009607	defense response|response to biotic stimulus	--	--	--
Prupe.8G018000	4.9949558164793e-38	0.0253909314532998	0.514	0.616	9.50140495410692e-34	Skin/Exocarp_Mesocarp	0.834	Prupe.8G018000_v2.0.a1	Prupe.8G018000	putative transcription elongation factor SPT5 homolog 1 isoform X1	--	GO:0003729,GO:0003735,GO:0005840,GO:0006357,GO:0006368,GO:0006412,GO:0032044,GO:0032784	mRNA binding|structural constituent of ribosome|ribosome|regulation of transcription by RNA polymerase II|transcription elongation from RNA polymerase II promoter|translation|DSIF complex|regulation of DNA-templated transcription, elongation	--	--	--
Prupe.6G295500	5.04782248360738e-38	0.1489556701973	0.489	0.442	9.60196792831796e-34	Skin/Exocarp_Mesocarp	1.106	Prupe.6G295500_v2.0.a1	Prupe.6G295500	serine/threonine-protein kinase AtPK2/AtPK19	--	GO:0004672,GO:0004674,GO:0005524,GO:0005634,GO:0005737,GO:0006468,GO:0009408,GO:0009409,GO:0009651,GO:0016301,GO:0035556,GO:0045727	protein kinase activity|protein serine/threonine kinase activity|ATP binding|nucleus|cytoplasm|protein phosphorylation|response to heat|response to cold|response to salt stress|kinase activity|intracellular signal transduction|positive regulation of translation	--	--	ATPK2
Prupe.1G189900	5.1848938780339e-38	0.197171661861814	0.547	0.457	9.86270513479608e-34	Skin/Exocarp_Mesocarp	1.197	Prupe.1G189900_v2.0.a1	Prupe.1G189900	inositol transporter 1 isoform X1	--	GO:0005366,GO:0005773,GO:0009705,GO:0015798,GO:0016021	myo-inositol:proton symporter activity|vacuole|plant-type vacuole membrane|myo-inositol transport|integral component of membrane	--	--	--
Prupe.8G075200	7.3307294144746e-38	0.0151197316366971	0.638	0.763	1.39445134922136e-33	Skin/Exocarp_Mesocarp	0.836	Prupe.8G075200_v2.0.a1	Prupe.8G075200	hypothetical protein PRUPE_8G075200	--	GO:0005634,GO:0009294	nucleus|DNA mediated transformation	--	--	--
Prupe.8G052600	8.03159842393098e-38	0.129364259084686	0.163	0.067	1.52777065220015e-33	Skin/Exocarp_Mesocarp	2.433	Prupe.8G052600_v2.0.a1	Prupe.8G052600	hypothetical protein PRUPE_8G052600	--	--	--	--	--	--
Prupe.1G553500	1.18631921222354e-37	0.0598131110944811	0.509	0.576	2.25661640549161e-33	Skin/Exocarp_Mesocarp	0.884	Prupe.1G553500_v2.0.a1	Prupe.1G553500	CBS domain-containing protein CBSCBSPB3	--	GO:0016021	integral component of membrane	--	--	--
Prupe.1G402100	1.19432300791742e-37	0.0977738032573712	0.769	0.832	2.27184122566052e-33	Skin/Exocarp_Mesocarp	0.924	Prupe.1G402100_v2.0.a1	Prupe.1G402100	hypothetical protein PRUPE_1G402100	--	GO:0003729	mRNA binding	--	--	--
Prupe.4G002800	1.42093907899663e-37	0.215064474253899	0.336	0.178	2.70291031606739e-33	Skin/Exocarp_Mesocarp	1.888	Prupe.4G002800_v2.0.a1	Prupe.4G002800	hypothetical protein PRUPE_4G002800	--	GO:0004674,GO:0005829,GO:0008967,GO:0009507,GO:0016311,GO:0016791	protein serine/threonine kinase activity|cytosol|phosphoglycolate phosphatase activity|chloroplast|dephosphorylation|phosphatase activity	--	--	--
Prupe.4G175900	1.46653345680385e-37	0.00609525963946944	0.734	0.863	2.78963994153228e-33	Skin/Exocarp_Mesocarp	0.851	Prupe.4G175900_v2.0.a1	Prupe.4G175900	hypothetical protein PRUPE_4G175900	--	--	--	--	--	--
Prupe.2G252300	1.75612016045944e-37	0.120338894548511	0.806	0.849	3.34049176922595e-33	Skin/Exocarp_Mesocarp	0.949	Prupe.2G252300_v2.0.a1	Prupe.2G252300	clathrin heavy chain 1	--	GO:0005198,GO:0005773,GO:0005774,GO:0005794,GO:0005829,GO:0005886,GO:0006886,GO:0006897,GO:0006898,GO:0009506,GO:0009507,GO:0010118,GO:0016192,GO:0030130,GO:0030132,GO:0032051,GO:0042802,GO:0048268,GO:0071439,GO:0072583	structural molecule activity|vacuole|vacuolar membrane|Golgi apparatus|cytosol|plasma membrane|intracellular protein transport|endocytosis|receptor-mediated endocytosis|plasmodesma|chloroplast|stomatal movement|vesicle-mediated transport|clathrin coat of trans-Golgi network vesicle|clathrin coat of coated pit|clathrin light chain binding|identical protein binding|clathrin coat assembly|clathrin c…	ko04144	Endocytosis	CHC2
Prupe.2G224200	1.86671984077024e-37	0.172252106081628	0.873	0.873	3.55087448111315e-33	Skin/Exocarp_Mesocarp	1	Prupe.2G224200_v2.0.a1	Prupe.2G224200	ribulose-1 5 bisphosphate carboxylase/oxygenase large subunit N-methyltransferase chloroplastic isoform X1	--	GO:0000245,GO:0000381,GO:0000398,GO:0003723,GO:0003729,GO:0005681,GO:0008270,GO:0008380,GO:0016607,GO:0045292	spliceosomal complex assembly|regulation of alternative mRNA splicing, via spliceosome|mRNA splicing, via spliceosome|RNA binding|mRNA binding|spliceosomal complex|zinc ion binding|RNA splicing|nuclear speck|mRNA cis splicing, via spliceosome	--	--	--
Prupe.3G146500	1.94779220177651e-37	0.161772591593136	0.168	0.082	3.70509032621927e-33	Skin/Exocarp_Mesocarp	2.049	Prupe.3G146500_v2.0.a1	Prupe.3G146500	hypothetical protein PRUPE_3G146500	--	--	--	--	--	--
Prupe.8G242600	2.1960034243003e-37	0.214295619985634	0.411	0.231	4.17723771370404e-33	Skin/Exocarp_Mesocarp	1.779	Prupe.8G242600_v2.0.a1	Prupe.8G242600	protein trichome birefringence-like 10	--	GO:0005794,GO:0007623,GO:0016021,GO:0016413	Golgi apparatus|circadian rhythm|integral component of membrane|O-acetyltransferase activity	--	--	--
Prupe.3G078600	2.24670264622375e-37	0.0295319457471303	0.427	0.497	4.27367777364681e-33	Skin/Exocarp_Mesocarp	0.859	Prupe.3G078600_v2.0.a1	Prupe.3G078600	hypothetical protein PRUPE_3G078600	--	GO:0004129,GO:0005739,GO:0005751,GO:0006123,GO:0008270,GO:0009535,GO:0042776,GO:0046872,GO:0050897	cytochrome-c oxidase activity|mitochondrion|mitochondrial respiratory chain complex IV|mitochondrial electron transport, cytochrome c to oxygen|zinc ion binding|chloroplast thylakoid membrane|mitochondrial ATP synthesis coupled proton transport|metal ion binding|cobalt ion binding	ko00190	Oxidative phosphorylation	--
Prupe.7G153200	2.27155278358255e-37	0.0907681777131523	0.631	0.689	4.32094770493073e-33	Skin/Exocarp_Mesocarp	0.916	Prupe.7G153200_v2.0.a1	Prupe.7G153200	U1 small nuclear ribonucleoprotein 70 kDa	--	GO:0000243,GO:0000398,GO:0003729,GO:0005634,GO:0005685,GO:0016607,GO:0030619	commitment complex|mRNA splicing, via spliceosome|mRNA binding|nucleus|U1 snRNP|nuclear speck|U1 snRNA binding	--	--	--
Prupe.6G300700	2.3649446237861e-37	0.206503905626759	0.373	0.206	4.49859766336592e-33	Skin/Exocarp_Mesocarp	1.811	Prupe.6G300700_v2.0.a1	Prupe.6G300700	hypothetical protein PRUPE_6G300700	--	--	--	--	--	--
Prupe.1G420800	2.37121831612726e-37	0.247597699143128	0.303	0.209	4.51053148093727e-33	Skin/Exocarp_Mesocarp	1.45	Prupe.1G420800_v2.0.a1	Prupe.1G420800	uncharacterized protein LOC18790477	--	--	--	--	--	--
Prupe.7G067500	3.40187683633666e-37	0.0325774805135659	0.571	0.668	6.4710501180796e-33	Skin/Exocarp_Mesocarp	0.855	Prupe.7G067500_v2.0.a1	Prupe.7G067500	hypothetical protein PRUPE_7G067500	--	GO:0010494,GO:0010603,GO:0034063	cytoplasmic stress granule|regulation of cytoplasmic mRNA processing body assembly|stress granule assembly	--	--	--
Prupe.1G446700	3.53375781211856e-37	0.218216040090554	0.951	0.942	6.72191411021192e-33	Skin/Exocarp_Mesocarp	1.01	Prupe.1G446700_v2.0.a1	Prupe.1G446700	monoglyceride lipase	--	GO:0003846,GO:0004622,GO:0005783,GO:0005794,GO:0005886,GO:0006979,GO:0009506,GO:0009809,GO:0010043,GO:0016020,GO:0016787,GO:0042542,GO:0046686,GO:0090430	2-acylglycerol O-acyltransferase activity|lysophospholipase activity|endoplasmic reticulum|Golgi apparatus|plasma membrane|response to oxidative stress|plasmodesma|lignin biosynthetic process|response to zinc ion|membrane|hydrolase activity|response to hydrogen peroxide|response to cadmium ion|caffeoyl-CoA: alcohol caffeoyl transferase activity	--	--	--
Prupe.8G272100	3.6378664478524e-37	0.21907091117801	0.424	0.236	6.91994955710483e-33	Skin/Exocarp_Mesocarp	1.797	Prupe.8G272100_v2.0.a1	Prupe.8G272100	hypothetical protein PRUPE_8G272100	--	GO:0003777,GO:0005524,GO:0005871,GO:0005874,GO:0007018,GO:0008017,GO:0016887	microtubule motor activity|ATP binding|kinesin complex|microtubule|microtubule-based movement|microtubule binding|ATPase activity	--	--	--
Prupe.1G206800	5.60476541558584e-37	0.139464496103454	0.81	0.832	1.06613847735274e-32	Skin/Exocarp_Mesocarp	0.974	Prupe.1G206800_v2.0.a1	Prupe.1G206800	something about silencing protein 10	--	GO:0000447,GO:0000462,GO:0000472,GO:0000480,GO:0005634,GO:0005654,GO:0005730,GO:0007049,GO:0031167,GO:0032040,GO:0042802	endonucleolytic cleavage in ITS1 to separate SSU-rRNA from 5.8S rRNA and LSU-rRNA from tricistronic rRNA transcript (SSU-rRNA, 5.8S rRNA, LSU-rRNA)|maturation of SSU-rRNA from tricistronic rRNA transcript (SSU-rRNA, 5.8S rRNA, LSU-rRNA)|endonucleolytic cleavage to generate mature 5'-end of SSU-rRNA from (SSU-rRNA, 5.8S rRNA, LSU-rRNA)|endonucleolytic cleavage in 5'-ETS of tricistronic rRNA transc…	--	--	--
Prupe.1G277500	7.52480270733296e-37	0.198880137599751	0.991	0.997	1.43136797098888e-32	Skin/Exocarp_Mesocarp	0.994	Prupe.1G277500_v2.0.a1	Prupe.1G277500	hypothetical protein PRUPE_1G277500	NAC	GO:0003677,GO:0005634,GO:0006355	DNA binding|nucleus|regulation of transcription, DNA-templated	--	--	--
Prupe.3G075300	8.75510311138958e-37	0.190937660247551	0.932	0.895	1.66539571384853e-32	Skin/Exocarp_Mesocarp	1.041	Prupe.3G075300_v2.0.a1	Prupe.3G075300	hypothetical protein PRUPE_3G075300	--	GO:0004838,GO:0005737,GO:0005829,GO:0006555,GO:0006558,GO:0006568,GO:0006569,GO:0006570,GO:0008483,GO:0009072,GO:0009641,GO:0009693,GO:0009698,GO:0009851,GO:0010252,GO:0010326,GO:0010366,GO:0030170,GO:0050362,GO:1901997	L-tyrosine:2-oxoglutarate aminotransferase activity|cytoplasm|cytosol|methionine metabolic process|L-phenylalanine metabolic process|tryptophan metabolic process|tryptophan catabolic process|tyrosine metabolic process|transaminase activity|aromatic amino acid family metabolic process|shade avoidance|ethylene biosynthetic process|phenylpropanoid metabolic process|auxin biosynthetic process|auxin h…	ko00270,ko00380	Cysteine and methionine metabolism|Tryptophan metabolism	--
Prupe.2G163900	1.06192815185845e-36	0.236621018817181	0.441	0.269	2.01999973046514e-32	Skin/Exocarp_Mesocarp	1.639	Prupe.2G163900_v2.0.a1	Prupe.2G163900	acetyl-coenzyme A carboxylase carboxyl transferase subunit alpha, chloroplastic isoform X1	--	GO:0003989,GO:0005524,GO:0006633,GO:0009317,GO:0009507,GO:0009536,GO:0009570,GO:0009706,GO:0009941,GO:0016020,GO:0016740,GO:2001295	acetyl-CoA carboxylase activity|ATP binding|fatty acid biosynthetic process|acetyl-CoA carboxylase complex|chloroplast|plastid|chloroplast stroma|chloroplast inner membrane|chloroplast envelope|membrane|transferase activity|malonyl-CoA biosynthetic process	--	--	--
Prupe.7G233700	1.11694712618705e-36	0.0101822494297956	0.497	0.608	2.12465682343301e-32	Skin/Exocarp_Mesocarp	0.817	Prupe.7G233700_v2.0.a1	Prupe.7G233700	hypothetical protein PRUPE_7G233700	--	GO:0003729,GO:0003857,GO:0004165,GO:0004300,GO:0005618,GO:0005777,GO:0006635,GO:0008017,GO:0008692,GO:0009506,GO:0009507,GO:0009695,GO:0009908,GO:0018812	mRNA binding|3-hydroxyacyl-CoA dehydrogenase activity|dodecenoyl-CoA delta-isomerase activity|enoyl-CoA hydratase activity|cell wall|peroxisome|fatty acid beta-oxidation|microtubule binding|3-hydroxybutyryl-CoA epimerase activity|plasmodesma|chloroplast|jasmonic acid biosynthetic process|flower development|3-hydroxyacyl-CoA dehydratase activity	--	--	--
Prupe.1G116900	1.25094166862954e-36	0.0942638664126038	0.556	0.601	2.37954124206711e-32	Skin/Exocarp_Mesocarp	0.925	Prupe.1G116900_v2.0.a1	Prupe.1G116900	hypothetical protein PRUPE_1G116900	--	GO:0004674,GO:0004712,GO:0005524,GO:0005634,GO:0009651,GO:0010182	protein serine/threonine kinase activity|protein serine/threonine/tyrosine kinase activity|ATP binding|nucleus|response to salt stress|sugar mediated signaling pathway	--	--	--
Prupe.1G255200	1.29699618208497e-36	7.74890911758863e-06	0.461	0.58	2.46714613756203e-32	Skin/Exocarp_Mesocarp	0.795	Prupe.1G255200_v2.0.a1	Prupe.1G255200	aldehyde dehydrogenase family 2 member B7, mitochondrial	--	GO:0004029,GO:0005759,GO:0043878	aldehyde dehydrogenase (NAD) activity|mitochondrial matrix|glyceraldehyde-3-phosphate dehydrogenase (NAD+) (non-phosphorylating) activity	--	--	--
Prupe.8G210500	1.45111810416508e-36	0.185544065036423	0.116	0.037	2.76031685774281e-32	Skin/Exocarp_Mesocarp	3.135	Prupe.8G210500_v2.0.a1	Prupe.8G210500	hypothetical protein PRUPE_8G210500	--	GO:0004364,GO:0009734	glutathione transferase activity|auxin-activated signaling pathway	--	--	--
Prupe.1G551400	1.47856015446297e-36	0.0490696643615309	0.699	0.797	2.81251712581947e-32	Skin/Exocarp_Mesocarp	0.877	Prupe.1G551400_v2.0.a1	Prupe.1G551400	transcription repressor MYB6	MYB	GO:0003677,GO:0005634	DNA binding|nucleus	--	--	--
Prupe.1G432400	1.98498866597288e-36	0.307723456297397	0.173	0.082	3.77584544041362e-32	Skin/Exocarp_Mesocarp	2.11	Prupe.1G432400_v2.0.a1	Prupe.1G432400	uncharacterized acetyltransferase At3g50280	--	GO:0016747	transferase activity, transferring acyl groups other than amino-acyl groups	--	--	--
Prupe.1G526700	2.09030332293089e-36	0.175501271789078	0.314	0.216	3.97617498087914e-32	Skin/Exocarp_Mesocarp	1.454	Prupe.1G526700_v2.0.a1	Prupe.1G526700	hypothetical protein PRUPE_1G526700	--	GO:0004146,GO:0005524,GO:0005739,GO:0005829,GO:0006730,GO:0046452,GO:0046654,GO:0046655,GO:0050661	dihydrofolate reductase activity|ATP binding|mitochondrion|cytosol|one-carbon metabolic process|dihydrofolate metabolic process|tetrahydrofolate biosynthetic process|folic acid metabolic process|NADP binding	--	--	--
Prupe.8G044400	2.13922453287464e-36	0.157543664671411	0.23	0.093	4.06923290643414e-32	Skin/Exocarp_Mesocarp	2.473	Prupe.8G044400_v2.0.a1	Prupe.8G044400	TMV resistance protein N	--	GO:0005524,GO:0005737,GO:0007165,GO:0009626,GO:0043531	ATP binding|cytoplasm|signal transduction|plant-type hypersensitive response|ADP binding	--	--	--
Prupe.3G096100	2.87419214108864e-36	0.108485270482334	0.472	0.471	5.46728829077881e-32	Skin/Exocarp_Mesocarp	1.002	Prupe.3G096100_v2.0.a1	Prupe.3G096100	hypothetical protein PRUPE_3G096100	--	GO:0000151,GO:0031624,GO:0032182,GO:0045116,GO:0051443,GO:0097602	ubiquitin ligase complex|ubiquitin conjugating enzyme binding|ubiquitin-like protein binding|protein neddylation|positive regulation of ubiquitin-protein transferase activity|cullin family protein binding	--	--	--
Prupe.1G033700	3.22494763429654e-36	0.017413602911422	0.42	0.522	6.13449538995888e-32	Skin/Exocarp_Mesocarp	0.805	Prupe.1G033700_v2.0.a1	Prupe.1G033700	hypothetical protein PRUPE_1G033700	--	GO:0000139,GO:0005783,GO:0005794,GO:0005802,GO:0005886,GO:0009833,GO:0016021,GO:0016759,GO:0016760,GO:0030244,GO:0071555	Golgi membrane|endoplasmic reticulum|Golgi apparatus|trans-Golgi network|plasma membrane|plant-type primary cell wall biogenesis|integral component of membrane|cellulose synthase activity|cellulose synthase (UDP-forming) activity|cellulose biosynthetic process|cell wall organization	--	--	--
Prupe.8G129100	4.16858674602791e-36	0.164915910935131	0.264	0.111	7.92948570829429e-32	Skin/Exocarp_Mesocarp	2.378	Prupe.8G129100_v2.0.a1	Prupe.8G129100	O-acyltransferase WSD1	--	GO:0004144,GO:0005783,GO:0005789,GO:0005886,GO:0010025,GO:0016021,GO:0019432,GO:0047196,GO:0102966,GO:0103095	diacylglycerol O-acyltransferase activity|endoplasmic reticulum|endoplasmic reticulum membrane|plasma membrane|wax biosynthetic process|integral component of membrane|triglyceride biosynthetic process|long-chain-alcohol O-fatty-acyltransferase activity|arachidoyl-CoA:1-dodecanol O-acyltransferase activity|wax ester synthase activity	--	--	--
Prupe.5G177900	4.21273636972654e-36	0.0526337384688665	0.52	0.602	8.01346712249383e-32	Skin/Exocarp_Mesocarp	0.864	Prupe.5G177900_v2.0.a1	Prupe.5G177900	hypothetical protein PRUPE_5G177900	LIM	GO:0003729,GO:0005737,GO:0005856,GO:0005886,GO:0046872,GO:0051015,GO:0051017	mRNA binding|cytoplasm|cytoskeleton|plasma membrane|metal ion binding|actin filament binding|actin filament bundle assembly	--	--	--
Prupe.6G342100	4.42959224500947e-36	0.278169553717876	0.22	0.119	8.42597036845701e-32	Skin/Exocarp_Mesocarp	1.849	Prupe.6G342100_v2.0.a1	Prupe.6G342100	probable aldo-keto reductase 1	--	GO:0016491	oxidoreductase activity	--	--	--
Prupe.2G090600	4.52123145744396e-36	0.163551917097116	0.313	0.216	8.6002864783499e-32	Skin/Exocarp_Mesocarp	1.449	Prupe.2G090600_v2.0.a1	Prupe.2G090600	hypothetical protein PRUPE_2G090600	--	--	--	--	--	--
Prupe.5G152500	4.87461643488025e-36	0.0629003046047767	0.519	0.574	9.27249538242921e-32	Skin/Exocarp_Mesocarp	0.904	Prupe.5G152500_v2.0.a1	Prupe.5G152500	uncharacterized protein LOC18778019 isoform X2	--	GO:0005524,GO:0005634,GO:0006281,GO:0006310,GO:0008568,GO:0010569,GO:0016887,GO:0031122,GO:0045128	ATP binding|nucleus|DNA repair|DNA recombination|microtubule-severing ATPase activity|regulation of double-strand break repair via homologous recombination|ATPase activity|cytoplasmic microtubule organization|negative regulation of reciprocal meiotic recombination	--	--	--
Prupe.3G286000	5.5491260782974e-36	0.125154944922353	0.488	0.469	1.05555476261373e-31	Skin/Exocarp_Mesocarp	1.041	Prupe.3G286000_v2.0.a1	Prupe.3G286000	hypothetical protein PRUPE_3G286000	--	GO:0004674,GO:0005524,GO:0005737,GO:0005829,GO:0023014,GO:0031098,GO:0032147,GO:0046872,GO:1902456	protein serine/threonine kinase activity|ATP binding|cytoplasm|cytosol|signal transduction by protein phosphorylation|stress-activated protein kinase signaling cascade|activation of protein kinase activity|metal ion binding|regulation of stomatal opening	--	--	--
Prupe.1G530700	5.6240859597309e-36	0.185966393972265	0.272	0.122	1.06981363126001e-31	Skin/Exocarp_Mesocarp	2.23	Prupe.1G530700_v2.0.a1	Prupe.1G530700	hypothetical protein PRUPE_1G530700	--	GO:0004089,GO:0005737,GO:0008270,GO:0009507,GO:0010037,GO:0010119,GO:0015976	carbonate dehydratase activity|cytoplasm|zinc ion binding|chloroplast|response to carbon dioxide|regulation of stomatal movement|carbon utilization	ko00910	Nitrogen metabolism	--
Prupe.1G171000	6.73855230631977e-36	0.198246209994262	0.367	0.229	1.28180741970815e-31	Skin/Exocarp_Mesocarp	1.603	Prupe.1G171000_v2.0.a1	Prupe.1G171000	probable nucleoredoxin 1 isoform X1	--	GO:0005829,GO:0009860,GO:0010183,GO:0045454,GO:0046686,GO:0047134,GO:0080092	cytosol|pollen tube growth|pollen tube guidance|cell redox homeostasis|response to cadmium ion|protein-disulfide reductase activity|regulation of pollen tube growth	--	--	--
Prupe.1G531900	7.07660469883373e-36	0.129242519908074	0.594	0.59	1.34611174581215e-31	Skin/Exocarp_Mesocarp	1.007	Prupe.1G531900_v2.0.a1	Prupe.1G531900	hypothetical protein PRUPE_1G531900	--	GO:0006811,GO:0009526,GO:0010020,GO:0016021,GO:0031969,GO:0055085	ion transport|plastid envelope|chloroplast fission|integral component of membrane|chloroplast membrane|transmembrane transport	--	--	--
Prupe.3G068700	7.79464076111777e-36	0.0015162317592996	0.525	0.643	1.48269656557982e-31	Skin/Exocarp_Mesocarp	0.816	Prupe.3G068700_v2.0.a1	Prupe.3G068700	ras-related protein Rab7	--	GO:0003924,GO:0005525,GO:0005886,GO:0015031	GTPase activity|GTP binding|plasma membrane|protein transport	ko04144,ko04145	Endocytosis|Phagosome	RABG3C
Prupe.8G199800	8.04220318119155e-36	0.179227922124633	0.351	0.248	1.52978788912626e-31	Skin/Exocarp_Mesocarp	1.415	Prupe.8G199800_v2.0.a1	Prupe.8G199800	RPM1-interacting protein 4	--	GO:0002237,GO:0005886,GO:0006468,GO:0009626,GO:0009816,GO:0010204,GO:0012505,GO:0016020,GO:0019897,GO:0034051	response to molecule of bacterial origin|plasma membrane|protein phosphorylation|plant-type hypersensitive response|defense response to bacterium, incompatible interaction|defense response signaling pathway, resistance gene-independent|endomembrane system|membrane|extrinsic component of plasma membrane|negative regulation of plant-type hypersensitive response	--	--	--
Prupe.6G180700	8.26593202614459e-36	0.0731344489556599	0.44	0.485	1.57234559001322e-31	Skin/Exocarp_Mesocarp	0.907	Prupe.6G180700_v2.0.a1	Prupe.6G180700	uncharacterized protein LOC18772055	--	GO:0005634,GO:0005737,GO:0005783,GO:0005829,GO:0019900,GO:0042594,GO:0046872,GO:0090351	nucleus|cytoplasm|endoplasmic reticulum|cytosol|kinase binding|response to starvation|metal ion binding|seedling development	--	--	--
Prupe.6G062800	9.39819823774569e-36	0.0925591053016769	0.707	0.79	1.78772526878398e-31	Skin/Exocarp_Mesocarp	0.895	Prupe.6G062800_v2.0.a1	Prupe.6G062800	serine/arginine-rich splicing factor SR45a-like isoform X3	--	GO:0003723,GO:0005681,GO:0006397,GO:0008380,GO:0009644,GO:0016607,GO:0043484,GO:1990904	RNA binding|spliceosomal complex|mRNA processing|RNA splicing|response to high light intensity|nuclear speck|regulation of RNA splicing|ribonucleoprotein complex	--	--	--
Prupe.4G123800	1.03293078160662e-35	0.213494774623384	0.398	0.247	1.96484093277211e-31	Skin/Exocarp_Mesocarp	1.611	Prupe.4G123800_v2.0.a1	Prupe.4G123800	hypothetical protein PRUPE_4G123800	--	GO:0003883,GO:0005524,GO:0006541,GO:0008654,GO:0019856,GO:0044210,GO:0097268	CTP synthase activity|ATP binding|glutamine metabolic process|phospholipid biosynthetic process|pyrimidine nucleobase biosynthetic process|'de novo' CTP biosynthetic process|cytoophidium	ko00240	Pyrimidine metabolism	emb2742
Prupe.8G157200	1.27384001526837e-35	0.0718319360185261	0.448	0.491	2.4230984770435e-31	Skin/Exocarp_Mesocarp	0.912	Prupe.8G157200_v2.0.a1	Prupe.8G157200	receptor-like protein kinase HAIKU2	--	GO:0001653,GO:0004672,GO:0004674,GO:0005524,GO:0005886,GO:0006979,GO:0009506,GO:0009845,GO:0016021,GO:0042802,GO:0045087,GO:0046777	peptide receptor activity|protein kinase activity|protein serine/threonine kinase activity|ATP binding|plasma membrane|response to oxidative stress|plasmodesma|seed germination|integral component of membrane|identical protein binding|innate immune response|protein autophosphorylation	--	--	--
Prupe.2G314900	1.3064456008504e-35	0.0364872045241338	0.605	0.71	2.48512082193763e-31	Skin/Exocarp_Mesocarp	0.852	Prupe.2G314900_v2.0.a1	Prupe.2G314900	protein yippee-like At4g27745	--	GO:0046872	metal ion binding	--	--	--
Prupe.7G206700	1.59310548206929e-35	0.128689857415868	0.199	0.128	3.03040524799221e-31	Skin/Exocarp_Mesocarp	1.555	Prupe.7G206700_v2.0.a1	Prupe.7G206700	uncharacterized protein LOC18771582	--	--	--	--	--	--
Prupe.3G224900	1.74265600400324e-35	0.101844370273108	0.117	0.042	3.31488025081496e-31	Skin/Exocarp_Mesocarp	2.786	Prupe.3G224900_v2.0.a1	Prupe.3G224900	hypothetical protein PRUPE_3G224900	--	--	--	--	--	--
Prupe.5G163100	1.9727423890073e-35	0.120543023903979	0.715	0.762	3.75255057236969e-31	Skin/Exocarp_Mesocarp	0.938	Prupe.5G163100_v2.0.a1	Prupe.5G163100	E3 ubiquitin-protein ligase RGLG2	--	GO:0004842,GO:0005634,GO:0005886,GO:0009690,GO:0009738,GO:0009850,GO:0046872,GO:0080148	ubiquitin-protein transferase activity|nucleus|plasma membrane|cytokinin metabolic process|abscisic acid-activated signaling pathway|auxin metabolic process|metal ion binding|negative regulation of response to water deprivation	--	--	RGLG4
Prupe.7G218800	2.02087798135737e-35	0.0278245201655534	0.671	0.785	3.84411409613798e-31	Skin/Exocarp_Mesocarp	0.855	Prupe.7G218800_v2.0.a1	Prupe.7G218800	hypothetical protein PRUPE_7G218800	--	GO:0001678,GO:0004396,GO:0005524,GO:0005536,GO:0006096,GO:0009707,GO:0016021	cellular glucose homeostasis|hexokinase activity|ATP binding|glucose binding|glycolytic process|chloroplast outer membrane|integral component of membrane	--	--	--
Prupe.6G180300	2.2378482375918e-35	0.110504485437104	0.584	0.59	4.25683491754712e-31	Skin/Exocarp_Mesocarp	0.99	Prupe.6G180300_v2.0.a1	Prupe.6G180300	probable mediator of RNA polymerase II transcription subunit 26c	--	GO:0003746,GO:0005634,GO:0005829	translation elongation factor activity|nucleus|cytosol	--	--	--
Prupe.7G218000	2.34338854578642e-35	0.147963720900246	0.461	0.46	4.45759369179492e-31	Skin/Exocarp_Mesocarp	1.002	Prupe.7G218000_v2.0.a1	Prupe.7G218000	hypothetical protein PRUPE_7G218000	--	--	--	--	--	--
Prupe.1G542300	2.51972606621019e-35	0.0865278497986117	0.732	0.807	4.79302292314502e-31	Skin/Exocarp_Mesocarp	0.907	Prupe.1G542300_v2.0.a1	Prupe.1G542300	hypothetical protein PRUPE_1G542300	--	GO:0001653,GO:0004672,GO:0004674,GO:0005524,GO:0005886,GO:0006979,GO:0009506,GO:0009845,GO:0016021,GO:0042802,GO:0045087,GO:0046777	peptide receptor activity|protein kinase activity|protein serine/threonine kinase activity|ATP binding|plasma membrane|response to oxidative stress|plasmodesma|seed germination|integral component of membrane|identical protein binding|innate immune response|protein autophosphorylation	--	--	--
Prupe.1G480600	2.69359973565362e-35	0.20197852442684	0.856	0.828	5.12376541716032e-31	Skin/Exocarp_Mesocarp	1.034	Prupe.1G480600_v2.0.a1	Prupe.1G480600	hypothetical protein PRUPE_1G480600	--	--	--	--	--	--
Prupe.2G161400	3.13005490459032e-35	0.204671027446967	0.213	0.077	5.9539904395117e-31	Skin/Exocarp_Mesocarp	2.766	Prupe.2G161400_v2.0.a1	Prupe.2G161400	(+)-neomenthol dehydrogenase	--	GO:0005737,GO:0006952,GO:0047501,GO:0055114	cytoplasm|defense response|(+)-neomenthol dehydrogenase activity|oxidation-reduction process	--	--	--
Prupe.2G305800	3.30632608213227e-35	0.0984756786586733	0.514	0.556	6.289293473432e-31	Skin/Exocarp_Mesocarp	0.924	Prupe.2G305800_v2.0.a1	Prupe.2G305800	ABC transporter C family member 10	--	GO:0000325,GO:0005524,GO:0005774,GO:0008559,GO:0016020,GO:0016021,GO:0042626,GO:0055085	plant-type vacuole|ATP binding|vacuolar membrane|xenobiotic transmembrane transporting ATPase activity|membrane|integral component of membrane|ATPase activity, coupled to transmembrane movement of substances|transmembrane transport	--	--	ABCC10
Prupe.2G139800	3.3334840165408e-35	0.0151197316366971	0.549	0.698	6.34095329626391e-31	Skin/Exocarp_Mesocarp	0.787	Prupe.2G139800_v2.0.a1	Prupe.2G139800	hypothetical protein PRUPE_2G139800	--	--	--	--	--	--
Prupe.1G230800	3.45237337053607e-35	0.196867400323079	0.741	0.71	6.56710462543371e-31	Skin/Exocarp_Mesocarp	1.044	Prupe.1G230800_v2.0.a1	Prupe.1G230800	geraniol 8-hydroxylase	--	GO:0005506,GO:0005789,GO:0016021,GO:0016099,GO:0016709,GO:0020037	iron ion binding|endoplasmic reticulum membrane|integral component of membrane|monoterpenoid biosynthetic process|oxidoreductase activity, acting on paired donors, with incorporation or reduction of molecular oxygen, NAD(P)H as one donor, and incorporation of one atom of oxygen|heme binding	--	--	--
Prupe.5G065100	3.53459139282702e-35	0.106336693401266	0.762	0.808	6.72349974743555e-31	Skin/Exocarp_Mesocarp	0.943	Prupe.5G065100_v2.0.a1	Prupe.5G065100	peroxisomal acyl-coenzyme A oxidase 1	--	GO:0001676,GO:0003997,GO:0005504,GO:0005777,GO:0006635,GO:0009506,GO:0009611,GO:0009620,GO:0009695,GO:0033540,GO:0046686,GO:0050660,GO:0055088,GO:0071949	long-chain fatty acid metabolic process|acyl-CoA oxidase activity|fatty acid binding|peroxisome|fatty acid beta-oxidation|plasmodesma|response to wounding|response to fungus|jasmonic acid biosynthetic process|fatty acid beta-oxidation using acyl-CoA oxidase|response to cadmium ion|flavin adenine dinucleotide binding|lipid homeostasis|FAD binding	--	--	ACX1
Prupe.1G345700	4.18983913126117e-35	0.179313086360757	0.221	0.089	7.96991199548499e-31	Skin/Exocarp_Mesocarp	2.483	Prupe.1G345700_v2.0.a1	Prupe.1G345700	hypothetical protein PRUPE_1G345700	--	GO:0008168,GO:0046872	methyltransferase activity|metal ion binding	--	--	--
Prupe.3G207800	4.44748215286249e-35	0.243024679268378	0.473	0.316	8.46000055117502e-31	Skin/Exocarp_Mesocarp	1.497	Prupe.3G207800_v2.0.a1	Prupe.3G207800	hypothetical protein PRUPE_3G207800	--	GO:0005739,GO:0006850,GO:0010360,GO:0031305,GO:0050833,GO:1901017,GO:2000070	mitochondrion|mitochondrial pyruvate transmembrane transport|negative regulation of anion channel activity|integral component of mitochondrial inner membrane|pyruvate transmembrane transporter activity|negative regulation of potassium ion transmembrane transporter activity|regulation of response to water deprivation	--	--	--
Prupe.2G240000	4.87539800844047e-35	0.0137076694199797	0.542	0.661	9.27398209165546e-31	Skin/Exocarp_Mesocarp	0.82	Prupe.2G240000_v2.0.a1	Prupe.2G240000	BTB/POZ and MATH domain-containing protein 3	--	GO:0005634,GO:0005829,GO:0006970,GO:0016567,GO:0031396,GO:0042802,GO:0071472	nucleus|cytosol|response to osmotic stress|protein ubiquitination|regulation of protein ubiquitination|identical protein binding|cellular response to salt stress	--	--	--
Prupe.2G279900	5.18518290083529e-35	0.0415257292355927	0.7	0.813	9.8632549139689e-31	Skin/Exocarp_Mesocarp	0.861	Prupe.2G279900_v2.0.a1	Prupe.2G279900	21 kDa protein	--	GO:0004857	enzyme inhibitor activity	--	--	--
Prupe.7G125900	6.385100856747e-35	0.213067484640392	0.314	0.215	1.21457388497041e-30	Skin/Exocarp_Mesocarp	1.46	Prupe.7G125900_v2.0.a1	Prupe.7G125900	hypothetical protein PRUPE_7G125900	--	GO:0000326,GO:0005773,GO:0005774,GO:0006833,GO:0009705,GO:0009941,GO:0015204,GO:0015250,GO:0015840,GO:0016021,GO:0042807,GO:0080170	protein storage vacuole|vacuole|vacuolar membrane|water transport|plant-type vacuole membrane|chloroplast envelope|urea transmembrane transporter activity|water channel activity|urea transport|integral component of membrane|central vacuole|hydrogen peroxide transmembrane transport	--	--	--
Prupe.6G109000	6.69651010715044e-35	0.0432327967808597	0.61	0.71	1.27381015258216e-30	Skin/Exocarp_Mesocarp	0.859	Prupe.6G109000_v2.0.a1	Prupe.6G109000	4-coumarate--CoA ligase-like 7	--	GO:0004321,GO:0005524,GO:0005777,GO:0009695,GO:0016874,GO:0031408	fatty-acyl-CoA synthase activity|ATP binding|peroxisome|jasmonic acid biosynthetic process|ligase activity|oxylipin biosynthetic process	--	--	--
Prupe.5G143600	6.75165428770918e-35	0.211097197979947	0.409	0.232	1.28429967860804e-30	Skin/Exocarp_Mesocarp	1.763	Prupe.5G143600_v2.0.a1	Prupe.5G143600	hypothetical protein PRUPE_5G143600	--	GO:0000911,GO:0005886,GO:0009825,GO:0030136,GO:0040008	cytokinesis by cell plate formation|plasma membrane|multidimensional cell growth|clathrin-coated vesicle|regulation of growth	--	--	--
Prupe.1G089600	6.79772974701756e-35	0.0587125328157307	0.625	0.705	1.29306415247768e-30	Skin/Exocarp_Mesocarp	0.887	Prupe.1G089600_v2.0.a1	Prupe.1G089600	hypothetical protein PRUPE_1G089600	--	GO:0004674,GO:0004712,GO:0005524,GO:0005634,GO:0009651,GO:0010182	protein serine/threonine kinase activity|protein serine/threonine/tyrosine kinase activity|ATP binding|nucleus|response to salt stress|sugar mediated signaling pathway	--	--	--
Prupe.3G274200	6.83653045019674e-35	0.196833939490027	0.231	0.159	1.30044482223642e-30	Skin/Exocarp_Mesocarp	1.453	Prupe.3G274200_v2.0.a1	Prupe.3G274200	AAA-ATPase At3g28580	--	GO:0005524,GO:0005739,GO:0005783,GO:0009409,GO:0009414,GO:0009651,GO:0009737,GO:0010154,GO:0010431,GO:0016021,GO:0016887,GO:0031966	ATP binding|mitochondrion|endoplasmic reticulum|response to cold|response to water deprivation|response to salt stress|response to abscisic acid|fruit development|seed maturation|integral component of membrane|ATPase activity|mitochondrial membrane	--	--	--
Prupe.5G119500	7.05613708051138e-35	0.107235020544503	0.111	0.023	1.34221839545488e-30	Skin/Exocarp_Mesocarp	4.826	Prupe.5G119500_v2.0.a1	Prupe.5G119500	putative RING-H2 finger protein ATL21B	--	GO:0016021,GO:0016567,GO:0016740,GO:0046872	integral component of membrane|protein ubiquitination|transferase activity|metal ion binding	--	--	--
Prupe.2G111400	7.53100891460317e-35	0.14111274699787	0.218	0.13	1.43254851573582e-30	Skin/Exocarp_Mesocarp	1.677	Prupe.2G111400_v2.0.a1	Prupe.2G111400	putative ABC transporter C family member 15	--	GO:0000325,GO:0005524,GO:0005774,GO:0008559,GO:0009506,GO:0009624,GO:0016020,GO:0016021,GO:0042626,GO:0055085	plant-type vacuole|ATP binding|vacuolar membrane|xenobiotic transmembrane transporting ATPase activity|plasmodesma|response to nematode|membrane|integral component of membrane|ATPase activity, coupled to transmembrane movement of substances|transmembrane transport	ko02010	ABC transporters	--
Prupe.4G048400	8.89435921255798e-35	0.0150439769303998	0.562	0.673	1.69188500941278e-30	Skin/Exocarp_Mesocarp	0.835	Prupe.4G048400_v2.0.a1	Prupe.4G048400	hypothetical protein PRUPE_4G048400	--	GO:0004674,GO:0005524	protein serine/threonine kinase activity|ATP binding	--	--	--
Prupe.4G170500	9.70844998528084e-35	0.0147659371875796	0.431	0.52	1.84674135620012e-30	Skin/Exocarp_Mesocarp	0.829	Prupe.4G170500_v2.0.a1	Prupe.4G170500	hypothetical protein PRUPE_4G170500	--	GO:0005759,GO:0005975,GO:0006099,GO:0006108,GO:0030060	mitochondrial matrix|carbohydrate metabolic process|tricarboxylic acid cycle|malate metabolic process|L-malate dehydrogenase activity	--	--	--
Prupe.1G129700	1.0914647058607e-34	0.133688479460666	0.487	0.464	2.07618416348822e-30	Skin/Exocarp_Mesocarp	1.05	Prupe.1G129700_v2.0.a1	Prupe.1G129700	uncharacterized protein LOC18788256	--	--	--	--	--	--
Prupe.1G524300	1.47135494304263e-34	0.202745143328718	0.373	0.195	2.79881137265569e-30	Skin/Exocarp_Mesocarp	1.913	Prupe.1G524300_v2.0.a1	Prupe.1G524300	hypothetical protein PRUPE_1G524300	--	--	--	--	--	--
Prupe.1G354900	1.48759191170173e-34	0.229050516921764	0.876	0.845	2.82969733443904e-30	Skin/Exocarp_Mesocarp	1.037	Prupe.1G354900_v2.0.a1	Prupe.1G354900	hypothetical protein PRUPE_1G354900	--	--	--	--	--	--
Prupe.3G194800	1.54748713136901e-34	0.116459087105359	0.867	0.931	2.94363002129014e-30	Skin/Exocarp_Mesocarp	0.931	Prupe.3G194800_v2.0.a1	Prupe.3G194800	probable E3 ubiquitin-protein ligase XERICO	--	GO:0006970,GO:0009651,GO:0009687,GO:0009688,GO:0009739,GO:0010200,GO:0016021,GO:0016567,GO:0016740,GO:0046872	response to osmotic stress|response to salt stress|abscisic acid metabolic process|abscisic acid biosynthetic process|response to gibberellin|response to chitin|integral component of membrane|protein ubiquitination|transferase activity|metal ion binding	--	--	--
Prupe.3G266700	1.6232188759472e-34	0.212101702046437	0.399	0.245	3.08768694582677e-30	Skin/Exocarp_Mesocarp	1.629	Prupe.3G266700_v2.0.a1	Prupe.3G266700	hypothetical protein PRUPE_3G266700	--	GO:0004373,GO:0009011,GO:0009501,GO:0009507,GO:0019252,GO:0033201	glycogen (starch) synthase activity|starch synthase activity|amyloplast|chloroplast|starch biosynthetic process|alpha-1,4-glucan synthase activity	--	--	--
Prupe.4G180600	1.72205905656129e-34	0.18686367646803	0.91	0.89	3.27570073739088e-30	Skin/Exocarp_Mesocarp	1.022	Prupe.4G180600_v2.0.a1	Prupe.4G180600	hypothetical protein PRUPE_4G180600	--	GO:0003729,GO:0005783,GO:0005789,GO:0005886,GO:0009506,GO:0010155,GO:0016021	mRNA binding|endoplasmic reticulum|endoplasmic reticulum membrane|plasma membrane|plasmodesma|regulation of proton transport|integral component of membrane	--	--	--
Prupe.2G056300	2.3178136625956e-34	0.0281310676126424	0.471	0.576	4.40894514898935e-30	Skin/Exocarp_Mesocarp	0.818	Prupe.2G056300_v2.0.a1	Prupe.2G056300	hypothetical protein PRUPE_2G056300	--	GO:0005886,GO:0009624,GO:0009705,GO:0010043,GO:0016021,GO:0022821,GO:0055069,GO:0090333	plasma membrane|response to nematode|plant-type vacuole membrane|response to zinc ion|integral component of membrane|potassium ion antiporter activity|zinc ion homeostasis|regulation of stomatal closure	--	--	--
Prupe.4G036100	2.54768616414775e-34	0.0799803658387379	0.476	0.506	4.84620862144185e-30	Skin/Exocarp_Mesocarp	0.941	Prupe.4G036100_v2.0.a1	Prupe.4G036100	hypothetical protein PRUPE_4G036100	B3	GO:0003677,GO:0005634,GO:0008270	DNA binding|nucleus|zinc ion binding	--	--	--
Prupe.6G143400	2.60750255009525e-34	0.153891310924776	0.308	0.223	4.95999135079119e-30	Skin/Exocarp_Mesocarp	1.381	Prupe.6G143400_v2.0.a1	Prupe.6G143400	apoptosis-inducing factor homolog B	--	GO:0016491	oxidoreductase activity	--	--	--
Prupe.4G212700	2.68486777628145e-34	0.172809099409519	0.872	0.857	5.10715548404258e-30	Skin/Exocarp_Mesocarp	1.018	Prupe.4G212700_v2.0.a1	Prupe.4G212700	hypothetical protein PRUPE_4G212700	--	GO:0004843,GO:0005634,GO:0005737,GO:0005829,GO:0016579,GO:0030433,GO:0030968,GO:0046872,GO:0051321,GO:1904265	thiol-dependent ubiquitin-specific protease activity|nucleus|cytoplasm|cytosol|protein deubiquitination|ubiquitin-dependent ERAD pathway|endoplasmic reticulum unfolded protein response|metal ion binding|meiotic cell cycle|ubiquitin-specific protease activity involved in negative regulation of retrograde protein transport, ER to cytosol	--	--	--
Prupe.6G290000	3.31949890384833e-34	0.143406356993925	0.822	0.839	6.31435081490029e-30	Skin/Exocarp_Mesocarp	0.98	Prupe.6G290000_v2.0.a1	Prupe.6G290000	hypothetical protein PRUPE_6G290000	--	--	--	--	--	--
Prupe.2G176000	4.94711181270323e-34	0.00877102745808644	0.493	0.598	9.41039609012408e-30	Skin/Exocarp_Mesocarp	0.824	Prupe.2G176000_v2.0.a1	Prupe.2G176000	uncharacterized protein LOC18785382	--	--	--	--	--	--
Prupe.6G260900	5.36128288885063e-34	0.182778426059035	0.847	0.796	1.01982323111717e-29	Skin/Exocarp_Mesocarp	1.064	Prupe.6G260900_v2.0.a1	Prupe.6G260900	hypothetical protein PRUPE_6G260900	--	GO:0003677,GO:0005634,GO:0046983,GO:0048364	DNA binding|nucleus|protein dimerization activity|root development	--	--	--
Prupe.4G082600	5.80504648992389e-34	0.126022260734776	0.484	0.504	1.10423594331332e-29	Skin/Exocarp_Mesocarp	0.96	Prupe.4G082600_v2.0.a1	Prupe.4G082600	peroxisomal (S)-2-hydroxy-acid oxidase GLO1 isoform X1	--	GO:0005634,GO:0005777,GO:0008891,GO:0009506,GO:0009507,GO:0009570,GO:0009735,GO:0009854,GO:0010181,GO:0016020,GO:0022626,GO:0042742,GO:0048046,GO:0050665,GO:0052852,GO:0052853,GO:0052854	nucleus|peroxisome|glycolate oxidase activity|plasmodesma|chloroplast|chloroplast stroma|response to cytokinin|oxidative photosynthetic carbon pathway|FMN binding|membrane|cytosolic ribosome|defense response to bacterium|apoplast|hydrogen peroxide biosynthetic process|very-long-chain-(S)-2-hydroxy-acid oxidase activity|long-chain-(S)-2-hydroxy-long-chain-acid oxidase activity|medium-chain-(S)-2-h…	--	--	--
Prupe.5G064900	6.2670646600101e-34	0.000422847322991471	0.476	0.585	1.19212103962712e-29	Skin/Exocarp_Mesocarp	0.814	Prupe.5G064900_v2.0.a1	Prupe.5G064900	transcription factor MYB1R1 isoform X1	MYB-related	GO:0000122,GO:0000976,GO:0003700,GO:0005634,GO:0006355,GO:0008270,GO:0009646,GO:0009651,GO:0009723,GO:0009733,GO:0009737,GO:0009739,GO:0009744,GO:0009751,GO:0009753,GO:0010150,GO:0010252,GO:0030307,GO:0045892,GO:0046686,GO:0048366,GO:0048527,GO:0090697,GO:2000469	negative regulation of transcription by RNA polymerase II|transcription regulatory region sequence-specific DNA binding|DNA-binding transcription factor activity|nucleus|regulation of transcription, DNA-templated|zinc ion binding|response to absence of light|response to salt stress|response to ethylene|response to auxin|response to abscisic acid|response to gibberellin|response to sucrose|respons…	--	--	--
Prupe.1G559000	1.06525069491301e-33	0.196968027655136	0.346	0.203	2.02631987186354e-29	Skin/Exocarp_Mesocarp	1.704	Prupe.1G559000_v2.0.a1	Prupe.1G559000	hypothetical protein PRUPE_1G559000	--	GO:0004402,GO:0005669,GO:0009294,GO:0017025,GO:0043565,GO:0045944,GO:0051123	histone acetyltransferase activity|transcription factor TFIID complex|DNA mediated transformation|TBP-class protein binding|sequence-specific DNA binding|positive regulation of transcription by RNA polymerase II|RNA polymerase II preinitiation complex assembly	ko03022	Basal transcription factors	--
Prupe.1G323700	1.11352689175266e-33	0.0570917599850215	0.704	0.792	2.1181508534919e-29	Skin/Exocarp_Mesocarp	0.889	Prupe.1G323700_v2.0.a1	Prupe.1G323700	hypothetical protein PRUPE_1G323700	--	GO:0000285,GO:0005524,GO:0010008,GO:0046854,GO:0090332	1-phosphatidylinositol-3-phosphate 5-kinase activity|ATP binding|endosome membrane|phosphatidylinositol phosphorylation|stomatal closure	--	--	--
Prupe.3G035500	1.15191379773051e-33	0.193704318256931	0.342	0.178	2.19117042604297e-29	Skin/Exocarp_Mesocarp	1.921	Prupe.3G035500_v2.0.a1	Prupe.3G035500	dnaJ homolog subfamily B member 6 isoform X2	--	GO:0005788	endoplasmic reticulum lumen	--	--	--
Prupe.4G193600	1.24646763023658e-33	0.112058533514208	0.125	0.033	2.37103072623602e-29	Skin/Exocarp_Mesocarp	3.788	Prupe.4G193600_v2.0.a1	Prupe.4G193600	hypothetical protein PRUPE_4G193600	--	--	--	--	--	--
Prupe.1G568600	1.25292777718775e-33	0.20568803939012	0.37	0.203	2.38331921776653e-29	Skin/Exocarp_Mesocarp	1.823	Prupe.1G568600_v2.0.a1	Prupe.1G568600	hypothetical protein PRUPE_1G568600	--	--	--	--	--	--
Prupe.6G090400	1.29674410229005e-33	0.124073615971167	0.153	0.066	2.46666663137614e-29	Skin/Exocarp_Mesocarp	2.318	Prupe.6G090400_v2.0.a1	Prupe.6G090400	mitogen-activated protein kinase homolog NTF6	--	GO:0004707,GO:0005524,GO:0005622	MAP kinase activity|ATP binding|intracellular	--	--	--
Prupe.6G360700	1.38753420216216e-33	0.0405430638125058	0.624	0.719	2.63936755935285e-29	Skin/Exocarp_Mesocarp	0.868	Prupe.6G360700_v2.0.a1	Prupe.6G360700	hypothetical protein PRUPE_6G360700	--	GO:0005794,GO:0016021	Golgi apparatus|integral component of membrane	--	--	--
Prupe.1G321700	1.39186953640758e-33	0.0176398148730743	0.515	0.619	2.6476142321545e-29	Skin/Exocarp_Mesocarp	0.832	Prupe.1G321700_v2.0.a1	Prupe.1G321700	hypothetical protein PRUPE_1G321700	--	GO:0000994,GO:0001030,GO:0001031,GO:0001032,GO:0005634,GO:0005737,GO:0016480	RNA polymerase III core binding|RNA polymerase III type 1 promoter DNA binding|RNA polymerase III type 2 promoter DNA binding|RNA polymerase III type 3 promoter DNA binding|nucleus|cytoplasm|negative regulation of transcription by RNA polymerase III	--	--	--
Prupe.1G152000	1.46893758510858e-33	0.229884409505444	0.434	0.274	2.79421307439354e-29	Skin/Exocarp_Mesocarp	1.584	Prupe.1G152000_v2.0.a1	Prupe.1G152000	basic 7S globulin 2	--	GO:0004190,GO:0006508,GO:0030163,GO:0045735	aspartic-type endopeptidase activity|proteolysis|protein catabolic process|nutrient reservoir activity	--	--	--
Prupe.1G149600	1.64716252117534e-33	0.186994031937605	0.362	0.192	3.13323254777973e-29	Skin/Exocarp_Mesocarp	1.885	Prupe.1G149600_v2.0.a1	Prupe.1G149600	endo-1,3;1,4-beta-D-glucanase	--	GO:0005576,GO:0016787	extracellular region|hydrolase activity	--	--	--
Prupe.7G079300	1.65510695182576e-33	0.204863724666459	0.36	0.23	3.14834444376297e-29	Skin/Exocarp_Mesocarp	1.565	Prupe.7G079300_v2.0.a1	Prupe.7G079300	homeobox-leucine zipper protein HOX11	HB-HD-ZIP	GO:0003700,GO:0005634,GO:0043565	DNA-binding transcription factor activity|nucleus|sequence-specific DNA binding	--	--	--
Prupe.6G362600	1.81596064911698e-33	0.141775465222829	0.199	0.098	3.45432034675032e-29	Skin/Exocarp_Mesocarp	2.031	Prupe.6G362600_v2.0.a1	Prupe.6G362600	glutamine--fructose-6-phosphate aminotransferase	--	GO:0004360,GO:0006002,GO:0006031,GO:0006038,GO:0006042,GO:0006047,GO:0006048,GO:0006487,GO:0006541,GO:0030448,GO:0034221,GO:0035690,GO:0097367	glutamine-fructose-6-phosphate transaminase (isomerizing) activity|fructose 6-phosphate metabolic process|chitin biosynthetic process|cell wall chitin biosynthetic process|glucosamine biosynthetic process|UDP-N-acetylglucosamine metabolic process|UDP-N-acetylglucosamine biosynthetic process|protein N-linked glycosylation|glutamine metabolic process|hyphal growth|fungal-type cell wall chitin biosy…	--	--	--
Prupe.4G028200	1.85718781696495e-33	0.184514053929192	0.25	0.16	3.53274266543073e-29	Skin/Exocarp_Mesocarp	1.562	Prupe.4G028200_v2.0.a1	Prupe.4G028200	hypothetical protein PRUPE_4G028200	--	--	--	--	--	--
Prupe.7G210000	1.90679986015658e-33	0.277153780015322	0.969	0.967	3.62711469398985e-29	Skin/Exocarp_Mesocarp	1.002	Prupe.7G210000_v2.0.a1	Prupe.7G210000	beta-galactosidase	--	GO:0004565,GO:0005975,GO:0048046	beta-galactosidase activity|carbohydrate metabolic process|apoplast	--	--	--
Prupe.6G239200	2.12188268048762e-33	0.158628377906552	0.167	0.082	4.03624523482355e-29	Skin/Exocarp_Mesocarp	2.037	Prupe.6G239200_v2.0.a1	Prupe.6G239200	hypothetical protein PRUPE_6G239200	--	GO:0005516,GO:0006952,GO:0009607,GO:0016021	calmodulin binding|defense response|response to biotic stimulus|integral component of membrane	--	--	--
Prupe.1G332700	2.30521926271195e-33	0.0527673855079909	0.463	0.537	4.38498808153067e-29	Skin/Exocarp_Mesocarp	0.862	Prupe.1G332700_v2.0.a1	Prupe.1G332700	uncharacterized protein LOC110762790	--	--	--	--	--	--
Prupe.5G198400	2.32291652815303e-33	0.0675011012218865	0.529	0.632	4.4186518198527e-29	Skin/Exocarp_Mesocarp	0.837	Prupe.5G198400_v2.0.a1	Prupe.5G198400	hypothetical protein PRUPE_5G198400	--	GO:0046872	metal ion binding	--	--	--
Prupe.8G203600	2.87016018982673e-33	0.151679621964376	0.248	0.173	5.45961871308841e-29	Skin/Exocarp_Mesocarp	1.434	Prupe.8G203600_v2.0.a1	Prupe.8G203600	hypothetical protein PRUPE_8G203600	--	GO:0008233	peptidase activity	--	--	--
Prupe.4G253700	3.0968256883533e-33	0.0493369647923894	0.505	0.588	5.89078182438565e-29	Skin/Exocarp_Mesocarp	0.859	Prupe.4G253700_v2.0.a1	Prupe.4G253700	hypothetical protein PRUPE_4G253700	--	GO:0005829,GO:0007623,GO:0009409,GO:0009809,GO:0016491,GO:0016616,GO:0016621,GO:0050662	cytosol|circadian rhythm|response to cold|lignin biosynthetic process|oxidoreductase activity|oxidoreductase activity, acting on the CH-OH group of donors, NAD or NADP as acceptor|cinnamoyl-CoA reductase activity|coenzyme binding	--	--	--
Prupe.6G179500	3.18501744119672e-33	0.0997878152283532	0.107	0.021	6.0585401766444e-29	Skin/Exocarp_Mesocarp	5.095	Prupe.6G179500_v2.0.a1	Prupe.6G179500	L-ascorbate oxidase	--	GO:0005507,GO:0005576,GO:0008447	copper ion binding|extracellular region|L-ascorbate oxidase activity	--	--	--
Prupe.4G108300	4.17561924901024e-33	0.00738631066080098	0.686	0.809	7.94286293546728e-29	Skin/Exocarp_Mesocarp	0.848	Prupe.4G108300_v2.0.a1	Prupe.4G108300	hypothetical protein PRUPE_4G108300	--	GO:0000151,GO:0000209,GO:0005737,GO:0006511,GO:0031624,GO:0032436,GO:0046872,GO:0061630	ubiquitin ligase complex|protein polyubiquitination|cytoplasm|ubiquitin-dependent protein catabolic process|ubiquitin conjugating enzyme binding|positive regulation of proteasomal ubiquitin-dependent protein catabolic process|metal ion binding|ubiquitin protein ligase activity	--	--	--
Prupe.4G044200	5.33798928342304e-33	0.066618478740028	0.527	0.582	1.01539232149273e-28	Skin/Exocarp_Mesocarp	0.905	Prupe.4G044200_v2.0.a1	Prupe.4G044200	splicing factor U2af large subunit B isoform X1	--	GO:0000243,GO:0005634,GO:0006397,GO:0008187,GO:0008380,GO:0016607,GO:0030628,GO:0071004,GO:0089701	commitment complex|nucleus|mRNA processing|poly-pyrimidine tract binding|RNA splicing|nuclear speck|pre-mRNA 3'-splice site binding|U2-type prespliceosome|U2AF	ko03040	Spliceosome	--
Prupe.1G355500	6.31836031754977e-33	0.0792643193439226	0.54	0.593	1.20187849960432e-28	Skin/Exocarp_Mesocarp	0.911	Prupe.1G355500_v2.0.a1	Prupe.1G355500	hypothetical protein PRUPE_1G355500	--	--	--	ko04075	Plant hormone signal transduction	BSK3
Prupe.8G209100	8.46131352908519e-33	0.100286220570236	0.144	0.046	1.60951105950259e-28	Skin/Exocarp_Mesocarp	3.13	Prupe.8G209100_v2.0.a1	Prupe.8G209100	hypothetical protein PRUPE_8G209100	bHLH	GO:0003677,GO:0003700,GO:0005634,GO:0006355,GO:0006783,GO:0009740,GO:0009959,GO:0010029,GO:0010099,GO:0010100,GO:0010161,GO:0010187,GO:0010313,GO:0015995,GO:0042802,GO:0046983	DNA binding|DNA-binding transcription factor activity|nucleus|regulation of transcription, DNA-templated|heme biosynthetic process|gibberellic acid mediated signaling pathway|negative gravitropism|regulation of seed germination|regulation of photomorphogenesis|negative regulation of photomorphogenesis|red light signaling pathway|negative regulation of seed germination|phytochrome binding|chloroph…	--	--	--
Prupe.2G002900	1.15313711108391e-32	0.101932419970795	0.364	0.364	2.19349741270381e-28	Skin/Exocarp_Mesocarp	1	Prupe.2G002900_v2.0.a1	Prupe.2G002900	citrate synthase, mitochondrial	--	GO:0004108,GO:0005759,GO:0006099	citrate (Si)-synthase activity|mitochondrial matrix|tricarboxylic acid cycle	--	--	CSY4
Prupe.5G002300	1.30980229895707e-32	0.0106579705388347	0.565	0.671	2.49150593307614e-28	Skin/Exocarp_Mesocarp	0.842	Prupe.5G002300_v2.0.a1	Prupe.5G002300	squamosa promoter-binding-like protein 14	SBP	GO:0003677,GO:0003700,GO:0005634,GO:0005737,GO:0005886,GO:0006355,GO:0042742,GO:0045893,GO:0046872	DNA binding|DNA-binding transcription factor activity|nucleus|cytoplasm|plasma membrane|regulation of transcription, DNA-templated|defense response to bacterium|positive regulation of transcription, DNA-templated|metal ion binding	--	--	SPL14
Prupe.7G244300	1.32920860514157e-32	0.0950244316324294	0.413	0.423	2.5284206087003e-28	Skin/Exocarp_Mesocarp	0.976	Prupe.7G244300_v2.0.a1	Prupe.7G244300	EIN3-binding F-box protein 1	--	GO:0005634,GO:0006511,GO:0009723,GO:0009873,GO:0010105,GO:0016567,GO:0019005,GO:0031146	nucleus|ubiquitin-dependent protein catabolic process|response to ethylene|ethylene-activated signaling pathway|negative regulation of ethylene-activated signaling pathway|protein ubiquitination|SCF ubiquitin ligase complex|SCF-dependent proteasomal ubiquitin-dependent protein catabolic process	--	--	--
Prupe.5G217900	1.41167553798619e-32	0.322753765912945	0.336	0.181	2.68528920835734e-28	Skin/Exocarp_Mesocarp	1.856	Prupe.5G217900_v2.0.a1	Prupe.5G217900	hypothetical protein PRUPE_5G217900	--	--	--	--	--	--
Prupe.7G169800	1.65313883905385e-32	0.210781545679595	0.39	0.221	3.14460069964824e-28	Skin/Exocarp_Mesocarp	1.765	Prupe.7G169800_v2.0.a1	Prupe.7G169800	oligopeptide transporter 7	--	GO:0005887,GO:0015031,GO:0016020,GO:0035673	integral component of plasma membrane|protein transport|membrane|oligopeptide transmembrane transporter activity	--	--	--
Prupe.2G109900	1.69380173767692e-32	0.148592337041544	0.793	0.793	3.22194966540905e-28	Skin/Exocarp_Mesocarp	1	Prupe.2G109900_v2.0.a1	Prupe.2G109900	hypothetical protein PRUPE_2G109900	--	--	--	--	--	--
Prupe.6G040000	1.80173773493389e-32	0.243160463139816	0.36	0.221	3.42726551939125e-28	Skin/Exocarp_Mesocarp	1.629	Prupe.6G040000_v2.0.a1	Prupe.6G040000	methylesterase 17	--	GO:0016788,GO:0033473,GO:0048367,GO:0080030	hydrolase activity, acting on ester bonds|indoleacetic acid conjugate metabolic process|shoot system development|methyl indole-3-acetate esterase activity	--	--	--
Prupe.8G000200	2.39410869192268e-32	0.190749944570027	0.378	0.209	4.55407355377531e-28	Skin/Exocarp_Mesocarp	1.809	Prupe.8G000200_v2.0.a1	Prupe.8G000200	uncharacterized protein LOC18766969	--	--	--	--	--	--
Prupe.4G009700	5.19831253312121e-32	0.152266675051278	0.432	0.364	9.88823010050316e-28	Skin/Exocarp_Mesocarp	1.187	Prupe.4G009700_v2.0.a1	Prupe.4G009700	hypothetical protein PRUPE_4G009700	--	GO:0004842,GO:0005737,GO:0009753,GO:0010150,GO:0016567,GO:0030246,GO:0042542,GO:0061630	ubiquitin-protein transferase activity|cytoplasm|response to jasmonic acid|leaf senescence|protein ubiquitination|carbohydrate binding|response to hydrogen peroxide|ubiquitin protein ligase activity	--	--	--
Prupe.7G118300	5.5512329769834e-32	0.0781546405536103	0.494	0.524	1.05595553688178e-27	Skin/Exocarp_Mesocarp	0.943	Prupe.7G118300_v2.0.a1	Prupe.7G118300	tocopherol O-methyltransferase, chloroplastic isoform X1	--	GO:0009507,GO:0010189,GO:0050342	chloroplast|vitamin E biosynthetic process|tocopherol O-methyltransferase activity	ko00130	Ubiquinone and other terpenoid-quinone biosynthesis	--
Prupe.7G121600	5.88949610716075e-32	0.216753898327385	0.282	0.151	1.12029994950412e-27	Skin/Exocarp_Mesocarp	1.868	Prupe.7G121600_v2.0.a1	Prupe.7G121600	hypothetical protein PRUPE_7G121600	--	GO:0000139,GO:0006486,GO:0016021,GO:0016757,GO:0071555	Golgi membrane|protein glycosylation|integral component of membrane|transferase activity, transferring glycosyl groups|cell wall organization	--	--	--
Prupe.3G209500	6.12482795073696e-32	0.173810264784616	0.778	0.778	1.16506477278918e-27	Skin/Exocarp_Mesocarp	1	Prupe.3G209500_v2.0.a1	Prupe.3G209500	probable tyrosine-protein phosphatase At1g05000	--	GO:0004725,GO:0005737,GO:0016791	protein tyrosine phosphatase activity|cytoplasm|phosphatase activity	--	--	--
Prupe.7G133300	6.3581615429643e-32	0.208796683289493	0.45	0.276	1.20944948870267e-27	Skin/Exocarp_Mesocarp	1.63	Prupe.7G133300_v2.0.a1	Prupe.7G133300	hypothetical protein PRUPE_7G133300	--	--	--	--	--	--
Prupe.5G109700	6.52448931426557e-32	0.32123768431027	0.323	0.18	1.2410883573596e-27	Skin/Exocarp_Mesocarp	1.794	Prupe.5G109700_v2.0.a1	Prupe.5G109700	uncharacterized protein LOC18778012	--	GO:0005886,GO:0016021	plasma membrane|integral component of membrane	--	--	--
Prupe.5G239600	7.29400366186614e-32	0.0341058840295178	0.534	0.617	1.38746537656018e-27	Skin/Exocarp_Mesocarp	0.865	Prupe.5G239600_v2.0.a1	Prupe.5G239600	hypothetical protein PRUPE_5G239600	--	GO:0000139,GO:0005768,GO:0005774,GO:0005794,GO:0005802,GO:0009505,GO:0009506,GO:0010008,GO:0016020,GO:0016021,GO:0072657	Golgi membrane|endosome|vacuolar membrane|Golgi apparatus|trans-Golgi network|plant-type cell wall|plasmodesma|endosome membrane|membrane|integral component of membrane|protein localization to membrane	--	--	TMN4
Prupe.6G286100	8.19547037783238e-32	0.174901264389422	0.298	0.169	1.55894237527128e-27	Skin/Exocarp_Mesocarp	1.763	Prupe.6G286100_v2.0.a1	Prupe.6G286100	F-box/LRR-repeat protein 3	--	GO:0006511,GO:0016567,GO:0019005,GO:0031146	ubiquitin-dependent protein catabolic process|protein ubiquitination|SCF ubiquitin ligase complex|SCF-dependent proteasomal ubiquitin-dependent protein catabolic process	--	--	--
Prupe.7G149700	9.24710053920411e-32	0.120356333476425	0.899	0.783	1.75898346456741e-27	Skin/Exocarp_Mesocarp	1.148	Prupe.7G149700_v2.0.a1	Prupe.7G149700	hypothetical protein PRUPE_7G149700	HB-other	GO:0003700,GO:0005634,GO:0009733,GO:0043565	DNA-binding transcription factor activity|nucleus|response to auxin|sequence-specific DNA binding	--	--	--
Prupe.5G236900	1.0645822951641e-31	0.141187755416614	0.787	0.812	2.02504844186114e-27	Skin/Exocarp_Mesocarp	0.969	Prupe.5G236900_v2.0.a1	Prupe.5G236900	mitogen-activated protein kinase kinase 9	--	GO:0000187,GO:0004674,GO:0004708,GO:0005524,GO:0005634,GO:0005737,GO:0009611,GO:0009620,GO:0009651,GO:0009693,GO:0009873,GO:0010120,GO:0010150,GO:0023014,GO:0030295,GO:0031098,GO:0032147,GO:0045893,GO:0046777	activation of MAPK activity|protein serine/threonine kinase activity|MAP kinase kinase activity|ATP binding|nucleus|cytoplasm|response to wounding|response to fungus|response to salt stress|ethylene biosynthetic process|ethylene-activated signaling pathway|camalexin biosynthetic process|leaf senescence|signal transduction by protein phosphorylation|protein kinase activator activity|stress-activat…	ko04016	MAPK signaling pathway - plant	--
Prupe.3G007100	1.15580325387017e-31	0.201116739469197	0.41	0.248	2.19856894951184e-27	Skin/Exocarp_Mesocarp	1.653	Prupe.3G007100_v2.0.a1	Prupe.3G007100	hypothetical protein PRUPE_3G007100	--	GO:0005634,GO:0040008	nucleus|regulation of growth	--	--	--
Prupe.2G033400	1.27374533987928e-31	0.104153354007095	0.128	0.033	2.42291838551836e-27	Skin/Exocarp_Mesocarp	3.879	Prupe.2G033400_v2.0.a1	Prupe.2G033400	PREDICTED: uncharacterized protein LOC103429410	--	GO:0004674,GO:0005524,GO:0016021	protein serine/threonine kinase activity|ATP binding|integral component of membrane	--	--	--
Prupe.3G057700	1.41321453826776e-31	0.0481638709302614	0.443	0.512	2.68821669469294e-27	Skin/Exocarp_Mesocarp	0.865	Prupe.3G057700_v2.0.a1	Prupe.3G057700	hypothetical protein PRUPE_3G057700	--	GO:0003723,GO:0004652,GO:0005524,GO:0005634,GO:0006378,GO:0043631,GO:0046872	RNA binding|polynucleotide adenylyltransferase activity|ATP binding|nucleus|mRNA polyadenylation|RNA polyadenylation|metal ion binding	ko03015	mRNA surveillance pathway	--
Prupe.8G055400	1.49883541436892e-31	0.189649819586878	0.347	0.188	2.85108472521256e-27	Skin/Exocarp_Mesocarp	1.846	Prupe.8G055400_v2.0.a1	Prupe.8G055400	DNA polymerase epsilon subunit B isoform X1	--	GO:0003677,GO:0003887,GO:0006261,GO:0007049,GO:0008622,GO:0009793,GO:0042276,GO:0051781,GO:0070182	DNA binding|DNA-directed DNA polymerase activity|DNA-dependent DNA replication|cell cycle|epsilon DNA polymerase complex|embryo development ending in seed dormancy|error-prone translesion synthesis|positive regulation of cell division|DNA polymerase binding	--	--	--
Prupe.1G224900	1.61382558477761e-31	0.109391423993175	0.473	0.459	3.06981902736398e-27	Skin/Exocarp_Mesocarp	1.031	Prupe.1G224900_v2.0.a1	Prupe.1G224900	squamosa promoter-binding-like protein 2	SBP	GO:0003700,GO:0005634,GO:0006355,GO:0043565,GO:0044212,GO:0046872,GO:0048510,GO:0048653	DNA-binding transcription factor activity|nucleus|regulation of transcription, DNA-templated|sequence-specific DNA binding|transcription regulatory region DNA binding|metal ion binding|regulation of timing of transition from vegetative to reproductive phase|anther development	--	--	--
Prupe.7G149100	1.78742860422793e-31	0.190939465920828	0.354	0.187	3.40004669096237e-27	Skin/Exocarp_Mesocarp	1.893	Prupe.7G149100_v2.0.a1	Prupe.7G149100	anthocyanidin 3-O-glucosyltransferase 5	--	GO:0009718,GO:0047213	anthocyanin-containing compound biosynthetic process|anthocyanidin 3-O-glucosyltransferase activity	--	--	--
Prupe.1G512800	1.82803716193582e-31	0.0819177479564636	0.503	0.529	3.47729228943431e-27	Skin/Exocarp_Mesocarp	0.951	Prupe.1G512800_v2.0.a1	Prupe.1G512800	hypothetical protein PRUPE_1G512800	--	GO:0005628,GO:0005886,GO:0120010,GO:0120014	prospore membrane|plasma membrane|intermembrane phospholipid transfer|intermembrane phospholipid transfer activity	--	--	--
Prupe.7G005000	1.89491358714193e-31	0.197884599975095	0.409	0.258	3.60450462546137e-27	Skin/Exocarp_Mesocarp	1.585	Prupe.7G005000_v2.0.a1	Prupe.7G005000	hypothetical protein PRUPE_7G005000	--	GO:0003677,GO:0003906,GO:0005634,GO:0006284,GO:0006306,GO:0006349,GO:0009793,GO:0019104,GO:0043078,GO:0046872,GO:0051539	DNA binding|DNA-(apurinic or apyrimidinic site) endonuclease activity|nucleus|base-excision repair|DNA methylation|regulation of gene expression by genetic imprinting|embryo development ending in seed dormancy|DNA N-glycosylase activity|polar nucleus|metal ion binding|4 iron, 4 sulfur cluster binding	--	--	DME
Prupe.6G320100	1.94944617305161e-31	0.00236195310495591	0.507	0.614	3.70823651037878e-27	Skin/Exocarp_Mesocarp	0.826	Prupe.6G320100_v2.0.a1	Prupe.6G320100	hypothetical protein PRUPE_6G320100	--	GO:0004842,GO:0005634,GO:0007623,GO:0009585,GO:0009908,GO:0010114,GO:0010218,GO:0010468,GO:0010629,GO:0046872,GO:0090227,GO:2000028	ubiquitin-protein transferase activity|nucleus|circadian rhythm|red, far-red light phototransduction|flower development|response to red light|response to far red light|regulation of gene expression|negative regulation of gene expression|metal ion binding|regulation of red or far-red light signaling pathway|regulation of photoperiodism, flowering	--	--	--
Prupe.3G222600	1.99613760019039e-31	0.0434246299129822	0.536	0.609	3.79705294308217e-27	Skin/Exocarp_Mesocarp	0.88	Prupe.3G222600_v2.0.a1	Prupe.3G222600	histone-lysine N-methyltransferase ATXR3	--	GO:0005634,GO:0009791,GO:0010228,GO:0042800,GO:0048440,GO:0048443	nucleus|post-embryonic development|vegetative to reproductive phase transition of meristem|histone methyltransferase activity (H3-K4 specific)|carpel development|stamen development	ko00310	Lysine degradation	ATXR3
Prupe.1G372000	2.06303556388978e-31	0.16449900832263	0.255	0.119	3.92430624963115e-27	Skin/Exocarp_Mesocarp	2.143	Prupe.1G372000_v2.0.a1	Prupe.1G372000	hypothetical protein PRUPE_1G372000	--	GO:0003993,GO:0005576,GO:0046872	acid phosphatase activity|extracellular region|metal ion binding	--	--	--
Prupe.1G346500	2.2274304323975e-31	0.205869862227357	0.408	0.246	4.23701816850653e-27	Skin/Exocarp_Mesocarp	1.659	Prupe.1G346500_v2.0.a1	Prupe.1G346500	hypothetical protein PRUPE_1G346500	--	GO:0002083,GO:0005739,GO:0006744,GO:0008299,GO:0016765,GO:0031305,GO:0047293	4-hydroxybenzoate decaprenyltransferase activity|mitochondrion|ubiquinone biosynthetic process|isoprenoid biosynthetic process|transferase activity, transferring alkyl or aryl (other than methyl) groups|integral component of mitochondrial inner membrane|4-hydroxybenzoate nonaprenyltransferase activity	--	--	AtPPT1
Prupe.1G131800	2.4824352290542e-31	0.169241936443665	0.463	0.371	4.72208829270691e-27	Skin/Exocarp_Mesocarp	1.248	Prupe.1G131800_v2.0.a1	Prupe.1G131800	hypothetical protein PRUPE_1G131800	--	GO:0005777,GO:0006631,GO:0016627,GO:0048767,GO:0050660	peroxisome|fatty acid metabolic process|oxidoreductase activity, acting on the CH-CH group of donors|root hair elongation|flavin adenine dinucleotide binding	--	--	IBR3
Prupe.3G110100	2.72622294019903e-31	0.274257701621916	0.114	0.062	5.18582127684659e-27	Skin/Exocarp_Mesocarp	1.839	Prupe.3G110100_v2.0.a1	Prupe.3G110100	hypothetical protein PRUPE_3G110100	--	GO:0005576,GO:0005618,GO:0005773,GO:0009737	extracellular region|cell wall|vacuole|response to abscisic acid	--	--	--
Prupe.5G027000	2.92387757875485e-31	0.0230838932778741	0.479	0.566	5.56179993030748e-27	Skin/Exocarp_Mesocarp	0.846	Prupe.5G027000_v2.0.a1	Prupe.5G027000	bZIP transcription factor 16	bZIP	GO:0003700,GO:0005634,GO:0042802,GO:0043565	DNA-binding transcription factor activity|nucleus|identical protein binding|sequence-specific DNA binding	--	--	--
Prupe.6G343100	2.98256910830918e-31	0.107984866050672	0.461	0.487	5.67344295782572e-27	Skin/Exocarp_Mesocarp	0.947	Prupe.6G343100_v2.0.a1	Prupe.6G343100	hypothetical protein PRUPE_6G343100	bZIP	GO:0003677,GO:0003700,GO:0005634	DNA binding|DNA-binding transcription factor activity|nucleus	--	--	--
Prupe.7G061600	3.04691461511209e-31	0.200422574799354	0.405	0.258	5.79584098086623e-27	Skin/Exocarp_Mesocarp	1.57	Prupe.7G061600_v2.0.a1	Prupe.7G061600	hypothetical protein PRUPE_7G061600	--	GO:0004222,GO:0005739,GO:0005777,GO:0046872,GO:0051603	metalloendopeptidase activity|mitochondrion|peroxisome|metal ion binding|proteolysis involved in cellular protein catabolic process	--	--	--
Prupe.1G337600	3.0926236650326e-31	0.175910983796163	0.557	0.522	5.88278873562501e-27	Skin/Exocarp_Mesocarp	1.067	Prupe.1G337600_v2.0.a1	Prupe.1G337600	purple acid phosphatase 3	--	GO:0003993,GO:0005576,GO:0005773,GO:0046872	acid phosphatase activity|extracellular region|vacuole|metal ion binding	--	--	--
Prupe.8G166700	3.13904205786513e-31	0.230889222498192	0.404	0.269	5.97108580247105e-27	Skin/Exocarp_Mesocarp	1.502	Prupe.8G166700_v2.0.a1	Prupe.8G166700	hypothetical protein PRUPE_8G166700	--	--	--	--	--	--
Prupe.7G163800	3.41684955158135e-31	0.000246908076483199	0.511	0.623	6.49953121701804e-27	Skin/Exocarp_Mesocarp	0.82	Prupe.7G163800_v2.0.a1	Prupe.7G163800	hypothetical protein PRUPE_7G163800	--	GO:0005768,GO:0005789,GO:0005802,GO:0008757,GO:0016021,GO:0052546	endosome|endoplasmic reticulum membrane|trans-Golgi network|S-adenosylmethionine-dependent methyltransferase activity|integral component of membrane|cell wall pectin metabolic process	--	--	--
Prupe.3G311200	3.6495653432985e-31	0.163669362784058	0.308	0.153	6.9422031960224e-27	Skin/Exocarp_Mesocarp	2.013	Prupe.3G311200_v2.0.a1	Prupe.3G311200	hypothetical protein PRUPE_3G311200	--	GO:0004144,GO:0009507,GO:0010287,GO:0019432,GO:0033306	diacylglycerol O-acyltransferase activity|chloroplast|plastoglobule|triglyceride biosynthetic process|phytol metabolic process	--	--	--
Prupe.6G281900	3.75556941236162e-31	0.117941955950542	0.171	0.15	7.14384413619427e-27	Skin/Exocarp_Mesocarp	1.14	Prupe.6G281900_v2.0.a1	Prupe.6G281900	ammonium transporter	--	GO:0005886,GO:0009506,GO:0009624,GO:0015398,GO:0015696,GO:0016021	plasma membrane|plasmodesma|response to nematode|high-affinity secondary active ammonium transmembrane transporter activity|ammonium transport|integral component of membrane	--	--	--
Prupe.1G200400	3.93858897329428e-31	0.0427482602216641	0.446	0.499	7.49198394500038e-27	Skin/Exocarp_Mesocarp	0.894	Prupe.1G200400_v2.0.a1	Prupe.1G200400	peroxisomal membrane protein 13	--	GO:0005778,GO:0006635,GO:0016021,GO:0016558,GO:0016560,GO:1990429	peroxisomal membrane|fatty acid beta-oxidation|integral component of membrane|protein import into peroxisome matrix|protein import into peroxisome matrix, docking|peroxisomal importomer complex	--	--	--
Prupe.6G179700	4.36393642412198e-31	0.121279000251795	0.168	0.126	8.30107986596483e-27	Skin/Exocarp_Mesocarp	1.333	Prupe.6G179700_v2.0.a1	Prupe.6G179700	hypothetical protein PRUPE_6G179700	--	GO:0004069,GO:0009094,GO:0009095,GO:0009507,GO:0030170,GO:0033853,GO:0033854,GO:0042802	L-aspartate:2-oxoglutarate aminotransferase activity|L-phenylalanine biosynthetic process|aromatic amino acid family biosynthetic process, prephenate pathway|chloroplast|pyridoxal phosphate binding|aspartate-prephenate aminotransferase activity|glutamate-prephenate aminotransferase activity|identical protein binding	--	--	--
Prupe.6G178400	4.49675458996541e-31	0.00865780575254715	0.486	0.589	8.5537265810322e-27	Skin/Exocarp_Mesocarp	0.825	Prupe.6G178400_v2.0.a1	Prupe.6G178400	apoptotic chromatin condensation inducer in the nucleus	--	--	--	--	--	--
Prupe.1G138100	4.79648348308313e-31	0.186411110775379	0.333	0.205	9.12387088152073e-27	Skin/Exocarp_Mesocarp	1.624	Prupe.1G138100_v2.0.a1	Prupe.1G138100	mitochondrial thiamine pyrophosphate carrier	--	GO:0005739,GO:0015234,GO:0030974,GO:0031305,GO:0090422	mitochondrion|thiamine transmembrane transporter activity|thiamine pyrophosphate transmembrane transport|integral component of mitochondrial inner membrane|thiamine pyrophosphate transmembrane transporter activity	--	--	--
Prupe.2G156400	5.65756126259676e-31	0.183049674857404	0.929	0.927	1.07618130337116e-26	Skin/Exocarp_Mesocarp	1.002	Prupe.2G156400_v2.0.a1	Prupe.2G156400	F-box protein PP2-A13	--	GO:0005634,GO:0016567	nucleus|protein ubiquitination	--	--	--
Prupe.8G021200	6.26409945139333e-31	0.104019551222864	0.11	0.031	1.19155699764404e-26	Skin/Exocarp_Mesocarp	3.548	Prupe.8G021200_v2.0.a1	Prupe.8G021200	hypothetical protein PRUPE_8G021200	--	GO:0006952,GO:0009607	defense response|response to biotic stimulus	--	--	--
Prupe.8G234200	6.43889551493896e-31	0.182756736747731	0.29	0.199	1.22480670485169e-26	Skin/Exocarp_Mesocarp	1.457	Prupe.8G234200_v2.0.a1	Prupe.8G234200	hypothetical protein PRUPE_8G234200	--	GO:0005388,GO:0005516,GO:0005524,GO:0005887,GO:0046872	calcium-transporting ATPase activity|calmodulin binding|ATP binding|integral component of plasma membrane|metal ion binding	--	--	--
Prupe.1G326000	6.97357736447689e-31	0.191326528055536	0.342	0.189	1.32651388627079e-26	Skin/Exocarp_Mesocarp	1.81	Prupe.1G326000_v2.0.a1	Prupe.1G326000	hypothetical protein PRUPE_1G326000	--	GO:0002237,GO:0002239,GO:0004427,GO:0005524,GO:0005741,GO:0009626,GO:0009751,GO:0009814,GO:0010113,GO:0016021,GO:0016301,GO:0016462,GO:1900425,GO:1902289,GO:2000031	response to molecule of bacterial origin|response to oomycetes|inorganic diphosphatase activity|ATP binding|mitochondrial outer membrane|plant-type hypersensitive response|response to salicylic acid|defense response, incompatible interaction|negative regulation of systemic acquired resistance|integral component of membrane|kinase activity|pyrophosphatase activity|negative regulation of defense re…	--	--	--
Prupe.5G182000	7.42102786395031e-31	0.0606832859082405	0.707	0.81	1.41162792028063e-26	Skin/Exocarp_Mesocarp	0.873	Prupe.5G182000_v2.0.a1	Prupe.5G182000	transcription factor MYB1R1	MYB-related	GO:0003677,GO:0005634,GO:0005829	DNA binding|nucleus|cytosol	--	--	--
Prupe.5G241800	8.0062705852482e-31	0.151221489382836	0.254	0.114	1.52295279072591e-26	Skin/Exocarp_Mesocarp	2.228	Prupe.5G241800_v2.0.a1	Prupe.5G241800	hypothetical protein PRUPE_5G241800	--	--	--	--	--	--
Prupe.6G109200	8.18008495359567e-31	0.136352493337884	0.166	0.059	1.55601575987297e-26	Skin/Exocarp_Mesocarp	2.814	Prupe.6G109200_v2.0.a1	Prupe.6G109200	transcription factor RAX2	MYB	GO:0003700,GO:0005634,GO:0008285,GO:0030154,GO:0035987,GO:0043565,GO:0044212,GO:0045597,GO:0045892,GO:0045893,GO:0048226,GO:0050801,GO:2000067	DNA-binding transcription factor activity|nucleus|negative regulation of cell proliferation|cell differentiation|endodermal cell differentiation|sequence-specific DNA binding|transcription regulatory region DNA binding|positive regulation of cell differentiation|negative regulation of transcription, DNA-templated|positive regulation of transcription, DNA-templated|Casparian strip|ion homeostasis|…	--	--	--
Prupe.5G154100	8.65669701559371e-31	0.162469039682048	0.278	0.14	1.64667690630624e-26	Skin/Exocarp_Mesocarp	1.986	Prupe.5G154100_v2.0.a1	Prupe.5G154100	hypothetical protein PRUPE_5G154100	--	GO:0004321,GO:0005524,GO:0005777,GO:0009695,GO:0016874,GO:0031408	fatty-acyl-CoA synthase activity|ATP binding|peroxisome|jasmonic acid biosynthetic process|ligase activity|oxylipin biosynthetic process	--	--	--
Prupe.7G204400	1.02497485166313e-30	0.0614840689027849	0.547	0.599	1.9497071628336e-26	Skin/Exocarp_Mesocarp	0.913	Prupe.7G204400_v2.0.a1	Prupe.7G204400	uncharacterized protein Pyn_03070	--	--	--	--	--	--
Prupe.8G144700	1.07321227865849e-30	0.0927303343416212	0.106	0.023	2.04146439646417e-26	Skin/Exocarp_Mesocarp	4.609	Prupe.8G144700_v2.0.a1	Prupe.8G144700	hypothetical protein PRUPE_8G144700	--	GO:0005741,GO:0008308,GO:0015288,GO:0040008,GO:0046930	mitochondrial outer membrane|voltage-gated anion channel activity|porin activity|regulation of growth|pore complex	--	--	--
Prupe.2G185100	1.11345984092387e-30	0.212842868290563	0.299	0.151	2.11802330940539e-26	Skin/Exocarp_Mesocarp	1.98	Prupe.2G185100_v2.0.a1	Prupe.2G185100	probable WRKY transcription factor 46	WRKY	GO:0003677,GO:0003700,GO:0005634,GO:0009507,GO:0009617,GO:0009751,GO:0009816,GO:0010150,GO:0010193,GO:0010200,GO:0031347,GO:0042542,GO:0042742,GO:0043565,GO:0044212,GO:0045893,GO:2000022	DNA binding|DNA-binding transcription factor activity|nucleus|chloroplast|response to bacterium|response to salicylic acid|defense response to bacterium, incompatible interaction|leaf senescence|response to ozone|response to chitin|regulation of defense response|response to hydrogen peroxide|defense response to bacterium|sequence-specific DNA binding|transcription regulatory region DNA binding|po…	--	--	--
Prupe.1G207600	1.11379606444789e-30	0.133882563965691	0.82	0.835	2.11866287379277e-26	Skin/Exocarp_Mesocarp	0.982	Prupe.1G207600_v2.0.a1	Prupe.1G207600	hypothetical protein PRUPE_1G207600	--	--	--	--	--	IQD14
Prupe.7G139600	1.11451517369462e-30	0.126111798782891	0.186	0.098	2.12003076340191e-26	Skin/Exocarp_Mesocarp	1.898	Prupe.7G139600_v2.0.a1	Prupe.7G139600	hypothetical protein PRUPE_7G139600	--	--	--	--	--	--
Prupe.1G019700	1.23932815123895e-30	0.00332515514386023	0.504	0.612	2.35745000928673e-26	Skin/Exocarp_Mesocarp	0.824	Prupe.1G019700_v2.0.a1	Prupe.1G019700	hypothetical protein PRUPE_1G019700	--	--	--	--	--	--
Prupe.4G149200	1.27825143218646e-30	0.186423830526013	0.365	0.216	2.43148987430508e-26	Skin/Exocarp_Mesocarp	1.69	Prupe.4G149200_v2.0.a1	Prupe.4G149200	hypothetical protein PRUPE_4G149200	--	GO:0003723,GO:0005634	RNA binding|nucleus	--	--	CID9
Prupe.2G031100	1.53768468299993e-30	0.138393239739863	0.205	0.101	2.92498380400246e-26	Skin/Exocarp_Mesocarp	2.03	Prupe.2G031100_v2.0.a1	Prupe.2G031100	hypothetical protein PRUPE_2G031100	--	--	--	--	--	--
Prupe.6G287600	1.73099829475389e-30	0.170907830403823	0.308	0.153	3.29270495628085e-26	Skin/Exocarp_Mesocarp	2.013	Prupe.6G287600_v2.0.a1	Prupe.6G287600	protein LURP-one-related 15	--	GO:0009507,GO:0019904	chloroplast|protein domain specific binding	--	--	--
Prupe.5G126700	1.81023148191611e-30	0.0947871343705684	0.161	0.096	3.44342232490083e-26	Skin/Exocarp_Mesocarp	1.677	Prupe.5G126700_v2.0.a1	Prupe.5G126700	hypothetical protein PRUPE_5G126700	--	GO:0005634,GO:0005829,GO:0017137,GO:0032153,GO:0051286	nucleus|cytosol|Rab GTPase binding|cell division site|cell tip	--	--	--
Prupe.6G144900	2.12983230304286e-30	0.133435731117453	0.817	0.843	4.05136700684812e-26	Skin/Exocarp_Mesocarp	0.969	Prupe.6G144900_v2.0.a1	Prupe.6G144900	BEL1-like homeodomain protein 1	HB-BELL	GO:0003677,GO:0003700,GO:0005634,GO:0005737,GO:0009610,GO:0009737,GO:0010197,GO:0010201,GO:0042803,GO:0046982	DNA binding|DNA-binding transcription factor activity|nucleus|cytoplasm|response to symbiotic fungus|response to abscisic acid|polar nucleus fusion|response to continuous far red light stimulus by the high-irradiance response system|protein homodimerization activity|protein heterodimerization activity	--	--	--
Prupe.6G056300	2.22781494981004e-30	0.0262868450540421	0.356	0.427	4.23774959752867e-26	Skin/Exocarp_Mesocarp	0.834	Prupe.6G056300_v2.0.a1	Prupe.6G056300	hypothetical protein PRUPE_6G056300	C3H	GO:0003677,GO:0003700,GO:0006355,GO:0046872	DNA binding|DNA-binding transcription factor activity|regulation of transcription, DNA-templated|metal ion binding	--	--	--
Prupe.7G237200	2.26520248820995e-30	0.11110616709142	0.109	0.041	4.30886817307297e-26	Skin/Exocarp_Mesocarp	2.659	Prupe.7G237200_v2.0.a1	Prupe.7G237200	EG45-like domain containing protein	--	GO:0005576	extracellular region	--	--	--
Prupe.1G167300	2.56596015255544e-30	0.194308152987401	0.987	0.969	4.88096940219096e-26	Skin/Exocarp_Mesocarp	1.019	Prupe.1G167300_v2.0.a1	Prupe.1G167300	hypothetical protein PRUPE_1G167300	--	GO:0008430,GO:0010197	selenium binding|polar nucleus fusion	--	--	--
Prupe.1G022900	2.58649186681556e-30	0.138058440025989	0.196	0.109	4.92002482905655e-26	Skin/Exocarp_Mesocarp	1.798	Prupe.1G022900_v2.0.a1	Prupe.1G022900	protein argonaute 10	--	GO:0006417,GO:0007275,GO:0009934,GO:0010586,GO:0031047,GO:0035019,GO:0035198,GO:0051607,GO:1902183	regulation of translation|multicellular organism development|regulation of meristem structural organization|miRNA metabolic process|gene silencing by RNA|somatic stem cell population maintenance|miRNA binding|defense response to virus|regulation of shoot apical meristem development	--	--	AGO10
Prupe.3G072300	2.65649017629669e-30	0.0675787271196672	0.506	0.547	5.05317561335157e-26	Skin/Exocarp_Mesocarp	0.925	Prupe.3G072300_v2.0.a1	Prupe.3G072300	hypothetical protein Pyn_12542	--	GO:0000139,GO:0005198,GO:0006886,GO:0006888,GO:0006890,GO:0006891,GO:0030126	Golgi membrane|structural molecule activity|intracellular protein transport|ER to Golgi vesicle-mediated transport|retrograde vesicle-mediated transport, Golgi to ER|intra-Golgi vesicle-mediated transport|COPI vesicle coat	--	--	--
Prupe.8G129500	2.73008088577617e-30	0.17771026249902	0.465	0.345	5.19315986092343e-26	Skin/Exocarp_Mesocarp	1.348	Prupe.8G129500_v2.0.a1	Prupe.8G129500	CBS domain-containing protein CBSX1, chloroplastic	--	GO:0009507,GO:0045454	chloroplast|cell redox homeostasis	--	--	--
Prupe.5G000300	3.26630049571215e-30	0.148318179360525	0.241	0.107	6.21315680294366e-26	Skin/Exocarp_Mesocarp	2.252	Prupe.5G000300_v2.0.a1	Prupe.5G000300	probable cellulose synthase A catalytic subunit 3	--	GO:0005794,GO:0005802,GO:0005886,GO:0009833,GO:0016021,GO:0016759,GO:0016760,GO:0030244,GO:0046872,GO:0071555	Golgi apparatus|trans-Golgi network|plasma membrane|plant-type primary cell wall biogenesis|integral component of membrane|cellulose synthase activity|cellulose synthase (UDP-forming) activity|cellulose biosynthetic process|metal ion binding|cell wall organization	--	--	--
Prupe.1G011300	3.46782937660764e-30	0.0106691936504292	0.447	0.541	6.59650504018305e-26	Skin/Exocarp_Mesocarp	0.826	Prupe.1G011300_v2.0.a1	Prupe.1G011300	vacuole membrane protein KMS1	--	GO:0000407,GO:0005783,GO:0005789,GO:0006887,GO:0007029,GO:0007030,GO:0010256,GO:0016021,GO:0016192,GO:0016236	phagophore assembly site|endoplasmic reticulum|endoplasmic reticulum membrane|exocytosis|endoplasmic reticulum organization|Golgi organization|endomembrane system organization|integral component of membrane|vesicle-mediated transport|macroautophagy	--	--	KMS2
Prupe.8G012800	3.54773972234777e-30	0.132423408846869	0.878	0.916	6.74851049984994e-26	Skin/Exocarp_Mesocarp	0.959	Prupe.8G012800_v2.0.a1	Prupe.8G012800	F-box protein SKP2A	--	GO:0006511,GO:0010286,GO:0016567,GO:0019005,GO:0031146,GO:0051603,GO:1901332	ubiquitin-dependent protein catabolic process|heat acclimation|protein ubiquitination|SCF ubiquitin ligase complex|SCF-dependent proteasomal ubiquitin-dependent protein catabolic process|proteolysis involved in cellular protein catabolic process|negative regulation of lateral root development	--	--	--
Prupe.1G312600	3.55428090276245e-30	0.0161190892757268	0.558	0.667	6.76095313323473e-26	Skin/Exocarp_Mesocarp	0.837	Prupe.1G312600_v2.0.a1	Prupe.1G312600	uncharacterized protein LOC18792291	--	--	--	--	--	--
Prupe.1G551600	3.96872835875105e-30	0.193494285843875	0.391	0.246	7.54931508401625e-26	Skin/Exocarp_Mesocarp	1.589	Prupe.1G551600_v2.0.a1	Prupe.1G551600	transcription factor IIIA	C2H2	GO:0003700,GO:0003723,GO:0005634,GO:0005730,GO:0007275,GO:0008097,GO:0046872,GO:0080084	DNA-binding transcription factor activity|RNA binding|nucleus|nucleolus|multicellular organism development|5S rRNA binding|metal ion binding|5S rDNA binding	--	--	--
Prupe.5G163600	4.25650275327806e-30	0.141109132784363	0.803	0.822	8.09671953728552e-26	Skin/Exocarp_Mesocarp	0.977	Prupe.5G163600_v2.0.a1	Prupe.5G163600	hypothetical protein PRUPE_5G163600	--	GO:0004672,GO:0004674,GO:0004712,GO:0005524,GO:0006397,GO:0046777	protein kinase activity|protein serine/threonine kinase activity|protein serine/threonine/tyrosine kinase activity|ATP binding|mRNA processing|protein autophosphorylation	--	--	AFC2
Prupe.2G222600	5.00584750510636e-30	0.170939034671656	0.434	0.263	9.52212312421332e-26	Skin/Exocarp_Mesocarp	1.65	Prupe.2G222600_v2.0.a1	Prupe.2G222600	hypothetical protein PRUPE_2G222600	--	GO:0005216,GO:0005516,GO:0005886,GO:0016021,GO:0030552,GO:0030553	ion channel activity|calmodulin binding|plasma membrane|integral component of membrane|cAMP binding|cGMP binding	--	--	--
Prupe.8G073300	5.0111854957841e-30	0.181503196142714	0.29	0.156	9.53227705008051e-26	Skin/Exocarp_Mesocarp	1.859	Prupe.8G073300_v2.0.a1	Prupe.8G073300	hypothetical protein PRUPE_8G073300	--	GO:0004491,GO:0005507,GO:0005739,GO:0006210,GO:0006573,GO:0006574,GO:0006979,GO:0018478	methylmalonate-semialdehyde dehydrogenase (acylating) activity|copper ion binding|mitochondrion|thymine catabolic process|valine metabolic process|valine catabolic process|response to oxidative stress|malonate-semialdehyde dehydrogenase (acetylating) activity	--	--	--
Prupe.2G254500	5.33680414086621e-30	0.120162610509513	0.207	0.117	1.01516688367557e-25	Skin/Exocarp_Mesocarp	1.769	Prupe.2G254500_v2.0.a1	Prupe.2G254500	hypothetical protein PRUPE_2G254500	--	--	--	--	--	--
Prupe.8G176400	5.43439421736227e-30	0.119592197061326	0.17	0.072	1.03373046802665e-25	Skin/Exocarp_Mesocarp	2.361	Prupe.8G176400_v2.0.a1	Prupe.8G176400	hypothetical protein PRUPE_8G176400	--	GO:0005524,GO:0007165,GO:0009626,GO:0042742,GO:0043531	ATP binding|signal transduction|plant-type hypersensitive response|defense response to bacterium|ADP binding	--	--	--
Prupe.5G151000	7.00362435713563e-30	0.0745091674006128	0.562	0.625	1.33222942521434e-25	Skin/Exocarp_Mesocarp	0.899	Prupe.5G151000_v2.0.a1	Prupe.5G151000	F-box protein At1g67340	--	GO:0005634,GO:0016567	nucleus|protein ubiquitination	--	--	--
Prupe.8G186400	7.11912869270757e-30	0.178057662161072	0.131	0.072	1.35420065992683e-25	Skin/Exocarp_Mesocarp	1.819	Prupe.8G186400_v2.0.a1	Prupe.8G186400	hypothetical protein PRUPE_8G186400	--	--	--	--	--	--
Prupe.1G223600	7.51237294836418e-30	0.162271601784186	0.987	0.944	1.42900358223783e-25	Skin/Exocarp_Mesocarp	1.046	Prupe.1G223600_v2.0.a1	Prupe.1G223600	agamous-like MADS-box protein AGL9 homolog	MADS-MIKC	GO:0000977,GO:0003700,GO:0005634,GO:0045944,GO:0046983	RNA polymerase II regulatory region sequence-specific DNA binding|DNA-binding transcription factor activity|nucleus|positive regulation of transcription by RNA polymerase II|protein dimerization activity	--	--	2026-09-03
Prupe.5G235200	7.87324936074278e-30	0.183608214824525	0.389	0.238	1.49764949340049e-25	Skin/Exocarp_Mesocarp	1.634	Prupe.5G235200_v2.0.a1	Prupe.5G235200	TPR repeat-containing thioredoxin TDX	--	GO:0005623,GO:0006457,GO:0010286,GO:0016671,GO:0030544,GO:0042802,GO:0045454,GO:0046983,GO:0051085,GO:0051259	cell|protein folding|heat acclimation|oxidoreductase activity, acting on a sulfur group of donors, disulfide as acceptor|Hsp70 protein binding|identical protein binding|cell redox homeostasis|protein dimerization activity|chaperone cofactor-dependent protein refolding|protein complex oligomerization	--	--	--
Prupe.4G069200	7.91234997300904e-30	0.159932007806167	0.274	0.141	1.50508721186578e-25	Skin/Exocarp_Mesocarp	1.943	Prupe.4G069200_v2.0.a1	Prupe.4G069200	hypothetical protein PRUPE_4G069200	--	GO:0004674,GO:0005524,GO:0005886,GO:0016021,GO:0046777	protein serine/threonine kinase activity|ATP binding|plasma membrane|integral component of membrane|protein autophosphorylation	--	--	--
Prupe.1G056400	7.99598226070517e-30	0.192453746919613	0.397	0.237	1.52099574563134e-25	Skin/Exocarp_Mesocarp	1.675	Prupe.1G056400_v2.0.a1	Prupe.1G056400	hypothetical protein PRUPE_1G056400	--	GO:0005634,GO:0006325,GO:0035064,GO:0040008,GO:0046872	nucleus|chromatin organization|methylated histone binding|regulation of growth|metal ion binding	--	--	--
Prupe.3G123200	9.26337318581e-30	0.193512667170145	0.556	0.48	1.76207884740478e-25	Skin/Exocarp_Mesocarp	1.158	Prupe.3G123200_v2.0.a1	Prupe.3G123200	protein trichome birefringence-like 39	--	GO:0005773,GO:0005794,GO:0009506,GO:0016021,GO:0016413	vacuole|Golgi apparatus|plasmodesma|integral component of membrane|O-acetyltransferase activity	--	--	--
Prupe.1G222900	1.06037046641401e-29	0.145436979268391	0.231	0.105	2.01703670121273e-25	Skin/Exocarp_Mesocarp	2.2	Prupe.1G222900_v2.0.a1	Prupe.1G222900	hypothetical protein PRUPE_1G222900	--	GO:0005783,GO:0005789,GO:0006665,GO:0008117,GO:0016020,GO:0016021,GO:0016831,GO:0019752,GO:0030149,GO:0030170	endoplasmic reticulum|endoplasmic reticulum membrane|sphingolipid metabolic process|sphinganine-1-phosphate aldolase activity|membrane|integral component of membrane|carboxy-lyase activity|carboxylic acid metabolic process|sphingolipid catabolic process|pyridoxal phosphate binding	--	--	--
Prupe.4G047400	1.09204336912587e-29	0.0382957399846203	0.471	0.545	2.07728489675123e-25	Skin/Exocarp_Mesocarp	0.864	Prupe.4G047400_v2.0.a1	Prupe.4G047400	hypothetical protein PRUPE_4G047400	--	GO:0000139,GO:0005524,GO:0005783,GO:0005789,GO:0005794,GO:0006817,GO:0016036,GO:0016874,GO:0044257,GO:0055062,GO:0061631,GO:2000185	Golgi membrane|ATP binding|endoplasmic reticulum|endoplasmic reticulum membrane|Golgi apparatus|phosphate ion transport|cellular response to phosphate starvation|ligase activity|cellular protein catabolic process|phosphate ion homeostasis|ubiquitin conjugating enzyme activity|regulation of phosphate transmembrane transport	--	--	--
Prupe.3G225700	1.19792157332985e-29	0.12415429890957	0.167	0.059	2.27868641678803e-25	Skin/Exocarp_Mesocarp	2.831	Prupe.3G225700_v2.0.a1	Prupe.3G225700	hypothetical protein PRUPE_3G225700	--	--	--	--	--	--
Prupe.7G160600	1.21978498476256e-29	0.22463961768796	0.378	0.21	2.32027499801534e-25	Skin/Exocarp_Mesocarp	1.8	Prupe.7G160600_v2.0.a1	Prupe.7G160600	hypothetical protein PRUPE_7G160600	bZIP	GO:0003700,GO:0005634,GO:0006971,GO:0009267,GO:0043565,GO:0044212,GO:0045735,GO:0045893,GO:0046982,GO:2000693	DNA-binding transcription factor activity|nucleus|hypotonic response|cellular response to starvation|sequence-specific DNA binding|transcription regulatory region DNA binding|nutrient reservoir activity|positive regulation of transcription, DNA-templated|protein heterodimerization activity|positive regulation of seed maturation	--	--	--
Prupe.2G171000	1.41288662233461e-29	0.00756246072801681	0.559	0.67	2.68759293300489e-25	Skin/Exocarp_Mesocarp	0.834	Prupe.2G171000_v2.0.a1	Prupe.2G171000	hypothetical protein PRUPE_2G171000	--	GO:0005765,GO:0010008,GO:0030660,GO:0033619,GO:0042500,GO:0071458,GO:0071556	lysosomal membrane|endosome membrane|Golgi-associated vesicle membrane|membrane protein proteolysis|aspartic endopeptidase activity, intramembrane cleaving|integral component of cytoplasmic side of endoplasmic reticulum membrane|integral component of lumenal side of endoplasmic reticulum membrane	--	--	SPPL4
Prupe.6G235600	1.6375324789877e-29	0.0104693923672335	0.717	0.83	3.1149142815304e-25	Skin/Exocarp_Mesocarp	0.864	Prupe.6G235600_v2.0.a1	Prupe.6G235600	ethylene-insensitive protein 2 isoform X1	--	GO:0001736,GO:0002237,GO:0003729,GO:0005384,GO:0005634,GO:0005789,GO:0006970,GO:0009408,GO:0009651,GO:0009734,GO:0009736,GO:0009789,GO:0009871,GO:0009873,GO:0009926,GO:0010087,GO:0010119,GO:0010150,GO:0010182,GO:0015086,GO:0016021,GO:0031348,GO:0042742,GO:0048765,GO:0050832,GO:0051301,GO:0052544,GO:0071281	establishment of planar polarity|response to molecule of bacterial origin|mRNA binding|manganese ion transmembrane transporter activity|nucleus|endoplasmic reticulum membrane|response to osmotic stress|response to heat|response to salt stress|auxin-activated signaling pathway|cytokinin-activated signaling pathway|positive regulation of abscisic acid-activated signaling pathway|jasmonic acid and e…	--	--	--
Prupe.1G265200	2.01423971995219e-29	0.0768442042985467	0.827	0.891	3.83148679529306e-25	Skin/Exocarp_Mesocarp	0.928	Prupe.1G265200_v2.0.a1	Prupe.1G265200	hypothetical protein PRUPE_1G265200	--	--	--	--	--	--
Prupe.6G100100	2.71916948864108e-29	0.19679424861513	0.426	0.277	5.17240420129307e-25	Skin/Exocarp_Mesocarp	1.538	Prupe.6G100100_v2.0.a1	Prupe.6G100100	hypothetical protein PRUPE_6G100100	--	GO:0004359,GO:0005829,GO:0006541,GO:0008614,GO:0036381,GO:0042819,GO:0042823,GO:0046982,GO:1903600	glutaminase activity|cytosol|glutamine metabolic process|pyridoxine metabolic process|pyridoxal 5'-phosphate synthase (glutamine hydrolysing) activity|vitamin B6 biosynthetic process|pyridoxal phosphate biosynthetic process|protein heterodimerization activity|glutaminase complex	--	--	--
Prupe.1G522800	2.73955292546508e-29	0.232735294967761	0.186	0.072	5.21117757481968e-25	Skin/Exocarp_Mesocarp	2.583	Prupe.1G522800_v2.0.a1	Prupe.1G522800	hypothetical protein PRUPE_1G522800	--	--	--	--	--	--
Prupe.3G003200	2.74197408649741e-29	0.183832387939401	0.351	0.199	5.21578310733537e-25	Skin/Exocarp_Mesocarp	1.764	Prupe.3G003200_v2.0.a1	Prupe.3G003200	hypothetical protein PRUPE_3G003200	--	GO:0005887,GO:0009705,GO:0022841,GO:0046872,GO:0071805	integral component of plasma membrane|plant-type vacuole membrane|potassium ion leak channel activity|metal ion binding|potassium ion transmembrane transport	--	--	--
Prupe.8G206400	2.74804509323667e-29	0.148852068700758	0.213	0.098	5.22733137635479e-25	Skin/Exocarp_Mesocarp	2.173	Prupe.8G206400_v2.0.a1	Prupe.8G206400	hypothetical protein PRUPE_8G206400	--	GO:0003988,GO:0005730,GO:0005739,GO:0005774,GO:0005777,GO:0006635,GO:0009507,GO:0009514,GO:0009611,GO:0009695,GO:0009789,GO:0010111,GO:0010124,GO:0016020,GO:0031408	acetyl-CoA C-acyltransferase activity|nucleolus|mitochondrion|vacuolar membrane|peroxisome|fatty acid beta-oxidation|chloroplast|glyoxysome|response to wounding|jasmonic acid biosynthetic process|positive regulation of abscisic acid-activated signaling pathway|glyoxysome organization|phenylacetate catabolic process|membrane|oxylipin biosynthetic process	--	--	--
Prupe.1G499700	3.13345069036042e-29	0.000498463082514888	0.461	0.56	5.96044990320359e-25	Skin/Exocarp_Mesocarp	0.823	Prupe.1G499700_v2.0.a1	Prupe.1G499700	UDP-galactose transporter 1	--	GO:0000139,GO:0005794,GO:0008643,GO:0015780,GO:0016021	Golgi membrane|Golgi apparatus|carbohydrate transport|nucleotide-sugar transmembrane transport|integral component of membrane	--	--	UDP-GALT1
Prupe.8G076800	3.29359558022509e-29	0.0941858613505334	0.133	0.085	6.26507751270417e-25	Skin/Exocarp_Mesocarp	1.565	Prupe.8G076800_v2.0.a1	Prupe.8G076800	hypothetical protein PRUPE_8G076800	--	GO:0006782,GO:0008883,GO:0009507,GO:0015995,GO:0050661	protoporphyrinogen IX biosynthetic process|glutamyl-tRNA reductase activity|chloroplast|chlorophyll biosynthetic process|NADP binding	--	--	--
Prupe.4G040600	3.44699114403597e-29	0.190160382561611	0.384	0.251	6.55686655418522e-25	Skin/Exocarp_Mesocarp	1.53	Prupe.4G040600_v2.0.a1	Prupe.4G040600	hypothetical protein PRUPE_4G040600	--	GO:0003677,GO:0004386,GO:0005524,GO:0005634,GO:0006325,GO:0046872,GO:0080188	DNA binding|helicase activity|ATP binding|nucleus|chromatin organization|metal ion binding|RNA-directed DNA methylation	--	--	--
Prupe.7G113400	3.48877014752991e-29	0.126077585224954	0.822	0.843	6.63633857463139e-25	Skin/Exocarp_Mesocarp	0.975	Prupe.7G113400_v2.0.a1	Prupe.7G113400	zinc finger A20 and AN1 domain-containing stress-associated protein 6	--	GO:0003677,GO:0008270	DNA binding|zinc ion binding	--	--	--
Prupe.2G121400	3.64289841100427e-29	0.0865577405151511	0.494	0.516	6.92952135741233e-25	Skin/Exocarp_Mesocarp	0.957	Prupe.2G121400_v2.0.a1	Prupe.2G121400	hypothetical protein PRUPE_2G121400	--	GO:0000418,GO:0003677,GO:0003899,GO:0005665,GO:0005666,GO:0005736,GO:0006360,GO:0006366,GO:0006383	RNA polymerase IV complex|DNA binding|DNA-directed 5'-3' RNA polymerase activity|RNA polymerase II, core complex|RNA polymerase III complex|RNA polymerase I complex|transcription by RNA polymerase I|transcription by RNA polymerase II|transcription by RNA polymerase III	--	--	--
Prupe.6G091300	3.68282532735186e-29	0.0299348174218378	0.561	0.655	7.00547033768871e-25	Skin/Exocarp_Mesocarp	0.856	Prupe.6G091300_v2.0.a1	Prupe.6G091300	uncharacterized protein LOC18775447 isoform X1	--	GO:0000289,GO:0003723,GO:0004842,GO:0005634,GO:0005829,GO:0010629,GO:0016567,GO:0030014,GO:0030015,GO:0046872,GO:0061630,GO:0070647	nuclear-transcribed mRNA poly(A) tail shortening|RNA binding|ubiquitin-protein transferase activity|nucleus|cytosol|negative regulation of gene expression|protein ubiquitination|CCR4-NOT complex|CCR4-NOT core complex|metal ion binding|ubiquitin protein ligase activity|protein modification by small protein conjugation or removal	--	--	--
Prupe.5G034500	3.86112948075251e-29	0.226386303174673	0.46	0.311	7.34464049828743e-25	Skin/Exocarp_Mesocarp	1.479	Prupe.5G034500_v2.0.a1	Prupe.5G034500	hypothetical protein PRUPE_5G034500	--	--	--	--	--	--
Prupe.6G227100	4.16586709007402e-29	0.133703162825347	0.145	0.045	7.9243123787388e-25	Skin/Exocarp_Mesocarp	3.222	Prupe.6G227100_v2.0.a1	Prupe.6G227100	hypothetical protein PRUPE_6G227100	--	GO:0004497,GO:0005506,GO:0016021,GO:0016705,GO:0020037	monooxygenase activity|iron ion binding|integral component of membrane|oxidoreductase activity, acting on paired donors, with incorporation or reduction of molecular oxygen|heme binding	--	--	--
Prupe.2G301500	4.1751732725759e-29	0.192877251425678	0.459	0.294	7.94201459909388e-25	Skin/Exocarp_Mesocarp	1.561	Prupe.2G301500_v2.0.a1	Prupe.2G301500	hypothetical protein PRUPE_2G301500	MYB-related	GO:0003677,GO:0003700,GO:0005634,GO:0009651,GO:0009723,GO:0009737,GO:0009739,GO:0009751,GO:0009753,GO:0042752,GO:0046686	DNA binding|DNA-binding transcription factor activity|nucleus|response to salt stress|response to ethylene|response to abscisic acid|response to gibberellin|response to salicylic acid|response to jasmonic acid|regulation of circadian rhythm|response to cadmium ion	--	--	--
Prupe.4G027700	4.21856759395677e-29	0.144926597907498	0.17	0.078	8.02455927722456e-25	Skin/Exocarp_Mesocarp	2.179	Prupe.4G027700_v2.0.a1	Prupe.4G027700	hypothetical protein PRUPE_4G027700	--	--	--	--	--	CRK11
Prupe.5G143100	5.05865367569748e-29	0.0670099340584455	0.56	0.609	9.62257102191175e-25	Skin/Exocarp_Mesocarp	0.92	Prupe.5G143100_v2.0.a1	Prupe.5G143100	hypothetical protein PRUPE_5G143100	B3-ARF	GO:0003677,GO:0005634,GO:0006355,GO:0009734,GO:0009835,GO:0009836,GO:0009911,GO:0042803,GO:0046982	DNA binding|nucleus|regulation of transcription, DNA-templated|auxin-activated signaling pathway|fruit ripening|fruit ripening, climacteric|positive regulation of flower development|protein homodimerization activity|protein heterodimerization activity	--	--	--
Prupe.8G057600	5.46416966618609e-29	0.189260354267982	0.39	0.228	1.03939435390192e-24	Skin/Exocarp_Mesocarp	1.711	Prupe.8G057600_v2.0.a1	Prupe.8G057600	calcium-dependent protein kinase 11	--	GO:0004672,GO:0004683,GO:0005509,GO:0005524,GO:0005634,GO:0005737,GO:0005829,GO:0009738,GO:0009789,GO:0009931,GO:0018105,GO:0035556	protein kinase activity|calmodulin-dependent protein kinase activity|calcium ion binding|ATP binding|nucleus|cytoplasm|cytosol|abscisic acid-activated signaling pathway|positive regulation of abscisic acid-activated signaling pathway|calcium-dependent protein serine/threonine kinase activity|peptidyl-serine phosphorylation|intracellular signal transduction	--	--	--
Prupe.3G250600	6.36330839945372e-29	0.112552044614586	0.186	0.102	1.21042852374409e-24	Skin/Exocarp_Mesocarp	1.824	Prupe.3G250600_v2.0.a1	Prupe.3G250600	hypothetical protein PRUPE_3G250600	--	GO:0000095,GO:0005743,GO:0006826,GO:0009507,GO:0009536,GO:0009706,GO:0009941,GO:0010039,GO:0016021	S-adenosyl-L-methionine transmembrane transporter activity|mitochondrial inner membrane|iron ion transport|chloroplast|plastid|chloroplast inner membrane|chloroplast envelope|response to iron ion|integral component of membrane	--	--	--
Prupe.7G113700	6.46279396870619e-29	0.142037942063238	0.822	0.826	1.22935266872729e-24	Skin/Exocarp_Mesocarp	0.995	Prupe.7G113700_v2.0.a1	Prupe.7G113700	uridine nucleosidase 1	--	GO:0005829,GO:0006152,GO:0006218,GO:0008477,GO:0045437,GO:0047622,GO:0047724,GO:0072585	cytosol|purine nucleoside catabolic process|uridine catabolic process|purine nucleosidase activity|uridine nucleosidase activity|adenosine nucleosidase activity|inosine nucleosidase activity|xanthosine nucleotidase activity	--	--	--
Prupe.4G042600	7.193746144186e-29	0.0465069004874455	0.555	0.634	1.36839439154706e-24	Skin/Exocarp_Mesocarp	0.875	Prupe.4G042600_v2.0.a1	Prupe.4G042600	hypothetical protein PRUPE_4G042600	--	GO:0000245,GO:0000398,GO:0003723,GO:0005634,GO:0005686,GO:0005737,GO:0071004,GO:0071013,GO:0071014	spliceosomal complex assembly|mRNA splicing, via spliceosome|RNA binding|nucleus|U2 snRNP|cytoplasm|U2-type prespliceosome|catalytic step 2 spliceosome|post-mRNA release spliceosomal complex	--	--	--
Prupe.2G028600	7.68858884684057e-29	0.173322546145834	0.289	0.143	1.46252337044601e-24	Skin/Exocarp_Mesocarp	2.021	Prupe.2G028600_v2.0.a1	Prupe.2G028600	probable inactive purple acid phosphatase 27	--	GO:0003993,GO:0005576,GO:0046872	acid phosphatase activity|extracellular region|metal ion binding	--	--	--
Prupe.7G079000	1.38879000259057e-28	0.182667806868165	0.322	0.175	2.64175634292779e-24	Skin/Exocarp_Mesocarp	1.84	Prupe.7G079000_v2.0.a1	Prupe.7G079000	hypothetical protein PRUPE_7G079000	--	--	--	--	--	--
Prupe.4G098300	1.44860719454773e-28	0.105814620067956	0.117	0.031	2.7555406054687e-24	Skin/Exocarp_Mesocarp	3.774	Prupe.4G098300_v2.0.a1	Prupe.4G098300	berberine bridge enzyme-like 21	--	GO:0005618,GO:0005886,GO:0016899,GO:0048046,GO:0071949	cell wall|plasma membrane|oxidoreductase activity, acting on the CH-OH group of donors, oxygen as acceptor|apoplast|FAD binding	--	--	--
Prupe.4G080700	1.57907386005841e-28	0.108874222511217	0.23	0.117	3.00371429660311e-24	Skin/Exocarp_Mesocarp	1.966	Prupe.4G080700_v2.0.a1	Prupe.4G080700	hypothetical protein PRUPE_4G080700	--	GO:0009686,GO:0045543,GO:0046872	gibberellin biosynthetic process|gibberellin 2-beta-dioxygenase activity|metal ion binding	--	--	--
Prupe.4G272100	1.5812097945528e-28	0.208918309608181	0.458	0.309	3.00777727119833e-24	Skin/Exocarp_Mesocarp	1.482	Prupe.4G272100_v2.0.a1	Prupe.4G272100	hypothetical protein PRUPE_4G272100	--	GO:0003826,GO:0003863,GO:0005739,GO:0005947,GO:0009083,GO:0046872	alpha-ketoacid dehydrogenase activity|3-methyl-2-oxobutanoate dehydrogenase (2-methylpropanoyl-transferring) activity|mitochondrion|mitochondrial alpha-ketoglutarate dehydrogenase complex|branched-chain amino acid catabolic process|metal ion binding	--	--	--
Prupe.4G241000	1.70853867175356e-28	0.142006581542551	0.197	0.089	3.24998226140962e-24	Skin/Exocarp_Mesocarp	2.213	Prupe.4G241000_v2.0.a1	Prupe.4G241000	hypothetical protein PRUPE_4G241000	--	GO:0005385,GO:0005886,GO:0016021,GO:0071577	zinc ion transmembrane transporter activity|plasma membrane|integral component of membrane|zinc ion transmembrane transport	--	--	--
Prupe.3G182900	1.81977003596478e-28	0.0133125799895953	0.469	0.554	3.46156656241221e-24	Skin/Exocarp_Mesocarp	0.847	Prupe.3G182900_v2.0.a1	Prupe.3G182900	hypothetical protein PRUPE_3G182900	B3-ARF	GO:0003677,GO:0003700,GO:0005634,GO:0009733,GO:0009734,GO:0009908	DNA binding|DNA-binding transcription factor activity|nucleus|response to auxin|auxin-activated signaling pathway|flower development	--	--	--
Prupe.8G074900	1.8533159222474e-28	0.12817634511506	0.175	0.088	3.525377547299e-24	Skin/Exocarp_Mesocarp	1.989	Prupe.8G074900_v2.0.a1	Prupe.8G074900	hypothetical protein PRUPE_8G074900	--	--	--	--	--	--
Prupe.8G083100	1.87843335677882e-28	0.00163560926586204	0.786	0.882	3.57315593126467e-24	Skin/Exocarp_Mesocarp	0.891	Prupe.8G083100_v2.0.a1	Prupe.8G083100	arginine decarboxylase	--	GO:0006527,GO:0008295,GO:0008792,GO:0033388	arginine catabolic process|spermidine biosynthetic process|arginine decarboxylase activity|putrescine biosynthetic process from arginine	--	--	--
Prupe.3G074300	1.95359514052217e-28	0.136368975269567	0.49	0.443	3.71612867630127e-24	Skin/Exocarp_Mesocarp	1.106	Prupe.3G074300_v2.0.a1	Prupe.3G074300	hypothetical protein PRUPE_3G074300	--	GO:0005737,GO:0017196	cytoplasm|N-terminal peptidyl-methionine acetylation	--	--	EMB2753
Prupe.8G049600	2.00133962465469e-28	0.0105861282169809	0.468	0.557	3.80694823401816e-24	Skin/Exocarp_Mesocarp	0.84	Prupe.8G049600_v2.0.a1	Prupe.8G049600	hypothetical protein PRUPE_8G049600	--	GO:0000070,GO:0000417,GO:0000775,GO:0000790,GO:0003714,GO:0006336,GO:0006351,GO:0030702,GO:0031935	mitotic sister chromatid segregation|HIR complex|chromosome, centromeric region|nuclear chromatin|transcription corepressor activity|DNA replication-independent nucleosome assembly|transcription, DNA-templated|chromatin silencing at centromere|regulation of chromatin silencing	--	--	--
Prupe.2G236100	2.17071846112661e-28	0.190868281991261	0.37	0.234	4.12914065675503e-24	Skin/Exocarp_Mesocarp	1.581	Prupe.2G236100_v2.0.a1	Prupe.2G236100	hypothetical protein PRUPE_2G236100	--	GO:0004674,GO:0005524,GO:0045087	protein serine/threonine kinase activity|ATP binding|innate immune response	--	--	--
Prupe.6G073400	2.30516413346815e-28	0.182831999737402	0.341	0.197	4.38488321468311e-24	Skin/Exocarp_Mesocarp	1.731	Prupe.6G073400_v2.0.a1	Prupe.6G073400	hypothetical protein PRUPE_6G073400	GRAS	GO:0003700,GO:0005634,GO:0005829,GO:0006355,GO:0009410,GO:0010200,GO:0043565,GO:0045893	DNA-binding transcription factor activity|nucleus|cytosol|regulation of transcription, DNA-templated|response to xenobiotic stimulus|response to chitin|sequence-specific DNA binding|positive regulation of transcription, DNA-templated	--	--	--
Prupe.5G231800	2.32095284434069e-28	0.167299755672941	0.282	0.156	4.41491650050487e-24	Skin/Exocarp_Mesocarp	1.808	Prupe.5G231800_v2.0.a1	Prupe.5G231800	hypothetical protein PRUPE_5G231800	--	GO:0004674,GO:0004712,GO:0005524,GO:0005634,GO:0009651,GO:0010182	protein serine/threonine kinase activity|protein serine/threonine/tyrosine kinase activity|ATP binding|nucleus|response to salt stress|sugar mediated signaling pathway	--	--	SIS8
Prupe.8G111600	2.32824174324589e-28	0.205648437188056	0.414	0.244	4.42878144400232e-24	Skin/Exocarp_Mesocarp	1.697	Prupe.8G111600_v2.0.a1	Prupe.8G111600	hypothetical protein PRUPE_8G111600	--	--	--	--	--	--
Prupe.7G183800	2.53213694400912e-28	0.144201429741287	0.286	0.203	4.81663089489416e-24	Skin/Exocarp_Mesocarp	1.409	Prupe.7G183800_v2.0.a1	Prupe.7G183800	hypothetical protein PRUPE_7G183800	--	GO:0003333,GO:0005774,GO:0015171,GO:0015175,GO:0015804,GO:0016021	amino acid transmembrane transport|vacuolar membrane|amino acid transmembrane transporter activity|neutral amino acid transmembrane transporter activity|neutral amino acid transport|integral component of membrane	--	--	--
Prupe.6G101300	2.5566622281955e-28	0.0986628970573994	0.126	0.035	4.86328289047349e-24	Skin/Exocarp_Mesocarp	3.6	Prupe.6G101300_v2.0.a1	Prupe.6G101300	hypothetical protein PRUPE_6G101300	--	--	--	--	--	--
Prupe.2G162700	3.37706044756575e-28	0.188004150467377	0.428	0.268	6.42384438335957e-24	Skin/Exocarp_Mesocarp	1.597	Prupe.2G162700_v2.0.a1	Prupe.2G162700	hypothetical protein PRUPE_2G162700	--	GO:0009507,GO:0009706,GO:0015386,GO:0016020,GO:0016021	chloroplast|chloroplast inner membrane|potassium:proton antiporter activity|membrane|integral component of membrane	--	--	KEA1
Prupe.3G108900	4.02297860643742e-28	0.167901387220159	0.281	0.149	7.65250990516526e-24	Skin/Exocarp_Mesocarp	1.886	Prupe.3G108900_v2.0.a1	Prupe.3G108900	hypothetical protein PRUPE_3G108900	--	GO:0005793,GO:0008643,GO:0015786,GO:0016021	endoplasmic reticulum-Golgi intermediate compartment|carbohydrate transport|UDP-glucose transmembrane transport|integral component of membrane	--	--	--
Prupe.8G200900	4.0811650502715e-28	0.138513455976764	0.186	0.073	7.76319215862645e-24	Skin/Exocarp_Mesocarp	2.548	Prupe.8G200900_v2.0.a1	Prupe.8G200900	hypothetical protein PRUPE_8G200900	--	GO:0004553,GO:0005618,GO:0010411,GO:0016762,GO:0042546,GO:0048046,GO:0071555	hydrolase activity, hydrolyzing O-glycosyl compounds|cell wall|xyloglucan metabolic process|xyloglucan:xyloglucosyl transferase activity|cell wall biogenesis|apoplast|cell wall organization	--	--	--
Prupe.5G034400	4.30815427216207e-28	0.111813356439168	0.128	0.055	8.19497105650668e-24	Skin/Exocarp_Mesocarp	2.327	Prupe.5G034400_v2.0.a1	Prupe.5G034400	hypothetical protein PRUPE_5G034400	--	--	--	--	--	--
Prupe.3G146300	4.3682284804201e-28	0.0177753348571069	0.495	0.582	8.30924421545512e-24	Skin/Exocarp_Mesocarp	0.851	Prupe.3G146300_v2.0.a1	Prupe.3G146300	protein ABHD17B isoform X1	--	GO:0005783,GO:0005886,GO:0008236,GO:0016021,GO:0019866,GO:0048364	endoplasmic reticulum|plasma membrane|serine-type peptidase activity|integral component of membrane|organelle inner membrane|root development	--	--	--
Prupe.8G186700	5.30459025550307e-28	0.161345677473161	0.373	0.292	1.00903915840179e-23	Skin/Exocarp_Mesocarp	1.277	Prupe.8G186700_v2.0.a1	Prupe.8G186700	probably inactive leucine-rich repeat receptor-like protein kinase At5g48380	--	--	--	--	--	--
Prupe.4G149500	5.40558792703487e-28	0.13763935955272	0.171	0.092	1.02825093548057e-23	Skin/Exocarp_Mesocarp	1.859	Prupe.4G149500_v2.0.a1	Prupe.4G149500	uncharacterized endoplasmic reticulum membrane protein YGL010W	--	GO:0005783,GO:0030176,GO:0046521	endoplasmic reticulum|integral component of endoplasmic reticulum membrane|sphingoid catabolic process	--	--	--
Prupe.4G263900	6.66186159897029e-28	0.192437107846076	0.402	0.246	1.26721931335613e-23	Skin/Exocarp_Mesocarp	1.634	Prupe.4G263900_v2.0.a1	Prupe.4G263900	hypothetical protein PRUPE_4G263900	--	GO:0016021,GO:0031969	integral component of membrane|chloroplast membrane	--	--	--
Prupe.7G194800	7.22528805462602e-28	0.129493739222116	0.853	0.878	1.37439429375096e-23	Skin/Exocarp_Mesocarp	0.972	Prupe.7G194800_v2.0.a1	Prupe.7G194800	jasmonate-zim-domain protein 1	Tify	GO:0005634,GO:0009555,GO:0009611,GO:0009753,GO:0009867,GO:0009908,GO:0031347,GO:0042742,GO:1900067,GO:2000022	nucleus|pollen development|response to wounding|response to jasmonic acid|jasmonic acid mediated signaling pathway|flower development|regulation of defense response|defense response to bacterium|regulation of cellular response to alkaline pH|regulation of jasmonic acid mediated signaling pathway	--	--	--
Prupe.1G523100	7.94269949165558e-28	0.169040284273412	0.303	0.166	1.51086029730273e-23	Skin/Exocarp_Mesocarp	1.825	Prupe.1G523100_v2.0.a1	Prupe.1G523100	queuine tRNA-ribosyltransferase catalytic subunit 1 isoform X2	--	GO:0005634,GO:0005829,GO:0008479,GO:0046872,GO:0101030	nucleus|cytosol|queuine tRNA-ribosyltransferase activity|metal ion binding|tRNA-guanine transglycosylation	--	--	--
Prupe.2G007800	8.24206918830786e-28	0.0679485988817888	0.434	0.462	1.56780640099992e-23	Skin/Exocarp_Mesocarp	0.939	Prupe.2G007800_v2.0.a1	Prupe.2G007800	clustered mitochondria protein isoform X1	--	GO:0005737,GO:0048312	cytoplasm|intracellular distribution of mitochondria	--	--	--
Prupe.8G245000	8.49174005809332e-28	0.159672063307175	0.289	0.161	1.61529879385051e-23	Skin/Exocarp_Mesocarp	1.795	Prupe.8G245000_v2.0.a1	Prupe.8G245000	hypothetical protein PRUPE_8G245000	--	GO:0009698,GO:0016020,GO:0016592,GO:2000762	phenylpropanoid metabolic process|membrane|mediator complex|regulation of phenylpropanoid metabolic process	--	--	--
Prupe.5G188000	9.07449214496722e-28	0.159241010930782	0.944	0.926	1.72614989581566e-23	Skin/Exocarp_Mesocarp	1.019	Prupe.5G188000_v2.0.a1	Prupe.5G188000	putative WRKY transcription factor 61	--	GO:0000209,GO:0004842,GO:0005524,GO:0005829,GO:0006281,GO:0006511,GO:0010228,GO:0033523,GO:0043161,GO:0061631	protein polyubiquitination|ubiquitin-protein transferase activity|ATP binding|cytosol|DNA repair|ubiquitin-dependent protein catabolic process|vegetative to reproductive phase transition of meristem|histone H2B ubiquitination|proteasome-mediated ubiquitin-dependent protein catabolic process|ubiquitin conjugating enzyme activity	--	--	--
Prupe.3G184900	1.03019266582861e-27	0.191078594642823	0.384	0.22	1.95963248893919e-23	Skin/Exocarp_Mesocarp	1.745	Prupe.3G184900_v2.0.a1	Prupe.3G184900	hypothetical protein PRUPE_3G184900	--	GO:0035251	UDP-glucosyltransferase activity	--	--	--
Prupe.5G240300	1.08370786559165e-27	0.186921713624404	0.899	0.877	2.06142910192844e-23	Skin/Exocarp_Mesocarp	1.025	Prupe.5G240300_v2.0.a1	Prupe.5G240300	hypothetical protein PRUPE_5G240300	--	GO:0004351,GO:0005516,GO:0005634,GO:0005829,GO:0006538,GO:0030170	glutamate decarboxylase activity|calmodulin binding|nucleus|cytosol|glutamate catabolic process|pyridoxal phosphate binding	--	--	--
Prupe.2G164100	1.11770286718495e-27	0.194542435587934	0.446	0.286	2.12609439395921e-23	Skin/Exocarp_Mesocarp	1.559	Prupe.2G164100_v2.0.a1	Prupe.2G164100	uncharacterized protein LOC18786106	--	--	--	--	--	--
Prupe.8G267400	1.16854135376585e-27	0.177189199616369	0.381	0.23	2.22279936313341e-23	Skin/Exocarp_Mesocarp	1.657	Prupe.8G267400_v2.0.a1	Prupe.8G267400	nicotinamide adenine dinucleotide transporter 1, chloroplastic	--	GO:0005739,GO:0015297,GO:0016021,GO:0031969,GO:0035352,GO:0043132,GO:0051724	mitochondrion|antiporter activity|integral component of membrane|chloroplast membrane|NAD transmembrane transport|NAD transport|NAD transmembrane transporter activity	--	--	--
Prupe.5G166600	1.26585315607166e-27	0.0335906942140116	0.646	0.738	2.40790587347952e-23	Skin/Exocarp_Mesocarp	0.875	Prupe.5G166600_v2.0.a1	Prupe.5G166600	DEAD-box ATP-dependent RNA helicase 20 isoform X2	--	GO:0000184,GO:0003729,GO:0004386,GO:0005524,GO:0005634,GO:0006364	nuclear-transcribed mRNA catabolic process, nonsense-mediated decay|mRNA binding|helicase activity|ATP binding|nucleus|rRNA processing	--	--	--
Prupe.4G115900	1.34094143234142e-27	0.0596997188279328	0.51	0.557	2.55073879259985e-23	Skin/Exocarp_Mesocarp	0.916	Prupe.4G115900_v2.0.a1	Prupe.4G115900	hypothetical protein PRUPE_4G115900	--	GO:0005507,GO:0005524,GO:0005768,GO:0005794,GO:0005802,GO:0009723,GO:0009873,GO:0010119,GO:0016021,GO:0043682	copper ion binding|ATP binding|endosome|Golgi apparatus|trans-Golgi network|response to ethylene|ethylene-activated signaling pathway|regulation of stomatal movement|integral component of membrane|copper-transporting ATPase activity	ko04016	MAPK signaling pathway - plant	--
Prupe.1G549100	1.575091574957e-27	0.146105168407669	0.178	0.082	2.99613919388321e-23	Skin/Exocarp_Mesocarp	2.171	Prupe.1G549100_v2.0.a1	Prupe.1G549100	hypothetical protein PRUPE_1G549100	--	GO:0005737,GO:0009611,GO:0010181,GO:0016629,GO:0031408	cytoplasm|response to wounding|FMN binding|12-oxophytodienoate reductase activity|oxylipin biosynthetic process	--	--	--
Prupe.8G238300	1.62877711415956e-27	0.191412521509603	0.816	0.784	3.09825982655431e-23	Skin/Exocarp_Mesocarp	1.041	Prupe.8G238300_v2.0.a1	Prupe.8G238300	hypothetical protein PRUPE_8G238300	--	GO:0009744,GO:0009749,GO:0042594,GO:0046872	response to sucrose|response to glucose|response to starvation|metal ion binding	--	--	--
Prupe.4G012300	1.80375895649605e-27	0.00925461218429913	0.481	0.577	3.43111028704679e-23	Skin/Exocarp_Mesocarp	0.834	Prupe.4G012300_v2.0.a1	Prupe.4G012300	mitochondrial pyruvate carrier 4	--	GO:0005739,GO:0006850,GO:0031305,GO:0050833	mitochondrion|mitochondrial pyruvate transmembrane transport|integral component of mitochondrial inner membrane|pyruvate transmembrane transporter activity	--	--	--
Prupe.2G237100	1.9207967865636e-27	0.0242975214703651	0.495	0.575	3.65373964740128e-23	Skin/Exocarp_Mesocarp	0.861	Prupe.2G237100_v2.0.a1	Prupe.2G237100	hypothetical protein PRUPE_2G237100	--	GO:0000723,GO:0000781,GO:0003677,GO:0003691,GO:0005634,GO:0042162	telomere maintenance|chromosome, telomeric region|DNA binding|double-stranded telomeric DNA binding|nucleus|telomeric DNA binding	--	--	--
Prupe.3G214800	2.02341781812471e-27	0.118468174181103	0.17	0.065	3.84894537363683e-23	Skin/Exocarp_Mesocarp	2.615	Prupe.3G214800_v2.0.a1	Prupe.3G214800	hypothetical protein PRUPE_3G214800	WRKY	GO:0003700,GO:0005634,GO:0009873,GO:0010200,GO:0016036,GO:0043565,GO:0044212,GO:0045892,GO:0080169	DNA-binding transcription factor activity|nucleus|ethylene-activated signaling pathway|response to chitin|cellular response to phosphate starvation|sequence-specific DNA binding|transcription regulatory region DNA binding|negative regulation of transcription, DNA-templated|cellular response to boron-containing substance deprivation	--	--	--
Prupe.4G000700	2.22866000288964e-27	0.196410891636755	0.46	0.313	4.23935705749666e-23	Skin/Exocarp_Mesocarp	1.47	Prupe.4G000700_v2.0.a1	Prupe.4G000700	myb family transcription factor PHL7 isoform X1	GARP-G2-like	GO:0003677,GO:0003700,GO:0005634,GO:0006355	DNA binding|DNA-binding transcription factor activity|nucleus|regulation of transcription, DNA-templated	--	--	--
Prupe.7G248100	2.26521526929162e-27	0.0640401126173034	0.776	0.849	4.30889248524653e-23	Skin/Exocarp_Mesocarp	0.914	Prupe.7G248100_v2.0.a1	Prupe.7G248100	hypothetical protein PRUPE_7G248100	--	--	--	--	--	--
Prupe.7G188700	2.35397009060054e-27	0.115144407581559	0.165	0.082	4.47772190634035e-23	Skin/Exocarp_Mesocarp	2.012	Prupe.7G188700_v2.0.a1	Prupe.7G188700	hypothetical protein PRUPE_7G188700	--	--	--	--	--	--
Prupe.3G103700	2.45084160980573e-27	0.135299700367802	0.897	0.913	4.66199091017245e-23	Skin/Exocarp_Mesocarp	0.982	Prupe.3G103700_v2.0.a1	Prupe.3G103700	hypothetical protein PRUPE_3G103700	--	GO:0005634,GO:0009909	nucleus|regulation of flower development	--	--	--
Prupe.4G051500	2.63494915098949e-27	0.157925328744373	0.291	0.174	5.0122002750122e-23	Skin/Exocarp_Mesocarp	1.672	Prupe.4G051500_v2.0.a1	Prupe.4G051500	hypothetical protein PRUPE_4G051500	--	GO:0005886,GO:0006955,GO:0008219,GO:0009626,GO:0009651,GO:0010337,GO:0052542	plasma membrane|immune response|cell death|plant-type hypersensitive response|response to salt stress|regulation of salicylic acid metabolic process|defense response by callose deposition	--	--	--
Prupe.4G072300	2.67059972086074e-27	0.197878781601799	0.391	0.252	5.08001478902131e-23	Skin/Exocarp_Mesocarp	1.552	Prupe.4G072300_v2.0.a1	Prupe.4G072300	hypothetical protein PRUPE_4G072300	--	GO:0005886,GO:0008643,GO:0016021	plasma membrane|carbohydrate transport|integral component of membrane	--	--	--
Prupe.7G133100	2.77573091632066e-27	0.185280150232057	0.855	0.867	5.27999534902517e-23	Skin/Exocarp_Mesocarp	0.986	Prupe.7G133100_v2.0.a1	Prupe.7G133100	hypothetical protein PRUPE_7G133100	--	GO:0009507,GO:0009540,GO:0009688,GO:0016020,GO:0071949	chloroplast|zeaxanthin epoxidase [overall] activity|abscisic acid biosynthetic process|membrane|FAD binding	--	--	ZEP
Prupe.2G160000	3.62107065196464e-27	0.165348837810774	0.271	0.143	6.88800059416714e-23	Skin/Exocarp_Mesocarp	1.895	Prupe.2G160000_v2.0.a1	Prupe.2G160000	PREDICTED: NAD-dependent malic enzyme 59 kDa isoform, mitochondrial isoform X2	--	GO:0004470,GO:0004471,GO:0005524,GO:0005739,GO:0006090,GO:0006108,GO:0008270,GO:0009507,GO:0042803,GO:0050897,GO:0051287	malic enzyme activity|malate dehydrogenase (decarboxylating) (NAD+) activity|ATP binding|mitochondrion|pyruvate metabolic process|malate metabolic process|zinc ion binding|chloroplast|protein homodimerization activity|cobalt ion binding|NAD binding	ko00620,ko00710	Pyruvate metabolism|Carbon fixation in photosynthetic organisms	--
Prupe.1G507900	3.66164822962445e-27	0.121232551260793	0.176	0.098	6.96518726239163e-23	Skin/Exocarp_Mesocarp	1.796	Prupe.1G507900_v2.0.a1	Prupe.1G507900	phosphopantothenate--cysteine ligase 2	--	GO:0004632,GO:0015937	phosphopantothenate--cysteine ligase activity|coenzyme A biosynthetic process	ko00770	Pantothenate and CoA biosynthesis	--
Prupe.6G307500	3.86443925830435e-27	0.0708854684106037	0.737	0.807	7.35093635714653e-23	Skin/Exocarp_Mesocarp	0.913	Prupe.6G307500_v2.0.a1	Prupe.6G307500	PREDICTED: pyrrolidone-carboxylate peptidase	--	--	--	--	--	--
Prupe.8G255400	3.90441808907815e-27	0.04520102092843	0.477	0.534	7.42698408904446e-23	Skin/Exocarp_Mesocarp	0.893	Prupe.8G255400_v2.0.a1	Prupe.8G255400	uncharacterized protein LOC18767729	--	--	--	--	--	--
Prupe.1G506100	5.10020361431334e-27	0.00348449702053544	0.48	0.58	9.70160731514683e-23	Skin/Exocarp_Mesocarp	0.828	Prupe.1G506100_v2.0.a1	Prupe.1G506100	uncharacterized protein LOC18790221 isoform X2	--	GO:0000785,GO:0005634,GO:0005737,GO:0005886,GO:0006355,GO:0009909,GO:0010093,GO:0010314,GO:0018024,GO:0035556,GO:0044212,GO:0046872,GO:0051568	chromatin|nucleus|cytoplasm|plasma membrane|regulation of transcription, DNA-templated|regulation of flower development|specification of floral organ identity|phosphatidylinositol-5-phosphate binding|histone-lysine N-methyltransferase activity|intracellular signal transduction|transcription regulatory region DNA binding|metal ion binding|histone H3-K4 methylation	--	--	--
Prupe.1G141700	5.33462796500962e-27	0.050021120500862	0.857	0.94	1.01475293150413e-22	Skin/Exocarp_Mesocarp	0.912	Prupe.1G141700_v2.0.a1	Prupe.1G141700	CASP-like protein 1D1	--	GO:0005886,GO:0016021,GO:0051539	plasma membrane|integral component of membrane|4 iron, 4 sulfur cluster binding	--	--	--
Prupe.5G222100	6.39275549273952e-27	0.193258752438995	0.431	0.273	1.21602994982891e-22	Skin/Exocarp_Mesocarp	1.579	Prupe.5G222100_v2.0.a1	Prupe.5G222100	hypothetical protein PRUPE_5G222100	--	--	--	--	--	--
Prupe.1G114600	6.86357463912561e-27	0.184039432343636	0.378	0.247	1.30558916785447e-22	Skin/Exocarp_Mesocarp	1.53	Prupe.1G114600_v2.0.a1	Prupe.1G114600	flowering time control protein FCA isoform X1	--	GO:0003723,GO:0003729,GO:0005634,GO:0005737,GO:0009908,GO:0030154,GO:1990904	RNA binding|mRNA binding|nucleus|cytoplasm|flower development|cell differentiation|ribonucleoprotein complex	--	--	--
Prupe.1G469000	6.9003470062818e-27	0.133256186628797	0.226	0.102	1.31258400753492e-22	Skin/Exocarp_Mesocarp	2.216	Prupe.1G469000_v2.0.a1	Prupe.1G469000	cysteine-rich receptor-like protein kinase 26	--	--	--	--	--	--
Prupe.6G249800	7.22679002131016e-27	0.0251317927902027	0.733	0.825	1.37467999785362e-22	Skin/Exocarp_Mesocarp	0.888	Prupe.6G249800_v2.0.a1	Prupe.6G249800	hypothetical protein PRUPE_6G249800	--	GO:0000139,GO:0003924,GO:0005525,GO:0005829,GO:0005886,GO:0006886,GO:0006904,GO:0009306,GO:0017157,GO:0032482	Golgi membrane|GTPase activity|GTP binding|cytosol|plasma membrane|intracellular protein transport|vesicle docking involved in exocytosis|protein secretion|regulation of exocytosis|Rab protein signal transduction	--	--	--
Prupe.2G012200	7.72239895332306e-27	0.0507443095104478	0.899	0.947	1.46895472890111e-22	Skin/Exocarp_Mesocarp	0.949	Prupe.2G012200_v2.0.a1	Prupe.2G012200	hypothetical protein PRUPE_2G012200	--	GO:0005743,GO:0016021,GO:0022857	mitochondrial inner membrane|integral component of membrane|transmembrane transporter activity	--	--	--
Prupe.1G449800	8.9387825764545e-27	0.18668849665439	0.411	0.269	1.70033522169318e-22	Skin/Exocarp_Mesocarp	1.528	Prupe.1G449800_v2.0.a1	Prupe.1G449800	hypothetical protein PRUPE_1G449800	--	--	--	--	--	--
Prupe.5G123500	9.82186376976044e-27	0.120778104081768	0.187	0.076	1.86831492628383e-22	Skin/Exocarp_Mesocarp	2.461	Prupe.5G123500_v2.0.a1	Prupe.5G123500	cellulose synthase-like protein G3	--	GO:0000139,GO:0005794,GO:0005802,GO:0005886,GO:0009833,GO:0016021,GO:0016759,GO:0016760,GO:0030244,GO:0071555	Golgi membrane|Golgi apparatus|trans-Golgi network|plasma membrane|plant-type primary cell wall biogenesis|integral component of membrane|cellulose synthase activity|cellulose synthase (UDP-forming) activity|cellulose biosynthetic process|cell wall organization	--	--	--
Prupe.8G003200	1.01641310514164e-26	0.185999273569462	0.436	0.283	1.93342100860042e-22	Skin/Exocarp_Mesocarp	1.541	Prupe.8G003200_v2.0.a1	Prupe.8G003200	hypothetical protein PRUPE_8G003200	--	GO:0003677,GO:0003917,GO:0005730,GO:0006260,GO:0006265,GO:0006338,GO:0007059,GO:0016020,GO:0031298	DNA binding|DNA topoisomerase type I activity|nucleolus|DNA replication|DNA topological change|chromatin remodeling|chromosome segregation|membrane|replication fork protection complex	--	--	--
Prupe.3G252600	1.17377934531169e-26	0.11855260382873	0.309	0.178	2.2327630706519e-22	Skin/Exocarp_Mesocarp	1.736	Prupe.3G252600_v2.0.a1	Prupe.3G252600	hypothetical protein PRUPE_3G252600	TCP	GO:0003700,GO:0005634,GO:0006355,GO:0009507,GO:0009965,GO:0030154,GO:0031347,GO:0043565,GO:0045962,GO:0048366	DNA-binding transcription factor activity|nucleus|regulation of transcription, DNA-templated|chloroplast|leaf morphogenesis|cell differentiation|regulation of defense response|sequence-specific DNA binding|positive regulation of development, heterochronic|leaf development	--	--	--
Prupe.6G182400	1.32073167912648e-26	0.12443409562391	0.731	0.762	2.51229580003438e-22	Skin/Exocarp_Mesocarp	0.959	Prupe.6G182400_v2.0.a1	Prupe.6G182400	probable trehalose-phosphate phosphatase J	--	GO:0004805,GO:0005634,GO:0005730,GO:0005992,GO:0046686	trehalose-phosphatase activity|nucleus|nucleolus|trehalose biosynthetic process|response to cadmium ion	--	--	TPPJ
Prupe.3G183500	1.3279088863732e-26	0.0920443601449219	0.546	0.565	2.5259482836591e-22	Skin/Exocarp_Mesocarp	0.966	Prupe.3G183500_v2.0.a1	Prupe.3G183500	hypothetical protein PRUPE_3G183500	--	GO:0003677,GO:0005634,GO:0009301,GO:0009734,GO:0009926,GO:0009942,GO:0009945,GO:0010014,GO:0010311,GO:0043697,GO:0060184,GO:0071365,GO:0071368,GO:1905392	DNA binding|nucleus|snRNA transcription|auxin-activated signaling pathway|auxin polar transport|longitudinal axis specification|radial axis specification|meristem initiation|lateral root formation|cell dedifferentiation|cell cycle switching|cellular response to auxin stimulus|cellular response to cytokinin stimulus|plant organ morphogenesis	--	--	--
Prupe.8G105800	1.36025224702472e-26	0.0747403050260804	0.522	0.553	2.58747182429042e-22	Skin/Exocarp_Mesocarp	0.944	Prupe.8G105800_v2.0.a1	Prupe.8G105800	hypothetical protein PRUPE_8G105800	--	GO:0009507,GO:0009570,GO:0019288,GO:0046429,GO:0046872,GO:0050992,GO:0051538,GO:0051745	chloroplast|chloroplast stroma|isopentenyl diphosphate biosynthetic process, methylerythritol 4-phosphate pathway|4-hydroxy-3-methylbut-2-en-1-yl diphosphate synthase activity|metal ion binding|dimethylallyl diphosphate biosynthetic process|3 iron, 4 sulfur cluster binding|4-hydroxy-3-methylbut-2-en-1-yl diphosphate reductase activity	ko00900	Terpenoid backbone biosynthesis	--
Prupe.1G331500	1.59333180629433e-26	0.00809966459664457	0.409	0.496	3.03083576193308e-22	Skin/Exocarp_Mesocarp	0.825	Prupe.1G331500_v2.0.a1	Prupe.1G331500	protein TIFY 6B	Tify	GO:0005634,GO:0006952,GO:0009611,GO:0009867,GO:0031347,GO:0042802,GO:2000022	nucleus|defense response|response to wounding|jasmonic acid mediated signaling pathway|regulation of defense response|identical protein binding|regulation of jasmonic acid mediated signaling pathway	--	--	--
Prupe.1G296500	1.74227892042382e-26	0.0407003212432433	0.71	0.791	3.3141629624302e-22	Skin/Exocarp_Mesocarp	0.898	Prupe.1G296500_v2.0.a1	Prupe.1G296500	uncharacterized protein LOC109947915	--	GO:0004497,GO:0005506,GO:0016021,GO:0016705,GO:0020037	monooxygenase activity|iron ion binding|integral component of membrane|oxidoreductase activity, acting on paired donors, with incorporation or reduction of molecular oxygen|heme binding	ko00905	Brassinosteroid biosynthesis	--
Prupe.6G330000	1.78490550761121e-26	0.00408615151565694	0.461	0.564	3.39524725657804e-22	Skin/Exocarp_Mesocarp	0.817	Prupe.6G330000_v2.0.a1	Prupe.6G330000	branched-chain-amino-acid aminotransferase-like protein 1	--	GO:0004084,GO:0005829	branched-chain-amino-acid transaminase activity|cytosol	--	--	--
Prupe.7G242200	1.97231711576343e-26	0.130041145118175	0.204	0.088	3.7517416176052e-22	Skin/Exocarp_Mesocarp	2.318	Prupe.7G242200_v2.0.a1	Prupe.7G242200	hypothetical protein PRUPE_7G242200	--	GO:0000139,GO:0008375,GO:0015020,GO:0016021	Golgi membrane|acetylglucosaminyltransferase activity|glucuronosyltransferase activity|integral component of membrane	--	--	--
Prupe.6G317900	2.14223133319081e-26	0.0966260600557893	0.156	0.062	4.07495244199555e-22	Skin/Exocarp_Mesocarp	2.516	Prupe.6G317900_v2.0.a1	Prupe.6G317900	phospholipase D zeta 1	--	GO:0004630,GO:0006654,GO:0008610,GO:0016042,GO:0031410,GO:0048017,GO:0048364,GO:0070290	phospholipase D activity|phosphatidic acid biosynthetic process|lipid biosynthetic process|lipid catabolic process|cytoplasmic vesicle|inositol lipid-mediated signaling|root development|N-acylphosphatidylethanolamine-specific phospholipase D activity	--	--	PLDP1
Prupe.1G443400	2.47346659487068e-26	0.0308680886048364	0.437	0.506	4.705028156763e-22	Skin/Exocarp_Mesocarp	0.864	Prupe.1G443400_v2.0.a1	Prupe.1G443400	hypothetical protein PRUPE_1G443400	--	GO:0005524,GO:0005739,GO:0006450,GO:0009507,GO:0030956,GO:0032543,GO:0050567,GO:0070681	ATP binding|mitochondrion|regulation of translational fidelity|chloroplast|glutamyl-tRNA(Gln) amidotransferase complex|mitochondrial translation|glutaminyl-tRNA synthase (glutamine-hydrolyzing) activity|glutaminyl-tRNAGln biosynthesis via transamidation	--	--	--
Prupe.6G338500	2.49585672502865e-26	0.18763780507662	0.448	0.301	4.7476186623495e-22	Skin/Exocarp_Mesocarp	1.488	Prupe.6G338500_v2.0.a1	Prupe.6G338500	hypothetical protein PRUPE_6G338500	--	GO:0000291,GO:0000932,GO:0003729,GO:0004534,GO:0005634,GO:0005829,GO:0005844,GO:0006397,GO:0006402,GO:0008270,GO:0009826,GO:0010087,GO:0010286,GO:0010494,GO:0010587,GO:0031087,GO:0040029,GO:0051301,GO:0070370	nuclear-transcribed mRNA catabolic process, exonucleolytic|P-body|mRNA binding|5'-3' exoribonuclease activity|nucleus|cytosol|polysome|mRNA processing|mRNA catabolic process|zinc ion binding|unidimensional cell growth|phloem or xylem histogenesis|heat acclimation|cytoplasmic stress granule|miRNA catabolic process|deadenylation-independent decapping of nuclear-transcribed mRNA|regulation of gene e…	--	--	--
Prupe.5G139900	2.57102823871707e-26	0.198646228831483	0.415	0.251	4.89060991568761e-22	Skin/Exocarp_Mesocarp	1.653	Prupe.5G139900_v2.0.a1	Prupe.5G139900	hypothetical protein PRUPE_5G139900	--	--	--	--	--	--
Prupe.1G344600	2.60857279089152e-26	0.0800432787682791	0.142	0.058	4.96202716283386e-22	Skin/Exocarp_Mesocarp	2.448	Prupe.1G344600_v2.0.a1	Prupe.1G344600	uncharacterized protein LOC18792713 isoform X1	--	--	--	--	--	--
Prupe.1G517600	2.6456538398415e-26	0.00867138076722485	0.436	0.528	5.0325627341465e-22	Skin/Exocarp_Mesocarp	0.826	Prupe.1G517600_v2.0.a1	Prupe.1G517600	hypothetical protein PRUPE_1G517600	--	GO:0004672,GO:0005524,GO:0005634,GO:0005737,GO:0006952,GO:0007623,GO:0009414,GO:0009416,GO:0009583,GO:0009637,GO:0009638,GO:0009640,GO:0009644,GO:0009646,GO:0009785,GO:0009882,GO:0010075,GO:0010114,GO:0010117,GO:0010118,GO:0010218,GO:0010244,GO:0010310,GO:0010343,GO:0010617,GO:0016301,GO:0016604,GO:0016605,GO:0018298,GO:0042752,GO:0042802,GO:0046283,GO:0046777,GO:0046872,GO:0051510,GO:0055114,GO:…	protein kinase activity|ATP binding|nucleus|cytoplasm|defense response|circadian rhythm|response to water deprivation|response to light stimulus|detection of light stimulus|response to blue light|phototropism|photomorphogenesis|response to high light intensity|response to absence of light|blue light signaling pathway|blue light photoreceptor activity|regulation of meristem growth|response to red …	--	--	CRY2
Prupe.1G231700	2.92460381069106e-26	0.12333331627693	0.199	0.085	5.56318136869654e-22	Skin/Exocarp_Mesocarp	2.341	Prupe.1G231700_v2.0.a1	Prupe.1G231700	hypothetical protein PRUPE_1G231700	--	--	--	--	--	--
Prupe.2G207300	3.05860299138342e-26	0.188818536332944	0.342	0.195	5.81807461020955e-22	Skin/Exocarp_Mesocarp	1.754	Prupe.2G207300_v2.0.a1	Prupe.2G207300	uncharacterized protein LOC18785982	--	GO:0005634,GO:0005737	nucleus|cytoplasm	--	--	--
Prupe.1G238500	3.22678232569669e-26	0.0960205874792615	0.452	0.449	6.13798533994025e-22	Skin/Exocarp_Mesocarp	1.007	Prupe.1G238500_v2.0.a1	Prupe.1G238500	RING-H2 finger protein ATL47	--	GO:0004842,GO:0005829,GO:0006511,GO:0009651,GO:0009737,GO:0009789,GO:0046872,GO:0061630	ubiquitin-protein transferase activity|cytosol|ubiquitin-dependent protein catabolic process|response to salt stress|response to abscisic acid|positive regulation of abscisic acid-activated signaling pathway|metal ion binding|ubiquitin protein ligase activity	--	--	--
Prupe.3G209900	3.5581200599175e-26	0.272194679200314	0.968	0.947	6.76825597797507e-22	Skin/Exocarp_Mesocarp	1.022	Prupe.3G209900_v2.0.a1	Prupe.3G209900	1-aminocyclopropane-1-carboxylate oxidase	--	GO:0009693,GO:0009815,GO:0009835,GO:0031418,GO:0046872	ethylene biosynthetic process|1-aminocyclopropane-1-carboxylate oxidase activity|fruit ripening|L-ascorbic acid binding|metal ion binding	--	--	--
Prupe.1G392500	4.3585959192936e-26	0.061304098444669	0.562	0.609	8.29092115768028e-22	Skin/Exocarp_Mesocarp	0.923	Prupe.1G392500_v2.0.a1	Prupe.1G392500	hypothetical protein PRUPE_1G392500	--	GO:0000785,GO:0000794,GO:0005198,GO:0005634,GO:0005829,GO:0006281,GO:0006302,GO:0007064,GO:0007076,GO:0007129,GO:0051301,GO:0051321	chromatin|condensed nuclear chromosome|structural molecule activity|nucleus|cytosol|DNA repair|double-strand break repair|mitotic sister chromatid cohesion|mitotic chromosome condensation|synapsis|cell division|meiotic cell cycle	--	--	--
Prupe.8G086800	5.182792054994e-26	0.16500862972837	0.344	0.205	9.85870704700959e-22	Skin/Exocarp_Mesocarp	1.678	Prupe.8G086800_v2.0.a1	Prupe.8G086800	hypothetical protein PRUPE_8G086800	--	GO:0000082,GO:0005634,GO:0006351,GO:0006357,GO:0051726	G1/S transition of mitotic cell cycle|nucleus|transcription, DNA-templated|regulation of transcription by RNA polymerase II|regulation of cell cycle	--	--	--
Prupe.1G455100	5.37399079836208e-26	0.0674477451344215	0.403	0.433	1.02224052966444e-21	Skin/Exocarp_Mesocarp	0.931	Prupe.1G455100_v2.0.a1	Prupe.1G455100	hypothetical protein PRUPE_1G455100	--	GO:0005215,GO:0005524,GO:0006979,GO:0007623,GO:0009507,GO:0009644,GO:0009941,GO:0010150,GO:0016021,GO:0016301,GO:0031969,GO:0034599,GO:0042542,GO:0046467,GO:0046686,GO:0055072,GO:1901031,GO:1990641	transporter activity|ATP binding|response to oxidative stress|circadian rhythm|chloroplast|response to high light intensity|chloroplast envelope|leaf senescence|integral component of membrane|kinase activity|chloroplast membrane|cellular response to oxidative stress|response to hydrogen peroxide|membrane lipid biosynthetic process|response to cadmium ion|iron ion homeostasis|regulation of respons…	--	--	--
Prupe.5G054500	5.68771382406351e-26	0.0434298676190572	0.514	0.592	1.08191692361336e-21	Skin/Exocarp_Mesocarp	0.868	Prupe.5G054500_v2.0.a1	Prupe.5G054500	SnRK2.3	--	GO:0004674,GO:0005524,GO:0005634,GO:0005737,GO:0009738	protein serine/threonine kinase activity|ATP binding|nucleus|cytoplasm|abscisic acid-activated signaling pathway	--	--	--
Prupe.3G011300	6.15785709096563e-26	0.151788873933187	0.264	0.155	1.17134757584348e-21	Skin/Exocarp_Mesocarp	1.703	Prupe.3G011300_v2.0.a1	Prupe.3G011300	hypothetical protein PRUPE_3G011300	--	GO:0005777,GO:0006631,GO:0016874	peroxisome|fatty acid metabolic process|ligase activity	--	--	--
Prupe.7G171800	6.16967967791783e-26	0.0352049734328816	0.43	0.493	1.17359646833353e-21	Skin/Exocarp_Mesocarp	0.872	Prupe.7G171800_v2.0.a1	Prupe.7G171800	hypothetical protein PRUPE_7G171800	--	GO:0005770,GO:0005794,GO:0005829,GO:0006886,GO:0008565,GO:0010008,GO:0030904,GO:0030906,GO:0031902,GO:0042147	late endosome|Golgi apparatus|cytosol|intracellular protein transport|protein transporter activity|endosome membrane|retromer complex|retromer, cargo-selective complex|late endosome membrane|retrograde transport, endosome to Golgi	--	--	--
Prupe.1G403700	7.12425563947085e-26	0.147809237089129	0.257	0.13	1.35517590774015e-21	Skin/Exocarp_Mesocarp	1.977	Prupe.1G403700_v2.0.a1	Prupe.1G403700	hypothetical protein PRUPE_1G403700	--	GO:0004008,GO:0005375,GO:0005524,GO:0006825,GO:0009535,GO:0016021,GO:0046872	copper-exporting ATPase activity|copper ion transmembrane transporter activity|ATP binding|copper ion transport|chloroplast thylakoid membrane|integral component of membrane|metal ion binding	--	--	--
Prupe.8G059500	7.18126741097213e-26	0.149966801023383	0.365	0.217	1.36602068691512e-21	Skin/Exocarp_Mesocarp	1.682	Prupe.8G059500_v2.0.a1	Prupe.8G059500	uncharacterized protein LOC18766244	--	--	--	--	--	--
Prupe.6G221200	7.43289104400442e-26	0.192919803711806	0.473	0.313	1.41388453439052e-21	Skin/Exocarp_Mesocarp	1.511	Prupe.6G221200_v2.0.a1	Prupe.6G221200	adenylyl-sulfate kinase 3 isoform X2	--	GO:0000103,GO:0004020,GO:0005524,GO:0009507,GO:0019344,GO:0070814	sulfate assimilation|adenylylsulfate kinase activity|ATP binding|chloroplast|cysteine biosynthetic process|hydrogen sulfide biosynthetic process	--	--	--
Prupe.1G387100	7.92405903159068e-26	0.173913751663154	0.276	0.149	1.50731450898918e-21	Skin/Exocarp_Mesocarp	1.852	Prupe.1G387100_v2.0.a1	Prupe.1G387100	hypothetical protein PRUPE_1G387100	--	GO:0005506,GO:0016020,GO:0016709,GO:0020037,GO:0042343	iron ion binding|membrane|oxidoreductase activity, acting on paired donors, with incorporation or reduction of molecular oxygen, NAD(P)H as one donor, and incorporation of one atom of oxygen|heme binding|indole glucosinolate metabolic process	--	--	--
Prupe.2G329000	8.10408435343485e-26	0.131145053717818	0.499	0.452	1.54155892571038e-21	Skin/Exocarp_Mesocarp	1.104	Prupe.2G329000_v2.0.a1	Prupe.2G329000	uncharacterized protein LOC18787726 isoform X1	--	--	--	--	--	--
Prupe.5G146300	9.69667684990451e-26	0.123499443032026	0.23	0.149	1.84450187038884e-21	Skin/Exocarp_Mesocarp	1.544	Prupe.5G146300_v2.0.a1	Prupe.5G146300	probable protein S-acyltransferase 7	--	GO:0005783,GO:0005794,GO:0005886,GO:0006612,GO:0016021,GO:0018230,GO:0019706	endoplasmic reticulum|Golgi apparatus|plasma membrane|protein targeting to membrane|integral component of membrane|peptidyl-L-cysteine S-palmitoylation|protein-cysteine S-palmitoyltransferase activity	--	--	PAT04
[truncated: 42,360 more rows]
