# Supplementary material for: Integration of Spatiotemporal Multi‐Omics in Peach Fruit Unravels a Metabolic Niche and the Genetic Basis of Trichome‐Mediated Stress Adaptation
Source: Adv Sci (Weinh). 2026 Apr 27;13(41):e20438. doi: 10.1002/advs.202520438 (PMC13335457; doi:10.1002/advs.202520438)
Supplement: Supplementary file 2 — Supporting File 2: advs75459‐sup‐0002‐TableS1‐S13.zip[Correction added on 27 April 2026 after first online publication: Supporting file has been updated.] [file ADVS-13-e20438-s001.zip › Supplemental Tables-AS-20260423/Table S11.Nectarine-vs-Peach-diffexp_genes.xlsx]

## Sheet: diffgene
p_val	avg_log2FC	pct.1	pct.2	p_val_adj	cluster	gene
2.21736176758732e-274	-4.42073	0.408	1	4.2178655543046e-270	Endocarp	Prupe.1G430300
1.76701222654615e-259	-4.49164	0.586	1	3.36121065733608e-255	Endocarp	Prupe.3G244700
1.66530080079273e-257	-3.42823	0.642	1	3.16773518326794e-253	Endocarp	Prupe.1G050900
1.39808210491609e-234	-2.9705	0.756	1	2.65943177997138e-230	Endocarp	Prupe.3G158900
1.44813324191694e-234	-2.65718	0.552	1	2.75463905277441e-230	Endocarp	Prupe.3G292800
4.55678939087481e-212	-3.00243	0.613	1	8.66792477932207e-208	Endocarp	Prupe.7G161200
7.87413986033694e-212	-2.26314	0.612	0.994	1.49781888423329e-207	Endocarp	Prupe.3G012900
2.27398587667523e-210	-3.50274	0.23	1	4.32557593461163e-206	Endocarp	Prupe.7G161100
4.35816237220458e-195	-2.45641	0.494	0.994	8.29009646440756e-191	Endocarp	Prupe.3G269200
4.3799525817407e-177	-2.37642	0.835	1	8.33154580098716e-173	Endocarp	Prupe.6G092900
4.57648267083983e-177	-2.96735	0.445	1	8.70538533647152e-173	Endocarp	Prupe.3G147800
1.09301473808817e-172	-1.9493	0.733	1	2.07913263479132e-168	Endocarp	Prupe.8G165600
1.54536652697739e-172	-3.58989	0.026	1	2.93959620761639e-168	Endocarp	Prupe.7G152300
4.92539914715286e-167	1.90457295266475	0.997	0.75	9.36909425771417e-163	Endocarp	Prupe.2G172800
3.293087203727e-162	-2.59196	0.456	0.994	6.26411047892951e-158	Endocarp	Prupe.4G124100
7.64167286249517e-162	-2.70264	0.063	0.988	1.45359901190383e-157	Endocarp	Prupe.3G021100
2.26506880565809e-159	-1.94528	1	1	4.30861388212281e-155	Endocarp	Prupe.8G263100
3.75828918097233e-157	-2.70673	0.097	0.982	7.14901768004556e-153	Endocarp	Prupe.4G191500
6.22749278335172e-151	-3.00839	0.419	0.982	1.18459367724916e-146	Endocarp	Prupe.3G288700
4.1898823978165e-150	-2.6318	0.006	0.94	7.96999429712654e-146	Endocarp	Prupe.2G001900
2.8796048555245e-149	-3.09206	0.068	0.976	5.4775843561787e-145	Endocarp	Prupe.5G148300
2.05446979909877e-148	-2.04804	0.003	0.929	3.90801245184567e-144	Endocarp	Prupe.1G104900
1.59554507463685e-143	-3.02245	0.021	0.946	3.03504584097422e-139	Endocarp	Prupe.6G309400
1.46105925462979e-142	-2.15858	0.013	0.923	2.77922691415679e-138	Endocarp	Prupe.3G289900
2.61862568772322e-140	1.33723484141322	1	0.97	4.9811497831871e-136	Endocarp	Prupe.7G154000
4.25700251652616e-134	-2.52312	0.354	0.988	8.09767018693606e-130	Endocarp	Prupe.3G239900
4.144938855196e-133	-1.68769	0.987	1	7.88450269035383e-129	Endocarp	Prupe.3G149600
1.44623851902461e-131	-2.26342	0.136	0.929	2.75103491088862e-127	Endocarp	Prupe.7G229000
1.66470365389636e-130	2.39258167683956	0.985	0.179	3.16659929044166e-126	Endocarp	Prupe.8G238300
1.52656668995275e-128	1.84174210156889	0.998	0.744	2.90383515762812e-124	Endocarp	Prupe.3G168100
2.18910313468564e-124	-1.304	0.994	1	4.16411198279903e-120	Endocarp	Prupe.1G356400
1.00139695710885e-121	-1.37742	0.006	0.839	1.90485729181246e-117	Endocarp	Prupe.7G153800
9.14802176203204e-121	1.41722773155764	1	0.994	1.74013669957374e-116	Endocarp	Prupe.3G284000
6.41928027536807e-120	-1.75273	0.853	1	1.22107549398051e-115	Endocarp	Prupe.2G178200
3.20678022966862e-117	-1.23244	0.96	1	6.09993735287565e-113	Endocarp	Prupe.7G172700
1.00156359624299e-114	-2.03861	0.369	0.929	1.90517427277341e-110	Endocarp	Prupe.1G329300
6.60798675285461e-114	-1.93863	0.22	0.917	1.256971240128e-109	Endocarp	Prupe.5G232300
2.40829091374551e-112	-2.03515	0.982	1	4.58105097612671e-108	Endocarp	Prupe.7G230000
1.13688434386891e-109	-1.33652	0.031	0.845	2.16258139890745e-105	Endocarp	Prupe.7G087200
1.67565908506287e-108	-1.50309	0.039	0.845	3.18743871160659e-104	Endocarp	Prupe.2G182800
3.40129730673801e-108	-1.42524	0.055	0.857	6.46994773687704e-104	Endocarp	Prupe.1G151100
9.31954023612665e-108	2.36995185874469	1	0.571	1.77276294371601e-103	Endocarp	Prupe.5G011400
1.05188119560566e-107	-1.1758	0.006	0.774	2.00088841028109e-103	Endocarp	Prupe.8G066100
2.67889912361534e-106	1.94460375518266	0.896	0.042	5.0958019129411e-102	Endocarp	Prupe.4G177600
1.73427786898692e-105	-1.48253	0.327	0.958	3.29894336238693e-101	Endocarp	Prupe.6G068800
2.00609652856467e-105	-1.3267	0.545	0.905	3.81599681663572e-101	Endocarp	Prupe.1G331700
2.27447037000231e-105	-1.26651	0.955	0.994	4.32649753781839e-101	Endocarp	Prupe.2G178800
1.18358689289741e-104	-1.97414	0.867	1	2.25141898766946e-100	Endocarp	Prupe.1G415300
3.97715889470395e-104	-1.97669	0.016	0.786	7.56535164950585e-100	Endocarp	Prupe.1G341500
4.16037041251002e-104	-1.19083	0.006	0.756	7.91385659867656e-100	Endocarp	Prupe.1G122200
2.06874094031792e-102	2.71403220116594	0.926	0.107	3.93515901667274e-98	Endocarp	Prupe.I005800
1.04095169956036e-101	-1.40048	0.82	0.952	1.98009832290372e-97	Endocarp	Prupe.2G293900
1.98584019341161e-101	2.11472829207754	0.885	0.048	3.77746521590756e-97	Endocarp	Prupe.3G180900
7.20376045559461e-101	1.55350490694732	0.987	0.637	1.37029931386321e-96	Endocarp	Prupe.6G260900
1.03235477871429e-100	2.01866426787749	0.854	0.012	1.96374526007032e-96	Endocarp	Prupe.5G086700
1.03502096303209e-99	-1.29614	0.9	1	1.96881687587965e-95	Endocarp	Prupe.2G047100
4.6279112911192e-98	2.52274319010693	0.898	0.083	8.80321285796695e-94	Endocarp	Prupe.2G192100
5.51591906536153e-97	-2.01589	0.439	0.851	1.04923812461307e-92	Endocarp	Prupe.6G210400
1.14918442665991e-96	-1.45766	0.4	0.946	2.18597861639249e-92	Endocarp	Prupe.6G193200
2.1944564231881e-96	-1.23131	0.693	0.988	4.17429500818841e-92	Endocarp	Prupe.2G239700
5.16320499805206e-96	2.07974124935362	1	0.548	9.82144854729463e-92	Endocarp	Prupe.7G198500
1.50938354550167e-95	-1.81637	0.337	0.94	2.87114938025327e-91	Endocarp	Prupe.7G246300
2.30487768902742e-95	-1.15914	0.783	0.994	4.38433834006795e-91	Endocarp	Prupe.8G013500
1.0848289192686e-94	-1.45684	0.214	0.905	2.06356157023274e-90	Endocarp	Prupe.1G360200
2.61203515697814e-94	-1.36676	0.916	1	4.96861327560382e-90	Endocarp	Prupe.7G259600
2.51438581645941e-93	1.45005049022579	0.919	0.125	4.7828647000691e-89	Endocarp	Prupe.6G307600
3.09447679773439e-92	-1.14364	0.921	0.994	5.88631376465035e-88	Endocarp	Prupe.4G200700
1.62019693640145e-91	-1.35944	0.752	0.994	3.08193861242283e-87	Endocarp	Prupe.2G247300
3.13678175902944e-90	-1.47658	0.199	0.875	5.96678626202579e-86	Endocarp	Prupe.1G225600
1.21143310772787e-88	-1.06343	0.642	0.952	2.30438805751995e-84	Endocarp	Prupe.7G094600
2.96516028879947e-88	-1.39857	0.134	0.845	5.64032790135436e-84	Endocarp	Prupe.2G025100
3.36111895561799e-88	1.77670551231037	0.977	0.476	6.39352047737653e-84	Endocarp	Prupe.1G451700
1.47322368509812e-87	-1.6666	0.165	0.827	2.80236609379365e-83	Endocarp	Prupe.2G247500
7.93957153197404e-87	-1.4516	0.22	0.815	1.5102652968121e-82	Endocarp	Prupe.1G172900
1.95365337642002e-86	1.84460239389003	1	0.601	3.71623945262616e-82	Endocarp	Prupe.1G141000
6.70543980921545e-86	-1.41088	0.019	0.708	1.27550876050896e-81	Endocarp	Prupe.6G237000
6.0293949068352e-85	-1.10592	0.06	0.792	1.14691149917819e-80	Endocarp	Prupe.6G275500
5.70520154347059e-84	-1.33395	0.269	0.905	1.08524343759898e-79	Endocarp	Prupe.6G072800
3.45117168292948e-83	-1.47187	0.395	0.857	6.56481877526846e-79	Endocarp	Prupe.3G124200
7.05347388439463e-83	1.60123838444485	0.811	0.036	1.34171180228955e-78	Endocarp	Prupe.1G305100
5.68668831380657e-82	-0.839101	0.005	0.631	1.08172185105229e-77	Endocarp	Prupe.7G220100
3.67132052245591e-81	1.08663867953647	1	0.994	6.98358589781562e-77	Endocarp	Prupe.4G050800
4.16303642311383e-81	1.75792141898647	0.903	0.19	7.91892788404712e-77	Endocarp	Prupe.1G309300
5.29642221631389e-81	-1.24436	0.997	1	1.00748543398723e-76	Endocarp	Prupe.6G303600
6.76934862941723e-81	-1.165	0.992	1	1.28766549628775e-76	Endocarp	Prupe.6G303700
8.70398129381509e-81	-1.15702	0.833	0.994	1.65567132170951e-76	Endocarp	Prupe.1G053800
1.3671133689191e-79	-1.43857	0.092	0.774	2.60052305035792e-75	Endocarp	Prupe.8G258700
1.88209742146776e-79	2.03113557968368	0.757	0.006	3.58012571511596e-75	Endocarp	Prupe.2G263900
3.06942428300942e-79	-1.30678	0.102	0.81	5.83865887114051e-75	Endocarp	Prupe.1G513500
4.37294081344856e-79	1.00700774374051	0.994	0.946	8.31820801534185e-75	Endocarp	Prupe.8G249800
1.08910600674304e-78	1.60523237064191	0.772	0.018	2.0716974460266e-74	Endocarp	Prupe.7G168300
2.76918321543463e-78	-1.32316	0.9	0.988	5.26754031239975e-74	Endocarp	Prupe.1G364400
1.87306415717413e-77	1.63560789331414	0.882	0.179	3.56294263977662e-73	Endocarp	Prupe.7G024500
8.3096706673077e-77	-1.37041	1	1	1.58066555433527e-72	Endocarp	Prupe.7G009800
1.7272475921512e-76	-1.11023	0.367	0.881	3.28557036979002e-72	Endocarp	Prupe.1G275700
7.49222776547126e-76	-1.26876	0.105	0.768	1.42517156554794e-71	Endocarp	Prupe.3G186800
7.72487198146422e-76	-1.02594	0.906	0.976	1.46942514831412e-71	Endocarp	Prupe.1G107100
1.16755303969946e-74	1.11644921575438	0.985	0.911	2.22091939211632e-70	Endocarp	Prupe.1G424200
2.19761885819005e-74	-1.02153	0.468	0.935	4.18031059204912e-70	Endocarp	Prupe.5G079800
3.02443547333023e-74	1.32052673971075	0.937	0.625	5.75308115736877e-70	Endocarp	Prupe.6G051600
7.3321468801642e-74	1.49679780197881	0.762	0.03	1.39472097954483e-69	Endocarp	Prupe.1G264900
9.33787263873735e-74	-1.31293	0.049	0.69	1.77625013334062e-69	Endocarp	Prupe.2G178100
1.01626227032534e-73	1.24460515491684	0.977	0.607	1.93313409061285e-69	Endocarp	Prupe.3G015500
2.09147358919877e-73	0.960459664184231	0.994	0.875	3.97840106137391e-69	Endocarp	Prupe.7G209400
2.90048967504053e-73	-1.27177	0.087	0.75	5.5173114598621e-69	Endocarp	Prupe.3G063500
2.92997251741352e-73	-1.42924	0.123	0.75	5.573393722624e-69	Endocarp	Prupe.7G002200
4.64389145618881e-73	1.23692179231519	0.828	0.095	8.83361032796235e-69	Endocarp	Prupe.3G245700
8.11971717289749e-73	-1.03247	0.364	0.869	1.54453260062856e-68	Endocarp	Prupe.7G066300
1.09297969657951e-72	-1.42062	0.238	0.768	2.07906597883355e-68	Endocarp	Prupe.4G034500
3.27973886828021e-72	-1.44512	0.536	0.887	6.23871927524261e-68	Endocarp	Prupe.4G152800
4.01578370752881e-72	-0.993002	0.566	0.952	7.6388237684613e-68	Endocarp	Prupe.6G108600
4.04037617140051e-72	-0.974319	0.909	0.958	7.68560355323805e-68	Endocarp	Prupe.6G361200
5.09932719806077e-72	-1.1057	0.748	0.935	9.6999401961512e-68	Endocarp	Prupe.5G132900
2.33649959700638e-70	-1.54557	0.186	0.762	4.44448953342553e-66	Endocarp	Prupe.1G407300
3.40972925585489e-70	-1.20793	0.084	0.69	6.48598699048717e-66	Endocarp	Prupe.3G223200
5.56553793695594e-70	-1.01974	0.521	0.899	1.05867662636776e-65	Endocarp	Prupe.8G250100
2.03923710668529e-69	-1.0654	0.547	0.94	3.87903682433676e-65	Endocarp	Prupe.5G137100
3.8166417330201e-69	1.22937885165255	0.85	0.143	7.26001590455084e-65	Endocarp	Prupe.1G034300
5.48673059634304e-68	-0.63005	0	0.506	1.04368589403637e-63	Endocarp	Prupe.5G012200
6.06983138701895e-67	-0.879146	0.003	0.53	1.15460332643874e-62	Endocarp	Prupe.8G065400
3.34210368377041e-66	-0.890842	0.824	0.976	6.35734962726808e-62	Endocarp	Prupe.3G295400
6.4903227087908e-66	1.29747793436756	0.814	0.119	1.23458918566619e-61	Endocarp	Prupe.7G248600
7.91732783974462e-66	0.859768260830113	1	0.94	1.50603410167622e-61	Endocarp	Prupe.3G032300
1.22996521890776e-65	-1.52959	0.246	0.78	2.33963983940634e-61	Endocarp	Prupe.6G289300
1.32348040093302e-65	-1.15711	0.079	0.702	2.51752441865479e-61	Endocarp	Prupe.7G089500
1.50075061772622e-65	-0.990548	0.492	0.786	2.85472782503882e-61	Endocarp	Prupe.6G209900
4.79065243757268e-65	1.2299761172545	0.72	0.03	9.11277906675075e-61	Endocarp	Prupe.1G305900
6.46517169705292e-65	1.20804077832166	0.977	0.542	1.22980496021341e-60	Endocarp	Prupe.2G156400
9.85571581148806e-65	-2.34071	0.28	0.673	1.87475426166126e-60	Endocarp	Prupe.2G183600
1.58939600094373e-64	1.11955875487631	0.989	0.869	3.02334907299516e-60	Endocarp	Prupe.7G147900
1.74942434080932e-64	-1.0596	0.18	0.792	3.32775498108749e-60	Endocarp	Prupe.5G166200
2.60721942287179e-64	-0.641106	0	0.482	4.95945278618671e-60	Endocarp	Prupe.7G087300
3.66645251312908e-64	-0.783437	0.998	1	6.97432597047413e-60	Endocarp	Prupe.4G172800
1.76357479831181e-63	-1.15486	0.304	0.804	3.35467198134872e-59	Endocarp	Prupe.6G201400
2.02602479927288e-63	1.15719624193811	0.817	0.131	3.85390437317686e-59	Endocarp	Prupe.8G248600
2.30334221837582e-63	-1.68365	0.218	0.804	4.38141756779449e-59	Endocarp	Prupe.1G455300
3.07773607403472e-63	1.53266799327894	0.642	0	5.85446956002884e-59	Endocarp	Prupe.1G002900
4.69162386501323e-62	1.25591108652235	0.871	0.31	8.92440691602816e-58	Endocarp	Prupe.4G062200
6.58560697322036e-62	1.21363706502353	0.851	0.22	1.25271415844598e-57	Endocarp	Prupe.5G065500
7.32299884328773e-62	-1.22707	0.015	0.536	1.39298083997019e-57	Endocarp	Prupe.5G028900
1.34897206909768e-61	1.20380410927152	0.879	0.28	2.56601466983761e-57	Endocarp	Prupe.1G052400
2.1696010054281e-61	1.88659510812199	0.898	0.286	4.12701503252533e-57	Endocarp	Prupe.8G271100
9.70533441170252e-61	-0.929011	0.693	0.952	1.84614871179405e-56	Endocarp	Prupe.8G266600
1.2656777202657e-60	-0.76175	0.015	0.542	2.40757215948942e-56	Endocarp	Prupe.8G065500
2.06360152024127e-60	2.13176805502613	0.835	0.179	3.92538281180295e-56	Endocarp	Prupe.1G023000
4.07541487958116e-60	0.792648423242578	1	1	7.75225418393929e-56	Endocarp	Prupe.8G096400
7.1863720497312e-60	1.61459	0.866	0.333	1.36699169129987e-55	Endocarp	Prupe.5G076800
8.5318607929806e-60	-1.0351	0.312	0.875	1.62293056004077e-55	Endocarp	Prupe.5G244800
1.43652324701685e-59	0.969801578136897	1	0.923	2.73255452047545e-55	Endocarp	Prupe.7G267900
1.50921617699937e-59	0.778084558223809	0.995	0.982	2.8708310118882e-55	Endocarp	Prupe.1G003300
1.52334377841918e-59	1.23188570726313	0.796	0.125	2.89770453530896e-55	Endocarp	Prupe.1G250100
2.55524092408582e-59	-0.880701	0.414	0.923	4.86057928579605e-55	Endocarp	Prupe.2G281600
7.99011424156548e-59	1.50636128553625	0.909	0.399	1.51987953103059e-54	Endocarp	Prupe.8G147900
8.04852991461394e-59	1.05165688451536	0.979	0.524	1.53099136035786e-54	Endocarp	Prupe.6G307500
8.49070980583582e-59	-1.45468	0.557	0.827	1.61510281926609e-54	Endocarp	Prupe.1G354900
8.64472416320792e-59	1.30470990363798	0.947	0.685	1.64439943032541e-54	Endocarp	Prupe.3G230300
1.20317590218307e-58	0.892959900526319	0.995	0.905	2.28868120113263e-54	Endocarp	Prupe.1G396100
2.54314282463161e-58	1.20141987617805	0.908	0.387	4.83756628101426e-54	Endocarp	Prupe.6G252600
2.75326103767592e-58	1.78364524268553	0.827	0.214	5.23725314586713e-54	Endocarp	Prupe.2G322300
2.76696717096595e-58	1.55772692141547	0.93	0.589	5.26332495261143e-54	Endocarp	Prupe.1G007000
4.2435780987926e-58	-0.996909	0.215	0.833	8.07213425952329e-54	Endocarp	Prupe.2G309400
7.34599611113845e-58	-1.0507	0.113	0.613	1.39735538026076e-53	Endocarp	Prupe.3G284200
1.44132589049747e-57	-0.841324	0.058	0.637	2.74169010890429e-53	Endocarp	Prupe.3G031700
1.5782538855377e-57	1.26058	0.701	0.054	3.00215454106981e-53	Endocarp	Prupe.1G037900
2.05489525662046e-57	-0.797878	0.034	0.577	3.90882175714343e-53	Endocarp	Prupe.5G216500
3.38733665150252e-57	-0.686501	0.008	0.494	6.4433917784881e-53	Endocarp	Prupe.7G081600
1.05806783362837e-56	1.40272924024131	0.882	0.28	2.01265663312788e-52	Endocarp	Prupe.5G203600
1.0694514637511e-56	1.04400357534669	0.807	0.167	2.03431057434734e-52	Endocarp	Prupe.4G012400
1.09173505104529e-56	-0.713874	0.002	0.452	2.07669841409835e-52	Endocarp	Prupe.6G072300
6.25601312439593e-56	1.0533707981584	0.744	0.095	1.19001881652259e-51	Endocarp	Prupe.1G016000
8.9640487540817e-56	1.17360852544571	0.934	0.423	1.70514135400142e-51	Endocarp	Prupe.4G116700
1.05672737935322e-55	1.37316239411512	0.833	0.196	2.0101068210057e-51	Endocarp	Prupe.8G083100
2.24886035113418e-55	-0.899858	0.383	0.821	4.27778215992744e-51	Endocarp	Prupe.3G226900
2.66706871237047e-55	1.10393660444084	0.772	0.131	5.07329810467112e-51	Endocarp	Prupe.6G009900
3.41789724472593e-55	1.46324659232146	0.896	0.411	6.50152413891766e-51	Endocarp	Prupe.5G061800
7.72021162683677e-55	-0.957954	0.06	0.613	1.46853865565689e-50	Endocarp	Prupe.5G050400
8.05636143369244e-55	-0.650716	0.998	1	1.53248107191698e-50	Endocarp	Prupe.6G023300
8.283575794118e-55	-0.913634	0.477	0.774	1.57570178755713e-50	Endocarp	Prupe.6G330000
1.20956818543619e-54	0.470549297774061	1	1	2.30084060233673e-50	Endocarp	Prupe.6G313800
2.40619629247827e-54	1.01424914799868	0.675	0.042	4.57706658755216e-50	Endocarp	Prupe.6G244700
2.69256280535545e-54	-0.973924	0.04	0.571	5.12179296834714e-50	Endocarp	Prupe.1G297700
2.93664721657853e-54	-0.778401	0.097	0.696	5.58609033537568e-50	Endocarp	Prupe.1G324300
5.33120325539763e-54	-0.610975	0.002	0.435	1.01410148324174e-49	Endocarp	Prupe.4G145300
1.60423853399188e-53	-0.989523	0.047	0.571	3.05158253935936e-49	Endocarp	Prupe.4G191600
2.9602664263221e-53	0.927213324458266	1	0.994	5.63101879614989e-49	Endocarp	Prupe.3G243900
3.24984635942309e-53	-1.26664	0.136	0.613	6.1818577448946e-49	Endocarp	Prupe.1G558100
3.31887146672029e-53	1.25471014160918	0.767	0.149	6.31315730399534e-49	Endocarp	Prupe.6G303100
6.0461147466832e-53	-0.9107	0.654	0.911	1.15009194711408e-48	Endocarp	Prupe.8G070100
6.34342059753634e-53	1.01171200731035	0.728	0.095	1.20664546606336e-48	Endocarp	Prupe.3G308100
8.36755813941568e-53	-0.881388	0.037	0.548	1.59167690927965e-48	Endocarp	Prupe.7G144800
9.51347353660628e-53	-1.38432	0.395	0.679	1.80965293613325e-48	Endocarp	Prupe.3G217400
9.94692324631647e-53	1.16503099519121	0.777	0.167	1.89210373991432e-48	Endocarp	Prupe.4G271800
1.1563308108943e-52	1.12171699283186	0.812	0.22	2.19957246848315e-48	Endocarp	Prupe.7G230500
1.71482413513233e-52	-0.718474	0.987	1	3.26193846984871e-48	Endocarp	Prupe.3G243100
2.52032820303559e-52	1.11880365530962	0.649	0.036	4.79416830781429e-48	Endocarp	Prupe.2G230000
2.56639049726979e-52	0.982752118245598	0.892	0.357	4.88178800390659e-48	Endocarp	Prupe.1G120200
3.18913697122819e-52	1.48962274396472	0.756	0.173	6.06637634667026e-48	Endocarp	Prupe.1G405400
3.60818679095323e-52	-0.938995	0.913	0.982	6.86349291375123e-48	Endocarp	Prupe.1G403400
1.06190012066372e-51	1.09989477623874	0.681	0.06	2.01994640952652e-47	Endocarp	Prupe.1G512000
1.54393482485404e-51	-0.750605	0.88	0.946	2.93687282383736e-47	Endocarp	Prupe.3G219300
1.93866379751946e-51	-1.15949	0.142	0.595	3.68772627564152e-47	Endocarp	Prupe.6G144100
2.14236688038257e-51	-1.10128	0.65	0.964	4.07521027986372e-47	Endocarp	Prupe.7G047300
2.28625370277181e-51	0.904783468011178	0.801	0.179	4.34891179341253e-47	Endocarp	Prupe.8G151000
2.68877140955831e-51	-1.31341	0.288	0.667	5.11458097526182e-47	Endocarp	Prupe.5G185600
6.40426746194735e-51	1.10250184298052	0.663	0.054	1.21821975661163e-46	Endocarp	Prupe.1G120100
6.40695723142617e-51	0.908858422695278	0.757	0.137	1.21873140456189e-46	Endocarp	Prupe.2G120100
2.62442014460186e-50	0.986507957496657	0.744	0.125	4.99217199906165e-46	Endocarp	Prupe.7G244300
7.80505812419653e-50	1.09605100387381	0.631	0.036	1.48467815638466e-45	Endocarp	Prupe.2G225200
8.3037167411625e-50	-0.811823	0.063	0.583	1.57953299850393e-45	Endocarp	Prupe.8G141000
9.43507787487132e-50	1.10398057630999	0.811	0.226	1.79474051335802e-45	Endocarp	Prupe.8G168000
9.52037773195312e-50	0.952909757560314	0.676	0.065	1.81096625217212e-45	Endocarp	Prupe.1G117200
1.11559899904591e-49	-0.753755	0.921	0.988	2.12209241598513e-45	Endocarp	Prupe.1G398700
1.39218819460662e-49	-0.760567	0.005	0.423	2.64822038378072e-45	Endocarp	Prupe.4G049600
1.4697230722659e-49	-0.815015	0.212	0.762	2.79570722806419e-45	Endocarp	Prupe.3G061700
1.72021910560767e-49	0.945017604618544	0.9	0.452	3.27220078268691e-45	Endocarp	Prupe.1G065800
1.83300310686296e-49	1.17308435364694	0.809	0.208	3.48673850987472e-45	Endocarp	Prupe.1G091900
2.2201183412346e-49	0.975804062071102	0.981	0.75	4.22310910869646e-45	Endocarp	Prupe.3G137000
2.26270360634906e-49	-0.817925	0.751	0.923	4.30411479999719e-45	Endocarp	Prupe.8G259300
2.69307567526491e-49	1.10136515020085	0.638	0.042	5.1227685494889e-45	Endocarp	Prupe.6G122100
4.30989944259308e-49	1.08798009761627	0.594	0.018	8.19829071970056e-45	Endocarp	Prupe.1G376400
4.39602448912135e-49	1.8364555797471	0.811	0.286	8.36211778320663e-45	Endocarp	Prupe.7G185200
4.56483485684063e-49	1.07124662911949	0.739	0.131	8.68322886468225e-45	Endocarp	Prupe.7G154100
5.43216571838575e-49	1.4468407063361	0.99	0.631	1.03330656295134e-44	Endocarp	Prupe.8G148500
9.42963493534277e-49	0.618214251540608	1	0.988	1.7937051574009e-44	Endocarp	Prupe.1G149700
1.25092897503629e-48	-0.751329	0.974	1	2.37951709631402e-44	Endocarp	Prupe.8G195800
1.41027643088528e-48	-0.520572	0	0.375	2.68262782682998e-44	Endocarp	Prupe.2G308300
1.50051413744844e-48	1.18866517866401	0.744	0.149	2.85427799225442e-44	Endocarp	Prupe.2G263800
1.77712237490895e-48	-0.837726	0.029	0.494	3.3804421815518e-44	Endocarp	Prupe.6G080600
2.69240670375108e-48	-0.708654	0.029	0.506	5.1214960318753e-44	Endocarp	Prupe.2G312300
2.93514639908888e-48	1.07756411189155	0.917	0.452	5.58323548034687e-44	Endocarp	Prupe.5G163100
4.0056829830253e-48	-0.967682	0.654	0.845	7.61961017031073e-44	Endocarp	Prupe.3G286400
5.31939514661472e-48	0.989376698760735	0.819	0.238	1.01185534478905e-43	Endocarp	Prupe.7G116500
9.0451996316899e-48	-0.662215	0.964	0.988	1.72057787394005e-43	Endocarp	Prupe.4G035900
9.93528501643632e-48	-0.83099	0.248	0.798	1.88988991582652e-43	Endocarp	Prupe.2G176200
3.18203266489858e-47	-0.587854	0.018	0.464	6.05286253517008e-43	Endocarp	Prupe.4G057300
6.26487017376286e-47	-0.871822	0.246	0.744	1.19170360445317e-42	Endocarp	Prupe.3G068600
8.14286842547144e-47	-0.718154	0.036	0.518	1.54893643189318e-42	Endocarp	Prupe.8G197400
9.66794016205745e-47	-0.741642	0.066	0.577	1.83903557762657e-42	Endocarp	Prupe.3G052300
1.42575031248482e-46	-0.825866	0.338	0.827	2.71206224440863e-42	Endocarp	Prupe.7G253300
1.57633698417646e-46	0.985924814788277	0.607	0.036	2.99850821130046e-42	Endocarp	Prupe.3G098100
1.66521702402484e-46	-0.896935	0.599	0.97	3.16757582310006e-42	Endocarp	Prupe.7G150700
1.96390722767703e-46	1.07686950159152	0.638	0.06	3.73574432848725e-42	Endocarp	Prupe.7G177800
2.51466520610567e-46	0.822092284566066	0.974	0.78	4.78339615505421e-42	Endocarp	Prupe.2G194100
2.54936561160699e-46	0.969940538960042	0.922	0.649	4.84940326639882e-42	Endocarp	Prupe.2G058500
2.87163592413028e-46	-0.658952	0.99	1	5.46242585488061e-42	Endocarp	Prupe.6G131900
3.32365903463119e-46	0.772348523584428	1	0.988	6.32226421567544e-42	Endocarp	Prupe.1G372700
4.56732346692972e-46	-0.817436	0.283	0.786	8.68796269879372e-42	Endocarp	Prupe.5G049000
5.17307605631287e-46	-0.826392	0.696	0.976	9.84022527431835e-42	Endocarp	Prupe.5G121200
1.19261622961283e-45	-0.802726	0.4	0.845	2.26859459196952e-41	Endocarp	Prupe.4G033900
3.45352231634427e-45	1.27243310383604	0.835	0.44	6.56929015015007e-41	Endocarp	Prupe.7G202200
6.09729295224614e-45	0.92820931693199	0.727	0.155	1.15982706537626e-40	Endocarp	Prupe.3G029800
7.85254585433051e-45	-0.697816	0.028	0.47	1.49371127241075e-40	Endocarp	Prupe.1G523600
1.16023479430582e-44	0.879336539152736	0.963	0.685	2.20699862572854e-40	Endocarp	Prupe.2G058400
1.24524232489052e-44	-1.0238	0.175	0.732	2.36869995040675e-40	Endocarp	Prupe.4G212400
1.4074702166402e-44	0.929209452182366	0.765	0.196	2.677289846093e-40	Endocarp	Prupe.8G242100
1.53459983565835e-44	-0.807485	0.382	0.827	2.9191158073893e-40	Endocarp	Prupe.7G240000
2.68669934512127e-44	-0.790301	0.053	0.53	5.11063949428968e-40	Endocarp	Prupe.7G178000
2.95628042542948e-44	-0.972255	0.291	0.804	5.62343662525195e-40	Endocarp	Prupe.1G473000
3.56097282967885e-44	0.978835390001958	0.748	0.167	6.7736825166151e-40	Endocarp	Prupe.6G193400
3.85330653406923e-44	0.817088877772297	0.668	0.089	7.32975968910649e-40	Endocarp	Prupe.5G101600
4.54302514710727e-44	-0.88114	0.163	0.607	8.64174243482745e-40	Endocarp	Prupe.2G256100
4.78107253853123e-44	0.919395268161545	0.871	0.446	9.09455618279411e-40	Endocarp	Prupe.6G040200
6.74422412312647e-44	-0.936574	0.233	0.732	1.28288631270112e-39	Endocarp	Prupe.8G247100
7.8805591601684e-44	-0.88881	0.707	0.899	1.49903996344723e-39	Endocarp	Prupe.3G284300
2.02875480964293e-43	-0.747234	0.283	0.839	3.85909739890278e-39	Endocarp	Prupe.2G300300
2.5078330485902e-43	1.2779113620994	0.937	0.762	4.77040002502827e-39	Endocarp	Prupe.3G291300
2.52211080031008e-43	1.06953561758941	0.663	0.095	4.79755916434983e-39	Endocarp	Prupe.6G099700
4.15886287852588e-43	0.959874676786237	0.919	0.589	7.91098896753193e-39	Endocarp	Prupe.5G236900
4.81235489515466e-43	-0.776484	0.482	0.821	9.1540614815632e-39	Endocarp	Prupe.6G338900
8.24268170533994e-43	-0.958387	1	1	1.56792291398976e-38	Endocarp	Prupe.3G012400
8.7687161575523e-43	1.63494871776639	0.754	0.238	1.6679851874896e-38	Endocarp	Prupe.6G223400
8.82674170188444e-43	-0.917483	0.79	0.935	1.67902280653246e-38	Endocarp	Prupe.6G315800
9.92817791622817e-43	0.931659366501757	0.617	0.065	1.88853800322492e-38	Endocarp	Prupe.6G032400
1.03071073965731e-42	1.15837057075142	0.777	0.256	1.96061796897613e-38	Endocarp	Prupe.1G519500
1.21450544248491e-42	-1.79811	0.652	0.917	2.3102322526948e-38	Endocarp	Prupe.2G258200
3.24494045158486e-42	0.750008038598315	0.958	0.726	6.17252572700473e-38	Endocarp	Prupe.7G063200
4.47131979067639e-42	-0.818784	0.595	0.887	8.50534450582463e-38	Endocarp	Prupe.2G321900
5.40428804966534e-42	1.22012138511306	0.589	0.048	1.02800367280734e-37	Endocarp	Prupe.3G308200
8.93747533843041e-42	1.08021241037704	0.796	0.25	1.70008655887623e-37	Endocarp	Prupe.5G148700
1.16688912808823e-41	-0.910217	0.107	0.589	2.21965649944943e-37	Endocarp	Prupe.2G250500
2.87560839668435e-41	-0.739511	0.29	0.732	5.46998229217296e-37	Endocarp	Prupe.5G058700
3.11073462859316e-41	0.940544911284268	0.639	0.089	5.91723941050991e-37	Endocarp	Prupe.1G149600
3.5937568331753e-41	0.653349475701406	0.472	0	6.83604424806605e-37	Endocarp	Prupe.3G251100
3.68033779338113e-41	0.740548833950666	0.531	0.018	7.00073855056958e-37	Endocarp	Prupe.3G051800
4.7476823276836e-41	-0.754698	0.155	0.667	9.03104132371975e-37	Endocarp	Prupe.6G007500
7.34223199675573e-41	1.18142200906166	0.94	0.613	1.39663937042288e-36	Endocarp	Prupe.6G290400
7.73809999968018e-41	1.50239734605897	0.663	0.113	1.47194138193916e-36	Endocarp	Prupe.3G251500
8.6604189636323e-41	-0.71763	0.17	0.673	1.64738489526214e-36	Endocarp	Prupe.2G070600
9.71109464023494e-41	-0.74335	0.5	0.696	1.84724442246549e-36	Endocarp	Prupe.4G053500
9.9753771641052e-41	1.04530336186721	0.822	0.351	1.89751624415609e-36	Endocarp	Prupe.8G202900
1.43200966431737e-40	1.22737471852543	0.851	0.351	2.7239687834645e-36	Endocarp	Prupe.7G072600
2.09873492884619e-40	1.0870660814181	0.848	0.375	3.99221358165123e-36	Endocarp	Prupe.6G032700
2.30343635546749e-40	-0.701474	0.545	0.833	4.38159663537027e-36	Endocarp	Prupe.5G149500
2.57682170854892e-40	-0.637725	0.906	0.952	4.90163025400175e-36	Endocarp	Prupe.6G279800
2.64813476450917e-40	-0.795273	0.387	0.798	5.03728194904934e-36	Endocarp	Prupe.4G249900
3.84442649947933e-40	1.2313981923237	1	0.857	7.31286808730958e-36	Endocarp	Prupe.6G141100
3.99229410163077e-40	-1.18554	0.563	0.869	7.59414184012205e-36	Endocarp	Prupe.2G002500
4.14813827065964e-40	0.947184097787162	0.992	0.762	7.89058861844876e-36	Endocarp	Prupe.6G257300
4.68238475375124e-40	-0.778826	0.236	0.75	8.90683227858562e-36	Endocarp	Prupe.8G196300
5.42091190246172e-40	-1.00579	0.23	0.774	1.03116586208627e-35	Endocarp	Prupe.5G133200
7.72221092123048e-40	-0.705146	0.691	0.845	1.46891896143646e-35	Endocarp	Prupe.6G332900
9.34026811574383e-40	-0.71243	0.4	0.792	1.77670580097679e-35	Endocarp	Prupe.1G414700
3.20329170753501e-39	1.0105442497293	0.592	0.071	6.09330148607309e-35	Endocarp	Prupe.3G216100
3.57454867546164e-39	0.672377233126696	0.979	0.875	6.79950649046313e-35	Endocarp	Prupe.1G008500
7.96820326155637e-39	-0.624163	0.762	0.899	1.51571162441325e-34	Endocarp	Prupe.1G522300
8.5609962283969e-39	1.55060267752867	0.916	0.815	1.62847270256566e-34	Endocarp	Prupe.8G125800
1.29467356819176e-38	0.703066284579507	0.547	0.036	2.46272806141437e-34	Endocarp	Prupe.7G127100
1.57977966799839e-38	-1.00676	0.099	0.53	3.00505688446654e-34	Endocarp	Prupe.8G210700
1.69378923161403e-38	-0.792846	0.214	0.69	3.22192587637621e-34	Endocarp	Prupe.6G322600
1.85154305783437e-38	0.825487126258158	0.618	0.083	3.52200520461253e-34	Endocarp	Prupe.3G286200
2.06183584628273e-38	0.767526467794526	0.958	0.774	3.92202414679901e-34	Endocarp	Prupe.8G163000
2.29170101458724e-38	0.93376884227389	0.602	0.071	4.35927366994785e-34	Endocarp	Prupe.8G149100
2.76593236818231e-38	0.866631669722739	0.853	0.429	5.26135655075639e-34	Endocarp	Prupe.1G101100
2.97195387062342e-38	-0.74054	0.989	0.988	5.65325065269987e-34	Endocarp	Prupe.6G082200
2.98628015127548e-38	0.730536838011027	0.995	0.964	5.68050210375621e-34	Endocarp	Prupe.6G336100
3.22186467161908e-38	0.855330437014894	0.537	0.036	6.12863097835381e-34	Endocarp	Prupe.8G155500
3.23114220336593e-38	0.711496804667896	0.476	0.006	6.14627869924267e-34	Endocarp	Prupe.2G144800
3.38962290251573e-38	-0.717079	0.5	0.714	6.44774068516542e-34	Endocarp	Prupe.7G099300
3.69419507693013e-38	0.96053997054798	0.898	0.69	7.0270978753365e-34	Endocarp	Prupe.2G298900
3.91781841670087e-38	-0.616967	0.086	0.565	7.45247419224839e-34	Endocarp	Prupe.5G079500
7.73254620525948e-38	-0.533948	0.011	0.369	1.47088493916446e-33	Endocarp	Prupe.2G317700
9.0414871057938e-38	0.754854388904097	0.647	0.113	1.7198716772641e-33	Endocarp	Prupe.6G329200
1.2464652596322e-37	0.838996114748937	0.814	0.286	2.37102621687237e-33	Endocarp	Prupe.5G011300
1.40649413863512e-37	0.802467899270831	0.571	0.06	2.67543315051173e-33	Endocarp	Prupe.3G305000
1.46056092475081e-37	-0.507042	0.018	0.393	2.778278991061e-33	Endocarp	Prupe.1G012200
1.60703431965281e-37	-0.501093	0.018	0.393	3.05690068284357e-33	Endocarp	Prupe.6G235500
2.24212575102549e-37	-0.720408	0.309	0.72	4.26497160360069e-33	Endocarp	Prupe.2G238300
2.71937984413799e-37	-0.825732	0.515	0.905	5.17280433951929e-33	Endocarp	Prupe.1G513600
3.56238025278893e-37	0.739042519129197	0.629	0.101	6.7763597168551e-33	Endocarp	Prupe.1G044000
3.90330432002862e-37	0.900695824370136	0.819	0.327	7.42486547755844e-33	Endocarp	Prupe.4G157900
5.29717144303438e-37	0.681905811831259	0.966	0.845	1.007627951894e-32	Endocarp	Prupe.8G271000
6.23290237450463e-37	-0.690994	0.419	0.744	1.18562268967827e-32	Endocarp	Prupe.2G024200
7.2225016542905e-37	0.854372253826135	0.947	0.792	1.37386426467914e-32	Endocarp	Prupe.1G542300
9.32608832719564e-37	-1.26948	0.997	1	1.77400852159915e-32	Endocarp	Prupe.3G012200
1.40989621869549e-36	0.749701390786455	0.906	0.488	2.68190458720256e-32	Endocarp	Prupe.7G252400
1.47446080675597e-36	0.821294113015478	0.667	0.137	2.80471934661121e-32	Endocarp	Prupe.1G323400
1.95391121241895e-36	0.707174726322493	0.549	0.048	3.71672990826333e-32	Endocarp	Prupe.7G017700
3.28180829191435e-36	0.910748346865767	0.633	0.113	6.24265573287949e-32	Endocarp	Prupe.5G198400
5.83955892902772e-36	-0.748806	0.722	0.815	1.11080089947965e-31	Endocarp	Prupe.1G137000
5.94360728360459e-36	-0.803921	0.264	0.613	1.13059297748727e-31	Endocarp	Prupe.6G322500
7.16316356902456e-36	-0.710018	0.388	0.768	1.36257697409985e-31	Endocarp	Prupe.8G245600
7.84759175710511e-36	-1.5441	0.204	0.56	1.49276890403653e-31	Endocarp	Prupe.2G242500
1.00367633239276e-35	0.813934512450852	0.851	0.405	1.90919311947751e-31	Endocarp	Prupe.6G180700
1.18351168326307e-35	1.17818756994034	0.927	0.5	2.25127592390302e-31	Endocarp	Prupe.6G118800
1.25898186519067e-35	0.636692534940722	0.482	0.018	2.39483530396569e-31	Endocarp	Prupe.4G211200
1.35617976931444e-35	0.620320675313936	0.421	0	2.57972515718992e-31	Endocarp	Prupe.6G334000
1.64203523615302e-35	0.715457852987836	0.516	0.036	3.12347942621028e-31	Endocarp	Prupe.3G168600
1.90156544499761e-35	-0.755902	0.194	0.619	3.61715778947445e-31	Endocarp	Prupe.6G264700
4.12000271377397e-35	0.748300226917055	0.895	0.458	7.83706916214084e-31	Endocarp	Prupe.1G323700
5.04375138596916e-35	0.862082015894751	0.963	0.619	9.59422388639054e-31	Endocarp	Prupe.7G121400
5.23284327035429e-35	0.72603011648505	0.634	0.125	9.95391446886792e-31	Endocarp	Prupe.6G128500
5.29274251105858e-35	0.827257431388595	0.841	0.47	1.00678548045356e-30	Endocarp	Prupe.7G175000
5.40856237696322e-35	0.680145487993345	0.631	0.113	1.02881673534594e-30	Endocarp	Prupe.4G271600
6.49391077380061e-35	0.965598323634248	0.595	0.095	1.23527170739235e-30	Endocarp	Prupe.1G037700
8.44675974672289e-35	-0.630591	0.871	0.994	1.60674263902163e-30	Endocarp	Prupe.7G262100
8.71803660554666e-35	0.829883112537469	0.752	0.244	1.65834492310708e-30	Endocarp	Prupe.2G305800
1.35344707735012e-34	1.02319715881897	0.754	0.286	2.5745270305354e-30	Endocarp	Prupe.6G223500
1.40379219633475e-34	-0.634083	0.557	0.857	2.67029351586796e-30	Endocarp	Prupe.6G068000
1.71422003256525e-34	-0.560513	0.06	0.482	3.26078934594563e-30	Endocarp	Prupe.4G235600
2.01013712899337e-34	-0.607285	0.006	0.321	3.82368284677118e-30	Endocarp	Prupe.7G161000
2.27886306494382e-34	-0.669692	0.375	0.75	4.33485332213614e-30	Endocarp	Prupe.8G076200
3.17575191756083e-34	-0.569617	0.859	0.94	6.0409152975842e-30	Endocarp	Prupe.3G263800
3.3704744116982e-34	0.638569554516026	0.482	0.024	6.41131642593232e-30	Endocarp	Prupe.6G364000
4.11362473580896e-34	0.741757776664655	0.584	0.083	7.8249369724558e-30	Endocarp	Prupe.6G051700
4.15138104229524e-34	1.31076304894494	0.9	0.524	7.89675701865401e-30	Endocarp	Prupe.1G167300
4.22762431543951e-34	0.728403580662782	0.437	0.006	8.04178697282903e-30	Endocarp	Prupe.8G224600
4.39505685125771e-34	1.0277449904829	0.812	0.327	8.36027714246243e-30	Endocarp	Prupe.1G337600
4.88863373909928e-34	0.855950001687546	0.625	0.119	9.29915909851464e-30	Endocarp	Prupe.7G166400
4.98011337450722e-34	-0.823392	0.217	0.637	9.47317166098763e-30	Endocarp	Prupe.6G343700
6.01729121097373e-34	0.873079874065054	0.743	0.25	1.14460913415142e-29	Endocarp	Prupe.5G185000
6.10246656056345e-34	-0.700287	0.165	0.607	1.16081118915038e-29	Endocarp	Prupe.4G263900
6.49347550458427e-34	-0.788843	0.345	0.768	1.23518891048202e-29	Endocarp	Prupe.5G080800
8.0284820222188e-34	0.732885138793712	0.767	0.28	1.52717785026646e-29	Endocarp	Prupe.3G286100
8.45019777813346e-34	-0.877077	0.642	0.845	1.60739662135655e-29	Endocarp	Prupe.6G264500
8.89985433273605e-34	0.829368476707398	0.786	0.339	1.69293029117305e-29	Endocarp	Prupe.2G232600
1.0202765962709e-33	-0.634221	0.628	0.887	1.94077014142651e-29	Endocarp	Prupe.1G022300
1.27384645154757e-33	1.08124253897553	0.871	0.423	2.42311072013378e-29	Endocarp	Prupe.6G232100
1.39659942504621e-33	0.911198714073043	0.629	0.131	2.6566114263229e-29	Endocarp	Prupe.2G222600
1.48846051117235e-33	0.996234017737687	0.697	0.202	2.83134958435205e-29	Endocarp	Prupe.1G031400
1.95480907834477e-33	-0.399766	0.002	0.286	3.71843782882741e-29	Endocarp	Prupe.7G121500
2.31468446176996e-33	0.751468007868258	0.628	0.119	4.40299278317882e-29	Endocarp	Prupe.2G269800
3.7135229599962e-33	-0.487396	0.026	0.387	7.06386337450477e-29	Endocarp	Prupe.1G321600
4.24181478381041e-33	1.71411303715063	0.807	0.345	8.06878008176416e-29	Endocarp	Prupe.7G126100
4.99382502861889e-33	0.676777222644188	0.581	0.089	9.49925396943885e-29	Endocarp	Prupe.4G079000
5.48701322989527e-33	0.658555461753359	0.557	0.071	1.04373965659068e-28	Endocarp	Prupe.1G283000
5.76591475500949e-33	-0.542245	0.888	0.946	1.09679230469791e-28	Endocarp	Prupe.7G001600
5.87149503946306e-33	2.28264612466963	0.395	0	1.11687578640666e-28	Endocarp	Prupe.7G228300
7.04637613619722e-33	0.831501903531894	0.825	0.363	1.34036166862744e-28	Endocarp	Prupe.6G360700
7.60495185530823e-33	0.614112355373809	0.977	0.917	1.44661394191673e-28	Endocarp	Prupe.5G188000
8.04791197889906e-33	-0.762893	0.346	0.804	1.53087381662618e-28	Endocarp	Prupe.5G123200
9.57147343550045e-33	-0.55894	0.994	1	1.8206856769009e-28	Endocarp	Prupe.8G071500
1.10361131380564e-32	0.775613862550312	0.78	0.31	2.09928944112109e-28	Endocarp	Prupe.5G213900
1.11903595064908e-32	0.77832939537991	0.628	0.131	2.12863018532467e-28	Endocarp	Prupe.4G056200
1.17083712659435e-32	0.781678910110851	0.932	0.696	2.22716638220776e-28	Endocarp	Prupe.1G463400
1.18163891942181e-32	-0.989666	0.013	0.327	2.24771355252417e-28	Endocarp	Prupe.4G150100
2.70148560932413e-32	0.80339338359208	0.837	0.44	5.13876592605636e-28	Endocarp	Prupe.4G012300
2.99793541266634e-32	-0.897628	0.862	0.958	5.70267274197391e-28	Endocarp	Prupe.1G126600
3.66141670379218e-32	0.870769603074801	0.563	0.089	6.96474685395349e-28	Endocarp	Prupe.1G371600
3.97793625620657e-32	-0.58498	0.911	0.964	7.56683034655614e-28	Endocarp	Prupe.7G189200
4.82516740231255e-32	-0.698443	0.173	0.643	9.17843343267893e-28	Endocarp	Prupe.8G086000
5.37269947682225e-32	0.766122702032608	0.977	0.685	1.02199489448113e-27	Endocarp	Prupe.4G239400
6.88736207921464e-32	0.657906910634157	0.65	0.149	1.31011401470821e-27	Endocarp	Prupe.4G074900
7.13113595631385e-32	-0.660761	0.15	0.589	1.35648468161002e-27	Endocarp	Prupe.3G149400
8.20398632989191e-32	-0.63685	0.981	1	1.56056227967204e-27	Endocarp	Prupe.6G252500
9.05692883527087e-32	0.73752575532288	0.835	0.446	1.72280900304522e-27	Endocarp	Prupe.1G443400
1.25721911292796e-31	-0.443449	0.024	0.369	2.39148219661157e-27	Endocarp	Prupe.1G288000
1.3427453469372e-31	-0.606879	0.833	0.952	2.55417019894395e-27	Endocarp	Prupe.2G150900
1.38073070645008e-31	0.678431007800463	0.641	0.149	2.62642594980935e-27	Endocarp	Prupe.4G149200
1.55243404348943e-31	0.756207176388955	0.693	0.196	2.95304003752559e-27	Endocarp	Prupe.1G556200
1.60729067166603e-31	-0.708329	0.879	0.964	3.05738831564311e-27	Endocarp	Prupe.8G107100
1.6833695523239e-31	-0.677348	0.358	0.744	3.20210556243053e-27	Endocarp	Prupe.3G274700
1.7132112236356e-31	0.731442703271036	0.578	0.101	3.25887038959964e-27	Endocarp	Prupe.7G091900
3.13453022573537e-31	-0.601956	0.024	0.363	5.96250339539382e-27	Endocarp	Prupe.7G255400
3.23277556545045e-31	-0.541116	0.869	0.911	6.14938568059985e-27	Endocarp	Prupe.2G213800
4.7813824760208e-31	-0.469467	0.015	0.327	9.09514574588677e-27	Endocarp	Prupe.7G215700
6.23340495811507e-31	-0.4399	0.005	0.286	1.18571829113265e-26	Endocarp	Prupe.1G322500
6.96112624466928e-31	-0.644804	0.107	0.518	1.32414543426099e-26	Endocarp	Prupe.3G052200
7.06828846695595e-31	0.843143412408148	0.785	0.381	1.34452983218436e-26	Endocarp	Prupe.5G034500
8.54104618804648e-31	-0.773632	0.828	0.958	1.6246778058902e-26	Endocarp	Prupe.7G196600
9.39812532120531e-31	-0.673009	0.129	0.554	1.78771139859967e-26	Endocarp	Prupe.5G011100
1.04417069086967e-30	1.12179825819944	0.579	0.125	1.98622148817229e-26	Endocarp	Prupe.6G139200
1.08513564147143e-30	0.768663461269677	0.848	0.518	2.06414501720695e-26	Endocarp	Prupe.6G186600
1.15614944212924e-30	-0.714375	0.382	0.75	2.19922746881824e-26	Endocarp	Prupe.7G257500
1.19825115277333e-30	-0.619448	0.578	0.899	2.27931334280543e-26	Endocarp	Prupe.7G220600
1.26328906438356e-30	-0.653078	0.233	0.702	2.40302845827041e-26	Endocarp	Prupe.5G093200
1.29703460181485e-30	0.878881604568421	0.801	0.399	2.4672192195722e-26	Endocarp	Prupe.4G029700
1.50028455468898e-30	0.679134852943037	0.587	0.107	2.85384127992939e-26	Endocarp	Prupe.6G009400
1.79045505234101e-30	1.07400686248301	0.689	0.226	3.40580360056308e-26	Endocarp	Prupe.5G222400
1.89367549087505e-30	0.594404874657052	0.95	0.78	3.60214951874252e-26	Endocarp	Prupe.6G315000
2.11008149406998e-30	0.734750673840369	0.528	0.071	4.01379701801992e-26	Endocarp	Prupe.1G152000
2.51462311926007e-30	0.698512094972309	0.762	0.286	4.7833160974565e-26	Endocarp	Prupe.4G114600
2.70133356895432e-30	-0.615001	0.544	0.821	5.1384767148649e-26	Endocarp	Prupe.3G297900
2.986613163838e-30	0.533756149809238	0.4	0.006	5.68113556025265e-26	Endocarp	Prupe.1G113500
3.38635328347768e-30	0.642990058140103	0.929	0.732	6.44152121583125e-26	Endocarp	Prupe.5G221100
4.1265541026625e-30	-0.417982	0.011	0.31	7.84953121408461e-26	Endocarp	Prupe.3G020100
4.505243960203e-30	0.592027238364386	0.492	0.048	8.56987506109815e-26	Endocarp	Prupe.1G372000
4.55021260811849e-30	-0.36888	0.005	0.28	8.655414423163e-26	Endocarp	Prupe.6G257600
5.36252066476443e-30	-0.675309	0.152	0.577	1.02005868085149e-25	Endocarp	Prupe.6G321100
6.63460135748065e-30	-0.683835	0.227	0.536	1.26203387021997e-25	Endocarp	Prupe.5G052400
7.82117957359546e-30	-0.849072	0.366	0.72	1.48774477848933e-25	Endocarp	Prupe.2G233500
8.98486993511989e-30	0.705816895595542	0.845	0.435	1.70910195905851e-25	Endocarp	Prupe.3G311800
9.35578172305808e-30	0.664324766677079	0.613	0.137	1.77965679936011e-25	Endocarp	Prupe.1G214200
1.00361119066604e-29	0.697453422660915	0.448	0.03	1.90906920688494e-25	Endocarp	Prupe.1G016400
1.04647474894309e-29	0.658768322791111	0.555	0.089	1.99060426743954e-25	Endocarp	Prupe.6G194000
1.05530895747229e-29	0.978835390001958	0.686	0.25	2.00740869890379e-25	Endocarp	Prupe.4G059400
1.24966380833765e-29	0.642251766818075	0.421	0.018	2.37711049621988e-25	Endocarp	Prupe.8G209300
1.28983632645602e-29	0.674373847944661	0.657	0.185	2.45352666018463e-25	Endocarp	Prupe.1G555300
2.05849764204854e-29	-0.633875	0.505	0.804	3.91567421470473e-25	Endocarp	Prupe.1G226000
2.30624206135339e-29	0.721019302239212	0.777	0.369	4.38693364910643e-25	Endocarp	Prupe.7G271000
2.84971307542217e-29	0.866281567788788	0.39	0.006	5.42072421206805e-25	Endocarp	Prupe.8G107300
3.20700758447753e-29	0.621915637986596	0.482	0.048	6.10036982719316e-25	Endocarp	Prupe.8G233500
3.30797211204524e-29	-0.58916	0.989	1	6.29242455153246e-25	Endocarp	Prupe.4G221800
3.35636481905366e-29	0.796285978902382	0.561	0.107	6.38447715880388e-25	Endocarp	Prupe.1G016600
3.6632229464742e-29	0.546523445883117	0.388	0.006	6.96818268878323e-25	Endocarp	Prupe.2G038400
3.78960419144031e-29	-0.408255	0.021	0.339	7.20858509295775e-25	Endocarp	Prupe.4G152700
4.52448500464573e-29	0.672650031660343	0.898	0.518	8.6064753758371e-25	Endocarp	Prupe.8G184200
5.56135397171722e-29	0.650606708637868	0.955	0.732	1.05788075250005e-24	Endocarp	Prupe.7G114800
6.82000269866753e-29	0.646270953373313	0.385	0.006	1.29730091334054e-24	Endocarp	Prupe.6G080300
6.8994985576038e-29	0.702361336959322	0.646	0.167	1.3124226156274e-24	Endocarp	Prupe.8G243200
7.03662636346077e-29	0.671236663885397	0.586	0.125	1.33850706685751e-24	Endocarp	Prupe.5G128100
7.66477298515619e-29	-0.618575	0.121	0.536	1.45799311723641e-24	Endocarp	Prupe.2G227100
8.35312202923633e-29	-0.710931	0.503	0.75	1.58893087240134e-24	Endocarp	Prupe.1G034700
8.53480151760318e-29	0.783443461004228	0.628	0.161	1.62348994467848e-24	Endocarp	Prupe.6G002000
8.98887973352292e-29	-0.685266	0.693	0.988	1.70986470291073e-24	Endocarp	Prupe.1G130300
9.17357449037483e-29	-0.70776	0.17	0.589	1.7449973395591e-24	Endocarp	Prupe.2G320200
9.52511757573405e-29	-0.694071	0.684	0.905	1.81186786525613e-24	Endocarp	Prupe.7G255900
1.00677409483259e-28	-0.794157	0.307	0.571	1.91508568319055e-24	Endocarp	Prupe.4G048800
1.11593724160939e-28	0.520874858512506	0.383	0.006	2.12273582098939e-24	Endocarp	Prupe.6G260000
1.13303726891665e-28	-0.45955	0.026	0.345	2.15526349293325e-24	Endocarp	Prupe.7G189400
1.32879588587906e-28	0.694651704118165	0.964	0.833	2.52763553411916e-24	Endocarp	Prupe.7G113700
1.49319994697482e-28	0.919117988240779	0.995	0.976	2.84036493913551e-24	Endocarp	Prupe.3G209900
1.72707895073401e-28	-0.463351	0.019	0.327	3.28524958008623e-24	Endocarp	Prupe.3G248700
2.30682557299573e-28	-0.54529	0.073	0.458	4.38804360495247e-24	Endocarp	Prupe.7G196100
2.3094673654728e-28	1.04719735314908	0.693	0.232	4.39306882260237e-24	Endocarp	Prupe.1G147300
2.62246419368794e-28	0.636814107975107	0.519	0.077	4.98845138923319e-24	Endocarp	Prupe.2G143700
2.91935506544969e-28	0.608168331588893	0.595	0.137	5.5531972054984e-24	Endocarp	Prupe.2G117000
3.69020482067904e-28	-0.61736	0.117	0.5	7.01950760989567e-24	Endocarp	Prupe.6G355600
4.12185134866618e-28	0.572018397528082	0.45	0.036	7.84058563543282e-24	Endocarp	Prupe.2G175200
4.32491591375409e-28	-0.468629	0.995	1	8.22685505114302e-24	Endocarp	Prupe.3G206200
4.406743673917e-28	-0.853611	0.516	0.768	8.38250781652492e-24	Endocarp	Prupe.3G082100
4.62424966771989e-28	0.66233635624074	0.985	0.964	8.79624771793677e-24	Endocarp	Prupe.3G219200
4.99301757257091e-28	0.457335245390433	1	1	9.49771802654438e-24	Endocarp	Prupe.5G180300
6.19046493595809e-28	-0.636176	1	1	1.17755024011795e-23	Endocarp	Prupe.1G312900
7.43770994733381e-28	0.641385023000543	0.99	0.839	1.41480118618184e-23	Endocarp	Prupe.3G059400
9.6015630022644e-28	0.694210275947558	0.662	0.202	1.82640931429073e-23	Endocarp	Prupe.1G186500
1.07447252134729e-27	0.648785950559163	0.406	0.018	2.04386163010681e-23	Endocarp	Prupe.3G039000
1.12479693683515e-27	-0.890854	0.256	0.554	2.13958873324782e-23	Endocarp	Prupe.2G246800
1.23605348615302e-27	-0.574496	0.968	0.988	2.35122094136027e-23	Endocarp	Prupe.1G280900
1.49088196707976e-27	-0.701916	0.35	0.708	2.83595567777912e-23	Endocarp	Prupe.1G049600
1.53524499968699e-27	0.7522273605525	0.803	0.387	2.9203430384046e-23	Endocarp	Prupe.1G244500
1.69207049461373e-27	-0.486952	0.817	0.881	3.21865649485424e-23	Endocarp	Prupe.5G244900
1.93318894290267e-27	-0.558109	0.942	0.994	3.67731200718945e-23	Endocarp	Prupe.5G185900
1.93625956883645e-27	0.602822902272216	0.49	0.065	3.6831529518407e-23	Endocarp	Prupe.4G012500
1.99936091453643e-27	0.555945390375037	1	0.988	3.80318433163119e-23	Endocarp	Prupe.1G313000
2.04024938137368e-27	0.676501328770986	0.848	0.542	3.88096237324901e-23	Endocarp	Prupe.7G217700
2.12582421938507e-27	-0.616331	0.686	0.875	4.04374283011428e-23	Endocarp	Prupe.8G258100
2.16864755100206e-27	0.606850444794521	0.503	0.071	4.12520137151612e-23	Endocarp	Prupe.7G271100
2.29581210815438e-27	-0.465244	0.998	1	4.36709379213126e-23	Endocarp	Prupe.5G114000
2.48009838579578e-27	-0.477364	0.05	0.399	4.71764314946074e-23	Endocarp	Prupe.6G037400
3.26759631432254e-27	-0.818223	0.693	0.905	6.21562170910433e-23	Endocarp	Prupe.2G243800
3.47006903018283e-27	-0.656753	0.191	0.589	6.60076530921377e-23	Endocarp	Prupe.4G008600
3.47572441220368e-27	0.582960147810008	0.608	0.149	6.61152297689384e-23	Endocarp	Prupe.6G341600
5.54182072348701e-27	-0.570085	0.621	0.887	1.0541651380217e-22	Endocarp	Prupe.3G276700
5.70573950668609e-27	-1.28694	0.377	0.702	1.08534576896183e-22	Endocarp	Prupe.4G213900
5.82138636145066e-27	-0.515199	0.812	0.923	1.10734411367514e-22	Endocarp	Prupe.1G570200
6.54545666260721e-27	0.587839890251532	1	0.994	1.24507676636114e-22	Endocarp	Prupe.5G019500
7.7792273823143e-27	1.03370990988036	0.448	0.048	1.47976463266383e-22	Endocarp	Prupe.4G279600
8.4979903887975e-27	0.684309078054911	0.663	0.202	1.61648773175706e-22	Endocarp	Prupe.7G218800
8.51781187773998e-27	0.629947941292892	0.985	0.917	1.6202581753837e-22	Endocarp	Prupe.1G250900
8.65604457514167e-27	0.58709297521841	0.421	0.03	1.64655279908345e-22	Endocarp	Prupe.1G423400
8.78940292057953e-27	0.530147218526696	0.422	0.03	1.67192022355264e-22	Endocarp	Prupe.1G554400
9.24181959243623e-27	1.46254574458318	0.654	0.232	1.75797892287322e-22	Endocarp	Prupe.1G425400
9.63606003416711e-27	-0.540839	0.956	0.988	1.83297133969927e-22	Endocarp	Prupe.1G472900
9.94425431196888e-27	0.857136085239736	0.642	0.214	1.89159605522272e-22	Endocarp	Prupe.7G243300
1.08008661083826e-26	-0.59505	0.294	0.726	2.05454075113653e-22	Endocarp	Prupe.8G254100
1.16551074153841e-26	0.551687053258198	0.447	0.042	2.21703453255436e-22	Endocarp	Prupe.2G267600
1.24191548686687e-26	-0.549996	0.121	0.524	2.36237163911816e-22	Endocarp	Prupe.8G097500
1.32425324020561e-26	0.471688366208125	0.328	0	2.5189945135191e-22	Endocarp	Prupe.1G090100
1.34670680820624e-26	0.659655722758126	0.697	0.244	2.56170569056991e-22	Endocarp	Prupe.1G267700
1.37691014918489e-26	0.658375900678225	0.752	0.304	2.61915848577951e-22	Endocarp	Prupe.3G053000
1.55823167488693e-26	1.03111577482214	0.843	0.565	2.96406829196991e-22	Endocarp	Prupe.1G430400
1.5964075392999e-26	0.567888987362215	0.377	0.012	3.03668642125627e-22	Endocarp	Prupe.5G218800
1.83367473215789e-26	-0.446857	0.044	0.375	3.48801607551074e-22	Endocarp	Prupe.5G071200
2.1818963006124e-26	1.18056064099865	0.589	0.155	4.1504031430249e-22	Endocarp	Prupe.8G064100
2.36127320492574e-26	0.628014743991909	0.62	0.173	4.49161389040974e-22	Endocarp	Prupe.3G022200
2.39799882873835e-26	-0.53354	0.992	1	4.56147337202609e-22	Endocarp	Prupe.4G186800
2.64330022237811e-26	-0.487242	1	1	5.02808568300765e-22	Endocarp	Prupe.6G080700
2.67435759658099e-26	-0.448414	0.045	0.381	5.08716302021637e-22	Endocarp	Prupe.3G146400
2.83060724454663e-26	-0.596127	0.604	0.798	5.3843811005766e-22	Endocarp	Prupe.3G018500
2.92774030439595e-26	-0.602597	0.731	0.923	5.56914760702197e-22	Endocarp	Prupe.3G015100
2.97616783724333e-26	0.730172165944632	0.515	0.089	5.66126646000426e-22	Endocarp	Prupe.8G041600
3.96443179738285e-26	-0.563746	0.901	0.952	7.54114216498166e-22	Endocarp	Prupe.6G033700
4.03759829528946e-26	-0.602305	0.202	0.607	7.6803194772996e-22	Endocarp	Prupe.8G268800
4.40274113281304e-26	-0.678719	0.128	0.494	8.37489418283696e-22	Endocarp	Prupe.3G258600
4.54501590695317e-26	1.05715605237973	0.901	0.536	8.64552925820633e-22	Endocarp	Prupe.1G141700
4.82452870347296e-26	0.637867565102461	0.571	0.137	9.17721849974626e-22	Endocarp	Prupe.4G161200
5.47132049277375e-26	1.04419785636362	0.502	0.089	1.04075458413542e-21	Endocarp	Prupe.1G127800
5.63521309664684e-26	-0.616395	0.489	0.78	1.07193023524416e-21	Endocarp	Prupe.8G233100
5.63952166631839e-26	0.563968836281806	0.57	0.125	1.07274981136708e-21	Endocarp	Prupe.7G082700
6.16702308631022e-26	-0.483178	0.994	1	1.17309113147793e-21	Endocarp	Prupe.7G024100
6.48782369628481e-26	0.625763644029507	0.437	0.042	1.2341138235073e-21	Endocarp	Prupe.1G186000
6.5642246929656e-26	-0.580179	0.429	0.81	1.24864682109592e-21	Endocarp	Prupe.8G091100
6.61194818398165e-26	-0.600073	0.492	0.792	1.25772478355699e-21	Endocarp	Prupe.3G196400
6.87076042356083e-26	-0.569024	0.256	0.667	1.30695604776974e-21	Endocarp	Prupe.4G042200
7.25502233717336e-26	0.463246592321464	0.32	0	1.38005034897712e-21	Endocarp	Prupe.3G241700
8.06895214315278e-26	0.722804249616114	0.581	0.143	1.53487607667052e-21	Endocarp	Prupe.1G153300
8.49481785640328e-26	-0.535559	0.409	0.72	1.61588425264503e-21	Endocarp	Prupe.3G045100
8.99651989420518e-26	-1.05079	0.549	0.917	1.71131801427571e-21	Endocarp	Prupe.6G278100
9.06473759433992e-26	0.591645875676231	0.513	0.089	1.72429438519534e-21	Endocarp	Prupe.1G243100
9.10945948215293e-26	-0.519797	0.131	0.53	1.73280138269513e-21	Endocarp	Prupe.3G085200
1.07423970908297e-25	0.64841458455062	0.757	0.351	2.04341877461762e-21	Endocarp	Prupe.8G098100
1.34633536345931e-25	-0.764171	0.649	0.786	2.5609991283723e-21	Endocarp	Prupe.6G313900
1.51008438438219e-25	0.538997805021051	0.411	0.03	2.8724825159718e-21	Endocarp	Prupe.2G184100
1.62106201987593e-25	0.55739147302521	0.466	0.06	3.08358417420799e-21	Endocarp	Prupe.3G196700
1.71597017492195e-25	-0.669832	0.801	0.976	3.26411846673654e-21	Endocarp	Prupe.7G254700
1.91884464653388e-25	0.625540306251627	0.561	0.125	3.65002628663674e-21	Endocarp	Prupe.4G090100
1.9739215543174e-25	-0.510432	0.914	0.988	3.75479358062255e-21	Endocarp	Prupe.5G172700
2.04567860332041e-25	0.691731139292005	0.702	0.274	3.89128983923609e-21	Endocarp	Prupe.5G118400
2.23816013433815e-25	-0.539835	0.074	0.429	4.25742820753802e-21	Endocarp	Prupe.6G070000
2.43385765953834e-25	0.505518245109711	0.38	0.018	4.62968403997384e-21	Endocarp	Prupe.4G176900
2.61537704501384e-25	-0.497952	0.04	0.357	4.97497021502532e-21	Endocarp	Prupe.2G202000
2.79460591128652e-25	0.432440545540289	0.314	0	5.31589936444922e-21	Endocarp	Prupe.1G559400
2.88645737494436e-25	0.80976785963445	0.583	0.149	5.49061921861916e-21	Endocarp	Prupe.6G109000
3.36773726013049e-25	0.68486995715063	0.505	0.089	6.40610981622023e-21	Endocarp	Prupe.1G322200
3.49633040208597e-25	0.50228350151041	0.379	0.018	6.65071969084793e-21	Endocarp	Prupe.6G365900
4.5131652048922e-25	0.600921707468145	0.482	0.071	8.58494285274593e-21	Endocarp	Prupe.3G312900
4.99720627292497e-25	-0.605723	0.358	0.756	9.50568577235789e-21	Endocarp	Prupe.8G050600
5.30192038628858e-25	0.488482533766804	0.405	0.03	1.00853129587981e-20	Endocarp	Prupe.6G323100
5.44913268656365e-25	-0.507846	0.927	0.911	1.03653401963814e-20	Endocarp	Prupe.4G029500
5.62489146622158e-25	-0.740108	0.595	0.762	1.06996685470467e-20	Endocarp	Prupe.1G183200
5.64251116010227e-25	0.526846754550223	0.361	0.012	1.07331847287465e-20	Endocarp	Prupe.6G026200
5.86598800559975e-25	-0.775378	0.594	0.81	1.11582823842519e-20	Endocarp	Prupe.8G242900
5.89064240744293e-25	0.605705410805338	0.458	0.06	1.12051799874379e-20	Endocarp	Prupe.8G159400
5.90655527278266e-25	0.778748418049393	0.453	0.06	1.12354494398872e-20	Endocarp	Prupe.3G284400
6.59867499095478e-25	-0.50845	0.757	0.815	1.25519995677942e-20	Endocarp	Prupe.4G019400
7.99693845781459e-25	0.536404123890863	0.427	0.042	1.52117763344549e-20	Endocarp	Prupe.2G167900
8.19725783631195e-25	0.832168750239476	0.702	0.363	1.55928238562326e-20	Endocarp	Prupe.5G137900
8.79303067014048e-25	0.59455192946252	0.782	0.357	1.67261029407412e-20	Endocarp	Prupe.5G209700
9.04151604601846e-25	0.626429440566832	0.565	0.143	1.71987718227363e-20	Endocarp	Prupe.8G094500
9.08040343825734e-25	0.662857328204797	0.799	0.5	1.72727434202531e-20	Endocarp	Prupe.6G009800
9.35916231237953e-25	0.646747813551558	0.948	0.881	1.78029985506083e-20	Endocarp	Prupe.7G189800
9.79305561766327e-25	-0.558189	0.186	0.589	1.86283503959191e-20	Endocarp	Prupe.4G249500
1.10073096110667e-24	0.93972024268568	0.605	0.196	2.09381043421711e-20	Endocarp	Prupe.3G042300
1.17368780632024e-24	0.559350866977219	0.487	0.077	2.23258894518236e-20	Endocarp	Prupe.2G118500
1.27475528437868e-24	0.590768222673303	0.524	0.107	2.42483950194513e-20	Endocarp	Prupe.5G035400
1.37497293557097e-24	-0.923394	0.662	0.94	2.6154735180431e-20	Endocarp	Prupe.3G012600
1.39340879403182e-24	-0.582021	0.348	0.732	2.65054220800733e-20	Endocarp	Prupe.3G266300
1.69743475092785e-24	-0.596829	0.409	0.768	3.22886038321495e-20	Endocarp	Prupe.1G434500
1.76214361725595e-24	0.567488739047568	0.419	0.042	3.35194958874427e-20	Endocarp	Prupe.1G555200
1.77869513576889e-24	0.57306168674377	0.456	0.06	3.38343388725958e-20	Endocarp	Prupe.1G128900
1.88917219031441e-24	0.925683442272962	0.697	0.31	3.59358334041607e-20	Endocarp	Prupe.1G111900
1.9863093845264e-24	0.441074147299387	0.338	0.006	3.77835771124612e-20	Endocarp	Prupe.7G090700
1.98846476501002e-24	0.591591474385065	0.646	0.208	3.78245767600205e-20	Endocarp	Prupe.1G435500
2.09539420602588e-24	-0.686981	0.762	0.964	3.98585885870243e-20	Endocarp	Prupe.2G240800
2.48046224948933e-24	0.518043892820305	0.474	0.071	4.7183352909786e-20	Endocarp	Prupe.2G228000
2.676335831118e-24	-0.548358	0.681	0.881	5.09092601795265e-20	Endocarp	Prupe.1G451200
2.88500277787431e-24	-0.624791	0.39	0.738	5.48785228407251e-20	Endocarp	Prupe.3G030000
2.94984936831336e-24	0.696019268528062	0.566	0.149	5.61120346840567e-20	Endocarp	Prupe.1G553800
3.1628352329786e-24	0.619615860546238	0.783	0.405	6.01634518017189e-20	Endocarp	Prupe.6G339900
4.49020586358058e-24	-0.580222	0.345	0.732	8.54126959370298e-20	Endocarp	Prupe.1G130200
4.6109454085799e-24	0.612551093020711	0.6	0.167	8.77094035620068e-20	Endocarp	Prupe.1G022400
4.6834008209623e-24	-0.593834	0.46	0.798	8.90876504163449e-20	Endocarp	Prupe.6G068500
4.87706160399132e-24	0.640761012007184	0.523	0.113	9.27714658311228e-20	Endocarp	Prupe.2G158700
5.36613326788814e-24	0.566771207037201	0.974	0.845	1.02074587021768e-19	Endocarp	Prupe.1G422700
5.55862440007423e-24	-0.577682	0.532	0.863	1.05736153338212e-19	Endocarp	Prupe.7G267400
5.90540209957197e-24	0.571236509518373	0.529	0.113	1.12332558738058e-19	Endocarp	Prupe.5G003400
6.27204137011294e-24	-1.03033	0.314	0.702	1.19306770942288e-19	Endocarp	Prupe.6G278000
6.5350695078047e-24	0.474675825551084	0.35	0.012	1.24310092177461e-19	Endocarp	Prupe.6G245600
6.82275313132684e-24	-0.507697	0.838	0.911	1.29782410064099e-19	Endocarp	Prupe.5G058500
7.34218103774998e-24	0.58723877415345	0.633	0.202	1.3966296770008e-19	Endocarp	Prupe.1G452200
7.55009619816771e-24	0.595993617642791	0.536	0.119	1.43617929881546e-19	Endocarp	Prupe.6G043500
8.0539774166221e-24	0.558742133215569	0.479	0.077	1.53202758418985e-19	Endocarp	Prupe.4G253700
8.41610296690331e-24	0.728131481483077	0.796	0.393	1.60091110636435e-19	Endocarp	Prupe.3G075300
8.9714119353062e-24	0.726650399012707	0.786	0.494	1.70654197833395e-19	Endocarp	Prupe.1G049300
9.72663717560213e-24	-0.477115	0.822	0.923	1.85020092354304e-19	Endocarp	Prupe.2G010100
1.12384692079498e-23	0.569230825002687	0.95	0.821	2.13778161273622e-19	Endocarp	Prupe.1G224300
1.12777520234165e-23	0.45094685074192	1	1	2.14525398989428e-19	Endocarp	Prupe.7G041200
1.26338092702388e-23	-0.529756	0.154	0.488	2.40320319938482e-19	Endocarp	Prupe.2G108100
1.39750889296914e-23	0.616338575479815	0.553	0.137	2.6583414162059e-19	Endocarp	Prupe.6G087100
1.42644430278525e-23	0.780986890245393	0.892	0.554	2.7133823527581e-19	Endocarp	Prupe.1G018900
1.48712971080152e-23	0.508845129097514	0.998	0.982	2.82881813588664e-19	Endocarp	Prupe.6G067400
1.51748884630174e-23	-0.537067	0.785	0.935	2.88656728343517e-19	Endocarp	Prupe.5G046500
1.60426764108704e-23	-0.571431	0.498	0.732	3.05163790687577e-19	Endocarp	Prupe.6G257200
1.62589364861823e-23	-0.591291	0.521	0.732	3.0927748984016e-19	Endocarp	Prupe.4G242100
1.80072954680413e-23	-0.387724	0.013	0.262	3.42534774393081e-19	Endocarp	Prupe.3G192900
1.97905394005589e-23	0.547304502572292	0.463	0.071	3.76455640477431e-19	Endocarp	Prupe.4G008700
2.03431572448463e-23	0.658570770459741	0.759	0.333	3.86967537111467e-19	Endocarp	Prupe.2G311700
2.4946703063823e-23	-0.748054	0.32	0.536	4.74536185680042e-19	Endocarp	Prupe.5G190000
2.50760284890028e-23	-0.508123	0.898	0.988	4.76996213917812e-19	Endocarp	Prupe.1G415100
2.53684310327625e-23	0.68538177998675	0.725	0.321	4.82558295105208e-19	Endocarp	Prupe.5G177200
2.65098837315888e-23	0.761116631361638	0.608	0.214	5.04271008342282e-19	Endocarp	Prupe.7G155000
2.68571203298002e-23	-0.601434	0.807	0.935	5.10876142913459e-19	Endocarp	Prupe.5G087400
2.80786968147145e-23	-0.459662	0.047	0.357	5.34112970809498e-19	Endocarp	Prupe.6G310500
2.88813503425449e-23	0.406256613736634	0.291	0	5.4938104621589e-19	Endocarp	Prupe.1G347900
2.99145901967241e-23	-0.396011	0.018	0.274	5.69035334722086e-19	Endocarp	Prupe.8G110400
3.19192872858977e-23	0.648834226255294	0.738	0.321	6.07168682752346e-19	Endocarp	Prupe.2G243100
3.52137802686774e-23	0.77627298556108	0.838	0.458	6.69836528270782e-19	Endocarp	Prupe.8G135300
3.63627797400294e-23	0.459365373957352	0.371	0.024	6.91692796214838e-19	Endocarp	Prupe.7G026400
3.71840671838796e-23	0.524870846339532	0.937	0.833	7.07315325971759e-19	Endocarp	Prupe.6G249800
4.06533917281404e-23	0.754920081456301	0.586	0.173	7.73308817452688e-19	Endocarp	Prupe.4G088500
4.21860683475514e-23	-0.585693	0.777	0.881	8.02463392107123e-19	Endocarp	Prupe.4G230200
4.30032388007738e-23	-0.492373	0.736	0.911	8.1800760846832e-19	Endocarp	Prupe.3G053300
4.49225252085201e-23	-0.518223	0.202	0.589	8.5451627451647e-19	Endocarp	Prupe.6G244000
5.58586309627568e-23	0.454477823394123	0.369	0.024	1.06254287817356e-18	Endocarp	Prupe.6G076300
5.79238635037329e-23	0.657485645509548	0.362	0.024	1.10182773156801e-18	Endocarp	Prupe.5G074500
6.78654533170027e-23	0.502903482199319	0.485	0.089	1.29093665299603e-18	Endocarp	Prupe.5G172800
7.25752526122075e-23	0.583127519051771	0.937	0.815	1.38052645518941e-18	Endocarp	Prupe.6G283900
7.26664825619277e-23	0.644722298348702	0.581	0.161	1.38226183129299e-18	Endocarp	Prupe.4G159900
7.3599588512115e-23	0.474491349489086	0.353	0.018	1.40001137267745e-18	Endocarp	Prupe.1G211700
8.50082683060639e-23	-0.47197	0.076	0.417	1.61702727971795e-18	Endocarp	Prupe.7G131800
9.14926283351553e-23	0.559427408614019	0.919	0.667	1.74037277619132e-18	Endocarp	Prupe.6G307000
1.0488733965035e-22	0.68391598103833	0.409	0.048	1.99516697482895e-18	Endocarp	Prupe.7G050900
1.0616877971398e-22	-0.402708	0.036	0.321	2.01954252771933e-18	Endocarp	Prupe.3G278700
1.09894194706553e-22	-0.556236	0.743	0.869	2.09040737170805e-18	Endocarp	Prupe.1G065700
1.10083097045294e-22	0.574281724906026	0.568	0.155	2.09400067199558e-18	Endocarp	Prupe.1G530500
1.14382393641306e-22	0.611694718230992	0.513	0.113	2.17578189184491e-18	Endocarp	Prupe.2G188900
1.15310217779323e-22	0.51239970361765	0.432	0.06	2.19343096259829e-18	Endocarp	Prupe.3G172400
1.18740241457772e-22	0.526395512809311	0.455	0.071	2.25867687300974e-18	Endocarp	Prupe.2G222200
1.24979046567519e-22	-0.490319	0.9	0.911	2.37735142380734e-18	Endocarp	Prupe.4G214000
1.33128632163365e-22	-0.447939	0.065	0.381	2.53237284101152e-18	Endocarp	Prupe.2G239600
1.40363569217472e-22	-0.411612	0.011	0.244	2.66999581365475e-18	Endocarp	Prupe.8G135100
1.50035657380761e-22	-0.696397	0.463	0.774	2.85397827469683e-18	Endocarp	Prupe.1G111800
1.63798167181792e-22	0.84273997474264	0.922	0.649	3.11576873613205e-18	Endocarp	Prupe.7G261300
1.75911125497471e-22	0.714534112696651	0.639	0.232	3.34618142921289e-18	Endocarp	Prupe.1G378500
1.79505866342095e-22	0.615146536655478	0.552	0.143	3.41456058955932e-18	Endocarp	Prupe.1G286000
1.90741985860447e-22	0.554920800126071	0.532	0.125	3.62829405503741e-18	Endocarp	Prupe.7G239600
2.00494535003014e-22	-0.422969	0.068	0.399	3.81380704482734e-18	Endocarp	Prupe.3G290800
2.04273493955387e-22	-0.493176	0.176	0.571	3.88569040201936e-18	Endocarp	Prupe.2G014500
2.23204259600236e-22	-0.551824	0.078	0.393	4.2457914261157e-18	Endocarp	Prupe.5G203700
2.53436663335426e-22	-0.400455	0.036	0.321	4.82087220996647e-18	Endocarp	Prupe.6G225300
2.8676461933262e-22	0.779637128887213	0.539	0.143	5.4548365889451e-18	Endocarp	Prupe.8G024800
2.91904907315716e-22	-0.553795	0.547	0.815	5.55261514695955e-18	Endocarp	Prupe.2G269600
2.9213474252244e-22	0.531299757519925	0.409	0.048	5.55698707226185e-18	Endocarp	Prupe.6G079100
3.13088451699287e-22	0.886389141237363	0.798	0.458	5.95556852822384e-18	Endocarp	Prupe.5G152000
3.32567692235384e-22	1.00822243221809	0.699	0.339	6.32610264170148e-18	Endocarp	Prupe.4G048200
3.41127422263807e-22	0.641905131775349	0.57	0.173	6.48892582630213e-18	Endocarp	Prupe.7G224500
3.4430276738779e-22	-0.470413	0.102	0.452	6.54932724125055e-18	Endocarp	Prupe.4G235700
3.55290332584076e-22	0.524736569286068	0.981	0.94	6.75833270641429e-18	Endocarp	Prupe.5G178000
3.73405240950762e-22	0.575886591550408	0.631	0.226	7.10291449336539e-18	Endocarp	Prupe.3G042200
3.86321005660613e-22	0.482971579877447	0.417	0.054	7.34859816967618e-18	Endocarp	Prupe.2G152500
4.368679230958e-22	0.640539178372414	0.867	0.685	8.31010163312831e-18	Endocarp	Prupe.2G037200
4.49057478418857e-22	0.585888719741059	0.744	0.327	8.54197135448349e-18	Endocarp	Prupe.1G375100
4.52630006992087e-22	0.477587849092701	0.358	0.024	8.60992799300347e-18	Endocarp	Prupe.8G263300
4.55769358237468e-22	0.466350960900153	0.328	0.012	8.66964473239312e-18	Endocarp	Prupe.4G027900
4.59637542422935e-22	0.575471293769445	0.528	0.137	8.74322533196906e-18	Endocarp	Prupe.5G068700
4.81976667959601e-22	0.621204667880601	0.848	0.673	9.16816017792753e-18	Endocarp	Prupe.7G023000
5.08594420791626e-22	1.77873872352805	0.625	0.274	9.67448307229831e-18	Endocarp	Prupe.1G179900
5.3743463639837e-22	0.598503871452908	0.479	0.095	1.02230816535698e-17	Endocarp	Prupe.3G013800
5.54012424631914e-22	0.507665341346602	0.532	0.131	1.05384243413483e-17	Endocarp	Prupe.3G045200
5.58361460597888e-22	0.461225094715213	0.343	0.018	1.0621151703493e-17	Endocarp	Prupe.3G066500
6.22934810120374e-22	-0.625555	0.076	0.369	1.18494659581097e-17	Endocarp	Prupe.3G001400
6.2333954598318e-22	0.453856535920175	1	0.994	1.1857164843692e-17	Endocarp	Prupe.6G192700
6.72581547076781e-22	0.483424474259094	0.383	0.036	1.27938461884945e-17	Endocarp	Prupe.8G180800
7.14064305497445e-22	0.499075474367011	0.502	0.107	1.35829312191724e-17	Endocarp	Prupe.8G163800
7.38622550336708e-22	0.607882141433121	0.521	0.125	1.40500781525049e-17	Endocarp	Prupe.6G223100
7.89582746422574e-22	-0.427256	0.563	0.565	1.50194430024502e-17	Endocarp	Prupe.1G251000
8.45264126403405e-22	0.639983635023164	0.919	0.762	1.60786142124456e-17	Endocarp	Prupe.3G067200
8.46023504221145e-22	-0.568422	0.994	1	1.60930590972946e-17	Endocarp	Prupe.7G121200
8.47940255684253e-22	0.479016461538725	0.367	0.03	1.61295195436259e-17	Endocarp	Prupe.1G322100
8.95928774579944e-22	-0.40571	0.045	0.339	1.70423571500597e-17	Endocarp	Prupe.4G176200
1.00555270458345e-21	0.472326765375763	0.369	0.03	1.91276235465863e-17	Endocarp	Prupe.5G238600
1.07097699194342e-21	0.554730817939122	0.681	0.262	2.03721243407478e-17	Endocarp	Prupe.1G116900
1.29997511623247e-21	-0.44165	0.076	0.405	2.4728126660974e-17	Endocarp	Prupe.2G046900
1.47075828428695e-21	0.524259233078514	0.403	0.048	2.79767640837064e-17	Endocarp	Prupe.8G166700
1.48917606973026e-21	-0.485567	0.921	0.994	2.8327107198409e-17	Endocarp	Prupe.5G097700
1.51603469464438e-21	0.57933530834325	0.827	0.5	2.88380119615254e-17	Endocarp	Prupe.5G033500
1.52667028709754e-21	-0.571235	0.409	0.786	2.90403222011694e-17	Endocarp	Prupe.8G088200
1.68062899004907e-21	0.908078361825755	0.905	0.667	3.19689246487134e-17	Endocarp	Prupe.8G141900
1.85832869507686e-21	0.629645215110137	0.382	0.042	3.53491284377521e-17	Endocarp	Prupe.8G236400
2.18124424232745e-21	0.568959595838893	0.469	0.089	4.14916279775527e-17	Endocarp	Prupe.8G046300
2.2997514357564e-21	0.988979755137593	0.557	0.155	4.37458718109582e-17	Endocarp	Prupe.6G069400
2.36443744603123e-21	-1.33966	0.566	0.881	4.49763290984061e-17	Endocarp	Prupe.3G012800
2.51053711465885e-21	-0.497967	0.204	0.595	4.77554369950407e-17	Endocarp	Prupe.6G042300
2.6005475656762e-21	0.423990459176507	0.32	0.012	4.94676157942927e-17	Endocarp	Prupe.3G232800
2.75967088200196e-21	0.624701161111085	0.495	0.125	5.24944595174413e-17	Endocarp	Prupe.1G085400
3.3699355967545e-21	0.566378815684608	0.568	0.179	6.41029149214641e-17	Endocarp	Prupe.6G357100
3.38243806857616e-21	0.525244649953721	0.495	0.113	6.43407369404557e-17	Endocarp	Prupe.6G286300
3.42779499402319e-21	-0.507028	0.867	0.863	6.52035163763091e-17	Endocarp	Prupe.6G314700
3.51317852279768e-21	0.650644269262119	0.994	0.964	6.68276818606574e-17	Endocarp	Prupe.4G029100
3.5793555582237e-21	-0.560392	0.994	0.958	6.80865014285311e-17	Endocarp	Prupe.6G091600
3.62107993800184e-21	0.575807908392531	0.362	0.03	6.8880182580671e-17	Endocarp	Prupe.8G063800
3.63190764423917e-21	0.406256613736634	0.267	0	6.90861472087175e-17	Endocarp	Prupe.3G030500
4.0046298027919e-21	-1.159	0.502	0.649	7.61760681087075e-17	Endocarp	Prupe.5G072800
4.13265762117055e-21	-0.549838	0.366	0.726	7.86114132699062e-17	Endocarp	Prupe.1G320900
4.56612898164167e-21	0.499659576993894	0.506	0.119	8.68569054887878e-17	Endocarp	Prupe.5G062400
4.82205480306727e-21	0.54432051622381	0.519	0.131	9.17251264639457e-17	Endocarp	Prupe.4G196500
4.89127129902009e-21	-0.832163	0.977	0.988	9.30417626499601e-17	Endocarp	Prupe.7G116900
4.90356997960668e-21	-0.546302	0.243	0.625	9.32757081520783e-17	Endocarp	Prupe.1G367500
4.91674800760542e-21	-0.805918	0.568	0.893	9.35263806006704e-17	Endocarp	Prupe.2G194400
5.05781185679187e-21	0.432501959032025	0.299	0.006	9.6209697139895e-17	Endocarp	Prupe.5G076900
5.56606669088296e-21	0.746310079614092	0.866	0.726	1.05877720593976e-16	Endocarp	Prupe.2G260600
5.79541737559586e-21	-0.616622	0.518	0.851	1.10240429318584e-16	Endocarp	Prupe.3G106900
6.12223119956326e-21	-0.613026	0.612	0.81	1.16457081878092e-16	Endocarp	Prupe.2G279900
6.32808711798263e-21	0.684995261278387	0.646	0.268	1.20372873158266e-16	Endocarp	Prupe.1G233600
6.41770730872042e-21	0.549886763207512	0.654	0.25	1.2207762842648e-16	Endocarp	Prupe.5G211800
8.81127953099041e-21	0.723738803592804	0.529	0.149	1.676081592385e-16	Endocarp	Prupe.6G345300
9.12395210378141e-21	0.601455799682246	0.735	0.363	1.7355581691813e-16	Endocarp	Prupe.6G300000
9.45476642593488e-21	0.557863307937292	0.672	0.268	1.79848566954133e-16	Endocarp	Prupe.1G394800
9.46410876194894e-21	0.430781392291553	0.296	0.006	1.80026276869793e-16	Endocarp	Prupe.7G188800
1.06147090473119e-20	0.690875662024059	0.799	0.47	2.01912995497967e-16	Endocarp	Prupe.5G117500
1.11439455964158e-20	-0.670703	0.328	0.554	2.11980133135021e-16	Endocarp	Prupe.6G045200
1.14232949720475e-20	0.472666769707646	0.341	0.024	2.17293916958287e-16	Endocarp	Prupe.1G523000
1.18422252309868e-20	0.388827235730938	1	1	2.25262808343831e-16	Endocarp	Prupe.6G067100
1.23640635164848e-20	0.464059149392163	0.379	0.042	2.35189216210573e-16	Endocarp	Prupe.1G006400
1.44799278093206e-20	0.529246580511217	0.579	0.179	2.75437186788897e-16	Endocarp	Prupe.1G108300
1.4605864800146e-20	0.507435448104002	0.518	0.131	2.77832760228376e-16	Endocarp	Prupe.7G253600
1.51508265209861e-20	0.515252128094193	0.558	0.167	2.88199022082198e-16	Endocarp	Prupe.1G427200
1.55594122075782e-20	0.559291677927323	0.968	0.851	2.95971139012553e-16	Endocarp	Prupe.5G222500
1.57957247745842e-20	-0.444743	0.128	0.476	3.00466276662141e-16	Endocarp	Prupe.1G095200
1.64915845502071e-20	0.579658345439616	0.61	0.226	3.1370292131404e-16	Endocarp	Prupe.4G270500
1.8556970986285e-20	0.503000012595855	0.448	0.083	3.52990702101114e-16	Endocarp	Prupe.1G559700
1.9562851236401e-20	0.477816541205184	0.411	0.06	3.72124556218819e-16	Endocarp	Prupe.6G156300
2.18041570600192e-20	0.546960131109429	0.623	0.232	4.14758675595686e-16	Endocarp	Prupe.8G262000
2.44901054243507e-20	-0.546849	0.217	0.524	4.65850785381999e-16	Endocarp	Prupe.3G186700
2.58259655182223e-20	-0.687651	0.654	0.815	4.91261516087624e-16	Endocarp	Prupe.6G236900
2.58346000610762e-20	-0.696321	0.393	0.619	4.91425762361792e-16	Endocarp	Prupe.7G095600
2.66206052572477e-20	0.441094139608978	0.307	0.012	5.06377153203366e-16	Endocarp	Prupe.4G002700
2.78965310164549e-20	0.514969120789409	0.513	0.137	5.30647812995005e-16	Endocarp	Prupe.4G184300
3.10508179225637e-20	0.798926299987023	0.825	0.548	5.90648658523007e-16	Endocarp	Prupe.5G161000
3.15375444660352e-20	0.501471630334854	0.992	0.982	5.99907170832922e-16	Endocarp	Prupe.6G296100
3.20572321121412e-20	0.704487835123022	0.414	0.077	6.0979266923715e-16	Endocarp	Prupe.7G113300
3.39824449557374e-20	0.615699600899225	0.794	0.446	6.46414067948037e-16	Endocarp	Prupe.5G205100
3.43814363933507e-20	0.475994268783605	0.958	0.845	6.54003683074316e-16	Endocarp	Prupe.2G109900
3.48272733754198e-20	0.51774454744297	0.529	0.143	6.62484394147236e-16	Endocarp	Prupe.6G051500
3.73602124022246e-20	0.561216050513096	0.417	0.071	7.10665960315117e-16	Endocarp	Prupe.1G294800
3.76440986375365e-20	0.55806327515185	0.646	0.244	7.16066044283219e-16	Endocarp	Prupe.3G229000
3.91517338844791e-20	0.470147388932929	0.455	0.089	7.44744281950561e-16	Endocarp	Prupe.3G235000
4.52253486462439e-20	-0.482885	0.629	0.815	8.60276581948851e-16	Endocarp	Prupe.1G376700
4.62985229462501e-20	-0.704933	0.337	0.702	8.8069050348357e-16	Endocarp	Prupe.7G229500
4.63799808389605e-20	0.576512286429595	0.879	0.69	8.82239995518707e-16	Endocarp	Prupe.2G158800
5.03434742535429e-20	0.495936743775445	0.937	0.81	9.57633567250893e-16	Endocarp	Prupe.1G384800
5.22422184497759e-20	0.450910370645148	0.385	0.048	9.93751479351638e-16	Endocarp	Prupe.8G181800
5.51172485177616e-20	0.645888038339329	0.583	0.19	1.04844030130486e-15	Endocarp	Prupe.4G069700
5.65791054464227e-20	0.532770995102489	0.811	0.768	1.07624774380185e-15	Endocarp	Prupe.5G068400
5.72790275748572e-20	0.405174565354035	0.32	0.018	1.08956166252893e-15	Endocarp	Prupe.6G175200
5.74010151036061e-20	0.398753167677484	0.332	0.024	1.0918821093008e-15	Endocarp	Prupe.6G166200
5.77054329439362e-20	0.798228952817615	0.485	0.143	1.09767274545956e-15	Endocarp	Prupe.7G149100
6.07132830117517e-20	0.517207330888303	0.578	0.185	1.15488806944954e-15	Endocarp	Prupe.5G194700
6.30131313564576e-20	0.56644566296844	0.65	0.268	1.19863578466254e-15	Endocarp	Prupe.3G272400
6.79582917865533e-20	-0.418069	0.065	0.345	1.29270262636382e-15	Endocarp	Prupe.2G201600
7.19237853091305e-20	-0.557218	0.262	0.53	1.36813424415028e-15	Endocarp	Prupe.6G075100
7.75072503633547e-20	0.492738225398724	0.497	0.119	1.47434291641173e-15	Endocarp	Prupe.2G245000
7.7661227079407e-20	-0.567944	0.361	0.738	1.47727186150448e-15	Endocarp	Prupe.2G306100
7.99504570726458e-20	-0.549753	0.298	0.69	1.52081759443587e-15	Endocarp	Prupe.4G036800
8.31320080890215e-20	0.432798401189126	0.358	0.036	1.58133705786937e-15	Endocarp	Prupe.1G001300
8.73151271562931e-20	-0.478492	0.503	0.798	1.66090834876701e-15	Endocarp	Prupe.4G224800
8.9838084028347e-20	0.785204350624252	0.752	0.423	1.70890003438722e-15	Endocarp	Prupe.7G221100
1.11026050425297e-19	0.512765252893265	0.283	0.006	2.11193753119001e-15	Endocarp	Prupe.5G109700
1.12233285935597e-19	-0.520352	0.345	0.702	2.13490156506693e-15	Endocarp	Prupe.7G212700
1.22944661953656e-19	-0.420059	0.99	1	2.33865335968244e-15	Endocarp	Prupe.6G042600
1.30031400610951e-19	-0.50764	0.908	0.964	2.47345730242151e-15	Endocarp	Prupe.8G045200
1.42098099271669e-19	0.524992848741652	0.484	0.113	2.70299004434569e-15	Endocarp	Prupe.3G196800
1.56179974754194e-19	0.532217573343693	0.325	0.024	2.97085547977427e-15	Endocarp	Prupe.3G184900
1.6202630397132e-19	-0.429073	0.055	0.333	3.08206435414245e-15	Endocarp	Prupe.6G222100
1.6547447231496e-19	0.559966029132087	0.709	0.351	3.14765541237517e-15	Endocarp	Prupe.5G160800
1.68620921113886e-19	0.635123169551123	0.634	0.238	3.20750716142835e-15	Endocarp	Prupe.4G114000
1.69207504729284e-19	-0.65805	0.472	0.696	3.21866515496044e-15	Endocarp	Prupe.6G277500
1.8069184413856e-19	0.543691504721356	0.529	0.155	3.43712025920368e-15	Endocarp	Prupe.1G045500
1.85084400487302e-19	-0.694084	0.413	0.637	3.52067546606947e-15	Endocarp	Prupe.6G108800
1.87770399510588e-19	0.601168298650975	0.599	0.226	3.5717685394904e-15	Endocarp	Prupe.6G128600
2.00079151239925e-19	1.18583322197335	0.788	0.44	3.80590561488586e-15	Endocarp	Prupe.1G099500
2.13175792743095e-19	0.517329443126802	0.859	0.804	4.05502992955915e-15	Endocarp	Prupe.3G170600
2.19213799797905e-19	0.480750339960769	0.388	0.054	4.16988489975575e-15	Endocarp	Prupe.8G230400
2.22949318159094e-19	-0.562672	0.552	0.857	4.24094193002229e-15	Endocarp	Prupe.3G295000
2.26639863255276e-19	0.39593199153395	0.28	0.006	4.31114347884186e-15	Endocarp	Prupe.1G343100
2.29305672568945e-19	-0.477998	0.214	0.47	4.36185250360646e-15	Endocarp	Prupe.6G280400
2.38790544504042e-19	-0.507275	0.337	0.69	4.54227373755589e-15	Endocarp	Prupe.7G204500
2.42168796902506e-19	-0.447035	0.095	0.405	4.60653485467948e-15	Endocarp	Prupe.1G579700
2.57668802583925e-19	0.603397018615021	0.843	0.53	4.90137596275143e-15	Endocarp	Prupe.1G214900
2.70789798831356e-19	0.581061864587595	0.278	0.006	5.15096355337006e-15	Endocarp	Prupe.7G188200
2.76922401949928e-19	0.525789254014774	0.583	0.202	5.26761792989154e-15	Endocarp	Prupe.8G176200
2.79303193817749e-19	0.617469779085591	0.812	0.5	5.31290535280122e-15	Endocarp	Prupe.5G177900
2.86001404574399e-19	0.477022814180181	0.94	0.845	5.44031871781421e-15	Endocarp	Prupe.6G297800
2.99782075883776e-19	0.423878532036865	0.278	0.006	5.7024546474612e-15	Endocarp	Prupe.6G054100
3.10090902698419e-19	0.489839313822522	0.468	0.107	5.89854915112932e-15	Endocarp	Prupe.6G031300
3.12178315530101e-19	-0.404237	0.057	0.339	5.93825591801358e-15	Endocarp	Prupe.4G009400
3.14148672606228e-19	0.387086500667229	0.278	0.006	5.97573605031567e-15	Endocarp	Prupe.1G244700
3.22357751711217e-19	-0.420237	0.112	0.44	6.13188915305077e-15	Endocarp	Prupe.2G239400
3.23647522448399e-19	0.526980840245834	0.561	0.179	6.15642317201345e-15	Endocarp	Prupe.3G285500
3.29410245647018e-19	-0.45726	0.964	0.976	6.26604169269757e-15	Endocarp	Prupe.8G264300
3.30390301013582e-19	0.457462385066858	0.372	0.048	6.28468430588035e-15	Endocarp	Prupe.6G003400
3.44857305014865e-19	0.551431150839498	0.545	0.167	6.55987565599275e-15	Endocarp	Prupe.1G520600
3.68019058625656e-19	0.493010523088292	0.359	0.042	7.00045853317723e-15	Endocarp	Prupe.3G004100
3.81907284281512e-19	-0.483125	0.311	0.655	7.26464036160291e-15	Endocarp	Prupe.7G148100
3.84625537208355e-19	0.441132752542655	0.361	0.042	7.31634696877733e-15	Endocarp	Prupe.2G124300
3.84648464704952e-19	0.517857971322968	0.843	0.488	7.31678309561759e-15	Endocarp	Prupe.4G158000
4.04617004408833e-19	0.454880632279618	0.461	0.101	7.69662465786481e-15	Endocarp	Prupe.6G330600
4.1307216882759e-19	0.431998814048507	0.45	0.095	7.85745879543841e-15	Endocarp	Prupe.7G171600
4.14328196619962e-19	-0.621348	0.138	0.423	7.88135095610492e-15	Endocarp	Prupe.1G420000
4.28723372363365e-19	-0.436307	1	1	8.15517598909594e-15	Endocarp	Prupe.4G025900
4.63304744344821e-19	0.535891894153229	0.65	0.292	8.81298284692718e-15	Endocarp	Prupe.5G128000
4.68425201037064e-19	-0.59474	1	1	8.91038417412703e-15	Endocarp	Prupe.8G088700
5.20962831802398e-19	-0.546091	0.222	0.518	9.90975498654521e-15	Endocarp	Prupe.2G281900
5.24914507048132e-19	0.385996463670171	0.309	0.018	9.98492375306957e-15	Endocarp	Prupe.6G180800
6.02485734904436e-19	0.503858066513516	0.44	0.089	1.14604836493522e-14	Endocarp	Prupe.1G405300
6.16139612558282e-19	0.487044789937791	0.553	0.179	1.17202077100836e-14	Endocarp	Prupe.8G075600
6.67113390681465e-19	0.758284315489677	0.489	0.137	1.26898309175428e-14	Endocarp	Prupe.1G456000
7.26747384826709e-19	0.600544852495483	0.639	0.268	1.38241887541737e-14	Endocarp	Prupe.1G317300
7.55194359321795e-19	1.64347042474241	0.492	0.149	1.43653071030192e-14	Endocarp	Prupe.7G178500
7.73942929642205e-19	0.540508522223599	0.691	0.315	1.4721942407654e-14	Endocarp	Prupe.1G568200
7.78208321739493e-19	-0.575015	0.629	0.702	1.48030786961286e-14	Endocarp	Prupe.5G206800
7.82346056458023e-19	0.413461916091527	0.273	0.006	1.48817866859445e-14	Endocarp	Prupe.1G441300
8.05343010999505e-19	-0.501376	0.227	0.583	1.53192347552326e-14	Endocarp	Prupe.6G076900
8.45835894957339e-19	-0.491121	0.798	0.893	1.60894903938785e-14	Endocarp	Prupe.5G175700
8.71137982113252e-19	0.40344159812958	0.306	0.018	1.65707866957583e-14	Endocarp	Prupe.1G337100
8.98800294460943e-19	0.593478019724007	0.804	0.494	1.7096979201236e-14	Endocarp	Prupe.1G207600
9.04001702595614e-19	-0.791785	0.744	0.875	1.71959203867738e-14	Endocarp	Prupe.5G236200
9.10947380593847e-19	-0.481245	0.273	0.637	1.73280410736562e-14	Endocarp	Prupe.8G172600
1.0795020997026e-18	0.44115140418282	0.377	0.054	2.05342889405429e-14	Endocarp	Prupe.4G107800
1.18344013987515e-18	0.476693549826458	0.439	0.089	2.25113983407051e-14	Endocarp	Prupe.4G059300
1.18408751083386e-18	0.536564636082365	0.785	0.446	2.25237126310818e-14	Endocarp	Prupe.3G060700
1.23603243757725e-18	-0.507867	0.714	0.893	2.35118090275945e-14	Endocarp	Prupe.5G069400
1.38609082954625e-18	-0.760584	0.566	0.792	2.63662197596289e-14	Endocarp	Prupe.6G077600
1.50614131610727e-18	0.464369351969894	0.547	0.173	2.86498201149925e-14	Endocarp	Prupe.6G232700
1.52625478712513e-18	0.604495708152253	0.662	0.31	2.90324185606942e-14	Endocarp	Prupe.1G480700
1.55094366037344e-18	-0.373162	0.006	0.19	2.95020503076235e-14	Endocarp	Prupe.2G294400
1.56844188632173e-18	0.437855808681821	0.356	0.042	2.9834901561612e-14	Endocarp	Prupe.4G117900
1.61505579537779e-18	0.505756704285145	0.995	0.982	3.07215913396763e-14	Endocarp	Prupe.4G004900
1.66814622339803e-18	0.637429920615292	0.935	0.738	3.17314774614772e-14	Endocarp	Prupe.5G185200
1.66872597038637e-18	0.476513347074298	0.451	0.101	3.17425054086895e-14	Endocarp	Prupe.5G091400
1.68122434191639e-18	0.394745399159763	0.303	0.018	3.19802494319336e-14	Endocarp	Prupe.1G505200
1.76021018421115e-18	0.518208759933988	0.898	0.714	3.34827181240645e-14	Endocarp	Prupe.6G122400
1.82629524295455e-18	0.564461	0.649	0.28	3.47397881114815e-14	Endocarp	Prupe.2G174400
1.90524444759068e-18	-0.376645	0.073	0.363	3.62415598820699e-14	Endocarp	Prupe.6G192300
2.17925554043525e-18	-0.443678	0.646	0.732	4.14537988901593e-14	Endocarp	Prupe.4G102400
2.36288892321212e-18	-0.474466	0.346	0.72	4.4946873097341e-14	Endocarp	Prupe.5G135400
2.38568735204316e-18	0.516660803733026	0.712	0.357	4.5380544810565e-14	Endocarp	Prupe.8G267200
2.41021093837812e-18	0.504904201669546	0.537	0.167	4.58470324698287e-14	Endocarp	Prupe.4G177500
2.41321954896081e-18	0.511169464741998	0.574	0.202	4.59042622603325e-14	Endocarp	Prupe.2G287200
2.52956480790343e-18	0.586814056509181	0.99	0.845	4.8117381775939e-14	Endocarp	Prupe.7G064000
2.67515570497552e-18	-0.485752	0.21	0.577	5.08868118200444e-14	Endocarp	Prupe.1G416500
3.10910901343946e-18	-0.432062	0.12	0.44	5.91414716536455e-14	Endocarp	Prupe.7G175100
3.52588562856346e-18	-0.467408	0.519	0.708	6.70693964265342e-14	Endocarp	Prupe.8G253300
3.64324327918243e-18	0.390631207710641	0.265	0.006	6.93017736566083e-14	Endocarp	Prupe.4G140800
3.65020841222771e-18	-0.40966	0.099	0.411	6.94342644173955e-14	Endocarp	Prupe.1G456300
3.69206204549937e-18	0.44440258542991	0.38	0.06	7.0230404229489e-14	Endocarp	Prupe.4G014600
3.79048231785578e-18	-0.440162	0.71	0.899	7.21025546502527e-14	Endocarp	Prupe.7G115100
3.85963906032132e-18	0.406256613736634	0.409	0.077	7.34180542054322e-14	Endocarp	Prupe.1G559000
3.97773105432507e-18	-0.474162	0.443	0.81	7.56644001153715e-14	Endocarp	Prupe.1G572800
4.05556772335483e-18	0.479631321063565	0.531	0.161	7.71450092336556e-14	Endocarp	Prupe.3G181100
4.1687156134866e-18	0.512765252893265	0.264	0.006	7.92973083997422e-14	Endocarp	Prupe.2G185100
4.31616795491374e-18	0.387750500410114	0.298	0.018	8.21021468383692e-14	Endocarp	Prupe.7G218300
4.58324360424114e-18	0.581446202589801	0.634	0.262	8.71824598398749e-14	Endocarp	Prupe.6G227700
4.66871142249508e-18	0.693105843845988	0.282	0.012	8.88082286787015e-14	Endocarp	Prupe.1G155200
5.06756958938066e-18	-0.504348	0.408	0.685	9.63953087291988e-14	Endocarp	Prupe.1G073400
5.08010942034985e-18	1.12683655288951	0.854	0.542	9.66338413938949e-14	Endocarp	Prupe.7G210000
5.41401281995832e-18	-0.470092	0.272	0.607	1.02985351861247e-13	Endocarp	Prupe.1G496500
5.5612421094326e-18	-0.409829	0.063	0.333	1.05785947405627e-13	Endocarp	Prupe.1G335200
5.8256236268927e-18	-0.529973	0.748	0.845	1.10815012630753e-13	Endocarp	Prupe.2G306300
5.93573817062253e-18	0.494461667657098	0.278	0.012	1.12909611481582e-13	Endocarp	Prupe.6G235400
6.14173827351433e-18	0.412620519251496	0.335	0.036	1.1682814543879e-13	Endocarp	Prupe.5G171600
6.47277679812925e-18	0.485718604912341	0.481	0.125	1.23125160254015e-13	Endocarp	Prupe.1G069500
6.48690089866208e-18	0.446020863828293	0.371	0.054	1.2339382889435e-13	Endocarp	Prupe.5G219600
6.62522478761497e-18	0.520866209443147	0.447	0.107	1.26025025910012e-13	Endocarp	Prupe.5G195400
6.65236765960618e-18	0.414146621800861	0.322	0.03	1.26541337621029e-13	Endocarp	Prupe.5G224100
6.90895991375615e-18	-1.05343	0.144	0.357	1.31422235479469e-13	Endocarp	Prupe.1G437000
6.98743432427601e-18	0.571949389757005	0.793	0.476	1.32914975716378e-13	Endocarp	Prupe.5G065100
7.54360924526955e-18	0.554078298446198	0.523	0.161	1.43494535063517e-13	Endocarp	Prupe.4G072300
7.54377019469528e-18	0.37733452225648	1	0.988	1.43497596643494e-13	Endocarp	Prupe.7G196700
7.7571027816736e-18	0.439554982731352	0.38	0.06	1.47555609112995e-13	Endocarp	Prupe.1G235900
7.90206781577222e-18	0.422974008681568	0.356	0.048	1.50313133991619e-13	Endocarp	Prupe.5G039700
8.21451037724528e-18	-0.549806	1	1	1.5625641639596e-13	Endocarp	Prupe.6G332500
8.57172067236972e-18	-0.641454	0.61	0.81	1.63051270629817e-13	Endocarp	Prupe.1G332700
8.63253893078006e-18	-0.46108	0.83	0.94	1.64208155541298e-13	Endocarp	Prupe.7G053100
8.66669142544231e-18	-0.384975	0.07	0.345	1.64857804294764e-13	Endocarp	Prupe.1G512200
8.75897113059485e-18	0.392741807262153	0.346	0.042	1.66613148846175e-13	Endocarp	Prupe.2G083700
9.14933608711114e-18	-0.476089	0.702	0.875	1.74038671049028e-13	Endocarp	Prupe.3G149700
9.65088209677516e-18	-0.494593	0.15	0.446	1.83579079244857e-13	Endocarp	Prupe.7G245600
1.00101812944312e-17	0.450775280515279	0.388	0.065	1.9041366858267e-13	Endocarp	Prupe.6G008000
1.02032027305082e-17	0.472757549207238	0.901	0.756	1.94085322339726e-13	Endocarp	Prupe.5G238800
1.04023147916418e-17	-0.48863	0.118	0.417	1.9787283196661e-13	Endocarp	Prupe.4G133500
1.06262334054754e-17	0.491792798423315	0.481	0.137	2.02132211838952e-13	Endocarp	Prupe.1G580400
1.10596405384473e-17	0.542318163312663	0.547	0.179	2.10376482322345e-13	Endocarp	Prupe.7G138200
1.19683931224752e-17	0.469040556096438	0.518	0.161	2.27662773975723e-13	Endocarp	Prupe.1G582900
1.29175393688287e-17	0.398839142174151	0.375	0.06	2.45717433873859e-13	Endocarp	Prupe.2G204600
1.42648872074397e-17	0.476173257946207	0.563	0.196	2.71346684459918e-13	Endocarp	Prupe.4G184800
1.57692325949598e-17	0.508256327239029	0.223	0	2.99962342421326e-13	Endocarp	Prupe.I000300
1.59522381548774e-17	0.432912245737687	0.351	0.048	3.03443474182079e-13	Endocarp	Prupe.5G081500
1.64277263077688e-17	-0.51613	0.393	0.72	3.12488209826378e-13	Endocarp	Prupe.5G091800
1.67260446864651e-17	0.519626839790446	0.612	0.238	3.18162822025939e-13	Endocarp	Prupe.2G308200
1.70544774752423e-17	0.601981084611002	0.804	0.565	3.24410270534059e-13	Endocarp	Prupe.1G268300
1.72850167512244e-17	0.475786756814056	0.691	0.315	3.28795588641791e-13	Endocarp	Prupe.2G200400
1.76772619042443e-17	-0.693473	0.896	0.881	3.36256875942535e-13	Endocarp	Prupe.1G288700
1.86578782293438e-17	0.526440418808658	0.519	0.161	3.54910159678579e-13	Endocarp	Prupe.1G388900
1.88045564067576e-17	0.433238717090877	0.411	0.083	3.57700271969343e-13	Endocarp	Prupe.2G109100
1.91853917565977e-17	0.588601281723687	0.303	0.024	3.64944521994001e-13	Endocarp	Prupe.5G172500
1.99665607060521e-17	0.470768263446369	0.503	0.155	3.79803917750523e-13	Endocarp	Prupe.3G063000
2.03408497572583e-17	0.412620519251496	0.328	0.036	3.86923644082568e-13	Endocarp	Prupe.5G205800
2.09464380066002e-17	-0.445147	0.919	0.881	3.9844314376155e-13	Endocarp	Prupe.1G224500
2.12645792254314e-17	0.579822497028695	0.796	0.506	4.04494826026156e-13	Endocarp	Prupe.1G306900
2.21434259291899e-17	0.862392718830416	0.421	0.107	4.21212248025051e-13	Endocarp	Prupe.8G144000
2.31643950502113e-17	-0.520132	0.393	0.625	4.4063312264512e-13	Endocarp	Prupe.5G136400
2.37448670153625e-17	-0.5802	0.343	0.673	4.51674860366226e-13	Endocarp	Prupe.1G389200
2.84094647139279e-17	0.452368538590946	0.895	0.804	5.40404837788337e-13	Endocarp	Prupe.4G112400
3.32864367247041e-17	0.503060501685857	0.822	0.595	6.33174599377322e-13	Endocarp	Prupe.2G316300
3.42523935939432e-17	0.545875982725851	0.591	0.226	6.51549030943988e-13	Endocarp	Prupe.8G268900
3.51557263007506e-17	-0.423646	0.429	0.673	6.68732225692879e-13	Endocarp	Prupe.4G126700
3.59042185816933e-17	0.634218098547751	0.348	0.048	6.82970045860969e-13	Endocarp	Prupe.5G107500
3.75449952074227e-17	0.434561982956779	0.346	0.048	7.14180898835595e-13	Endocarp	Prupe.4G216100
3.75997744344667e-17	0.51774454744297	0.647	0.292	7.15222909292426e-13	Endocarp	Prupe.1G466400
3.7652901522891e-17	0.472041431615881	0.563	0.202	7.16233492768433e-13	Endocarp	Prupe.1G222000
4.03732531275471e-17	0.4725298331558	0.481	0.137	7.67980020992202e-13	Endocarp	Prupe.1G543900
4.09246219153763e-17	0.489393432053338	0.529	0.173	7.78468158074287e-13	Endocarp	Prupe.8G136000
4.16525081565516e-17	-0.49879	0.539	0.804	7.92314010153924e-13	Endocarp	Prupe.4G035300
4.41032711693636e-17	0.380083584391205	0.325	0.036	8.38932424183635e-13	Endocarp	Prupe.7G043000
5.1541168972584e-17	0.626089703124807	0.56	0.202	9.80416116196493e-13	Endocarp	Prupe.5G002800
5.25366965202862e-17	0.481256637576384	0.429	0.101	9.99353041208884e-13	Endocarp	Prupe.6G302700
5.97705449565081e-17	0.442782489761748	0.453	0.113	1.1369553061627e-12	Endocarp	Prupe.7G186900
6.03061376032179e-17	-0.386893	0.089	0.381	1.14714334948841e-12	Endocarp	Prupe.7G114400
6.72484978434705e-17	-0.447429	0.547	0.78	1.2792009259785e-12	Endocarp	Prupe.1G506900
7.09810016019264e-17	-0.441585	0.641	0.839	1.35020061247184e-12	Endocarp	Prupe.3G292400
7.18080521998773e-17	-0.418797	0.264	0.589	1.36593276894607e-12	Endocarp	Prupe.6G305600
8.55361951996923e-17	-0.379674	0.764	0.702	1.62706950508855e-12	Endocarp	Prupe.2G236000
8.86436810693508e-17	-0.497487	0.283	0.589	1.68618010130119e-12	Endocarp	Prupe.2G310300
8.91419702906041e-17	0.381314857044353	0.396	0.083	1.69565855886787e-12	Endocarp	Prupe.1G357300
8.95654401093601e-17	-0.395175	0.955	0.964	1.70371380176025e-12	Endocarp	Prupe.1G503300
9.885461266569e-17	-0.376645	0.121	0.435	1.88041244212676e-12	Endocarp	Prupe.7G169300
1.00451957941884e-16	-0.404544	0.141	0.464	1.91079714397052e-12	Endocarp	Prupe.5G097900
1.06757567751199e-16	0.515515758121445	0.544	0.19	2.03074245376332e-12	Endocarp	Prupe.1G411700
1.10686181090509e-16	0.559369045983663	0.672	0.357	2.10547253670366e-12	Endocarp	Prupe.1G013000
1.11816889021839e-16	0.392213665359111	0.324	0.042	2.12698086297343e-12	Endocarp	Prupe.1G317700
1.14008697524174e-16	0.371886864254735	0.28	0.018	2.16867344430484e-12	Endocarp	Prupe.3G197000
1.16886252910204e-16	-0.422288	0.612	0.815	2.2234103028579e-12	Endocarp	Prupe.1G271600
1.19840676901672e-16	0.377002415122939	0.332	0.042	2.27960935602361e-12	Endocarp	Prupe.3G275300
1.2256537819149e-16	-0.463632	0.398	0.762	2.33143862395852e-12	Endocarp	Prupe.1G312600
1.23710390405383e-16	0.902070763469633	0.374	0.077	2.3532190462912e-12	Endocarp	Prupe.3G266000
1.34570392518341e-16	-0.440435	0.579	0.72	2.55979800648388e-12	Endocarp	Prupe.1G444100
1.34617533944303e-16	0.440265794765253	0.958	0.869	2.56069473068852e-12	Endocarp	Prupe.6G239600
1.34668387580616e-16	0.39769460023321	0.246	0.006	2.56166206855848e-12	Endocarp	Prupe.1G245100
1.34719902395399e-16	0.388717332725009	0.319	0.036	2.56264198336528e-12	Endocarp	Prupe.5G154400
1.35941910684181e-16	0.474952495422656	0.539	0.185	2.58588702503448e-12	Endocarp	Prupe.7G216600
1.40611096149352e-16	0.50388857681881	0.707	0.357	2.67470427095297e-12	Endocarp	Prupe.3G303800
1.83425867599118e-16	0.522781811826968	0.647	0.304	3.48912685347043e-12	Endocarp	Prupe.2G117100
1.84104319865259e-16	-0.490039	0.513	0.75	3.50203237247695e-12	Endocarp	Prupe.2G002300
1.89728686581891e-16	0.472433296300005	0.383	0.071	3.60901907616074e-12	Endocarp	Prupe.I004500
1.91166126026098e-16	0.456106602290953	0.464	0.125	3.63636204926844e-12	Endocarp	Prupe.3G300200
2.20754493906058e-16	-0.617498	0.244	0.56	4.19919198308104e-12	Endocarp	Prupe.1G332000
2.28732185713084e-16	-0.623624	0.283	0.613	4.35094363663428e-12	Endocarp	Prupe.1G464900
2.39365500617226e-16	0.452746875980091	0.539	0.19	4.55321055274088e-12	Endocarp	Prupe.4G105000
2.55053661975894e-16	0.417880986275783	0.429	0.101	4.85163075810546e-12	Endocarp	Prupe.4G052600
2.57292505135384e-16	-0.446981	0.696	0.911	4.89421803268528e-12	Endocarp	Prupe.8G006800
2.6130207099317e-16	-0.497787	0.794	0.929	4.97048799443207e-12	Endocarp	Prupe.7G267800
2.69327332460017e-16	0.395587322092054	0.314	0.036	5.12314451805445e-12	Endocarp	Prupe.8G215700
2.93812866213107e-16	0.375515619683174	0.358	0.06	5.58890834110572e-12	Endocarp	Prupe.6G018000
2.99658010927144e-16	-0.436722	0.243	0.554	5.70009468385614e-12	Endocarp	Prupe.3G100100
3.05093057076968e-16	-0.463294	0.659	0.827	5.80348013171809e-12	Endocarp	Prupe.2G306200
3.19149110294001e-16	-0.379014	0.141	0.458	6.07085437601249e-12	Endocarp	Prupe.4G052500
3.22754981794593e-16	-0.477364	0.455	0.756	6.13944526369674e-12	Endocarp	Prupe.5G066400
3.48224800230618e-16	0.493581089295265	0.288	0.024	6.62393214998681e-12	Endocarp	Prupe.3G185500
3.55121122236203e-16	0.507699966443086	0.691	0.369	6.75511398717706e-12	Endocarp	Prupe.1G179800
3.58770160794595e-16	0.369220750919344	0.301	0.03	6.82452599863479e-12	Endocarp	Prupe.3G284100
3.65042364658382e-16	-0.494085	0.693	0.804	6.94383586053175e-12	Endocarp	Prupe.2G294100
3.65177191484213e-16	0.478607457961318	0.312	0.036	6.94640053641271e-12	Endocarp	Prupe.3G184600
3.94185786596275e-16	0.539355749456801	0.898	0.726	7.49820203263434e-12	Endocarp	Prupe.2G314900
4.23902127673579e-16	-0.448654	0.362	0.679	8.06346627260682e-12	Endocarp	Prupe.1G006300
4.3922579549475e-16	0.483424474259094	0.319	0.042	8.35495308190113e-12	Endocarp	Prupe.6G061800
4.57352299021399e-16	0.440544017565748	0.911	0.81	8.69975543198505e-12	Endocarp	Prupe.5G120400
5.16928079452809e-16	0.445800681324663	0.434	0.107	9.83300592735133e-12	Endocarp	Prupe.7G224800
5.29318408970433e-16	0.442782489761748	0.356	0.06	1.00686947754356e-11	Endocarp	Prupe.6G342200
5.67033747975439e-16	0.398589850054609	0.346	0.054	1.07861159539888e-11	Endocarp	Prupe.4G020400
5.93265254471218e-16	-0.446186	0.405	0.72	1.12850916705515e-11	Endocarp	Prupe.4G051300
5.97411509830864e-16	0.492913745450367	0.356	0.06	1.13639617400027e-11	Endocarp	Prupe.4G058200
6.51878789304332e-16	0.41572619133149	0.395	0.083	1.2400038330147e-11	Endocarp	Prupe.1G450600
6.57444207918981e-16	0.740785725112338	0.44	0.119	1.25059037230348e-11	Endocarp	Prupe.3G186500
6.63846446324312e-16	0.516291159497325	0.319	0.042	1.26276871019811e-11	Endocarp	Prupe.3G123200
6.9350593030781e-16	0.492251166026048	0.282	0.024	1.31918698063152e-11	Endocarp	Prupe.2G272400
7.05498499464012e-16	0.462716417130507	0.655	0.304	1.34199924568044e-11	Endocarp	Prupe.8G181600
7.10925174980923e-16	0.883088630867004	0.702	0.357	1.35232186784871e-11	Endocarp	Prupe.1G503100
7.4946026034902e-16	0.465569854573259	0.524	0.19	1.42562330723591e-11	Endocarp	Prupe.4G163600
7.56926530801496e-16	-0.445928	0.591	0.81	1.4398256468906e-11	Endocarp	Prupe.4G014000
7.58800134783341e-16	0.435209270056947	0.455	0.125	1.44338961638487e-11	Endocarp	Prupe.4G044000
7.68218871572499e-16	0.413636144102232	0.371	0.071	1.46130593750521e-11	Endocarp	Prupe.8G046000
8.38258717334605e-16	-0.406841	0.837	0.827	1.59453573211388e-11	Endocarp	Prupe.1G253600
8.49281803211169e-16	-0.42243	0.27	0.583	1.61550384606829e-11	Endocarp	Prupe.5G227400
8.77291596465041e-16	0.5887975133672	0.848	0.637	1.6687840747958e-11	Endocarp	Prupe.1G173900
9.13007515450613e-16	0.465211671001064	0.597	0.244	1.73672289589016e-11	Endocarp	Prupe.2G071200
9.94881504581262e-16	0.395861442374255	0.296	0.03	1.89246359801448e-11	Endocarp	Prupe.8G213800
1.00191257913656e-15	-0.38934	0.065	0.31	1.90583810803356e-11	Endocarp	Prupe.1G441200
1.00650122477698e-15	0.503858066513516	0.613	0.274	1.91456662977077e-11	Endocarp	Prupe.6G351900
1.1111634882558e-15	0.461786431386235	0.374	0.077	2.11365518736018e-11	Endocarp	Prupe.7G109200
1.17160993101149e-15	0.481992518765962	0.479	0.149	2.22863641077006e-11	Endocarp	Prupe.5G213800
1.18552116031044e-15	-0.495231	0.521	0.738	2.25509835114252e-11	Endocarp	Prupe.1G444300
1.24556046847095e-15	0.411418318852413	0.411	0.095	2.36930512312544e-11	Endocarp	Prupe.6G081100
1.26490287421174e-15	-0.371409	0.871	0.958	2.40609824732558e-11	Endocarp	Prupe.1G210300
1.3180598173474e-15	0.483424474259094	0.309	0.042	2.50721338455823e-11	Endocarp	Prupe.5G159900
1.34999080072119e-15	-0.505114	0.824	0.952	2.56795250113185e-11	Endocarp	Prupe.3G084900
1.37206318741607e-15	-0.49026	0.662	0.911	2.60993859510285e-11	Endocarp	Prupe.6G062800
1.38685633408899e-15	0.48136307942247	0.576	0.232	2.63807811870408e-11	Endocarp	Prupe.4G160300
1.56608120436226e-15	0.386264166477351	0.33	0.048	2.9789996669379e-11	Endocarp	Prupe.7G113500
1.56847944677387e-15	-0.427157	0.346	0.69	2.98356160365325e-11	Endocarp	Prupe.6G146900
1.5815310282426e-15	0.416310278400557	0.652	0.298	3.00838832192307e-11	Endocarp	Prupe.4G206100
1.58228926805372e-15	-0.460334	0.377	0.661	3.00983064569178e-11	Endocarp	Prupe.7G175200
1.65758513916605e-15	0.39502935831338	0.278	0.024	3.15305845172167e-11	Endocarp	Prupe.7G138600
1.68984029061343e-15	-0.450881	0.214	0.53	3.21441420080486e-11	Endocarp	Prupe.8G174500
1.7463085331707e-15	-0.559422	0.411	0.702	3.32182809179731e-11	Endocarp	Prupe.8G243300
1.89771437905911e-15	0.483754270818054	0.696	0.363	3.60983229184624e-11	Endocarp	Prupe.3G264300
2.21738664762494e-15	-0.451799	0.061	0.304	4.21791288111216e-11	Endocarp	Prupe.3G012300
2.28193644922914e-15	0.441271022844149	0.455	0.137	4.34069951372367e-11	Endocarp	Prupe.1G037400
2.43134346464946e-15	0.379099199303485	0.325	0.048	4.62490153845619e-11	Endocarp	Prupe.6G359700
2.46523340268065e-15	0.36450978485007	0.338	0.054	4.68936697857914e-11	Endocarp	Prupe.6G079000
2.47661878089255e-15	0.878231449063552	0.401	0.113	4.7110242450138e-11	Endocarp	Prupe.3G289200
2.49305890862131e-15	-0.496005	0.453	0.732	4.74229665597946e-11	Endocarp	Prupe.6G054500
2.50722659672319e-15	-0.429785	0.531	0.774	4.76924643228686e-11	Endocarp	Prupe.2G091100
2.52534240799268e-15	0.42724163886597	0.196	0	4.80370632848368e-11	Endocarp	Prupe.4G054200
2.5773627230523e-15	0.410186594485783	0.416	0.101	4.90265937179009e-11	Endocarp	Prupe.4G180000
2.66105071916184e-15	-0.446504	0.358	0.702	5.06185067798965e-11	Endocarp	Prupe.6G224100
2.88273863402565e-15	0.477192520547579	0.665	0.351	5.4835454296436e-11	Endocarp	Prupe.5G203300
2.91022696473199e-15	0.482356997302594	0.874	0.708	5.5358337323132e-11	Endocarp	Prupe.6G154900
2.93956751019564e-15	0.455273433944945	0.544	0.202	5.59164531789414e-11	Endocarp	Prupe.1G131800
2.94900443511684e-15	0.482622754293539	0.5	0.173	5.60959623647925e-11	Endocarp	Prupe.8G235100
2.95268678008898e-15	0.405062823812589	0.406	0.095	5.61660079308525e-11	Endocarp	Prupe.6G251500
2.96315177064439e-15	-0.390527	0.167	0.464	5.63650729811977e-11	Endocarp	Prupe.3G222700
2.97486455480135e-15	-0.517409	0.909	0.982	5.65878735614313e-11	Endocarp	Prupe.2G301600
3.18550791061328e-15	0.560825186292984	0.963	0.798	6.05947314756858e-11	Endocarp	Prupe.6G319600
3.34109928280104e-15	-0.459878	0.256	0.554	6.35543905574414e-11	Endocarp	Prupe.1G513000
3.46496279730539e-15	0.684847121748419	0.584	0.256	6.59105223303431e-11	Endocarp	Prupe.2G251000
3.50895090615772e-15	0.386514270115003	0.377	0.077	6.67472641369321e-11	Endocarp	Prupe.5G140500
3.61215455196063e-15	0.495432286881446	0.607	0.262	6.87104038873951e-11	Endocarp	Prupe.5G064900
3.61457223998839e-15	-0.450997	0.439	0.637	6.87563931490592e-11	Endocarp	Prupe.4G007400
3.76475641292594e-15	0.48988496511723	0.626	0.286	7.16131964866773e-11	Endocarp	Prupe.2G237100
3.88431225371455e-15	0.393294306942632	0.273	0.024	7.38873876901581e-11	Endocarp	Prupe.7G188500
3.94599204811487e-15	-0.487277	0.235	0.554	7.50606607392411e-11	Endocarp	Prupe.1G133500
3.94625604912304e-15	0.56633184199692	0.676	0.405	7.50656825664185e-11	Endocarp	Prupe.3G280700
4.15609597051033e-15	-0.434089	0.765	0.845	7.90572575510476e-11	Endocarp	Prupe.1G265500
4.18368773196775e-15	-0.469992	0.581	0.821	7.95821080374905e-11	Endocarp	Prupe.7G145400
4.18752797307578e-15	0.438044570755085	0.383	0.089	7.96551571038475e-11	Endocarp	Prupe.1G173300
4.70468354089276e-15	-0.538917	0.131	0.351	8.94924903148621e-11	Endocarp	Prupe.4G183400
4.80123922597765e-15	-0.45384	0.416	0.732	9.13291725565469e-11	Endocarp	Prupe.2G324300
5.54085917624115e-15	0.37354685648672	0.309	0.042	1.05398223250459e-10	Endocarp	Prupe.5G045500
5.58359945627904e-15	-0.413407	0.429	0.72	1.0621122885734e-10	Endocarp	Prupe.3G209100
5.82094460343248e-15	0.433168048130831	0.966	0.905	1.10726008246493e-10	Endocarp	Prupe.2G190600
5.8518685046019e-15	0.442782489761748	0.566	0.238	1.11314242694537e-10	Endocarp	Prupe.8G001400
5.98541010748079e-15	0.368347949812402	0.309	0.042	1.138544710645e-10	Endocarp	Prupe.4G152500
6.15099099473337e-15	-0.437566	0.508	0.738	1.17004150701818e-10	Endocarp	Prupe.4G197300
6.18615445579423e-15	-0.435406	0.731	0.851	1.17673030058118e-10	Endocarp	Prupe.3G085100
6.44021720444946e-15	0.44862928617712	0.468	0.143	1.22505811663038e-10	Endocarp	Prupe.2G130800
6.45753291166463e-15	0.57553769861352	0.583	0.238	1.22835191045685e-10	Endocarp	Prupe.4G197500
7.18097225070561e-15	0.538262798615976	0.728	0.417	1.36596454152922e-10	Endocarp	Prupe.4G201900
7.61466592364975e-15	0.459023130768959	0.566	0.232	1.44846175199666e-10	Endocarp	Prupe.1G438200
7.89592821257156e-15	-0.437391	0.348	0.554	1.50196346459536e-10	Endocarp	Prupe.5G165100
7.94186000802409e-15	0.388717332725009	0.294	0.036	1.51070061072634e-10	Endocarp	Prupe.4G113900
8.43978655750642e-15	0.512045152198861	0.748	0.411	1.60541619896887e-10	Endocarp	Prupe.1G480600
8.87689493349584e-15	0.405693171026528	0.482	0.155	1.68856295424958e-10	Endocarp	Prupe.6G025600
9.11951299558144e-15	0.415576119796912	0.375	0.083	1.7347137620195e-10	Endocarp	Prupe.2G238500
9.13993993836964e-15	0.41878700869277	0.469	0.149	1.73859937507667e-10	Endocarp	Prupe.5G213100
9.3808594596701e-15	-0.434285	0.532	0.81	1.78442708641845e-10	Endocarp	Prupe.3G044000
1.08816475745862e-14	-0.42284	0.377	0.714	2.06990700163778e-10	Endocarp	Prupe.6G028000
1.11287714621469e-14	0.522526636067185	0.361	0.077	2.11691490752958e-10	Endocarp	Prupe.1G015800
1.19160979719914e-14	-0.435311	0.683	0.857	2.26668015623219e-10	Endocarp	Prupe.6G096500
1.20988612849028e-14	-0.553159	0.126	0.31	2.3014453936142e-10	Endocarp	Prupe.6G314600
1.24695342330451e-14	0.469544885252888	0.647	0.315	2.37195480180983e-10	Endocarp	Prupe.1G209900
1.25943719507538e-14	0.540057368569824	0.994	0.952	2.39570143247238e-10	Endocarp	Prupe.5G221400
1.26320089896106e-14	0.372637665733471	0.327	0.054	2.40286075000372e-10	Endocarp	Prupe.4G065800
1.32242583069557e-14	0.481790870147158	0.733	0.405	2.51551841514911e-10	Endocarp	Prupe.6G024600
1.3642303464442e-14	-0.424729	0.126	0.417	2.59503896500616e-10	Endocarp	Prupe.3G307800
1.42247195740555e-14	-0.49136	0.337	0.631	2.70582615737684e-10	Endocarp	Prupe.5G170800
1.4367893364422e-14	0.461059155928573	0.727	0.429	2.73306067578034e-10	Endocarp	Prupe.6G070400
1.52913681913566e-14	0.507271216213462	0.678	0.375	2.90872405735985e-10	Endocarp	Prupe.6G112200
1.53092139470267e-14	0.450973824987399	0.807	0.536	2.91211867700342e-10	Endocarp	Prupe.1G587700
1.55760851990281e-14	0.479884116553845	0.668	0.375	2.96288292655912e-10	Endocarp	Prupe.1G499700
1.59972748164646e-14	0.503894004065135	0.506	0.179	3.04300161558789e-10	Endocarp	Prupe.3G207600
1.61329139277505e-14	-0.373506	0.108	0.381	3.0688028873367e-10	Endocarp	Prupe.6G280000
1.61758059724584e-14	-0.430429	0.916	0.976	3.07696181208103e-10	Endocarp	Prupe.7G127500
1.65852127431451e-14	-0.402172	0.552	0.738	3.15483916800106e-10	Endocarp	Prupe.5G039100
1.80573779194125e-14	0.401506214183229	0.94	0.726	3.43487442783064e-10	Endocarp	Prupe.1G095500
1.90126829399853e-14	0.450316162447156	0.427	0.119	3.616592548844e-10	Endocarp	Prupe.3G315800
2.00306135852397e-14	0.438878035305832	0.613	0.28	3.8102233161843e-10	Endocarp	Prupe.6G187000
2.03063309712847e-14	0.586235279842869	0.841	0.625	3.86267027735778e-10	Endocarp	Prupe.1G459400
2.11661516377694e-14	0.615709979365584	0.668	0.435	4.02622536453649e-10	Endocarp	Prupe.3G181200
2.1183055957671e-14	0.389050505823959	0.395	0.095	4.02944090426818e-10	Endocarp	Prupe.8G127800
2.1439665843543e-14	0.432269263079072	0.838	0.565	4.07825323675874e-10	Endocarp	Prupe.7G162600
2.15074572692127e-14	0.416003158646148	0.286	0.036	4.09114852174965e-10	Endocarp	Prupe.8G156800
2.3943965100304e-14	0.460534758739368	0.506	0.179	4.55462104137984e-10	Endocarp	Prupe.5G208200
2.40235888721513e-14	0.437023220473063	0.715	0.393	4.56976707526061e-10	Endocarp	Prupe.2G175500
2.49899308307422e-14	0.459929796376166	0.372	0.083	4.75358464262379e-10	Endocarp	Prupe.8G219900
2.63184266939652e-14	0.434962985302449	0.387	0.095	5.00629112572605e-10	Endocarp	Prupe.1G271400
2.67392194954549e-14	-0.39551	0.604	0.75	5.08633433242543e-10	Endocarp	Prupe.6G036500
2.75795290385789e-14	-0.427321	0.479	0.75	5.24617801371848e-10	Endocarp	Prupe.1G426400
2.88084388224435e-14	0.363474624438535	0.262	0.024	5.4799412328052e-10	Endocarp	Prupe.4G243800
2.94202294933941e-14	0.507808632886053	0.966	0.887	5.59631605423342e-10	Endocarp	Prupe.2G213600
2.97363968742278e-14	0.433268686762573	0.568	0.238	5.65645741341562e-10	Endocarp	Prupe.5G021300
3.00333823107445e-14	0.488701283429896	0.649	0.339	5.71294998314982e-10	Endocarp	Prupe.3G042600
3.16645344236389e-14	-0.367247	0.112	0.387	6.02322773806458e-10	Endocarp	Prupe.2G235400
3.44992702699976e-14	0.459243736460917	0.689	0.393	6.56245119075894e-10	Endocarp	Prupe.1G200200
3.49962272531931e-14	-0.47774	0.998	1	6.65698234810239e-10	Endocarp	Prupe.8G198600
3.58526572032335e-14	0.445175019399446	0.655	0.321	6.81989245319909e-10	Endocarp	Prupe.2G042700
4.12984397916728e-14	0.409311397588086	0.882	0.768	7.85578921717201e-10	Endocarp	Prupe.6G249000
4.17893517058111e-14	0.37627212149009	0.362	0.077	7.94917048147939e-10	Endocarp	Prupe.1G334200
4.18934070880791e-14	0.535891894153229	0.769	0.476	7.96896389629441e-10	Endocarp	Prupe.4G214900
4.292793574594e-14	-0.547177	0.218	0.399	8.16575193759272e-10	Endocarp	Prupe.1G471000
4.3312802241041e-14	-0.526681	0.693	0.863	8.23896124229082e-10	Endocarp	Prupe.1G453300
4.35569352819425e-14	-1.09212	0.405	0.363	8.28540022933111e-10	Endocarp	Prupe.1G477200
4.45321661290582e-14	0.580528422155602	0.89	0.643	8.47090864106944e-10	Endocarp	Prupe.3G194800
4.75020960892221e-14	-0.557218	0.257	0.554	9.03584871809184e-10	Endocarp	Prupe.7G071700
4.75481986148423e-14	-0.448453	0.563	0.786	9.0446183405153e-10	Endocarp	Prupe.7G123000
4.86445520103971e-14	0.434962985302449	0.599	0.268	9.25316668341774e-10	Endocarp	Prupe.3G158700
5.10408675924534e-14	-0.402818	0.607	0.815	9.70899383343649e-10	Endocarp	Prupe.7G238700
5.10419384165596e-14	-0.404849	0.372	0.667	9.70919752559798e-10	Endocarp	Prupe.6G326200
5.11482155537789e-14	-0.408316	0.293	0.619	9.72941356263983e-10	Endocarp	Prupe.2G053800
5.42986147611034e-14	0.404436178112265	0.367	0.083	1.03286824998571e-09	Endocarp	Prupe.6G179000
5.50945574414489e-14	-0.592019	0.398	0.655	1.04800867165124e-09	Endocarp	Prupe.6G095300
5.94598390748222e-14	1.19841537816804	0.406	0.196	1.13104505888127e-09	Endocarp	Prupe.7G168700
6.01141833857093e-14	-0.832905	0.354	0.31	1.14349199636296e-09	Endocarp	Prupe.1G477400
6.46913203548077e-14	0.436941611172688	0.479	0.173	1.23055829578915e-09	Endocarp	Prupe.3G260300
6.64028712295168e-14	-0.410376	0.424	0.69	1.26311541652787e-09	Endocarp	Prupe.4G222300
6.69408849051852e-14	0.374741707461027	0.325	0.06	1.27334951266643e-09	Endocarp	Prupe.6G253500
6.83376424546526e-14	-0.506159	0.273	0.542	1.2999186347724e-09	Endocarp	Prupe.7G233000
7.00691043831648e-14	0.414071193120221	0.505	0.185	1.33285450357656e-09	Endocarp	Prupe.6G350600
7.01781173818945e-14	0.432440545540289	0.453	0.143	1.3349281488384e-09	Endocarp	Prupe.8G019800
7.10950595554405e-14	0.405501473682289	0.471	0.161	1.35237022286359e-09	Endocarp	Prupe.2G262200
7.18898309795937e-14	-0.401986	0.495	0.81	1.36748836489383e-09	Endocarp	Prupe.3G137800
7.21264550448836e-14	-0.439772	0.727	0.911	1.37198942786378e-09	Endocarp	Prupe.4G204900
7.52042406357924e-14	0.36450978485007	0.319	0.054	1.43053506537404e-09	Endocarp	Prupe.6G065600
7.98871376743688e-14	0.621603891692457	0.392	0.101	1.51961313284184e-09	Endocarp	Prupe.5G054600
8.12710691606087e-14	0.455606530119332	0.608	0.292	1.5459382775731e-09	Endocarp	Prupe.7G149300
8.19041559290543e-14	-0.396788	0.667	0.827	1.55798085408247e-09	Endocarp	Prupe.2G292500
8.35594065756424e-14	-0.395646	0.801	0.917	1.58946703188187e-09	Endocarp	Prupe.1G396200
8.35806431429431e-14	0.460315457783913	0.626	0.304	1.58987099386506e-09	Endocarp	Prupe.1G111200
8.4843938822658e-14	0.36450978485007	0.325	0.06	1.6139014042846e-09	Endocarp	Prupe.3G247000
8.99004584972129e-14	-0.418363	0.54	0.821	1.71008652153398e-09	Endocarp	Prupe.3G044900
9.08775269578821e-14	0.48300478115333	0.417	0.125	1.72867231779283e-09	Endocarp	Prupe.1G191100
9.32874977069121e-14	-0.39681	0.191	0.476	1.77451478138088e-09	Endocarp	Prupe.6G061100
9.3745812347225e-14	0.755762760636532	0.736	0.435	1.78323284246891e-09	Endocarp	Prupe.3G100300
1.0130021830997e-13	0.533841154588467	0.68	0.357	1.92693275269225e-09	Endocarp	Prupe.2G227400
1.01966965280987e-13	0.648868658880929	0.481	0.173	1.93961561357493e-09	Endocarp	Prupe.3G082000
1.03998770220005e-13	0.460340861146053	0.683	0.387	1.97826460712494e-09	Endocarp	Prupe.4G225100
1.06587955671957e-13	-0.477449	0.838	0.952	2.02751609279196e-09	Endocarp	Prupe.5G129800
1.09026719815192e-13	0.386514270115003	0.369	0.089	2.07390626432457e-09	Endocarp	Prupe.1G158800
1.12961845379885e-13	-0.375136	0.262	0.583	2.14876022281617e-09	Endocarp	Prupe.6G350000
1.13494323902824e-13	-0.404758	0.125	0.369	2.15888902927952e-09	Endocarp	Prupe.6G181800
1.14664959493632e-13	-0.396108	0.159	0.44	2.18115685948787e-09	Endocarp	Prupe.6G249400
1.20374772230889e-13	-0.426872	0.424	0.625	2.28976891737596e-09	Endocarp	Prupe.7G193100
1.2205817114689e-13	0.460877310210933	0.516	0.208	2.32179053155614e-09	Endocarp	Prupe.4G000700
1.2444034455449e-13	-0.372392	0.184	0.464	2.36710423411551e-09	Endocarp	Prupe.5G129600
1.27616071888847e-13	-0.441819	0.196	0.476	2.42751291946964e-09	Endocarp	Prupe.5G107000
1.38546147680628e-13	0.44990692419513	0.489	0.179	2.6354248211809e-09	Endocarp	Prupe.6G001600
1.38828564701461e-13	0.43505276190507	0.72	0.405	2.6407969577512e-09	Endocarp	Prupe.4G012900
1.41536049206459e-13	-0.455934	0.207	0.488	2.69229872800526e-09	Endocarp	Prupe.8G126600
1.46770407704841e-13	-0.386591	0.231	0.53	2.79186669536149e-09	Endocarp	Prupe.7G058300
1.49760899152404e-13	0.392701870514489	0.223	0.012	2.84875182367702e-09	Endocarp	Prupe.5G139900
1.51908442062881e-13	0.389616779348868	0.481	0.167	2.88960238492012e-09	Endocarp	Prupe.5G200900
1.52440857301707e-13	-0.48885	0.128	0.357	2.89972998759308e-09	Endocarp	Prupe.1G182900
1.54269334432829e-13	0.382869588344427	0.309	0.054	2.93451127958127e-09	Endocarp	Prupe.8G157800
1.61027512756435e-13	0.408430984970971	0.374	0.089	3.06306534765291e-09	Endocarp	Prupe.6G027700
1.71633993652496e-13	0.483609994100009	0.539	0.22	3.26482182725777e-09	Endocarp	Prupe.3G058600
1.77341103198049e-13	0.696883770825534	0.377	0.113	3.37338246503328e-09	Endocarp	Prupe.7G264900
1.81945224653315e-13	0.395922900341033	0.44	0.137	3.46096206335536e-09	Endocarp	Prupe.7G001000
1.82617604637235e-13	0.460412383783539	0.675	0.369	3.47375207540948e-09	Endocarp	Prupe.2G121400
1.84429615466456e-13	0.379357109620115	0.382	0.095	3.50822014540293e-09	Endocarp	Prupe.2G079000
1.87313382542786e-13	0.418822590817567	0.85	0.685	3.56307516272888e-09	Endocarp	Prupe.5G060300
1.87586708323257e-13	0.386604888816763	0.472	0.161	3.56827436572499e-09	Endocarp	Prupe.8G020100
1.9531329402893e-13	-0.429073	0.049	0.238	3.71524947901831e-09	Endocarp	Prupe.1G436400
1.98210343081748e-13	0.375595593908694	0.408	0.113	3.77035714610102e-09	Endocarp	Prupe.4G233000
2.1036541361471e-13	0.442782489761748	0.51	0.196	4.00157089777902e-09	Endocarp	Prupe.6G279200
2.11590859275029e-13	-0.414865	0.188	0.464	4.02488132512961e-09	Endocarp	Prupe.1G240300
2.13914473027438e-13	0.479451199809145	0.803	0.542	4.06908110592793e-09	Endocarp	Prupe.3G027400
2.17853451561162e-13	-0.530745	0.246	0.512	4.14400835559643e-09	Endocarp	Prupe.6G235900
2.28801284411019e-13	0.441452203783778	0.576	0.292	4.3522580320664e-09	Endocarp	Prupe.1G430800
2.32645473117075e-13	0.424722518216757	0.539	0.226	4.425382189633e-09	Endocarp	Prupe.3G213900
2.3823711682412e-13	0.441725182978706	0.769	0.542	4.53174643622842e-09	Endocarp	Prupe.3G240800
2.45490587633792e-13	0.374485878067418	0.38	0.095	4.66972195797e-09	Endocarp	Prupe.1G582400
2.56548512195977e-13	0.390202574640382	0.419	0.125	4.88006579899188e-09	Endocarp	Prupe.5G235200
2.68402250519676e-13	-0.387487	0.439	0.69	5.10554760938528e-09	Endocarp	Prupe.6G113500
2.74186672618916e-13	0.4172739565972	0.445	0.149	5.21557888655702e-09	Endocarp	Prupe.1G190000
2.83872974715194e-13	0.46259794710669	0.361	0.083	5.39983172503241e-09	Endocarp	Prupe.8G160000
2.86490609648999e-13	-0.436858	0.437	0.696	5.44962437674327e-09	Endocarp	Prupe.6G014400
2.89599251024068e-13	-0.58116	0.335	0.548	5.50875695297983e-09	Endocarp	Prupe.5G047500
2.90509484585519e-13	0.387276370070446	0.969	0.935	5.52607141578574e-09	Endocarp	Prupe.2G326100
2.93669679258017e-13	-0.411765	0.505	0.738	5.58618463884601e-09	Endocarp	Prupe.2G229900
2.96155334226243e-13	0.411046801425294	0.636	0.31	5.63346676765159e-09	Endocarp	Prupe.6G004100
3.18737994619182e-13	-0.422767	0.299	0.56	6.06303413364609e-09	Endocarp	Prupe.7G004700
3.28984949625055e-13	0.422291963973964	0.843	0.595	6.25795171176779e-09	Endocarp	Prupe.7G127400
3.39132151768915e-13	0.400962314067121	0.28	0.042	6.45097179094831e-09	Endocarp	Prupe.2G247800
3.48435667229423e-13	0.372858472321372	0.369	0.089	6.62794326203808e-09	Endocarp	Prupe.8G179800
3.60635622600482e-13	0.415384159309079	0.497	0.19	6.86001081310637e-09	Endocarp	Prupe.3G068900
3.84880523785142e-13	-0.438573	0.172	0.44	7.32119732344098e-09	Endocarp	Prupe.1G227300
3.89387856590519e-13	-0.389445	0.374	0.637	7.40693580806486e-09	Endocarp	Prupe.7G145000
3.89930028017252e-13	0.364871574537807	0.283	0.042	7.41724899294418e-09	Endocarp	Prupe.4G154600
4.06106027483267e-13	0.39769460023321	0.448	0.149	7.7249488547867e-09	Endocarp	Prupe.7G102200
4.16872931047079e-13	0.441346257646229	0.911	0.786	7.92975689437754e-09	Endocarp	Prupe.5G187900
4.31975098324389e-13	0.374741707461027	0.307	0.054	8.21703032032653e-09	Endocarp	Prupe.2G207300
4.34752316966457e-13	0.399446081619741	0.443	0.143	8.26985857333594e-09	Endocarp	Prupe.2G329900
4.65523950054406e-13	0.451285628567011	0.485	0.185	8.85519657793492e-09	Endocarp	Prupe.1G115100
4.68404157417739e-13	0.427015173903432	0.761	0.482	8.90998388240022e-09	Endocarp	Prupe.7G174800
4.93430811373567e-13	0.51243292132924	0.366	0.107	9.386040893948e-09	Endocarp	Prupe.3G038900
5.12881368507561e-13	-0.783347	0.086	0.274	9.75602939175082e-09	Endocarp	Prupe.8G160100
5.13061686286086e-13	0.578327160473626	0.62	0.298	9.75945939653393e-09	Endocarp	Prupe.5G138000
5.16931073570154e-13	0.455327743080862	0.61	0.31	9.83306288145147e-09	Endocarp	Prupe.7G069800
5.29844909550988e-13	-0.475934	0.594	0.744	1.00787098694789e-08	Endocarp	Prupe.8G197600
5.40046557417785e-13	-0.421831	0.681	0.923	1.02727656152011e-08	Endocarp	Prupe.7G133100
5.40753055597523e-13	-0.398275	0.806	0.929	1.02862046235761e-08	Endocarp	Prupe.2G225600
5.67374413344397e-13	0.411949008972562	0.618	0.304	1.07925960906371e-08	Endocarp	Prupe.6G107300
5.88789639190077e-13	0.387846814276863	0.348	0.083	1.11999565166736e-08	Endocarp	Prupe.2G214400
6.43470318407569e-13	-0.440426	0.209	0.494	1.22400923967488e-08	Endocarp	Prupe.2G084700
6.94699824123651e-13	0.373330609009603	0.464	0.161	1.32145800544801e-08	Endocarp	Prupe.8G142500
7.02389403175493e-13	-0.374591	0.303	0.601	1.33608512272042e-08	Endocarp	Prupe.2G221600
7.20717413438947e-13	0.574572362317289	0.625	0.423	1.37094866384357e-08	Endocarp	Prupe.6G093700
7.97885554663226e-13	-0.38805	0.574	0.792	1.51773790208039e-08	Endocarp	Prupe.4G242300
8.06198199311462e-13	-0.386106	0.794	0.917	1.53355021473026e-08	Endocarp	Prupe.7G174300
8.19268105775963e-13	0.374610987120169	0.44	0.143	1.55841179080704e-08	Endocarp	Prupe.5G177700
8.20179092345806e-13	0.516615953993042	0.678	0.47	1.56014466946019e-08	Endocarp	Prupe.1G255200
8.30209953083313e-13	0.39055253098919	0.322	0.065	1.57922537275508e-08	Endocarp	Prupe.2G295900
8.62810993233484e-13	-0.54559	0.272	0.518	1.64123907132873e-08	Endocarp	Prupe.4G185000
8.78792863528572e-13	0.442782489761748	0.641	0.357	1.67163978500405e-08	Endocarp	Prupe.4G101800
9.09183067677324e-13	0.641173344467277	0.472	0.196	1.72944803133581e-08	Endocarp	Prupe.1G223200
9.36739096307452e-13	0.383213223528478	0.293	0.048	1.78186510899604e-08	Endocarp	Prupe.5G223600
9.51406928127751e-13	0.407036828476805	0.639	0.321	1.80976625868461e-08	Endocarp	Prupe.1G549700
1.09557504481163e-12	0.423943984342295	0.358	0.089	2.08400285024069e-08	Endocarp	Prupe.8G130300
1.13541180562724e-12	0.388816413819146	1	1	2.15978033666414e-08	Endocarp	Prupe.3G288100
1.13661304554884e-12	-0.545226	0.947	0.97	2.16206533524299e-08	Endocarp	Prupe.2G323200
1.15991782108949e-12	0.487176609120201	0.542	0.232	2.20639567927643e-08	Endocarp	Prupe.1G211200
1.18961980626891e-12	-0.418034	0.333	0.601	2.26289479548471e-08	Endocarp	Prupe.1G563400
1.25183448141432e-12	0.414830742796689	0.754	0.47	2.38123955054632e-08	Endocarp	Prupe.5G079200
1.27184416265712e-12	0.43302352329942	0.88	0.685	2.41930196620638e-08	Endocarp	Prupe.4G089300
1.38388283383355e-12	0.891508199291793	0.85	0.577	2.63242192651817e-08	Endocarp	Prupe.1G069800
1.5797725861496e-12	0.383552938748593	0.309	0.06	3.00504341337377e-08	Endocarp	Prupe.1G539600
1.72194814200164e-12	-0.433572	0.67	0.78	3.27548975571552e-08	Endocarp	Prupe.1G348800
1.73843799408631e-12	0.456106602290953	0.413	0.137	3.30685675235099e-08	Endocarp	Prupe.6G130300
1.81250284430014e-12	-0.523767	0.22	0.5	3.44774291042772e-08	Endocarp	Prupe.2G202700
1.97688214970768e-12	0.416539586998495	0.639	0.345	3.76042522517394e-08	Endocarp	Prupe.1G478100
2.02838026527155e-12	0.36125260426515	0.338	0.077	3.85838494059953e-08	Endocarp	Prupe.3G026100
2.17921084448688e-12	-0.397688	0.583	0.768	4.14529486838295e-08	Endocarp	Prupe.1G268900
2.31074710918843e-12	0.478525674846255	0.775	0.518	4.39550315109824e-08	Endocarp	Prupe.4G172100
2.32303960624518e-12	0.447714785303979	0.775	0.542	4.41888593899957e-08	Endocarp	Prupe.2G132500
2.32544427712576e-12	-0.362087	0.053	0.262	4.42346010394863e-08	Endocarp	Prupe.7G016200
2.32966131664854e-12	0.508447390288789	0.793	0.518	4.43148175652886e-08	Endocarp	Prupe.6G316100
2.43009552895259e-12	0.516211260566676	0.869	0.631	4.62252771517361e-08	Endocarp	Prupe.5G142200
2.75716738015883e-12	0.380650426641635	0.568	0.256	5.24468379053812e-08	Endocarp	Prupe.7G120700
2.76439317471632e-12	-0.374749	0.385	0.679	5.25842869694538e-08	Endocarp	Prupe.7G226700
2.81146255829979e-12	-0.412698	0.345	0.512	5.34796407839787e-08	Endocarp	Prupe.3G215700
2.81226607638622e-12	0.367130282446813	0.361	0.095	5.34949253050188e-08	Endocarp	Prupe.4G111700
2.9054100519663e-12	0.391831302314993	0.837	0.643	5.5266710008503e-08	Endocarp	Prupe.1G584200
2.98384615057135e-12	-0.391781	0.528	0.75	5.67587214761682e-08	Endocarp	Prupe.6G158000
3.33164329595375e-12	0.418049969068829	0.872	0.673	6.33745187756322e-08	Endocarp	Prupe.1G319500
3.77172748649269e-12	-0.382314	0.215	0.488	7.17458002480639e-08	Endocarp	Prupe.2G314800
3.81504233709381e-12	-0.427625	0.689	0.768	7.25697353361985e-08	Endocarp	Prupe.6G101700
3.83474473535355e-12	-0.366752	0.206	0.482	7.29445143558953e-08	Endocarp	Prupe.5G193800
3.92432838352041e-12	-0.589986	0.736	0.863	7.46485745113253e-08	Endocarp	Prupe.3G291800
4.1157960805125e-12	0.381169299354588	0.282	0.048	7.82906730435087e-08	Endocarp	Prupe.1G352200
4.12746539213875e-12	-0.392961	0.212	0.476	7.85126466892633e-08	Endocarp	Prupe.7G250900
4.25893770866245e-12	0.385655726882367	0.202	0.012	8.1013513094177e-08	Endocarp	Prupe.8G149400
4.34662014029543e-12	0.389343230800287	0.455	0.173	8.26814083086997e-08	Endocarp	Prupe.4G210400
4.3479129679672e-12	0.569886560299292	0.903	0.821	8.27060004766722e-08	Endocarp	Prupe.1G430000
4.64061521611912e-12	0.424481673018804	0.634	0.381	8.82737826410178e-08	Endocarp	Prupe.2G115500
4.73611395780101e-12	-0.435227	0.379	0.619	9.00903597052908e-08	Endocarp	Prupe.7G125700
4.85110400596218e-12	-0.40385	0.299	0.565	9.22777004014126e-08	Endocarp	Prupe.8G199600
4.88821914103088e-12	0.401441694380849	0.278	0.048	9.29837045006895e-08	Endocarp	Prupe.1G295800
4.97672878092077e-12	-0.418868	0.319	0.607	9.46673348706749e-08	Endocarp	Prupe.1G443300
5.2940142111402e-12	0.372463193910406	0.489	0.19	1.00702738324309e-07	Endocarp	Prupe.4G073100
5.44181882619536e-12	0.363010071032263	0.937	0.881	1.03514277711888e-07	Endocarp	Prupe.5G006500
5.54409033287581e-12	-0.405418	0.228	0.506	1.05459686311964e-07	Endocarp	Prupe.5G188200
5.58384565726786e-12	-0.381646	0.22	0.5	1.06215912092549e-07	Endocarp	Prupe.1G226400
6.35209189360444e-12	-0.406984	0.458	0.613	1.20829492000144e-07	Endocarp	Prupe.4G038700
6.69021958428565e-12	-0.441337	0.521	0.738	1.27261356932282e-07	Endocarp	Prupe.2G171000
6.8348282698822e-12	-0.397038	0.529	0.774	1.30012103349699e-07	Endocarp	Prupe.1G321700
7.4665729898364e-12	-0.379913	0.672	0.732	1.42029151412668e-07	Endocarp	Prupe.3G258000
7.53917476315507e-12	-0.508154	0.875	0.935	1.43410182344736e-07	Endocarp	Prupe.1G405800
7.99962197130565e-12	0.406526604387911	0.759	0.524	1.52168809138176e-07	Endocarp	Prupe.8G067900
8.18004154977503e-12	-0.36313	0.628	0.833	1.55600750359821e-07	Endocarp	Prupe.6G083500
8.1880581986855e-12	-0.387688	0.405	0.661	1.55753243055396e-07	Endocarp	Prupe.6G317600
8.2495796688037e-12	-0.367604	0.183	0.458	1.56923504459984e-07	Endocarp	Prupe.7G238900
8.78811168042068e-12	0.888761020178339	0.57	0.274	1.67167460384962e-07	Endocarp	Prupe.3G050200
9.63887124884482e-12	0.379063378345798	0.777	0.5	1.83350608895526e-07	Endocarp	Prupe.3G220500
9.843664629876e-12	-0.365091	0.262	0.524	1.87246188589501e-07	Endocarp	Prupe.2G307000
1.09696060742569e-11	0.459023130768959	0.683	0.464	2.08663846744515e-07	Endocarp	Prupe.1G211800
1.0984988860628e-11	-0.486231	0.951	0.994	2.08956458106865e-07	Endocarp	Prupe.6G028600
1.10169849570003e-11	0.467764846319084	0.553	0.256	2.09565087852059e-07	Endocarp	Prupe.6G012400
1.14558396019031e-11	0.45314300136747	0.553	0.268	2.17912980907402e-07	Endocarp	Prupe.4G124900
1.2504219853295e-11	-0.447806	0.23	0.5	2.37855270049377e-07	Endocarp	Prupe.6G103900
1.3113053262662e-11	0.39055253098919	0.277	0.048	2.49436499162356e-07	Endocarp	Prupe.8G259800
1.49913823866594e-11	0.361168724208096	0.631	0.327	2.85166075759036e-07	Endocarp	Prupe.2G324900
1.50135342061653e-11	-0.420472	0.395	0.667	2.85587447669676e-07	Endocarp	Prupe.4G185300
1.50385344463777e-11	-0.377599	0.206	0.458	2.86063002238996e-07	Endocarp	Prupe.1G365800
1.55950809951869e-11	-0.394474	0.207	0.47	2.96649630690444e-07	Endocarp	Prupe.3G179900
1.56015707763416e-11	0.379894783806358	0.524	0.232	2.9677307930757e-07	Endocarp	Prupe.7G215300
1.58775284227044e-11	0.653234263792728	0.987	0.982	3.02022345656684e-07	Endocarp	Prupe.1G528100
1.65457994328385e-11	0.39769460023321	0.676	0.417	3.14734196811455e-07	Endocarp	Prupe.8G159700
1.69963892769367e-11	0.553813802150492	0.57	0.298	3.2330531682589e-07	Endocarp	Prupe.7G133600
1.74989960519418e-11	0.482082432263817	0.613	0.345	3.32865902900037e-07	Endocarp	Prupe.3G093100
1.76012060941855e-11	-0.501319	0.246	0.5	3.34810142323597e-07	Endocarp	Prupe.7G097200
1.77345664291866e-11	0.40610182643528	0.639	0.357	3.37346922615988e-07	Endocarp	Prupe.8G156000
1.80368253865083e-11	0.456789347755627	0.625	0.351	3.43096492502162e-07	Endocarp	Prupe.2G322400
2.01947166810277e-11	-0.395081	0.584	0.649	3.84143900706509e-07	Endocarp	Prupe.1G119700
2.03244383175863e-11	0.416869679354014	0.38	0.119	3.86611465677126e-07	Endocarp	Prupe.6G059300
2.08081285701356e-11	-0.380025	0.948	1	3.95812221661119e-07	Endocarp	Prupe.5G133100
2.17098270730196e-11	0.41036101206937	0.299	0.071	4.12964330582979e-07	Endocarp	Prupe.3G185800
2.19522030824955e-11	0.396915481004419	0.796	0.589	4.1757480703523e-07	Endocarp	Prupe.2G208000
2.20012102709248e-11	0.389887541329623	0.46	0.185	4.18507021773532e-07	Endocarp	Prupe.4G049100
2.28459074391588e-11	0.408656705857122	0.604	0.315	4.34574851307678e-07	Endocarp	Prupe.4G274300
2.28559836439732e-11	0.388889481766546	0.299	0.065	4.34766520875658e-07	Endocarp	Prupe.3G162900
2.42821792183548e-11	0.366524757858771	0.434	0.155	4.61895613091544e-07	Endocarp	Prupe.3G168500
2.42926689183259e-11	0.403893476368153	0.362	0.107	4.62095148164396e-07	Endocarp	Prupe.4G083300
2.50577066950037e-11	-0.361462	0.264	0.5	4.76647696752361e-07	Endocarp	Prupe.2G257700
2.55059315950568e-11	0.41731180224563	0.629	0.369	4.85173830801171e-07	Endocarp	Prupe.6G252200
2.65257314897413e-11	0.389810462620707	0.625	0.345	5.04572464397858e-07	Endocarp	Prupe.6G011500
2.70467839716652e-11	-0.367432	0.351	0.619	5.14483924709016e-07	Endocarp	Prupe.6G038700
2.71651098393204e-11	-0.379369	0.461	0.679	5.16734719363553e-07	Endocarp	Prupe.1G362500
2.79658259356204e-11	0.476930712173594	0.696	0.399	5.31965940947371e-07	Endocarp	Prupe.8G111600
2.80873629224297e-11	0.386078731799004	0.383	0.119	5.34277817510457e-07	Endocarp	Prupe.1G501400
2.84628517443432e-11	-0.360952	0.612	0.78	5.41420365880896e-07	Endocarp	Prupe.4G231300
2.94856137543232e-11	-0.370272	0.249	0.524	5.60875344834736e-07	Endocarp	Prupe.2G311500
3.13461719562992e-11	0.397099674434722	0.809	0.571	5.96266882952724e-07	Endocarp	Prupe.5G026000
3.20647265143022e-11	-0.372083	0.178	0.417	6.09935227755056e-07	Endocarp	Prupe.5G022600
3.47715696068187e-11	0.370362944137452	0.401	0.137	6.61424797060906e-07	Endocarp	Prupe.3G192000
3.64032351915445e-11	-0.384025	0.581	0.792	6.92462339813559e-07	Endocarp	Prupe.1G451900
3.65207629161766e-11	0.394598956251783	0.752	0.518	6.94697952191512e-07	Endocarp	Prupe.5G150500
3.9756933790445e-11	0.369949609750306	0.422	0.155	7.56256394561844e-07	Endocarp	Prupe.2G274800
4.06167529260665e-11	-0.401522	0.536	0.81	7.72611874159637e-07	Endocarp	Prupe.8G163900
4.09299382733316e-11	-0.424109	0.739	0.857	7.78569285835313e-07	Endocarp	Prupe.1G493100
4.24902615292223e-11	0.381060238096408	0.605	0.31	8.08249754808867e-07	Endocarp	Prupe.7G270800
4.2700075594192e-11	0.393664723197057	0.633	0.345	8.12240837952721e-07	Endocarp	Prupe.5G137500
4.52072191803625e-11	-0.420726	0.481	0.607	8.59931723248856e-07	Endocarp	Prupe.1G478700
4.77108288705438e-11	-0.410264	0.398	0.667	9.07555386775484e-07	Endocarp	Prupe.8G244100
4.8109696497204e-11	-0.378833	0.621	0.762	9.15142646769814e-07	Endocarp	Prupe.5G077400
4.90993984592528e-11	-0.38471	0.874	0.958	9.33968757491908e-07	Endocarp	Prupe.1G485100
5.18283667624421e-11	0.50163327274858	0.67	0.452	9.85879192555174e-07	Endocarp	Prupe.2G056300
5.21170952987421e-11	0.391106454989425	0.519	0.232	9.91371386772673e-07	Endocarp	Prupe.5G002300
5.23755285538679e-11	0.400783264108357	0.629	0.363	9.96287304151675e-07	Endocarp	Prupe.2G165500
5.64687571736873e-11	-0.366523	0.181	0.387	1.07414869895788e-06	Endocarp	Prupe.1G359200
5.87637573650948e-11	0.408917595199702	0.672	0.417	1.11780419259883e-06	Endocarp	Prupe.1G150400
5.93096113986223e-11	-0.582594	0.558	0.506	1.12818742802459e-06	Endocarp	Prupe.1G540600
6.48560509257141e-11	0.39224088114196	0.642	0.357	1.23369180070893e-06	Endocarp	Prupe.6G127200
6.58993706592217e-11	0.405923312351095	0.558	0.304	1.25353782867972e-06	Endocarp	Prupe.7G147700
6.76736878881684e-11	-0.370383	0.371	0.583	1.28728889100874e-06	Endocarp	Prupe.1G366900
7.33378527192395e-11	0.411580534577228	0.516	0.232	1.39503263442537e-06	Endocarp	Prupe.2G245400
7.84360261446875e-11	0.395216806509692	0.558	0.274	1.49201008932425e-06	Endocarp	Prupe.7G224200
8.39927202610856e-11	0.399130742991897	0.672	0.393	1.59770952480637e-06	Endocarp	Prupe.1G076400
8.63912511937172e-11	-0.388493	0.516	0.714	1.64333438020689e-06	Endocarp	Prupe.8G230700
9.36046137732433e-11	-0.399536	0.236	0.488	1.78054696319463e-06	Endocarp	Prupe.3G103600
1.00071725837986e-10	0.377194148134171	0.589	0.298	1.90356436889017e-06	Endocarp	Prupe.7G118300
1.00255610051491e-10	0.391341104411879	0.265	0.054	1.90706221439947e-06	Endocarp	Prupe.2G184800
1.02161482213928e-10	-0.363101	0.46	0.625	1.94331571467335e-06	Endocarp	Prupe.7G012600
1.04405881120407e-10	0.384430251283456	0.566	0.286	1.98600867067239e-06	Endocarp	Prupe.3G257300
1.20446121384491e-10	0.435189340439518	0.866	0.744	2.29112612097579e-06	Endocarp	Prupe.2G185800
1.21568694632551e-10	0.454078115422924	0.547	0.327	2.31247970930038e-06	Endocarp	Prupe.7G268100
1.23697567809109e-10	0.38961183074041	0.798	0.601	2.35297513486487e-06	Endocarp	Prupe.2G041500
1.23863740201854e-10	0.393029454564648	0.765	0.577	2.35613606611967e-06	Endocarp	Prupe.1G144300
1.2825210060927e-10	0.392337990543997	0.574	0.292	2.43961145778954e-06	Endocarp	Prupe.8G160800
1.29147591454514e-10	0.379713124736987	0.214	0.024	2.45664548464777e-06	Endocarp	Prupe.2G243500
1.30898892187699e-10	0.364855233754905	0.51	0.226	2.48995872719442e-06	Endocarp	Prupe.7G234000
1.31741249491593e-10	0.375354562241457	0.534	0.25	2.50598204782907e-06	Endocarp	Prupe.5G232000
1.39555151640958e-10	0.435445848243317	0.699	0.429	2.65461809451431e-06	Endocarp	Prupe.5G236800
1.53745939610562e-10	0.393216432500631	0.877	0.679	2.92455526327211e-06	Endocarp	Prupe.1G039300
1.58502001637495e-10	0.384483849197081	0.448	0.185	3.01502507514843e-06	Endocarp	Prupe.7G263800
1.61092525185789e-10	0.367769135344903	0.574	0.292	3.06430201408408e-06	Endocarp	Prupe.1G248000
1.61788805783288e-10	-0.883755	0.405	0.601	3.07754666360971e-06	Endocarp	Prupe.4G181500
1.84448255258423e-10	0.363535738752012	0.866	0.738	3.50857471152572e-06	Endocarp	Prupe.1G355800
2.00040296878448e-10	0.373477967003405	0.573	0.292	3.80516652722184e-06	Endocarp	Prupe.4G181600
2.07038542369333e-10	0.37226079845534	0.54	0.28	3.93828715294946e-06	Endocarp	Prupe.1G010300
2.11274193537519e-10	0.398669476554376	1	0.994	4.01885770947069e-06	Endocarp	Prupe.8G119500
2.17278427096186e-10	-0.414701	0.848	0.887	4.13307024022364e-06	Endocarp	Prupe.1G025800
2.24618958927288e-10	-0.789932	0.348	0.452	4.27270183671487e-06	Endocarp	Prupe.1G038200
2.44275963599237e-10	0.452506999653568	0.445	0.185	4.64661737958469e-06	Endocarp	Prupe.6G144300
2.45945071136183e-10	-0.364356	0.819	0.815	4.67836714315248e-06	Endocarp	Prupe.4G246000
2.53904964843146e-10	-0.431251	0.348	0.452	4.82978024124633e-06	Endocarp	Prupe.4G096700
2.72570199743218e-10	0.379688812178894	0.511	0.238	5.18483033951548e-06	Endocarp	Prupe.8G133400
2.91927876031237e-10	-0.363934	0.437	0.69	5.5530520578662e-06	Endocarp	Prupe.2G255400
2.94076339110459e-10	-0.636727	0.348	0.589	5.59392012255915e-06	Endocarp	Prupe.2G202500
3.01804490204871e-10	0.400236794795663	0.579	0.298	5.74092501267705e-06	Endocarp	Prupe.2G308700
3.16446377988985e-10	-0.37298	0.534	0.732	6.01944300210647e-06	Endocarp	Prupe.4G057200
3.34892463481989e-10	0.518505261956187	0.762	0.5	6.3703244403544e-06	Endocarp	Prupe.1G393400
3.37035886507868e-10	0.428449138747719	0.681	0.452	6.41109663315267e-06	Endocarp	Prupe.1G426000
3.59019679501046e-10	0.487006490018431	0.576	0.298	6.82927234346889e-06	Endocarp	Prupe.7G097100
3.62141682565481e-10	-0.388902	0.29	0.554	6.88865908576057e-06	Endocarp	Prupe.6G285900
3.82107630851979e-10	0.428234181192593	0.749	0.506	7.26845135406634e-06	Endocarp	Prupe.6G196900
3.82929423322647e-10	-0.396488	0.872	0.97	7.28408349044338e-06	Endocarp	Prupe.5G176600
3.90617797945148e-10	0.767744644738744	0.406	0.202	7.43033175251261e-06	Endocarp	Prupe.1G127900
4.06339029041689e-10	-0.387555	0.477	0.673	7.729381010431e-06	Endocarp	Prupe.8G169700
4.11990012781397e-10	-0.375955	0.484	0.75	7.83687402312772e-06	Endocarp	Prupe.1G126400
4.15578236541597e-10	-0.378795	0.361	0.601	7.90512921549425e-06	Endocarp	Prupe.1G262000
4.40202814142368e-10	0.367982409798819	0.362	0.131	8.37353793061612e-06	Endocarp	Prupe.8G163500
4.58736857672016e-10	0.388008267217583	0.435	0.173	8.72609250663709e-06	Endocarp	Prupe.4G208400
4.67127591013153e-10	-0.390963	0.576	0.744	8.8857010362522e-06	Endocarp	Prupe.8G097400
4.92995430396724e-10	0.388959790255601	0.759	0.548	9.37775907700649e-06	Endocarp	Prupe.1G187300
5.3333910500642e-10	-0.381411	0.995	1	1.01451764554321e-05	Endocarp	Prupe.7G005700
5.35066301799413e-10	0.381916558376574	0.794	0.601	1.01780311928284e-05	Endocarp	Prupe.5G204800
5.69886150989122e-10	0.369145170321877	0.485	0.226	1.08403743641151e-05	Endocarp	Prupe.6G065000
5.81826078607821e-10	0.38527003110654	0.22	0.036	1.1067495667278e-05	Endocarp	Prupe.1G331100
6.27196163213101e-10	0.375319521983009	0.408	0.161	1.19305254166396e-05	Endocarp	Prupe.8G083500
6.52689694309145e-10	-0.369993	0.249	0.482	1.24154633651486e-05	Endocarp	Prupe.4G167800
6.82886551623864e-10	0.425800329579401	0.311	0.083	1.29898679849891e-05	Endocarp	Prupe.6G286000
6.88768617001155e-10	0.396571915720014	0.929	0.827	1.3101756632596e-05	Endocarp	Prupe.6G288600
7.34497290252816e-10	0.386942124685733	0.78	0.565	1.39716074551891e-05	Endocarp	Prupe.5G125900
7.51159554436429e-10	-0.37021	0.73	0.863	1.42885570444898e-05	Endocarp	Prupe.6G043700
8.67296638048957e-10	0.363474624438535	0.188	0.018	1.64977166489673e-05	Endocarp	Prupe.8G080300
8.81729546116206e-10	0.386357056298929	0.526	0.286	1.67722594262225e-05	Endocarp	Prupe.5G153900
9.37546815397063e-10	0.375383204476162	0.621	0.357	1.78340155224829e-05	Endocarp	Prupe.6G347400
9.87048854557571e-10	0.438997542140285	0.529	0.274	1.87756433113941e-05	Endocarp	Prupe.3G267800
9.92296297450312e-10	0.504183034425891	0.494	0.238	1.88754601700998e-05	Endocarp	Prupe.7G162300
1.04665926381636e-09	-0.369806	0.503	0.655	1.99095525163148e-05	Endocarp	Prupe.1G382800
1.0471132745825e-09	0.381516833138551	0.741	0.506	1.99181887091084e-05	Endocarp	Prupe.7G152600
1.09525063603695e-09	0.477232999638529	0.524	0.256	2.08338575986949e-05	Endocarp	Prupe.3G207800
1.14704465306839e-09	0.425381351775331	0.848	0.649	2.1819083390667e-05	Endocarp	Prupe.6G163400
1.17734093699488e-09	-0.484901	0.498	0.661	2.23953793035166e-05	Endocarp	Prupe.8G091600
1.22437053207647e-09	-0.419714	0.311	0.577	2.32899762611586e-05	Endocarp	Prupe.1G003600
1.26504045177035e-09	0.441246890850523	0.324	0.101	2.40635994735756e-05	Endocarp	Prupe.3G084200
1.35562094814931e-09	0.384375457835712	0.638	0.393	2.57866216756962e-05	Endocarp	Prupe.6G251900
1.37858463308495e-09	-0.361991	0.432	0.5	2.62234368905419e-05	Endocarp	Prupe.6G344500
1.44313983323442e-09	-0.395003	0.35	0.589	2.74514059077851e-05	Endocarp	Prupe.3G285800
1.53326895498504e-09	0.363249034649143	0.5	0.232	2.91658420617254e-05	Endocarp	Prupe.3G031300
1.5399840892666e-09	0.499036673293701	0.765	0.577	2.92935773460293e-05	Endocarp	Prupe.7G113400
1.54832275296329e-09	0.395282066157819	0.628	0.375	2.94521954068677e-05	Endocarp	Prupe.6G063200
1.60701817013212e-09	0.369215736329326	0.995	1	3.05686996322531e-05	Endocarp	Prupe.2G147300
1.75913589231101e-09	0.578420057173672	0.388	0.208	3.34622829435401e-05	Endocarp	Prupe.6G343100
1.78397193635078e-09	-0.481956	0.859	0.839	3.39347141732645e-05	Endocarp	Prupe.1G485300
2.03819482667291e-09	0.376070663182319	0.608	0.381	3.87705419929722e-05	Endocarp	Prupe.1G521900
2.04948811707198e-09	0.410891902614787	0.628	0.393	3.89853629629431e-05	Endocarp	Prupe.1G587900
2.31422128020708e-09	0.390113421248808	0.46	0.202	4.40211171920991e-05	Endocarp	Prupe.5G004000
2.32744799504512e-09	0.363408736219119	0.712	0.512	4.42727157617483e-05	Endocarp	Prupe.8G183400
2.46372608121941e-09	0.416199416984213	0.578	0.315	4.68649975169556e-05	Endocarp	Prupe.5G053500
2.73306587274816e-09	-0.457971	0.791	0.887	5.19883790314155e-05	Endocarp	Prupe.3G019000
2.80543738572637e-09	-0.394367	0.325	0.554	5.3365029951287e-05	Endocarp	Prupe.7G170100
2.93539669597211e-09	0.437883690348909	0.233	0.048	5.58371159507816e-05	Endocarp	Prupe.7G072700
2.93661104890805e-09	0.371480496939778	0.659	0.423	5.58602153723289e-05	Endocarp	Prupe.6G104300
3.46520395630116e-09	0.361745917670842	0.607	0.351	6.59151096567606e-05	Endocarp	Prupe.3G213500
3.4840651297182e-09	0.362612141077765	0.762	0.554	6.62738868974996e-05	Endocarp	Prupe.6G032300
3.65024470635287e-09	0.380668497940537	0.743	0.577	6.94349548042443e-05	Endocarp	Prupe.3G122300
3.67349821643348e-09	0.38388880070818	0.518	0.274	6.98772830729977e-05	Endocarp	Prupe.8G116200
3.773205888492e-09	0.380576066667344	0.503	0.25	7.17739224108949e-05	Endocarp	Prupe.4G105100
4.24306755489366e-09	0.377822602286615	0.883	0.726	8.07116310291872e-05	Endocarp	Prupe.7G012500
4.44542371813917e-09	0.37065092663986	0.896	0.75	8.45608499664432e-05	Endocarp	Prupe.2G244000
4.56657627441404e-09	0.644726841633316	0.953	0.875	8.68654138919039e-05	Endocarp	Prupe.5G005100
4.68067131797087e-09	0.411531555777308	0.683	0.542	8.90357298104419e-05	Endocarp	Prupe.1G318800
5.00046239059021e-09	0.545110424182609	0.482	0.262	9.5118795593807e-05	Endocarp	Prupe.3G051100
5.40644641042244e-09	0.391354250954745	0.924	0.851	0.000102841423619056	Endocarp	Prupe.7G256900
5.97123473080117e-09	0.383665317624952	0.663	0.411	0.0001135848270493	Endocarp	Prupe.8G189600
6.25335510646719e-09	0.468147287517395	0.738	0.512	0.000118951320835219	Endocarp	Prupe.8G065300
7.26129422162012e-09	0.362971833180159	0.715	0.494	0.000138124338683658	Endocarp	Prupe.7G204400
8.30785150704204e-09	0.561081802614531	0.458	0.238	0.000158031951366954	Endocarp	Prupe.5G062000
9.57805796443628e-09	-0.392743	0.99	0.964	0.000182193818599507	Endocarp	Prupe.6G335000
1.00962435140589e-08	0.366524757858771	0.414	0.185	0.000192050744124429	Endocarp	Prupe.1G486200
1.04841522654414e-08	0.725456390834996	0.528	0.28	0.000199429544393226	Endocarp	Prupe.8G201000
1.47833254008971e-08	-0.416471	0.83	0.869	0.000281208415775864	Endocarp	Prupe.1G521400
1.47921786454934e-08	-0.398858	0.67	0.756	0.000281376822194576	Endocarp	Prupe.6G063600
1.74821579072816e-08	0.372272429200219	0.581	0.369	0.00033254560771231	Endocarp	Prupe.3G261500
1.99660175004513e-08	-0.42081	0.827	0.875	0.000379793584893585	Endocarp	Prupe.4G101600
2.05334010744445e-08	-0.373592	0.476	0.69	0.000390586355238084	Endocarp	Prupe.5G155300
2.08035034317823e-08	0.396712841065763	0.696	0.506	0.000395724242279363	Endocarp	Prupe.8G260500
2.08697354166921e-08	0.368315996787718	0.772	0.673	0.000396984107096316	Endocarp	Prupe.6G003900
2.1777951576937e-08	0.40516819796197	0.668	0.452	0.000414260194896496	Endocarp	Prupe.6G251700
2.35037821701813e-08	-0.375636	0.987	1	0.000447088944441189	Endocarp	Prupe.8G192900
2.42614614358844e-08	-0.368041	0.466	0.643	0.000461501519433393	Endocarp	Prupe.5G160100
2.55041652987633e-08	-0.413149	0.261	0.452	0.000485140232313075	Endocarp	Prupe.5G148500
2.74317547535691e-08	-0.369145	0.374	0.339	0.000521806838922391	Endocarp	Prupe.2G151200
3.08051672871021e-08	0.362355639158538	0.497	0.321	0.000585975892135256	Endocarp	Prupe.2G312900
3.29990504622776e-08	0.363710918770549	0.571	0.327	0.000627707937893444	Endocarp	Prupe.1G243500
3.473302355937e-08	0.43668229022533	0.494	0.25	0.000660691574146335	Endocarp	Prupe.2G039300
5.11132806478819e-08	0.394402027390855	0.283	0.089	0.000972276824484009	Endocarp	Prupe.1G511800
5.79650170939689e-08	0.477265959096157	0.866	0.774	0.00110261055516148	Endocarp	Prupe.6G339300
6.66286849373743e-08	0.366382082356976	0.312	0.113	0.00126741084487873	Endocarp	Prupe.1G061900
6.74689463661186e-08	0.396266703279345	0.832	0.661	0.00128339429777631	Endocarp	Prupe.1G220300
7.81380055812582e-08	-0.377908	0.684	0.78	0.00148634114216669	Endocarp	Prupe.1G030600
9.07190942912001e-08	0.398323218325207	0.953	0.905	0.00172565861160721	Endocarp	Prupe.6G351200
9.19795816698972e-08	0.481601738652276	0.422	0.208	0.00174963560252478	Endocarp	Prupe.3G026800
1.21280764481882e-07	-0.389126	0.917	0.976	0.00230700270197437	Endocarp	Prupe.8G190400
1.24607930756908e-07	-0.468862	0.741	0.875	0.00237029205885791	Endocarp	Prupe.2G133700
1.36178550493177e-07	0.370014604796534	0.879	0.726	0.00259038838748121	Endocarp	Prupe.1G189800
2.09773402054988e-07	-0.3793	0.447	0.542	0.00399030965388998	Endocarp	Prupe.2G300800
2.32222094691094e-07	-0.362739	0.804	0.905	0.00441732868521399	Endocarp	Prupe.1G313300
3.41232840941277e-07	-0.463794	0.879	0.911	0.00649093110038497	Endocarp	Prupe.1G006700
4.76488916863827e-07	0.457049058834797	0.901	0.78	0.00906377217658372	Endocarp	Prupe.8G115400
9.44109367790654e-07	0.402017455663843	0.34	0.161	0.0179588483941138	Endocarp	Prupe.3G259100
1.20099114940721e-06	0.393691975738538	0.545	0.321	0.0228452536440239	Endocarp	Prupe.6G144900
1.22586935996885e-06	0.416310278400557	0.608	0.387	0.0233184869653274	Endocarp	Prupe.7G131100
1.8335913925176e-06	0.365368712737382	0.516	0.304	0.0348785754684698	Endocarp	Prupe.1G105800
2.32685951839178e-06	-0.406325	0.396	0.607	0.0442615217588485	Endocarp	Prupe.2G202600
2.37752405174196e-06	0.377693468376701	0.892	0.726	0.0452252625122355	Endocarp	Prupe.1G047000
2.77622362649589e-06	0.424525785837801	0.733	0.595	0.0528093258232047	Endocarp	Prupe.1G561600
5.34505296674341e-06	0.36844439631716	0.927	0.869	0.101673597533393	Endocarp	Prupe.1G268100
8.62282003042379e-06	-0.465042	0.706	0.827	0.164023282618721	Endocarp	Prupe.3G204900
1.02258105425297e-05	-0.417302	0.27	0.375	0.194515	Endocarp	Prupe.6G177500
1.14021690127145e-05	0.408835157838411	0.359	0.238	0.216892058959856	Endocarp	Prupe.4G051400
1.28869937736903e-05	0.42197857394973	0.837	0.72	0.245136395563137	Endocarp	Prupe.1G010400
1.52635551850679e-05	-0.432275	0.702	0.839	0.290343346730362	Endocarp	Prupe.1G183100
1.53509011388026e-05	0.431605971314518	0.65	0.554	0.292004841462302	Endocarp	Prupe.2G288800
2.11400066495275e-05	0.367165443117053	0.484	0.31	0.402125206487312	Endocarp	Prupe.4G017700
2.15075220418764e-05	0.396415898584343	0.341	0.196	0.409116084280573	Endocarp	Prupe.5G015300
2.7839211005694e-05	0.449235290999799	0.871	0.732	0.529557471750311	Endocarp	Prupe.7G083200
4.33721341026562e-05	0.399935777065728	0.994	1	0.825024734900726	Endocarp	Prupe.7G255300
5.59410640193728e-05	1.28195168932767	0.343	0.232	1	Endocarp	Prupe.1G123100
7.36240159327237e-05	0.387640935569287	0.895	0.786	1	Endocarp	Prupe.7G260600
8.38996173236841e-05	0.666231443581072	0.576	0.411	1	Endocarp	Prupe.5G093300
0.000155018166809184	0.979107211960537	0.147	0.054	1	Endocarp	Prupe.3G144100
0.000289629139833541	-0.367151	0.66	0.774	1	Endocarp	Prupe.1G230800
0.000459495974741987	-0.388341	0.743	0.75	1	Endocarp	Prupe.2G288600
0.00046210862209214	-0.46895	0.325	0.464	1	Endocarp	Prupe.3G187300
0.000516083905589389	0.626899838371321	0.328	0.185	1	Endocarp	Prupe.4G257600
0.000843754867668879	0.372079498418546	0.155	0.071	1	Endocarp	Prupe.1G365600
0.00115456303586427	-0.508361	0.162	0.286	1	Endocarp	Prupe.2G181400
0.0013115499828615	0.418456316104588	0.825	0.702	1	Endocarp	Prupe.4G080900
0.023028205661416	0.370132367127512	0.361	0.25	1	Endocarp	Prupe.1G476200
0.393472509353387	0.382900991672061	0.437	0.411	1	Endocarp	Prupe.1G397600
1.38280231964027e-289	-2.99378	0.795	1	2.63036657241973e-285	Skin/Expcarp_Mesocarp	Prupe.1G430300
2.1133204433954e-213	-2.30945	0.831	1	4.01995814742674e-209	Skin/Expcarp_Mesocarp	Prupe.7G161100
4.84011312909274e-212	-2.15324	0.597	1	9.20686319416021e-208	Skin/Expcarp_Mesocarp	Prupe.1G050900
5.32861479741044e-206	-1.99478	0.782	1	1.01360910676341e-201	Skin/Expcarp_Mesocarp	Prupe.7G161200
7.37559417741897e-197	-2.71179	0.119	0.965	1.40298552442864e-192	Skin/Expcarp_Mesocarp	Prupe.6G309400
1.58712959248566e-188	-2.20044	0.621	1	3.01903791082622e-184	Skin/Expcarp_Mesocarp	Prupe.3G149600
1.00841067741952e-185	-2.37841	0.953	1	1.91819879058741e-181	Skin/Expcarp_Mesocarp	Prupe.3G244700
2.52774326535456e-184	-1.88441	0.669	1	4.80827323935745e-180	Skin/Expcarp_Mesocarp	Prupe.3G292800
1.83048182580321e-181	-2.14681	0.444	0.991	3.48194252904286e-177	Skin/Expcarp_Mesocarp	Prupe.2G242500
5.14972201591994e-172	-2.78133	0.174	0.934	9.79580121868291e-168	Skin/Expcarp_Mesocarp	Prupe.4G049600
6.36620447461515e-170	-2.09776	0.366	0.965	1.21097941516129e-165	Skin/Expcarp_Mesocarp	Prupe.5G244800
1.01913900106715e-150	-1.2579	0.999	1	1.93860620782993e-146	Skin/Expcarp_Mesocarp	Prupe.4G025900
1.69182309540906e-142	-1.51455	0.817	1	3.21818589208711e-138	Skin/Expcarp_Mesocarp	Prupe.1G053800
6.61181822470879e-139	-1.54116	0.925	1	1.25770006270411e-134	Skin/Expcarp_Mesocarp	Prupe.6G028600
7.58481577642894e-139	-1.95968	0.138	0.845	1.44278365699231e-134	Skin/Expcarp_Mesocarp	Prupe.3G021100
9.63527628908274e-136	-1.84319	0.182	0.867	1.83282225570932e-131	Skin/Expcarp_Mesocarp	Prupe.5G148300
2.40176528257358e-134	-1.89727	0.061	0.819	4.56863792051146e-130	Skin/Expcarp_Mesocarp	Prupe.3G289900
4.86621331213337e-134	-1.50857	0.622	0.987	9.25651096234009e-130	Skin/Expcarp_Mesocarp	Prupe.2G239700
1.35631495748268e-131	1.64732981606823	1	1	2.57998231212356e-127	Skin/Expcarp_Mesocarp	Prupe.6G141100
1.86521620685008e-129	-1.61011	0.023	0.752	3.54801426867021e-125	Skin/Expcarp_Mesocarp	Prupe.7G152300
5.84618592812329e-127	-1.71936	0.3	0.876	1.11206148724761e-122	Skin/Expcarp_Mesocarp	Prupe.1G455300
4.78938644083714e-125	-1.54005	0.881	1	9.11037088776041e-121	Skin/Expcarp_Mesocarp	Prupe.2G240800
4.26386815016273e-123	-1.611	0.694	0.996	8.11072999523955e-119	Skin/Expcarp_Mesocarp	Prupe.1G415300
3.45367191878292e-120	-1.70572	0.184	0.819	6.56957472390888e-116	Skin/Expcarp_Mesocarp	Prupe.6G072800
4.04121275909716e-117	1.66455192102072	0.988	0.783	7.68719491035462e-113	Skin/Expcarp_Mesocarp	Prupe.6G223400
1.14251657692723e-112	-1.44279	0.699	0.996	2.17329503263097e-108	Skin/Expcarp_Mesocarp	Prupe.3G012900
1.02680532760495e-111	-1.78411	0.091	0.783	1.95318909417014e-107	Skin/Expcarp_Mesocarp	Prupe.7G161000
7.61200373500616e-103	-1.33031	0.721	0.991	1.44795535047287e-98	Skin/Expcarp_Mesocarp	Prupe.6G092900
6.64257371303132e-102	-1.5555	0.167	0.779	1.26355037169282e-97	Skin/Expcarp_Mesocarp	Prupe.2G025100
2.58588190461814e-100	-1.31558	0.007	0.588	4.91886455896463e-96	Skin/Expcarp_Mesocarp	Prupe.1G104900
9.48089505529247e-100	-1.52586	0.129	0.748	1.80345585741773e-95	Skin/Expcarp_Mesocarp	Prupe.4G191500
1.82703882848603e-98	-1.28429	0.925	1	3.47539325954613e-94	Skin/Expcarp_Mesocarp	Prupe.1G356400
1.10386385282963e-90	-1.34364	0.484	0.885	2.09976982085251e-86	Skin/Expcarp_Mesocarp	Prupe.1G360200
1.23509422336078e-90	-1.40999	1	1	2.34939623167687e-86	Skin/Expcarp_Mesocarp	Prupe.3G012200
5.60302270905608e-90	1.03016725603288	1	0.996	1.06580697971665e-85	Skin/Expcarp_Mesocarp	Prupe.7G154000
6.19295318356651e-89	1.82731886618039	0.956	0.69	1.17802355457802e-84	Skin/Expcarp_Mesocarp	Prupe.1G023000
1.34947715043097e-87	-1.30982	0.99	1	2.56697543554979e-83	Skin/Expcarp_Mesocarp	Prupe.7G009800
4.970636227522e-85	1.36284116118524	0.995	0.947	9.45514423199234e-81	Skin/Expcarp_Mesocarp	Prupe.7G072600
2.14508307031708e-84	-0.97543	1	1	4.08037701635714e-80	Skin/Expcarp_Mesocarp	Prupe.8G263100
4.45103393566951e-82	1.24459274267729	0.984	0.938	8.46675675243055e-78	Skin/Expcarp_Mesocarp	Prupe.2G172800
5.42912179541011e-77	1.63727092562159	0.796	0.155	1.03272754792291e-72	Skin/Expcarp_Mesocarp	Prupe.5G061800
1.43668390076369e-76	2.52871183393029	0.775	0.128	2.73286011603269e-72	Skin/Expcarp_Mesocarp	Prupe.6G122100
5.91407930488537e-76	1.3920514636959	0.776	0.128	1.1249761653753e-71	Skin/Expcarp_Mesocarp	Prupe.1G305900
2.2924423936331e-75	-1.17616	0.81	1	4.36068392116889e-71	Skin/Expcarp_Mesocarp	Prupe.4G124100
9.62554643767297e-75	-1.28704	0.19	0.708	1.83097144337415e-70	Skin/Expcarp_Mesocarp	Prupe.3G001400
2.00981336101144e-74	-1.24579	0.202	0.717	3.82306697531596e-70	Skin/Expcarp_Mesocarp	Prupe.4G123500
5.10316600242554e-74	1.40381399536522	0.986	1	9.70724236981385e-70	Skin/Expcarp_Mesocarp	Prupe.5G011400
1.24399289545376e-73	-1.1093	0.819	0.991	2.36632328573214e-69	Skin/Expcarp_Mesocarp	Prupe.7G133100
1.55547827063011e-73	1.90192173996183	0.798	0.168	2.9588307663926e-69	Skin/Expcarp_Mesocarp	Prupe.5G004000
2.83020990144835e-73	1.10294028353178	1	1	5.38362527453505e-69	Skin/Expcarp_Mesocarp	Prupe.3G288100
3.03983442283492e-72	-1.63843	0.766	0.96	5.78237303911659e-68	Skin/Expcarp_Mesocarp	Prupe.2G181400
2.75452102910773e-70	-1.31177	0.098	0.637	5.23964990156873e-66	Skin/Expcarp_Mesocarp	Prupe.1G341500
3.95998735491892e-70	1.80107142417498	0.747	0.128	7.53268794652677e-66	Skin/Expcarp_Mesocarp	Prupe.3G251500
4.45428254082791e-70	-0.980279	0.012	0.456	8.47293624916284e-66	Skin/Expcarp_Mesocarp	Prupe.2G001900
6.47686889788797e-70	3.11018401052671	0.744	0.142	1.23203000175625e-65	Skin/Expcarp_Mesocarp	Prupe.7G051200
3.95611835258859e-69	2.09264466819714	0.645	0.04	7.52532833029401e-65	Skin/Expcarp_Mesocarp	Prupe.5G107500
6.88098181790668e-69	0.980049004265964	0.997	0.969	1.30890036140221e-64	Skin/Expcarp_Mesocarp	Prupe.1G149700
4.99276175107153e-68	-1.04369	0.944	1	9.49723140288827e-64	Skin/Expcarp_Mesocarp	Prupe.6G252500
1.33393947749795e-66	-1.04337	0.869	0.996	2.53741967409659e-62	Skin/Expcarp_Mesocarp	Prupe.2G258200
2.0218237095385e-66	1.43605093744977	0.691	0.084	3.84591306028414e-62	Skin/Expcarp_Mesocarp	Prupe.3G312900
8.7011693240939e-66	-0.967193	0.017	0.456	1.65513642882914e-61	Skin/Expcarp_Mesocarp	Prupe.1G341600
6.69325929195974e-65	3.01044344033107	0.94	0.704	1.27319178251658e-60	Skin/Expcarp_Mesocarp	Prupe.1G127900
8.8078570746409e-65	-1.09021	0.321	0.735	1.67543057273819e-60	Skin/Expcarp_Mesocarp	Prupe.6G068800
2.59286226836526e-64	-0.971448	0.815	0.973	4.9321426068844e-60	Skin/Expcarp_Mesocarp	Prupe.5G121200
1.72528016943175e-63	-1.06806	0.158	0.633	3.28182793829307e-59	Skin/Expcarp_Mesocarp	Prupe.3G175100
1.83468795346084e-63	1.11716166392253	0.945	0.996	3.48994342507322e-59	Skin/Expcarp_Mesocarp	Prupe.4G050800
3.06081782488019e-63	-1.01256	0.796	0.996	5.82228766648709e-59	Skin/Expcarp_Mesocarp	Prupe.1G464900
6.54127791304621e-63	1.25110457340287	0.709	0.115	1.24428188461965e-58	Skin/Expcarp_Mesocarp	Prupe.1G245100
9.32159921051219e-62	-1.02714	0.448	0.735	1.77315460182363e-57	Skin/Expcarp_Mesocarp	Prupe.2G300800
1.16933926702746e-61	1.33038622862814	0.592	0.031	2.22431715373963e-57	Skin/Expcarp_Mesocarp	Prupe.5G172500
2.40157401335524e-61	-1.08417	0.469	0.867	4.56827408820435e-57	Skin/Expcarp_Mesocarp	Prupe.2G233500
1.43620979259561e-60	1.19500017170199	0.561	0.018	2.73195826747538e-56	Skin/Expcarp_Mesocarp	Prupe.8G107300
7.70419562365336e-60	3.22510002448874	0.953	0.81	1.46549209153134e-55	Skin/Expcarp_Mesocarp	Prupe.6G069400
1.38345887618788e-59	1.13170303456521	0.995	0.996	2.63161547428459e-55	Skin/Expcarp_Mesocarp	Prupe.7G198500
1.39668143651472e-59	-0.860449	0.997	1	2.65676742853831e-55	Skin/Expcarp_Mesocarp	Prupe.3G057300
2.27961682697466e-59	-1.11345	0.143	0.633	4.3362871282712e-55	Skin/Expcarp_Mesocarp	Prupe.1G513500
7.20416004824767e-59	-1.01803	0.423	0.774	1.37037532437767e-54	Skin/Expcarp_Mesocarp	Prupe.8G126600
1.571368697307e-58	3.34333181427257	0.872	0.54	2.98905753601737e-54	Skin/Expcarp_Mesocarp	Prupe.7G050900
2.09548499893677e-58	-1.11489	0.331	0.77	3.98603156497753e-54	Skin/Expcarp_Mesocarp	Prupe.3G204900
6.62777921316262e-58	-1.03089	0.038	0.456	1.26073616192779e-53	Skin/Expcarp_Mesocarp	Prupe.4G150100
8.0410257890993e-58	-1.08467	0.599	0.903	1.52956392560247e-53	Skin/Expcarp_Mesocarp	Prupe.1G403400
4.04570194612214e-57	-0.961724	0.798	0.987	7.69573424191354e-53	Skin/Expcarp_Mesocarp	Prupe.2G178200
5.65399583941319e-57	2.90395342429225	0.517	0.009	1.07550308857318e-52	Skin/Expcarp_Mesocarp	Prupe.7G137000
1.3733419915112e-55	1.16521816105557	0.565	0.035	2.61237113625261e-51	Skin/Expcarp_Mesocarp	Prupe.3G197000
1.70805487310619e-55	-1.01799	0.4	0.743	3.24906197962259e-51	Skin/Expcarp_Mesocarp	Prupe.2G309400
2.2603555017019e-55	-0.878993	0.031	0.438	4.29964823533735e-51	Skin/Expcarp_Mesocarp	Prupe.6G144100
2.90161117986997e-55	2.66763570465852	0.559	0.035	5.51944478634866e-51	Skin/Expcarp_Mesocarp	Prupe.1G002500
4.35225164261146e-55	1.54454674855104	0.745	0.208	8.27885307457552e-51	Skin/Expcarp_Mesocarp	Prupe.4G048200
7.89205211035927e-55	-0.955447	0.143	0.558	1.50122615243254e-50	Skin/Expcarp_Mesocarp	Prupe.2G312300
1.02084592788146e-54	-1.00605	0.666	0.969	1.94185312401612e-50	Skin/Expcarp_Mesocarp	Prupe.4G213900
1.49450875848705e-54	1.12831586949307	0.599	0.062	2.84285456039406e-50	Skin/Expcarp_Mesocarp	Prupe.6G244700
2.06184993823971e-54	-0.923565	0.748	0.973	3.92205095251958e-50	Skin/Expcarp_Mesocarp	Prupe.8G165600
2.5709641106302e-54	-1.01583	0.319	0.699	4.89048793124078e-50	Skin/Expcarp_Mesocarp	Prupe.1G513000
4.07129982154396e-54	1.2606349111168	0.8	0.292	7.74442652054092e-50	Skin/Expcarp_Mesocarp	Prupe.8G064100
4.3305914815428e-54	-1.03858	0.348	0.779	8.23765111619071e-50	Skin/Expcarp_Mesocarp	Prupe.3G288700
4.66264417846209e-54	3.74729767117226	0.904	0.637	8.86928175627059e-50	Skin/Expcarp_Mesocarp	Prupe.1G127800
6.71766958323928e-54	-1.1114	0.764	0.987	1.27783510812378e-49	Skin/Expcarp_Mesocarp	Prupe.3G158900
1.45576998317711e-53	2.3019459901617	0.507	0.013	2.7691656619995e-49	Skin/Expcarp_Mesocarp	Prupe.4G002700
2.33869055517243e-53	-0.948292	0.517	0.774	4.448657174049e-49	Skin/Expcarp_Mesocarp	Prupe.7G267800
2.67279641937278e-53	1.1815652354064	0.937	0.947	5.08419334893091e-49	Skin/Expcarp_Mesocarp	Prupe.7G147900
2.74505500178151e-53	-1.18068	0.296	0.748	5.2216436243888e-49	Skin/Expcarp_Mesocarp	Prupe.1G437000
3.36721739808805e-53	-0.983241	0.505	0.792	6.40512093464308e-49	Skin/Expcarp_Mesocarp	Prupe.7G249900
4.72120780671454e-53	-0.952699	0.659	0.889	8.98068148993239e-49	Skin/Expcarp_Mesocarp	Prupe.6G062800
5.44980685049334e-53	1.1466839066359	0.719	0.173	1.03666225910084e-48	Skin/Expcarp_Mesocarp	Prupe.3G245700
9.01294792470204e-53	-0.954838	0.255	0.628	1.71444295423682e-48	Skin/Expcarp_Mesocarp	Prupe.8G050600
1.6029975947496e-52	1.08819662138347	0.932	0.673	3.04922202473269e-48	Skin/Expcarp_Mesocarp	Prupe.7G154100
2.79232194450724e-52	-0.902299	0.605	0.916	5.31155480284167e-48	Skin/Expcarp_Mesocarp	Prupe.8G013500
3.26717120101916e-51	-0.760364	0.016	0.372	6.21481305857865e-47	Skin/Expcarp_Mesocarp	Prupe.8G065500
7.64750990077648e-51	-1.11713	0.101	0.527	1.4547093333257e-46	Skin/Expcarp_Mesocarp	Prupe.7G089500
8.27152295294038e-51	-0.954363	0.123	0.522	1.57340909610832e-46	Skin/Expcarp_Mesocarp	Prupe.2G182800
1.32791764510459e-50	-0.738583	0.995	1	2.52596494451796e-46	Skin/Expcarp_Mesocarp	Prupe.4G186800
1.75596569818273e-50	1.54925664715108	0.607	0.088	3.34019795108319e-46	Skin/Expcarp_Mesocarp	Prupe.4G279600
2.35509179051578e-50	-0.992186	0.659	0.894	4.47985560391912e-46	Skin/Expcarp_Mesocarp	Prupe.5G182000
2.75651928549196e-50	2.51020008616704	0.582	0.071	5.2434509848628e-46	Skin/Expcarp_Mesocarp	Prupe.1G117200
4.25898862820137e-50	0.958360623549904	0.475	0.009	8.10144816856465e-46	Skin/Expcarp_Mesocarp	Prupe.7G160600
1.21298371762738e-49	1.61529614242771	0.517	0.031	2.30733762767081e-45	Skin/Expcarp_Mesocarp	Prupe.1G128900
5.89287990539118e-49	-0.913386	0.112	0.522	1.12094361560351e-44	Skin/Expcarp_Mesocarp	Prupe.2G247500
7.39416221112432e-49	1.40203555226852	0.598	0.084	1.40651753580007e-44	Skin/Expcarp_Mesocarp	Prupe.3G098100
1.73323917576835e-48	0.87847147602137	0.987	0.96	3.29696756014655e-44	Skin/Expcarp_Mesocarp	Prupe.6G232100
2.08384121699187e-48	-1.11798	0.455	0.726	3.96388276296194e-44	Skin/Expcarp_Mesocarp	Prupe.2G151200
4.7096475693741e-48	-1.00563	0.067	0.487	8.95869160646341e-44	Skin/Expcarp_Mesocarp	Prupe.8G066100
5.20688347672967e-48	2.53855373348547	0.713	0.217	9.90453374943518e-44	Skin/Expcarp_Mesocarp	Prupe.1G250100
1.01873830916727e-47	1.08682462180136	0.878	0.58	1.93784401169798e-43	Skin/Expcarp_Mesocarp	Prupe.8G238300
1.59961378345739e-47	-0.88501	0.685	0.934	3.04278533889265e-43	Skin/Expcarp_Mesocarp	Prupe.7G150700
2.1718147772178e-47	2.38966199421041	0.454	0.009	4.13122606922371e-43	Skin/Expcarp_Mesocarp	Prupe.1G245400
2.51208517015574e-47	1.16016575643277	0.507	0.031	4.77848841067024e-43	Skin/Expcarp_Mesocarp	Prupe.3G308200
4.87536992708061e-47	1.62835986746065	0.546	0.062	9.27392867529274e-43	Skin/Expcarp_Mesocarp	Prupe.1G155200
5.24021805742351e-47	-0.75055	0.036	0.403	9.967942788831e-43	Skin/Expcarp_Mesocarp	Prupe.1G122200
2.5461045416144e-46	2.46432418255067	0.448	0.009	4.84320005905892e-42	Skin/Expcarp_Mesocarp	Prupe.1G127700
7.05306223682987e-46	1.29545260727697	0.902	0.898	1.34163349868978e-41	Skin/Expcarp_Mesocarp	Prupe.7G126100
8.74490652399594e-46	1.1481	0.971	0.951	1.66345611899451e-41	Skin/Expcarp_Mesocarp	Prupe.6G319600
8.82677522685783e-46	2.04055943720939	0.455	0.013	1.6790291836529e-41	Skin/Expcarp_Mesocarp	Prupe.3G025900
9.42074671372405e-46	-1.05565	0.612	0.885	1.79201443988459e-41	Skin/Expcarp_Mesocarp	Prupe.1G540600
1.03104418219897e-45	1.09043646820138	0.72	0.226	1.96125224337889e-41	Skin/Expcarp_Mesocarp	Prupe.8G236400
1.53276537597607e-45	0.745922557620563	0.998	1	2.91562629818168e-41	Skin/Expcarp_Mesocarp	Prupe.6G118800
4.68274385703717e-45	-0.863907	0.904	0.996	8.90751536485611e-41	Skin/Expcarp_Mesocarp	Prupe.1G312900
5.35781819209549e-45	1.18160922980275	0.689	0.195	1.0191641765004e-40	Skin/Expcarp_Mesocarp	Prupe.1G331100
8.76557157898732e-45	-0.904829	0.844	1	1.66738702575497e-40	Skin/Expcarp_Mesocarp	Prupe.4G181500
1.21969320708431e-44	1.16758953935807	0.892	0.633	2.32010041851577e-40	Skin/Expcarp_Mesocarp	Prupe.3G186500
4.65353693486993e-44	0.860777492897052	0.493	0.035	8.85195795750957e-40	Skin/Expcarp_Mesocarp	Prupe.1G251000
5.6296120132697e-44	1.2023018392213	0.43	0.009	1.07086479716416e-39	Skin/Expcarp_Mesocarp	Prupe.I005500
1.40928263176305e-43	2.20386957943973	0.585	0.106	2.68073742213966e-39	Skin/Expcarp_Mesocarp	Prupe.7G177800
1.7418475128443e-43	-0.72213	0.048	0.42	3.31334233893242e-39	Skin/Expcarp_Mesocarp	Prupe.6G039900
1.75367598918145e-43	-0.827201	0.735	0.973	3.33584246662096e-39	Skin/Expcarp_Mesocarp	Prupe.2G247300
1.81669629596898e-43	1.42198166976095	0.438	0.013	3.45571969419219e-39	Skin/Expcarp_Mesocarp	Prupe.5G244500
2.69663267925807e-43	-0.854177	0.921	0.991	5.1295346824847e-39	Skin/Expcarp_Mesocarp	Prupe.1G570800
3.32222735859772e-43	0.689659879387849	0.388	0	6.31954088152458e-39	Skin/Expcarp_Mesocarp	Prupe.8G142900
5.54619227162558e-43	0.869847878830337	0.994	0.978	1.05499669390862e-38	Skin/Expcarp_Mesocarp	Prupe.2G252800
1.3015702480617e-42	-0.78016	0.812	0.969	2.47584692586296e-38	Skin/Expcarp_Mesocarp	Prupe.5G208500
1.83312719760123e-42	-0.737696	0.051	0.403	3.48697455527706e-38	Skin/Expcarp_Mesocarp	Prupe.8G244600
2.12536328245763e-42	-0.678338	0.02	0.341	4.04286603589089e-38	Skin/Expcarp_Mesocarp	Prupe.2G294400
2.43080529023687e-42	1.10217544564346	0.702	0.221	4.62387782308857e-38	Skin/Expcarp_Mesocarp	Prupe.1G371600
3.558280707338e-42	-0.564838	0.008	0.296	6.76856156149835e-38	Skin/Expcarp_Mesocarp	Prupe.2G271000
4.88469996900676e-42	1.57760584595154	0.438	0.018	9.29167628104466e-38	Skin/Expcarp_Mesocarp	Prupe.3G266000
4.91549014839246e-42	2.1341239482952	0.447	0.022	9.35024536027213e-38	Skin/Expcarp_Mesocarp	Prupe.2G160400
5.22535852356067e-42	0.91317373528296	0.44	0.018	9.93967698351712e-38	Skin/Expcarp_Mesocarp	Prupe.8G149400
6.49575402416892e-42	1.04507648540672	0.779	0.31	1.23562233047741e-37	Skin/Expcarp_Mesocarp	Prupe.2G269800
1.09573258467613e-41	0.972265158019812	0.57	0.102	2.08430252257093e-37	Skin/Expcarp_Mesocarp	Prupe.5G227700
2.32826326690395e-41	2.19775621545529	0.488	0.049	4.4288223863047e-37	Skin/Expcarp_Mesocarp	Prupe.5G088900
4.98104915938207e-41	0.900204966329475	0.508	0.058	9.47495171097658e-37	Skin/Expcarp_Mesocarp	Prupe.5G139900
5.54671650569087e-41	-0.673176	0.025	0.354	1.05509641371252e-36	Skin/Expcarp_Mesocarp	Prupe.8G135100
7.31438388030098e-41	-0.657579	0.028	0.358	1.39134210171085e-36	Skin/Expcarp_Mesocarp	Prupe.6G155500
1.0485820336846e-40	0.774037180770467	0.474	0.04	1.99461274447485e-36	Skin/Expcarp_Mesocarp	Prupe.3G184900
1.12921635055372e-40	0.893316945901495	0.469	0.035	2.14799534202329e-36	Skin/Expcarp_Mesocarp	Prupe.4G027900
1.15364942108149e-40	0.870126345755488	0.68	0.195	2.19447192878122e-36	Skin/Expcarp_Mesocarp	Prupe.1G052400
1.24838370472094e-40	0.916797868991162	0.556	0.088	2.37467548312017e-36	Skin/Expcarp_Mesocarp	Prupe.8G063800
3.26817533079821e-40	-0.793671	0.191	0.549	6.21672311424436e-36	Skin/Expcarp_Mesocarp	Prupe.6G275400
4.21159837226517e-40	0.736898230312635	0.389	0.004	8.0113024237228e-36	Skin/Expcarp_Mesocarp	Prupe.4G177600
7.37865345742995e-40	0.896497329277769	0.584	0.111	1.40356746067233e-35	Skin/Expcarp_Mesocarp	Prupe.1G120100
2.39510576585645e-39	-0.883059	0.144	0.491	4.55597018781213e-35	Skin/Expcarp_Mesocarp	Prupe.5G232300
2.90075082328969e-39	-0.883842	0.49	0.854	5.51780821606165e-35	Skin/Expcarp_Mesocarp	Prupe.7G097200
3.42449697597493e-39	1.34854933207892	0.439	0.027	6.51407814769951e-35	Skin/Expcarp_Mesocarp	Prupe.1G061900
4.12679101771252e-39	-0.622746	0.005	0.265	7.84998187389275e-35	Skin/Expcarp_Mesocarp	Prupe.8G065400
4.96533824088396e-39	1.24474859176903	0.776	0.336	9.44506640180947e-35	Skin/Expcarp_Mesocarp	Prupe.7G162300
5.23802799085075e-39	2.30717495778847	0.474	0.049	9.96377684419629e-35	Skin/Expcarp_Mesocarp	Prupe.5G109500
8.71896466996604e-39	1.71441792934947	0.923	0.796	1.65852145952094e-34	Skin/Expcarp_Mesocarp	Prupe.7G178500
9.42842406400514e-39	1.10871296140702	0.403	0.013	1.79347482545506e-34	Skin/Expcarp_Mesocarp	Prupe.5G109700
1.19539337155631e-38	-0.920843	0.289	0.633	2.27387727137442e-34	Skin/Expcarp_Mesocarp	Prupe.6G040000
2.60380197806143e-38	-0.733414	0.35	0.602	4.95295212266846e-34	Skin/Expcarp_Mesocarp	Prupe.3G044900
3.42169806781178e-38	0.817943591360397	0.526	0.08	6.50875406459156e-34	Skin/Expcarp_Mesocarp	Prupe.2G222600
4.08277814901478e-38	0.709431896907649	0.412	0.018	7.76626059505591e-34	Skin/Expcarp_Mesocarp	Prupe.7G219100
6.55087139757145e-38	0.943341534734552	0.438	0.031	1.24610675724604e-33	Skin/Expcarp_Mesocarp	Prupe.1G343100
1.02283821525276e-37	-0.54967	0.01	0.283	1.9456428530538e-33	Skin/Expcarp_Mesocarp	Prupe.7G220100
1.08174439776325e-37	-0.736031	0.767	0.938	2.05769419342526e-33	Skin/Expcarp_Mesocarp	Prupe.5G163600
1.21977065920556e-37	1.18468123297711	0.395	0.013	2.32024774794081e-33	Skin/Expcarp_Mesocarp	Prupe.7G229300
1.29600447717913e-37	-0.875099	0.266	0.633	2.46525971649015e-33	Skin/Expcarp_Mesocarp	Prupe.2G306100
1.78293586522831e-37	-0.75319	0.894	0.991	3.3915006028373e-33	Skin/Expcarp_Mesocarp	Prupe.4G204200
3.77258157280272e-37	1.02685235441584	0.457	0.044	7.17620466778533e-33	Skin/Expcarp_Mesocarp	Prupe.4G166000
4.25250373687597e-37	-0.745821	0.054	0.372	8.08911260828548e-33	Skin/Expcarp_Mesocarp	Prupe.8G017400
6.11896480466024e-37	-0.766206	0.259	0.549	1.16394948514247e-32	Skin/Expcarp_Mesocarp	Prupe.1G172900
9.42782662141183e-37	0.76714181180372	0.402	0.018	1.79336117992496e-32	Skin/Expcarp_Mesocarp	Prupe.4G041800
1.15143591693426e-36	1.1536763658608	0.803	0.535	2.19026140119234e-32	Skin/Expcarp_Mesocarp	Prupe.7G168700
1.37075905571724e-36	-0.681333	0.486	0.655	2.60745787578534e-32	Skin/Expcarp_Mesocarp	Prupe.3G188000
1.60504563983301e-36	0.921762049444289	0.838	0.58	3.05311781609034e-32	Skin/Expcarp_Mesocarp	Prupe.1G091900
1.71257756330862e-36	0.87158753491671	0.781	0.345	3.25766504092566e-32	Skin/Expcarp_Mesocarp	Prupe.6G283900
1.79775240935644e-36	0.657844214372106	0.421	0.027	3.41968463307782e-32	Skin/Expcarp_Mesocarp	Prupe.4G054200
2.05250920218645e-36	1.28653800030722	0.406	0.022	3.90428300439907e-32	Skin/Expcarp_Mesocarp	Prupe.2G243500
3.43923669285347e-36	-0.806552	0.324	0.602	6.54211603714588e-32	Skin/Expcarp_Mesocarp	Prupe.3G149700
3.4644117351924e-36	-0.725933	0.43	0.673	6.59000400268299e-32	Skin/Expcarp_Mesocarp	Prupe.4G083500
7.43294613298934e-36	0.938197719579715	0.4	0.022	1.41389501341723e-31	Skin/Expcarp_Mesocarp	Prupe.2G272400
7.91522217179884e-36	1.76406183404374	0.457	0.053	1.50563356151957e-31	Skin/Expcarp_Mesocarp	Prupe.8G087000
9.99959497807033e-36	-0.83799	0.5	0.77	1.90212295672854e-31	Skin/Expcarp_Mesocarp	Prupe.3G269200
1.09365428528483e-35	0.918363472982424	0.5	0.075	2.0803491814688e-31	Skin/Expcarp_Mesocarp	Prupe.5G054600
1.23311589175604e-35	-0.71055	0.714	0.92	2.34563304929834e-31	Skin/Expcarp_Mesocarp	Prupe.7G174300
1.3548104813395e-35	0.802113424068771	0.614	0.159	2.577120497604e-31	Skin/Expcarp_Mesocarp	Prupe.5G177900
1.74693057055309e-35	-0.763169	0.724	0.942	3.32301133130609e-31	Skin/Expcarp_Mesocarp	Prupe.1G107100
5.33219635111215e-35	0.695103171529757	0.461	0.053	1.01429038990855e-30	Skin/Expcarp_Mesocarp	Prupe.6G156300
6.1659778278137e-35	0.819539019761947	0.448	0.053	1.17289230240672e-30	Skin/Expcarp_Mesocarp	Prupe.8G149100
6.70331071260385e-35	1.28724672567204	0.601	0.173	1.2751037637515e-30	Skin/Expcarp_Mesocarp	Prupe.8G144000
1.00884594302177e-34	2.33431264852892	0.393	0.022	1.91902675281601e-30	Skin/Expcarp_Mesocarp	Prupe.I000300
1.0354820099683e-34	2.37112641193814	0.598	0.199	1.96969387936171e-30	Skin/Expcarp_Mesocarp	Prupe.6G286000
1.17490203072266e-34	0.955698276823982	0.601	0.168	2.23489864284064e-30	Skin/Expcarp_Mesocarp	Prupe.1G223200
1.22702322389837e-34	0.76088558955078	0.457	0.053	2.33404357649948e-30	Skin/Expcarp_Mesocarp	Prupe.6G026200
1.30584984717813e-34	0.926071536414007	0.528	0.102	2.48398757930223e-30	Skin/Expcarp_Mesocarp	Prupe.6G230600
1.53103003849084e-34	-0.513667	0.007	0.252	2.91232533921728e-30	Skin/Expcarp_Mesocarp	Prupe.1G322500
1.67310293193603e-34	-0.673585	0.848	0.982	3.18257639712872e-30	Skin/Expcarp_Mesocarp	Prupe.2G178800
1.81476959112505e-34	0.904456799842948	0.512	0.088	3.45205471623806e-30	Skin/Expcarp_Mesocarp	Prupe.8G219900
2.54036314643831e-34	0.827202930653736	0.412	0.031	4.83227877715496e-30	Skin/Expcarp_Mesocarp	Prupe.6G334000
3.96192916670391e-34	-0.562219	0.031	0.323	7.53638166090418e-30	Skin/Expcarp_Mesocarp	Prupe.1G151100
5.43890652230919e-34	1.47553473196145	0.435	0.049	1.03458879867365e-29	Skin/Expcarp_Mesocarp	Prupe.3G162900
5.53946339503895e-34	-0.499617	0.005	0.235	1.05371672700431e-29	Skin/Expcarp_Mesocarp	Prupe.8G083400
1.37577761922082e-33	0.793396246526121	0.364	0.013	2.61700418728185e-29	Skin/Expcarp_Mesocarp	Prupe.1G387000
1.62981938146439e-33	-0.449623	0.001	0.212	3.10024242742156e-29	Skin/Expcarp_Mesocarp	Prupe.8G093600
2.3247672739464e-33	-0.707401	0.87	0.982	4.42217230850084e-29	Skin/Expcarp_Mesocarp	Prupe.7G262100
2.47257767933626e-33	0.907151841004717	0.744	0.314	4.70333726163343e-29	Skin/Expcarp_Mesocarp	Prupe.8G259800
4.95471700337109e-33	-0.591584	0.046	0.35	9.42486268381248e-29	Skin/Expcarp_Mesocarp	Prupe.7G153800
5.50665235435966e-33	0.695502319334334	0.372	0.018	1.04747541084629e-28	Skin/Expcarp_Mesocarp	Prupe.2G185100
6.82387240095394e-33	0.703091242440526	0.984	0.973	1.29803700810946e-28	Skin/Expcarp_Mesocarp	Prupe.5G221400
6.96403646977565e-33	-0.718132	0.539	0.739	1.32469901728072e-28	Skin/Expcarp_Mesocarp	Prupe.5G050700
7.94711782165248e-33	-0.704392	0.584	0.765	1.51170075203473e-28	Skin/Expcarp_Mesocarp	Prupe.5G079800
1.74043192530038e-32	-0.619938	0.94	0.996	3.31064960830638e-28	Skin/Expcarp_Mesocarp	Prupe.6G042600
2.15850490591766e-32	0.89488130345752	0.376	0.022	4.10590803203658e-28	Skin/Expcarp_Mesocarp	Prupe.1G420800
2.44086222773698e-32	-0.649547	0.912	0.996	4.64300812960129e-28	Skin/Expcarp_Mesocarp	Prupe.4G217700
2.52322766926281e-32	0.722708947809467	0.543	0.119	4.79968367247171e-28	Skin/Expcarp_Mesocarp	Prupe.8G243200
2.90516403076098e-32	-0.745737	0.491	0.712	5.52620301931353e-28	Skin/Expcarp_Mesocarp	Prupe.1G434500
3.21164196859178e-32	0.758625242731821	0.455	0.062	6.10918535265528e-28	Skin/Expcarp_Mesocarp	Prupe.8G180800
3.39446195231644e-32	1.5689892767713	0.475	0.088	6.45694552569633e-28	Skin/Expcarp_Mesocarp	Prupe.8G156800
3.41525551466588e-32	0.674092319089209	0.377	0.022	6.49649903999744e-28	Skin/Expcarp_Mesocarp	Prupe.6G097600
4.33739628172468e-32	0.836810681462429	0.987	0.987	8.25059520709669e-28	Skin/Expcarp_Mesocarp	Prupe.1G372700
4.53717062706969e-32	0.737093330007576	0.349	0.013	8.63060596681196e-28	Skin/Expcarp_Mesocarp	Prupe.1G016600
5.84538330256209e-32	-0.706982	0.21	0.491	1.11190881181336e-27	Skin/Expcarp_Mesocarp	Prupe.6G054500
9.30075440954277e-32	0.765141962521485	0.392	0.031	1.76918950378323e-27	Skin/Expcarp_Mesocarp	Prupe.6G012100
9.37524591725714e-32	0.700492621926341	0.371	0.022	1.78335927838065e-27	Skin/Expcarp_Mesocarp	Prupe.8G213800
9.52477296782205e-32	0.864589416728446	0.607	0.181	1.81180231393911e-27	Skin/Expcarp_Mesocarp	Prupe.1G388900
1.0037142179688e-31	0.837151596401415	0.959	0.916	1.90926518542026e-27	Skin/Expcarp_Mesocarp	Prupe.3G100300
1.02287472976559e-31	0.788318856493951	0.675	0.239	1.9457123109601e-27	Skin/Expcarp_Mesocarp	Prupe.5G148700
1.03176652893283e-31	0.684046671488757	0.479	0.08	1.96262629133603e-27	Skin/Expcarp_Mesocarp	Prupe.5G219600
1.20533689461496e-31	0.904386965548925	0.381	0.031	2.29279184093658e-27	Skin/Expcarp_Mesocarp	Prupe.1G212800
1.26609851080362e-31	1.60341657765161	0.49	0.097	2.40837258725065e-27	Skin/Expcarp_Mesocarp	Prupe.7G045000
1.57010156556658e-31	-0.698905	0.106	0.442	2.98664719802075e-27	Skin/Expcarp_Mesocarp	Prupe.6G275500
1.73753712444037e-31	0.855232852783025	0.967	0.965	3.30514311811047e-27	Skin/Expcarp_Mesocarp	Prupe.8G140900
1.80037934509322e-31	-0.719343	0.353	0.615	3.42468159023632e-27	Skin/Expcarp_Mesocarp	Prupe.1G513600
1.93858895848284e-31	0.670593332598472	0.455	0.066	3.68758391682606e-27	Skin/Expcarp_Mesocarp	Prupe.1G257800
2.0199971054071e-31	1.5023047871516	0.295	0	3.84243849390539e-27	Skin/Expcarp_Mesocarp	Prupe.4G103200
2.31614035289973e-31	-0.676714	0.637	0.854	4.40576217928587e-27	Skin/Expcarp_Mesocarp	Prupe.3G219300
2.38971374504202e-31	0.674092319089209	0.37	0.022	4.54571348581893e-27	Skin/Expcarp_Mesocarp	Prupe.1G186500
2.40523894398175e-31	-0.601179	0.583	0.712	4.57524551924208e-27	Skin/Expcarp_Mesocarp	Prupe.7G145400
2.64221336802622e-31	1.37193534228573	0.374	0.027	5.02601826865947e-27	Skin/Expcarp_Mesocarp	Prupe.6G028100
3.13053610397485e-31	0.791947851468516	0.644	0.212	5.95490577698097e-27	Skin/Expcarp_Mesocarp	Prupe.1G147300
3.79577359318271e-31	1.31325922871597	0.293	0	7.22032052895216e-27	Skin/Expcarp_Mesocarp	Prupe.6G038100
3.79577359318271e-31	0.612401422925714	0.293	0	7.22032052895216e-27	Skin/Expcarp_Mesocarp	Prupe.8G121900
5.22060061635499e-31	-0.722339	0.121	0.42	9.93062649243045e-27	Skin/Expcarp_Mesocarp	Prupe.7G196100
6.0626969844405e-31	-0.731449	0.085	0.376	1.15324622038027e-26	Skin/Expcarp_Mesocarp	Prupe.7G229000
6.59446940588291e-31	0.896298276455784	0.732	0.319	1.25439997038705e-26	Skin/Expcarp_Mesocarp	Prupe.7G248600
6.76862711585249e-31	1.39281329061336	0.578	0.177	1.28752824997746e-26	Skin/Expcarp_Mesocarp	Prupe.3G196800
7.84742201352999e-31	0.690275297991994	0.751	0.327	1.49273661541367e-26	Skin/Expcarp_Mesocarp	Prupe.8G168000
1.07358581308566e-30	2.23654552216655	0.338	0.013	2.04217493365154e-26	Skin/Expcarp_Mesocarp	Prupe.1G127300
1.09207934780737e-30	0.894473078130775	0.603	0.181	2.07735333539918e-26	Skin/Expcarp_Mesocarp	Prupe.7G072700
1.34123363572514e-30	-0.622335	0.894	0.956	2.55129462187636e-26	Skin/Expcarp_Mesocarp	Prupe.5G165800
1.37595397884404e-30	-0.608449	0.055	0.332	2.61733965855713e-26	Skin/Expcarp_Mesocarp	Prupe.1G324300
1.41795842288947e-30	0.612696222746081	0.373	0.027	2.69724051202035e-26	Skin/Expcarp_Mesocarp	Prupe.8G130300
1.445037296903e-30	0.905217815311413	0.315	0.004	2.74874994616888e-26	Skin/Expcarp_Mesocarp	Prupe.8G021300
2.32257751235669e-30	-0.654516	0.824	0.956	4.4180069440049e-26	Skin/Expcarp_Mesocarp	Prupe.7G172700
2.3501939997208e-30	-0.689966	0.154	0.456	4.47053902626891e-26	Skin/Expcarp_Mesocarp	Prupe.1G240300
2.7538847619154e-30	0.666116799708473	0.368	0.027	5.23843959411547e-26	Skin/Expcarp_Mesocarp	Prupe.1G045600
3.02878298802884e-30	-0.84348	0.166	0.509	5.76135099982846e-26	Skin/Expcarp_Mesocarp	Prupe.8G160100
3.79108997246571e-30	-0.611094	0.084	0.345	7.21141134562427e-26	Skin/Expcarp_Mesocarp	Prupe.1G021400
4.12650678065452e-30	0.942113721244283	0.336	0.013	7.84944119816104e-26	Skin/Expcarp_Mesocarp	Prupe.8G223900
4.91928299267867e-30	1.0495825903677	0.616	0.208	9.35746010867337e-26	Skin/Expcarp_Mesocarp	Prupe.8G174900
7.08999405118162e-30	0.799311612383025	0.637	0.221	1.34865866841577e-25	Skin/Expcarp_Mesocarp	Prupe.6G040200
7.52151190531798e-30	0.773397578022718	0.495	0.102	1.43074199462959e-25	Skin/Expcarp_Mesocarp	Prupe.8G111600
9.80947499021654e-30	0.772445296368289	0.59	0.181	1.86595833263899e-25	Skin/Expcarp_Mesocarp	Prupe.4G253700
9.8979108562099e-30	0.839890647558474	0.532	0.137	1.88278060306825e-25	Skin/Expcarp_Mesocarp	Prupe.7G109200
1.18225457485198e-29	2.09837174041728	0.28	0	2.24888465228343e-25	Skin/Expcarp_Mesocarp	Prupe.1G128200
1.44010180001922e-29	0.698407491255019	0.401	0.044	2.73936164399655e-25	Skin/Expcarp_Mesocarp	Prupe.5G223600
1.46825102512552e-29	0.700429611136635	0.467	0.084	2.79290709999377e-25	Skin/Expcarp_Mesocarp	Prupe.2G144800
1.75587973188144e-29	1.00480297069427	0.452	0.075	3.34003442598488e-25	Skin/Expcarp_Mesocarp	Prupe.4G196500
1.76198755506965e-29	0.622916662427115	0.408	0.049	3.35165272725349e-25	Skin/Expcarp_Mesocarp	Prupe.1G044000
1.78323145323369e-29	-0.691726	0.669	0.894	3.39206287034113e-25	Skin/Expcarp_Mesocarp	Prupe.4G037800
1.80060383790778e-29	-0.725814	0.714	0.912	3.42510862046818e-25	Skin/Expcarp_Mesocarp	Prupe.1G111800
1.87970510218582e-29	0.847205444997684	0.35	0.022	3.57557504537787e-25	Skin/Expcarp_Mesocarp	Prupe.6G239400
1.90438231903934e-29	0.59073044357268	0.304	0.004	3.62251604727663e-25	Skin/Expcarp_Mesocarp	Prupe.8G130200
2.00573828377949e-29	1.21942394187376	0.317	0.009	3.81531536340534e-25	Skin/Expcarp_Mesocarp	Prupe.3G300900
2.07896986568278e-29	-0.686727	0.62	0.827	3.95461647850178e-25	Skin/Expcarp_Mesocarp	Prupe.2G321900
2.27180190395677e-29	1.01891458255732	0.41	0.053	4.32142158170657e-25	Skin/Expcarp_Mesocarp	Prupe.5G217900
2.49227575422206e-29	-0.667141	0.27	0.535	4.74080693968121e-25	Skin/Expcarp_Mesocarp	Prupe.8G196300
2.69085969856004e-29	-0.711399	0.674	0.854	5.1185533186009e-25	Skin/Expcarp_Mesocarp	Prupe.5G155300
2.76255110701459e-29	0.6841443290425	0.316	0.009	5.25492471576315e-25	Skin/Expcarp_Mesocarp	Prupe.8G107200
3.10047060577579e-29	-0.628955	0.688	0.973	5.8977151863067e-25	Skin/Expcarp_Mesocarp	Prupe.6G077800
4.32596907456537e-29	0.607557499447108	0.452	0.075	8.22885837363825e-25	Skin/Expcarp_Mesocarp	Prupe.1G318800
5.08754617408172e-29	0.517650711006948	0.993	1	9.67753033233825e-25	Skin/Expcarp_Mesocarp	Prupe.6G236300
5.12577504155909e-29	-0.504508	0.023	0.257	9.7502492840537e-25	Skin/Expcarp_Mesocarp	Prupe.7G087200
5.26714281000703e-29	0.991640750287986	0.516	0.142	1.00191590531954e-24	Skin/Expcarp_Mesocarp	Prupe.4G056200
5.99240075859618e-29	0.671839707496038	0.369	0.031	1.13987447230016e-24	Skin/Expcarp_Mesocarp	Prupe.1G399700
8.13091666952896e-29	1.82266629259483	0.298	0.004	1.5466629688778e-24	Skin/Expcarp_Mesocarp	Prupe.1G032500
8.43465674083036e-29	-0.604	0.24	0.478	1.60444040524075e-24	Skin/Expcarp_Mesocarp	Prupe.2G028600
8.65971786309878e-29	0.726579595362896	0.3	0.004	1.64725153191865e-24	Skin/Expcarp_Mesocarp	Prupe.4G160700
8.88891079115097e-29	0.573801900535002	0.376	0.035	1.69084861069274e-24	Skin/Expcarp_Mesocarp	Prupe.6G009900
9.54766203483894e-29	1.58119	0.431	0.071	1.81615627226706e-24	Skin/Expcarp_Mesocarp	Prupe.2G078900
1.27691706308921e-28	1.10729341747419	0.738	0.372	2.42895163740829e-24	Skin/Expcarp_Mesocarp	Prupe.3G082000
1.29683894095165e-28	0.881749967886629	0.346	0.022	2.46684703347822e-24	Skin/Expcarp_Mesocarp	Prupe.4G165500
1.8334284119448e-28	0.740255485931701	0.955	1	3.48754752520139e-24	Skin/Expcarp_Mesocarp	Prupe.7G255500
1.89755196534393e-28	0.574955327365775	0.27	0	3.60952334847723e-24	Skin/Expcarp_Mesocarp	Prupe.2G088900
1.96431845629088e-28	-0.609017	0.704	0.863	3.7365265675565e-24	Skin/Expcarp_Mesocarp	Prupe.6G108600
2.21468395632122e-28	0.453977299811155	1	1	4.21277182171422e-24	Skin/Expcarp_Mesocarp	Prupe.3G069900
2.55197819000495e-28	1.03963962959041	0.369	0.035	4.85437291302741e-24	Skin/Expcarp_Mesocarp	Prupe.2G005900
2.57776737048154e-28	0.583854014273316	0.268	0	4.90342909212999e-24	Skin/Expcarp_Mesocarp	Prupe.2G161400
2.74610721800197e-28	0.99195669032542	0.611	0.217	5.22364515008334e-24	Skin/Expcarp_Mesocarp	Prupe.5G198400
3.2138361103946e-28	-0.631331	0.092	0.367	6.11335904919262e-24	Skin/Expcarp_Mesocarp	Prupe.5G203700
3.27597244178021e-28	0.631972668811505	0.96	0.947	6.23155477875432e-24	Skin/Expcarp_Mesocarp	Prupe.7G182800
3.5003960070672e-28	1.21930237393526	0.267	0	6.65845328464323e-24	Skin/Expcarp_Mesocarp	Prupe.1G391300
3.57878755111759e-28	1.4897504787672	0.46	0.102	6.80756967973588e-24	Skin/Expcarp_Mesocarp	Prupe.6G207900
4.15700030244139e-28	0.739112841736156	0.541	0.146	7.90744597530402e-24	Skin/Expcarp_Mesocarp	Prupe.5G034500
4.71542171181726e-28	-0.522035	0.029	0.274	8.9696751802188e-24	Skin/Expcarp_Mesocarp	Prupe.8G110400
5.46671302770705e-28	0.551751363626788	0.291	0.004	1.03987815213044e-23	Skin/Expcarp_Mesocarp	Prupe.2G021500
5.66580786030267e-28	0.686957740001385	0.563	0.164	1.07774997118677e-23	Skin/Expcarp_Mesocarp	Prupe.4G012300
6.26137754535217e-28	0.951547699993021	0.815	0.708	1.19103923667689e-23	Skin/Expcarp_Mesocarp	Prupe.8G115400
7.06847519335351e-28	0.8231307691552	0.565	0.177	1.3445653512797e-23	Skin/Expcarp_Mesocarp	Prupe.4G082600
8.05271899039474e-28	0.692917943055433	0.317	0.013	1.53178820635289e-23	Skin/Expcarp_Mesocarp	Prupe.4G028600
8.7434570396443e-28	0.601488397812035	0.264	0	1.66318039808114e-23	Skin/Expcarp_Mesocarp	Prupe.6G097800
9.0149111801771e-28	0.834235730987912	0.705	0.319	1.71481640469329e-23	Skin/Expcarp_Mesocarp	Prupe.6G307600
9.30450334685121e-28	0.500653593108432	0.335	0.022	1.76990262663804e-23	Skin/Expcarp_Mesocarp	Prupe.3G216100
1.00151558644205e-27	-0.59783	0.197	0.447	1.90508294853007e-23	Skin/Expcarp_Mesocarp	Prupe.2G240300
1.08802989536455e-27	0.505459311828372	0.317	0.013	2.06965046696245e-23	Skin/Expcarp_Mesocarp	Prupe.5G241800
1.12113642924372e-27	0.637640964360678	0.412	0.062	2.1326257157074e-23	Skin/Expcarp_Mesocarp	Prupe.6G223600
1.26937661725349e-27	0.785138251763361	0.946	0.867	2.41460820133959e-23	Skin/Expcarp_Mesocarp	Prupe.7G185200
1.37180129251513e-27	0.710170312649632	0.939	0.783	2.60944041862228e-23	Skin/Expcarp_Mesocarp	Prupe.1G424200
1.42843272071257e-27	-0.472515	0.014	0.235	2.71716472133945e-23	Skin/Expcarp_Mesocarp	Prupe.6G237000
1.49701881040777e-27	0.880401711941276	0.43	0.071	2.84762918115766e-23	Skin/Expcarp_Mesocarp	Prupe.1G435600
1.5448233275748e-27	-0.635098	0.865	0.978	2.93856293371278e-23	Skin/Expcarp_Mesocarp	Prupe.3G147800
1.54970484499738e-27	0.633901174523431	0.437	0.075	2.94784855615401e-23	Skin/Expcarp_Mesocarp	Prupe.1G149600
1.69791643749919e-27	0.768245850332516	0.302	0.009	3.22977664741096e-23	Skin/Expcarp_Mesocarp	Prupe.4G019200
1.83235104702002e-27	-0.609768	0.938	1	3.48549816164147e-23	Skin/Expcarp_Mesocarp	Prupe.6G343800
2.05927120123e-27	1.77026817473221	0.286	0.004	3.91714567897971e-23	Skin/Expcarp_Mesocarp	Prupe.1G127200
2.65751609876598e-27	0.755352206576039	0.649	0.248	5.05512712307265e-23	Skin/Expcarp_Mesocarp	Prupe.5G177800
3.30161129418581e-27	0.676058785281046	0.853	0.562	6.28032500380025e-23	Skin/Expcarp_Mesocarp	Prupe.2G109900
3.36529506351722e-27	1.45241504084492	0.672	0.314	6.40146426982246e-23	Skin/Expcarp_Mesocarp	Prupe.4G225500
3.82703293844871e-27	0.906329938324064	0.751	0.527	7.27978205551714e-23	Skin/Expcarp_Mesocarp	Prupe.3G230300
4.08392086523249e-27	-0.664782	0.207	0.496	7.76843426984524e-23	Skin/Expcarp_Mesocarp	Prupe.6G005300
5.09230019556434e-27	-0.609655	0.265	0.504	9.68657343200249e-23	Skin/Expcarp_Mesocarp	Prupe.4G249900
6.83417010692147e-27	1.16757537616873	0.412	0.071	1.2999958377386e-22	Skin/Expcarp_Mesocarp	Prupe.4G058200
6.9166917262659e-27	0.479924219721235	0.31	0.013	1.3156931001703e-22	Skin/Expcarp_Mesocarp	Prupe.8G126800
7.4603186381703e-27	0.649951730943303	0.474	0.102	1.41910181135275e-22	Skin/Expcarp_Mesocarp	Prupe.1G118700
7.57172669689753e-27	0.681803666905758	0.491	0.115	1.44029385228385e-22	Skin/Expcarp_Mesocarp	Prupe.7G244300
7.74607137335221e-27	0.659476340657942	0.551	0.159	1.47345769663906e-22	Skin/Expcarp_Mesocarp	Prupe.8G261700
8.49710047334944e-27	0.808320395062921	0.341	0.027	1.61631845204053e-22	Skin/Expcarp_Mesocarp	Prupe.7G228300
8.5011237227492e-27	0.670170829795181	0.378	0.044	1.61708375454135e-22	Skin/Expcarp_Mesocarp	Prupe.1G524600
9.22535843059261e-27	0.591200586211689	0.296	0.009	1.75484768066733e-22	Skin/Expcarp_Mesocarp	Prupe.8G224600
1.00389967010529e-26	-0.444066	0.009	0.212	1.90961795247428e-22	Skin/Expcarp_Mesocarp	Prupe.5G018100
1.4033853387925e-26	-0.619444	0.088	0.341	2.6695195914511e-22	Skin/Expcarp_Mesocarp	Prupe.3G017600
1.77176211264912e-26	1.66795477909106	0.478	0.133	3.37024589068116e-22	Skin/Expcarp_Mesocarp	Prupe.3G015900
1.81368542785441e-26	0.514180388988266	0.348	0.031	3.44999242086466e-22	Skin/Expcarp_Mesocarp	Prupe.2G184100
2.34079644699207e-26	0.677900885607483	0.528	0.146	4.45266300146832e-22	Skin/Expcarp_Mesocarp	Prupe.5G035400
2.43270602255197e-26	1	0.251	0	4.62749339609836e-22	Skin/Expcarp_Mesocarp	Prupe.4G226100
3.24981354458724e-26	-0.568045	0.924	1	6.18179532451385e-22	Skin/Expcarp_Mesocarp	Prupe.7G094300
3.81962755055267e-26	0.967409145038467	0.853	0.602	7.26569552666129e-22	Skin/Expcarp_Mesocarp	Prupe.8G201000
3.91795398610841e-26	0.798437942293259	0.276	0.004	7.45273207237541e-22	Skin/Expcarp_Mesocarp	Prupe.6G342100
4.42098030030105e-26	-0.583652	0.514	0.65	8.40958872723265e-22	Skin/Expcarp_Mesocarp	Prupe.2G240000
5.49856626655306e-26	0.848756237917716	0.658	0.314	1.04593727522372e-21	Skin/Expcarp_Mesocarp	Prupe.5G062000
5.76731101718056e-26	1.63415053480556	0.298	0.013	1.09705790168809e-21	Skin/Expcarp_Mesocarp	Prupe.1G127600
6.42160942829612e-26	-0.628097	0.741	0.934	1.22151854545049e-21	Skin/Expcarp_Mesocarp	Prupe.7G076500
6.54715235060488e-26	-0.492311	0.032	0.274	1.24539932013206e-21	Skin/Expcarp_Mesocarp	Prupe.3G192900
7.42453961812892e-26	0.8413884098656	0.462	0.106	1.41229592616048e-21	Skin/Expcarp_Mesocarp	Prupe.2G184800
9.08844669887771e-26	0.724665167740182	0.745	0.376	1.72880433106052e-21	Skin/Expcarp_Mesocarp	Prupe.6G002000
9.33784897475003e-26	-0.659818	0.827	0.978	1.77624563197695e-21	Skin/Expcarp_Mesocarp	Prupe.1G098200
1.08614703225736e-25	0.68819553281303	0.688	0.31	2.06606888475996e-21	Skin/Expcarp_Mesocarp	Prupe.1G049300
1.17244791913284e-25	-0.581988	0.156	0.412	2.23023043177448e-21	Skin/Expcarp_Mesocarp	Prupe.1G275700
1.18099816680741e-25	0.735196044492959	0.573	0.19	2.24649471290106e-21	Skin/Expcarp_Mesocarp	Prupe.1G224500
1.43520744822962e-25	-0.661142	0.526	0.765	2.73005160802238e-21	Skin/Expcarp_Mesocarp	Prupe.2G002500
1.75474127053134e-25	0.597145371768649	0.381	0.053	3.33786884480472e-21	Skin/Expcarp_Mesocarp	Prupe.3G185500
2.06520362857402e-25	0.914464870106563	0.775	0.566	3.92843034227351e-21	Skin/Expcarp_Mesocarp	Prupe.2G041200
2.20547637258929e-25	0.802267777546209	0.399	0.066	4.19525715593936e-21	Skin/Expcarp_Mesocarp	Prupe.1G364500
2.3680001814518e-25	0.694806505731861	0.593	0.208	4.50440994515761e-21	Skin/Expcarp_Mesocarp	Prupe.3G053000
2.40650423890271e-25	0.838147000133898	0.961	1	4.57765236324074e-21	Skin/Expcarp_Mesocarp	Prupe.7G210000
2.70031533738597e-25	0.555435554938227	0.364	0.044	5.1365398347756e-21	Skin/Expcarp_Mesocarp	Prupe.6G286100
3.22341923358771e-25	1.55481429656769	0.28	0.009	6.13158806613054e-21	Skin/Expcarp_Mesocarp	Prupe.1G292400
3.22662009438964e-25	0.641725078472302	0.455	0.102	6.13767674354798e-21	Skin/Expcarp_Mesocarp	Prupe.2G175200
3.52801538862699e-25	0.714871487539578	0.734	0.367	6.71099087224627e-21	Skin/Expcarp_Mesocarp	Prupe.1G511800
3.92139110382152e-25	0.842899038915271	0.366	0.049	7.4592701576893e-21	Skin/Expcarp_Mesocarp	Prupe.3G185800
4.07864535195187e-25	-0.697337	0.35	0.646	7.75839918848285e-21	Skin/Expcarp_Mesocarp	Prupe.7G232100
4.32505404678264e-25	0.61278418391069	0.514	0.142	8.22711780778993e-21	Skin/Expcarp_Mesocarp	Prupe.1G443400
5.23357575384571e-25	0.819128838597704	0.278	0.009	9.9553077989653e-21	Skin/Expcarp_Mesocarp	Prupe.8G224500
6.03285989337862e-25	0.747840192688547	0.441	0.097	1.14757060891848e-20	Skin/Expcarp_Mesocarp	Prupe.5G132700
6.05365818124965e-25	0.754317048558396	0.313	0.022	1.15152685923731e-20	Skin/Expcarp_Mesocarp	Prupe.6G065400
6.42128516861181e-25	0.698002604637762	0.835	0.509	1.22145686477334e-20	Skin/Expcarp_Mesocarp	Prupe.6G032700
6.74288444460669e-25	-0.58097	0.081	0.332	1.28263147905309e-20	Skin/Expcarp_Mesocarp	Prupe.4G183400
6.97874551180875e-25	0.780618480169377	0.506	0.146	1.32749697125626e-20	Skin/Expcarp_Mesocarp	Prupe.2G259400
7.92673609481817e-25	0.555363047680129	0.341	0.035	1.50782373995631e-20	Skin/Expcarp_Mesocarp	Prupe.5G059800
8.76755199094516e-25	0.961699986232832	0.263	0.004	1.66776373971759e-20	Skin/Expcarp_Mesocarp	Prupe.7G141300
1.10326085561362e-24	0.682092130914255	0.274	0.009	2.09862279954822e-20	Skin/Expcarp_Mesocarp	Prupe.1G444700
1.32237320807069e-24	0.92863719969615	0.874	0.686	2.51541831639206e-20	Skin/Expcarp_Mesocarp	Prupe.2G194100
1.40786671130476e-24	-0.608843	0.248	0.496	2.67804405824392e-20	Skin/Expcarp_Mesocarp	Prupe.6G201400
1.53528675063298e-24	-0.611286	0.334	0.606	2.92042245705405e-20	Skin/Expcarp_Mesocarp	Prupe.6G276500
1.56649282790054e-24	0.727293114012857	0.235	0	2.97978265723241e-20	Skin/Expcarp_Mesocarp	Prupe.7G141400
1.56649282790063e-24	1.5169	0.235	0	2.97978265723258e-20	Skin/Expcarp_Mesocarp	Prupe.1G127500
1.58205849538216e-24	0.534831915645221	0.366	0.049	3.00939166991595e-20	Skin/Expcarp_Mesocarp	Prupe.4G271800
1.64072545437932e-24	0.653140019969415	0.885	0.704	3.12098795932035e-20	Skin/Expcarp_Mesocarp	Prupe.6G260900
1.69738497803535e-24	0.420668088387142	0.262	0.004	3.22876570521884e-20	Skin/Expcarp_Mesocarp	Prupe.1G244700
1.79322234334983e-24	-0.603354	0.483	0.659	3.41106754152004e-20	Skin/Expcarp_Mesocarp	Prupe.5G087400
1.87576412211588e-24	0.56297177048358	0.975	0.934	3.56807851308883e-20	Skin/Expcarp_Mesocarp	Prupe.3G137000
1.97188464161833e-24	-0.651217	0.093	0.367	3.75091896528639e-20	Skin/Expcarp_Mesocarp	Prupe.7G255400
2.05048738307859e-24	0.707434679696478	0.886	0.686	3.90043710009209e-20	Skin/Expcarp_Mesocarp	Prupe.7G209400
2.18726145484691e-24	0.712410217581253	0.738	0.425	4.1606087394098e-20	Skin/Expcarp_Mesocarp	Prupe.8G141900
2.64476573025202e-24	-0.584658	0.774	0.982	5.03087337208538e-20	Skin/Expcarp_Mesocarp	Prupe.7G230000
2.71752944842729e-24	0.695379533045483	0.272	0.009	5.16928451679839e-20	Skin/Expcarp_Mesocarp	Prupe.4G165600
3.4311454518265e-24	-0.635419	0.813	0.982	6.52672487846437e-20	Skin/Expcarp_Mesocarp	Prupe.6G288600
3.79791408341158e-24	0.599583048452772	0.297	0.018	7.2243921694655e-20	Skin/Expcarp_Mesocarp	Prupe.5G143800
3.81979754103244e-24	1.26094323303392	0.281	0.013	7.26601888255191e-20	Skin/Expcarp_Mesocarp	Prupe.1G152100
4.17760481077843e-24	0.72630128160142	0.616	0.243	7.94663987106273e-20	Skin/Expcarp_Mesocarp	Prupe.6G193400
4.47702222689029e-24	0.715663850619163	0.285	0.013	8.51619167999072e-20	Skin/Expcarp_Mesocarp	Prupe.4G032500
4.59830075124358e-24	-0.653897	0.298	0.54	8.74688768901554e-20	Skin/Expcarp_Mesocarp	Prupe.6G224100
5.46552978149491e-24	-0.555041	0.416	0.58	1.03965307503596e-19	Skin/Expcarp_Mesocarp	Prupe.5G174800
5.73326593451503e-24	0.754984988111096	0.377	0.062	1.09058184606345e-19	Skin/Expcarp_Mesocarp	Prupe.5G089700
6.77041256933593e-24	-0.509727	0.424	0.549	1.28786787893908e-19	Skin/Expcarp_Mesocarp	Prupe.7G175200
7.3138623048027e-24	0.74931397970064	0.479	0.128	1.39124288761957e-19	Skin/Expcarp_Mesocarp	Prupe.8G041600
8.30916661410777e-24	1.05112539875888	0.338	0.04	1.58056967333558e-19	Skin/Expcarp_Mesocarp	Prupe.3G030500
8.48607154062746e-24	0.48503404332875	0.334	0.035	1.61422052845816e-19	Skin/Expcarp_Mesocarp	Prupe.2G038400
9.631972515503e-24	0.535134750569564	0.998	1	1.83219381189898e-19	Skin/Expcarp_Mesocarp	Prupe.8G096400
9.86777749490392e-24	1.70681121098038	0.386	0.071	1.87704863508062e-19	Skin/Expcarp_Mesocarp	Prupe.7G246400
1.13011921363573e-23	0.686193612115603	0.255	0.004	2.14971276817789e-19	Skin/Expcarp_Mesocarp	Prupe.6G327600
1.23087173128817e-23	-0.488968	0.962	1	2.34136420725635e-19	Skin/Expcarp_Mesocarp	Prupe.7G196700
1.24624118618869e-23	-0.484734	0.475	0.558	2.37059998436813e-19	Skin/Expcarp_Mesocarp	Prupe.2G132500
1.34716776405705e-23	-0.585378	0.244	0.496	2.56258252078932e-19	Skin/Expcarp_Mesocarp	Prupe.3G018500
1.79530903535954e-23	1.50833263490699	0.282	0.018	3.41503684706092e-19	Skin/Expcarp_Mesocarp	Prupe.4G103000
2.19217677840289e-23	0.594900737777275	0.225	0	4.16995866787798e-19	Skin/Expcarp_Mesocarp	Prupe.6G038200
2.72078284851004e-23	1.48109476342917	0.274	0.013	5.17547313443581e-19	Skin/Expcarp_Mesocarp	Prupe.6G324400
3.01562081367424e-23	0.515925183957153	0.379	0.062	5.73631391177113e-19	Skin/Expcarp_Mesocarp	Prupe.6G093700
3.02046217500622e-23	-0.534799	0.789	0.973	5.74552314929684e-19	Skin/Expcarp_Mesocarp	Prupe.8G195800
3.32427169628797e-23	0.662073409291611	0.672	0.305	6.32342962067898e-19	Skin/Expcarp_Mesocarp	Prupe.5G161000
3.36780893467942e-23	-0.590185	0.479	0.681	6.40624615554719e-19	Skin/Expcarp_Mesocarp	Prupe.1G443300
3.67779000543992e-23	0.64878539309689	0.286	0.018	6.99589214834782e-19	Skin/Expcarp_Mesocarp	Prupe.4G164000
3.98850182753552e-23	0.629270559374798	0.465	0.119	7.58692817633807e-19	Skin/Expcarp_Mesocarp	Prupe.2G096900
4.51417377385481e-23	-0.664005	0.45	0.77	8.58686135262662e-19	Skin/Expcarp_Mesocarp	Prupe.6G278100
4.6417673298852e-23	0.590302822378219	0.327	0.035	8.82956981490763e-19	Skin/Expcarp_Mesocarp	Prupe.3G051800
5.49251419767707e-23	0.542108912825981	0.453	0.111	1.04478605068213e-18	Skin/Expcarp_Mesocarp	Prupe.1G022400
5.93911258316504e-23	0.601526171125321	0.608	0.239	1.12973799556965e-18	Skin/Expcarp_Mesocarp	Prupe.6G297800
7.70838065280111e-23	0.479731229948906	0.433	0.102	1.46628816777583e-18	Skin/Expcarp_Mesocarp	Prupe.4G149200
8.94485713541508e-23	0.434494631968874	0.272	0.013	1.70149072429866e-18	Skin/Expcarp_Mesocarp	Prupe.5G004100
9.21063628564203e-23	-0.531318	0.252	0.429	1.75204723425483e-18	Skin/Expcarp_Mesocarp	Prupe.4G033900
9.23133321238409e-23	1.04471326386358	0.969	0.965	1.7559842036597e-18	Skin/Expcarp_Mesocarp	Prupe.3G209900
1.00566391564277e-22	-0.53288	0.076	0.319	1.91297390033568e-18	Skin/Expcarp_Mesocarp	Prupe.7G034300
1.06387227243466e-22	0.685010158071845	0.578	0.217	2.02369783662521e-18	Skin/Expcarp_Mesocarp	Prupe.8G060100
1.25229656363356e-22	1.18535504201192	0.218	0	2.38211852334375e-18	Skin/Expcarp_Mesocarp	Prupe.1G128400
1.25229656363356e-22	0.441796770535283	0.218	0	2.38211852334375e-18	Skin/Expcarp_Mesocarp	Prupe.7G270300
1.49468022397272e-22	0.654927774626145	0.65	0.292	2.8431807220409e-18	Skin/Expcarp_Mesocarp	Prupe.8G248600
1.77395233245923e-22	0.546034921269191	0.441	0.106	3.37441212680394e-18	Skin/Expcarp_Mesocarp	Prupe.3G045700
1.78297120379922e-22	0.597669898394366	0.459	0.119	3.39156782386688e-18	Skin/Expcarp_Mesocarp	Prupe.6G083600
1.81225247691921e-22	0.535065773913695	0.27	0.013	3.44726666159572e-18	Skin/Expcarp_Mesocarp	Prupe.1G441300
1.88302952284117e-22	0.70083418252634	0.48	0.137	3.58189875834847e-18	Skin/Expcarp_Mesocarp	Prupe.3G035700
2.10668689407742e-22	-0.593818	0.653	0.898	4.00733980991407e-18	Skin/Expcarp_Mesocarp	Prupe.5G236200
2.18012201023274e-22	-0.518515	0.442	0.571	4.14702808786472e-18	Skin/Expcarp_Mesocarp	Prupe.3G050100
2.23222137199026e-22	0.438121112391885	0.215	0	4.24613149379987e-18	Skin/Expcarp_Mesocarp	Prupe.4G149500
2.28414646812697e-22	-0.473429	0.066	0.31	4.34490341167112e-18	Skin/Expcarp_Mesocarp	Prupe.7G250700
2.64252562519768e-22	0.491513738196106	0.957	0.942	5.02661224425103e-18	Skin/Expcarp_Mesocarp	Prupe.3G015500
3.026392105993e-22	0.552798190212926	0.279	0.018	5.75680306401989e-18	Skin/Expcarp_Mesocarp	Prupe.6G069500
3.52647979383882e-22	-0.697967	0.281	0.544	6.70806986384021e-18	Skin/Expcarp_Mesocarp	Prupe.4G152800
3.76023369428894e-22	0.672683142212191	0.445	0.111	7.15271653327642e-18	Skin/Expcarp_Mesocarp	Prupe.7G116500
[truncated: 9,245 more rows]
