# Supplementary material for: Integration of Spatiotemporal Multi‐Omics in Peach Fruit Unravels a Metabolic Niche and the Genetic Basis of Trichome‐Mediated Stress Adaptation
Source: Adv Sci (Weinh). 2026 Apr 27;13(41):e20438. doi: 10.1002/advs.202520438 (PMC13335457; doi:10.1002/advs.202520438)
Supplement: Supplementary file 2 — Supporting File 2: advs75459‐sup‐0002‐TableS1‐S13.zip[Correction added on 27 April 2026 after first online publication: Supporting file has been updated.] [file ADVS-13-e20438-s001.zip › Supplemental Tables-AS-20260423/Table S12. Regulatory network relationship table of all differential genes in Nectarine-vs-Peach.xlsx]

## Sheet: Sheet1
TF_ID	Target	Function
Prupe.1G037900	Prupe.1G061900	regulates
Prupe.1G037900	Prupe.1G120100	regulates
Prupe.1G037900	Prupe.1G127800	regulates
Prupe.1G037900	Prupe.1G155200	regulates
Prupe.1G037900	Prupe.2G140600	regulates
Prupe.1G037900	Prupe.3G308200	regulates
Prupe.1G037900	Prupe.5G109500	regulates
Prupe.1G037900	Prupe.6G193400	regulates
Prupe.1G037900	Prupe.6G286000	regulates
Prupe.1G037900	Prupe.6G307600	regulates
Prupe.1G037900	Prupe.6G319600	regulates
Prupe.1G037900	Prupe.7G024500	regulates
Prupe.1G037900	Prupe.7G152300	regulates
Prupe.1G037900	Prupe.7G182800	regulates
Prupe.1G037900	Prupe.8G144000	regulates
Prupe.1G037900	Prupe.8G263100	regulates
Prupe.1G223200	Prupe.1G245400	regulates
Prupe.1G223200	Prupe.1G372700	regulates
Prupe.1G223200	Prupe.2G243500	regulates
Prupe.1G223200	Prupe.4G150100	regulates
Prupe.1G223200	Prupe.7G246300	regulates
Prupe.1G223200	Prupe.8G066000	regulates
Prupe.1G223200	Prupe.8G147900	regulates
Prupe.1G434500	Prupe.1G021400	regulates
Prupe.1G434500	Prupe.1G038100	regulates
Prupe.1G434500	Prupe.1G053800	regulates
Prupe.1G434500	Prupe.1G104900	regulates
Prupe.1G434500	Prupe.1G117200	regulates
Prupe.1G434500	Prupe.1G151100	regulates
Prupe.1G434500	Prupe.1G275700	regulates
Prupe.1G434500	Prupe.1G513000	regulates
Prupe.1G434500	Prupe.1G513500	regulates
Prupe.1G434500	Prupe.1G513600	regulates
Prupe.1G434500	Prupe.1G528100	regulates
Prupe.1G434500	Prupe.1G570800	regulates
Prupe.1G434500	Prupe.2G002500	regulates
Prupe.1G434500	Prupe.2G178100	regulates
Prupe.1G434500	Prupe.2G182800	regulates
Prupe.1G434500	Prupe.2G239700	regulates
Prupe.1G434500	Prupe.2G247300	regulates
Prupe.1G434500	Prupe.2G263900	regulates
Prupe.1G434500	Prupe.2G271000	regulates
Prupe.1G434500	Prupe.2G300800	regulates
Prupe.1G434500	Prupe.2G312300	regulates
Prupe.1G434500	Prupe.3G012900	regulates
Prupe.1G434500	Prupe.3G021100	regulates
Prupe.1G434500	Prupe.3G158900	regulates
Prupe.1G434500	Prupe.3G244700	regulates
Prupe.1G434500	Prupe.3G269200	regulates
Prupe.1G434500	Prupe.4G050800	regulates
Prupe.1G434500	Prupe.4G080900	regulates
Prupe.1G434500	Prupe.4G150100	regulates
Prupe.1G434500	Prupe.4G179800	regulates
Prupe.1G434500	Prupe.4G279600	regulates
Prupe.1G434500	Prupe.5G148300	regulates
Prupe.1G434500	Prupe.5G178000	regulates
Prupe.1G434500	Prupe.5G180300	regulates
Prupe.1G434500	Prupe.6G028600	regulates
Prupe.1G434500	Prupe.6G068800	regulates
Prupe.1G434500	Prupe.6G072800	regulates
Prupe.1G434500	Prupe.6G097600	regulates
Prupe.1G434500	Prupe.6G303600	regulates
Prupe.1G434500	Prupe.7G133100	regulates
Prupe.1G434500	Prupe.7G152300	regulates
Prupe.1G434500	Prupe.7G153800	regulates
Prupe.1G434500	Prupe.7G161100	regulates
Prupe.1G434500	Prupe.7G172700	regulates
Prupe.1G434500	Prupe.7G182800	regulates
Prupe.1G434500	Prupe.7G196100	regulates
Prupe.1G434500	Prupe.7G229000	regulates
Prupe.1G434500	Prupe.7G230000	regulates
Prupe.1G434500	Prupe.7G248600	regulates
Prupe.1G434500	Prupe.7G253300	regulates
Prupe.1G434500	Prupe.8G013500	regulates
Prupe.1G434500	Prupe.8G096400	regulates
Prupe.1G434500	Prupe.8G165600	regulates
Prupe.1G434500	Prupe.8G244600	regulates
Prupe.1G434500	Prupe.8G263100	regulates
Prupe.1G434500	Prupe.I005500	regulates
Prupe.1G513600	Prupe.1G053800	regulates
Prupe.1G513600	Prupe.1G147300	regulates
Prupe.1G513600	Prupe.1G329300	regulates
Prupe.1G513600	Prupe.1G372700	regulates
Prupe.1G513600	Prupe.1G434500	regulates
Prupe.1G513600	Prupe.1G464900	regulates
Prupe.1G513600	Prupe.2G001900	regulates
Prupe.1G513600	Prupe.2G258200	regulates
Prupe.1G513600	Prupe.2G312300	regulates
Prupe.1G513600	Prupe.3G012900	regulates
Prupe.1G513600	Prupe.3G292800	regulates
Prupe.1G513600	Prupe.4G157900	regulates
Prupe.1G513600	Prupe.4G191500	regulates
Prupe.1G513600	Prupe.5G022600	regulates
Prupe.1G513600	Prupe.5G148300	regulates
Prupe.1G513600	Prupe.6G193200	regulates
Prupe.1G513600	Prupe.6G193400	regulates
Prupe.1G513600	Prupe.7G009800	regulates
Prupe.1G513600	Prupe.7G161200	regulates
Prupe.1G513600	Prupe.8G165600	regulates
Prupe.1G513600	Prupe.8G263100	regulates
Prupe.2G182800	Prupe.1G021400	regulates
Prupe.2G182800	Prupe.1G053800	regulates
Prupe.2G182800	Prupe.1G104900	regulates
Prupe.2G182800	Prupe.1G117200	regulates
Prupe.2G182800	Prupe.1G151100	regulates
Prupe.2G182800	Prupe.1G275700	regulates
Prupe.2G182800	Prupe.2G002500	regulates
Prupe.2G182800	Prupe.2G182800	regulates
Prupe.2G182800	Prupe.2G239700	regulates
Prupe.2G182800	Prupe.2G247300	regulates
Prupe.2G182800	Prupe.3G012900	regulates
Prupe.2G182800	Prupe.3G091300	regulates
Prupe.2G182800	Prupe.3G158900	regulates
Prupe.2G182800	Prupe.3G269200	regulates
Prupe.2G182800	Prupe.4G050800	regulates
Prupe.2G182800	Prupe.4G080900	regulates
Prupe.2G182800	Prupe.4G179800	regulates
Prupe.2G182800	Prupe.5G061800	regulates
Prupe.2G182800	Prupe.5G123200	regulates
Prupe.2G182800	Prupe.5G148300	regulates
Prupe.2G182800	Prupe.5G178000	regulates
Prupe.2G182800	Prupe.6G072800	regulates
Prupe.2G182800	Prupe.7G133100	regulates
Prupe.2G182800	Prupe.7G152300	regulates
Prupe.2G182800	Prupe.7G153800	regulates
Prupe.2G182800	Prupe.7G196100	regulates
Prupe.2G182800	Prupe.7G229000	regulates
Prupe.2G182800	Prupe.7G230000	regulates
Prupe.2G182800	Prupe.7G248600	regulates
Prupe.2G182800	Prupe.7G253300	regulates
Prupe.2G182800	Prupe.8G013500	regulates
Prupe.2G182800	Prupe.8G126600	regulates
Prupe.2G182800	Prupe.8G165600	regulates
Prupe.2G182800	Prupe.8G244600	regulates
Prupe.2G182800	Prupe.8G263100	regulates
Prupe.2G182800	Prupe.I005500	regulates
Prupe.2G272400	Prupe.1G061900	regulates
Prupe.2G272400	Prupe.1G069800	regulates
Prupe.2G272400	Prupe.1G113100	regulates
Prupe.2G272400	Prupe.1G372700	regulates
Prupe.2G272400	Prupe.2G247300	regulates
Prupe.2G272400	Prupe.3G308200	regulates
Prupe.2G272400	Prupe.4G080900	regulates
Prupe.2G272400	Prupe.4G124100	regulates
Prupe.2G272400	Prupe.5G093300	regulates
Prupe.2G272400	Prupe.6G260900	regulates
Prupe.2G272400	Prupe.6G286000	regulates
Prupe.2G272400	Prupe.6G307600	regulates
Prupe.2G272400	Prupe.6G319600	regulates
Prupe.2G272400	Prupe.7G152300	regulates
Prupe.2G272400	Prupe.8G263100	regulates
Prupe.3G098100	Prupe.1G245400	regulates
Prupe.3G098100	Prupe.1G331100	regulates
Prupe.3G098100	Prupe.2G243500	regulates
Prupe.3G098100	Prupe.3G180900	regulates
Prupe.3G098100	Prupe.4G150100	regulates
Prupe.3G098100	Prupe.7G246300	regulates
Prupe.3G098100	Prupe.8G066000	regulates
Prupe.3G098100	Prupe.8G147900	regulates
Prupe.6G193400	Prupe.1G061900	regulates
Prupe.6G193400	Prupe.1G127200	regulates
Prupe.6G193400	Prupe.1G127300	regulates
Prupe.6G193400	Prupe.3G230300	regulates
Prupe.6G193400	Prupe.4G025900	regulates
Prupe.6G193400	Prupe.4G164000	regulates
Prupe.6G230600	Prupe.1G245400	regulates
Prupe.6G230600	Prupe.2G243500	regulates
Prupe.6G230600	Prupe.2G300800	regulates
Prupe.6G230600	Prupe.3G025900	regulates
Prupe.6G230600	Prupe.3G196800	regulates
Prupe.6G230600	Prupe.4G103000	regulates
Prupe.6G230600	Prupe.4G150100	regulates
Prupe.6G230600	Prupe.8G066000	regulates
Prupe.6G230600	Prupe.8G147900	regulates
