# Supplementary material for: Integration of Spatiotemporal Multi‐Omics in Peach Fruit Unravels a Metabolic Niche and the Genetic Basis of Trichome‐Mediated Stress Adaptation
Source: Adv Sci (Weinh). 2026 Apr 27;13(41):e20438. doi: 10.1002/advs.202520438 (PMC13335457; doi:10.1002/advs.202520438)
Supplement: Supplementary file 2 — Supporting File 2: advs75459‐sup‐0002‐TableS1‐S13.zip[Correction added on 27 April 2026 after first online publication: Supporting file has been updated.] [file ADVS-13-e20438-s001.zip › Supplemental Tables-AS-20260423/Table S13.List of oligonucleotides used in this study..xlsx]

## Sheet: Sheet1
Primer Name	5‘----3’	Using of primers
7G196500-QF	CCAAAGGCATTGGCTGAAGG	primers used for qRT-PCR of Prupe.7G196500
7G196500-QR	CTTTGGAGGCGTGGACAAAC
7G196500-F	gagaacacgggggactctagaATGGCTCTCAGGCATTTGCTA	primers used for amplifying Coding sequence(CDS) of Prupe.7G196500
7G196500-R	acccatgttaattaaggatccTGCATCTTTAAGTGGCAACTTGC
AtACTIN2-QF	TCCAGCCCTCGTTTGTGGGAA	primers used for qRT-PCR of the reference gene in Arabidopsis
AtACTIN2-QR	TGCTGCTTGGTGCAAGTGCTG
PpTEF2-QF	GGTGTGACGATGAAGAGTGATG	primers used for qRT-PCR of the reference gene in peach
PpTEF2-QR	TGAAGGAGAGGGAAGGTGAAAG
7G196500-F	tacgaattcgagctcggtaccACTACGGAGCTCTGTCTTAGATAATTGG	primers used for amplifying upstream sequence 2000bp of Prupe.7G196500
7G196500-R	ttaccctcagatctaccatggCTGCATAGAAGATTTTCAACTTAGAGAA
