# Supplementary material for: Integration of Spatiotemporal Multi‐Omics in Peach Fruit Unravels a Metabolic Niche and the Genetic Basis of Trichome‐Mediated Stress Adaptation
Source: Adv Sci (Weinh). 2026 Apr 27;13(41):e20438. doi: 10.1002/advs.202520438 (PMC13335457; doi:10.1002/advs.202520438)
Supplement: Supplementary file 2 — Supporting File 2: advs75459‐sup‐0002‐TableS1‐S13.zip[Correction added on 27 April 2026 after first online publication: Supporting file has been updated.] [file ADVS-13-e20438-s001.zip › Supplemental Tables-AS-20260423/Table S2.Allsample-pos-sample_level.xls]

ID	mz	Adduct Mass	ppm	Formula	Adduct	Metabolites	cid	HMDB	METLIN	Lipidmaps	KEGG	ChEBI	PubChem	CAS	smiles	InChIKey	Super Class	Class	Sub Class	level	num	N-1-ALL-pos	N-2-ALL-pos	P-1-ALL-pos	P-2-ALL-pos
1	72.08115	72.081363979	2.93493899080309	C4H11NO	M+H-H2O	Dimethylethanolamine	56641	HMDB0032231	88280	NA	C04308	271436	7902	108-01-0	CN(C)CCO	UEEJHVSXFDXPFK-UHFFFAOYSA-N	Organic nitrogen compounds	Organonitrogen compounds	Amines	*	1	7264.25630579832	6750.48795285941	8225.90569499619	6712.25913227937
2	74.02411	74.024243025	1.78556788704177	C2H5NO3	M+H-H2O	Aminohydroxyacetic acid; Ethyl nitrate; Aminooxyacetic acid	203430; 206581; 203437	HMDB0248320; HMDB0252057; HMDB0248327	; 340151; 349666	; ;	; ;	38048; ; 40823	151229; 12259; 286	; ;	NC(O)C(O)=O; CCO[N+]([O-])=O; NOCC(O)=O	ZHWLPDIRXJCEJY-UHFFFAOYSA-N; IDNUEBSJWINEMI-UHFFFAOYSA-N; NQRKYASMKDDGHT-UHFFFAOYSA-N	Organic acids and derivatives; Organic oxygen compounds; Organic acids and derivatives	Carboxylic acids and derivatives; Organic oxoanionic compounds; Carboxylic acids and derivatives	Amino acids, peptides, and analogues; Organic nitrates; Carboxylic acids	NA	3	434.370810668594	417.539314041572	350.5824122107	380.112207026597
3	79.02151	79.021211504	3.78927037530222	C2H6OS	M+H	Dimethyl sulfoxide	47831	HMDB0002151	3985	NA	C11143	28262	679	67-68-5	CS(C)=O	IAZDPXIOMUYVGZ-UHFFFAOYSA-N	Organosulfur compounds	Sulfoxides	Unclassified	*	1	98256.165109148	88990.0885571936	104049.397112486	88055.8817264713
4	84.08106	84.081324325	3.16844321069944	C5H10N	M+	1-Methylpyrrolinium	82200	HMDB0060253	436042	NA	C06178	27435	440932	NA	C[N+]1=CCCC1	FDWZAOGDOVQOLD-UHFFFAOYSA-N	Organoheterocyclic compounds	Pyrrolines	Unclassified	*	1	4626.12458849712	4121.85673829938	4513.45748611007	4456.83517446891
5	85.02864	85.028405369	2.80385348578003	C4H4O2	M+H	Furanone A; 4-Hydroxy-2-butenoic acid gamma-lactone	115450; 56702	HMDB0094691; HMDB0032330	71807; 71806	;	C17602; C17601	38120; 38118	140765; 10341	20825-71-2; 497-23-4	O=C1CC=CO1; O=C1OCC=C1	RHDGNLCLDBVESU-UHFFFAOYSA-N; VIHAEDVKXSOUAT-UHFFFAOYSA-N	Organoheterocyclic compounds; Organoheterocyclic compounds	Dihydrofurans; Dihydrofurans	Furanones; Furanones	*	2	1305.41907392757	1027.18100418888	1130.79641339251	1195.01286194489
6	86.09669	86.096974389	3.30626886675121	C5H12N	M+	N,N,N-Trimethylethenaminium	81980	HMDB0059961	NA	NA	NA	NA	10043	NA	C[N+](C)(C)C=C	PPJWCUOWPVSSSW-UHFFFAOYSA-N	Organic nitrogen compounds	Organonitrogen compounds	Quaternary ammonium salts	NA	1	4101.30360767644	3561.4118881471	3706.10275195637	3794.70028873132
7	87.04432	87.044644118	3.71953733881771	C4H8O3	M+H-H2O	2-Hydroxybutyric acid; 4-Hydroxybutyric acid; 3-Hydroxybutyric acid	1847; 1652; 1796	HMDB0000008; HMDB0000710; HMDB0000011	3783; 4159; 35598	LMFA01050342; LMFA01050006; LMFA01050243	C05984; C00989; C01089	50613; 30830; 17066	440864; 10413; 92135	3347-90-8; 591-81-1; 625-72-9	[C@H](O)(CC)C(=O)O; C(CO)CC(=O)O; C(C[C@H](O)C)(=O)O	AFENDNXGAFYKQO-VKHMYHEASA-N; SJZRECIVHVDYJC-UHFFFAOYSA-N; WHBMMWSBFZVSSR-GSVOUGTGSA-N	Organic acids and derivatives; Lipids and lipid-like molecules; Organic acids and derivatives	Hydroxy acids and derivatives; Fatty Acyls; Hydroxy acids and derivatives	Alpha hydroxy acids and derivatives; Fatty acids and conjugates; Beta hydroxy acids and derivatives	*	3	14660.7447682318	13514.8908612906	12092.4764484783	15717.3039154745
8	89.10758	89.107324394	2.85739867017026	C4H12N2	M+H	Putrescine	47571	HMDB0001414	3226	NA	C00134	17148	1045	110-60-1	NCCCCN	KIDHWZJUCRJVML-UHFFFAOYSA-N	Organic nitrogen compounds	Organonitrogen compounds	Amines	*	1	2431.84325899134	2354.51854255901	3671.0871411499	2373.96905303094
9	95.06053	95.060374201	1.66877681250648	C5H6N2	M+H	1-Vinylimidazole; 2-Aminopyridine; Methylpyrazine	199544; 200476; 57374	HMDB0244017; HMDB0245026; HMDB0033112	342534; ; 89003	; ;	; ;	; ;	66171; ; 7976	; ; 109-08-0	C=CN1C=CN=C1; NC1=CC=CC=N1; CC1=CN=CC=N1	OSSNTDFYBPYIEC-UHFFFAOYSA-N; ICSNLGPSRYBMBD-UHFFFAOYSA-N; CAWHJQAVHZEVTJ-UHFFFAOYSA-N	Organoheterocyclic compounds; Organoheterocyclic compounds; Organoheterocyclic compounds	Azoles; Pyridines and derivatives; Diazines	Imidazoles; Aminopyridines and derivatives; Pyrazines	NA	3	1404.7807311592	1620.92520007931	1341.71592379962	1495.2605558677
10	97.02860	97.028405372	2.03302061840232	C5H4O2	M+H	2-Furancarboxaldehyde; Protoanemonin	57177; 82396	HMDB0032914; HMDB0060503	69936; 66577	;	C14279; C07090	34768; 28906	7362; 66948	98-01-1; 108-28-1	O=CC1=CC=CO1; C=C1OC(=O)C=C1	HYBBIBNJHNGZAN-UHFFFAOYSA-N; RNYZJZKPGHQTJR-UHFFFAOYSA-N	Organic oxygen compounds; Organoheterocyclic compounds	Organooxygen compounds; Dihydrofurans	Carbonyl compounds; Furanones	*	2	1338.44256278661	1237.04102660559	1468.94119398422	1425.70167482026
11	97.03997	97.039638757	3.39952366758873	C4H4N2O	M+H	2-Hydroxypyrazine; 3(2H)-Pyridazinone; 5-Hydroxypyrimidine	200607; 201481; 202131	HMDB0245166; HMDB0246116; HMDB0246813	335338; ;	; ;	; ;	; ;	72758; 68153; 565855	; ;	O=C1NC=CN=C1; O=C1NN=CC=C1; OC1=CN=CN=C1	HUTNOYOBQPAKIA-UHFFFAOYSA-N; AAILEWXSEQLMNI-UHFFFAOYSA-N; LTXJLQINBYSQFU-UHFFFAOYSA-N	Organoheterocyclic compounds; Organoheterocyclic compounds; Organoheterocyclic compounds	Diazines; Diazines; Diazines	Pyrazines; Pyridazines and derivatives; Pyrimidines and pyrimidine derivatives	NA	3	510.070110716826	484.80188694392	652.080862074486	573.058639158114
12	102.05505	102.054954473	0.91711066707125	C4H7NO2	M+H	L-3-Aminodihydro-2(3H)-furanone; 1-Aminocyclopropanecarboxylic acid	54348; 60212	HMDB0029387; HMDB0036458	65863; 6029	;	C02926; C01234	17289; 18053	73509; 535	1192-20-7; 22059-21-8	NC1CCOC1=O; NC1(CC1)C(O)=O	QJPWUUJVYOJNMH-UHFFFAOYSA-N; PAJPWUMXBYXFCZ-UHFFFAOYSA-N	Organic acids and derivatives; Organic acids and derivatives	Carboxylic acids and derivatives; Carboxylic acids and derivatives	Amino acids, peptides, and analogues; Amino acids, peptides, and analogues	*	2	5055.60049388181	4111.93189567069	4059.02199240909	4480.98475443106
13	103.08677	103.08658895	1.77791115681576	C4H10N2O	M+H	N-Propylurea	209252	HMDB0255240	340237	NA	NA	NA	12303	NA	CCCNC(N)=O	ZQZJKHIIQFPZCS-UHFFFAOYSA-N	Organic acids and derivatives	Organic carbonic acids and derivatives	Ureas	NA	1	58.5849395772663	34.8888409790855	95.9776575966781	131.500338426145
14	104.07089	104.070604537	2.71618424776584	C4H9NO2	M+H	L-alpha-Aminobutyric acid; gamma-Aminobutyric acid	2477; 2482	HMDB0000452; HMDB0000112	35945;	LMFA01100034; LMFA01100039	C02356; C00334	35619; 16865	80283; 119	1492-24-6; 56-12-2	[C@H](N)(CC)C(=O)O; C(CCN)C(=O)O	QWCKQJZIFLGMSD-VKHMYHEASA-N; BTCSSZJGUNDROE-UHFFFAOYSA-N	Organic acids and derivatives; Organic acids and derivatives	Carboxylic acids and derivatives; Carboxylic acids and derivatives	Amino acids, peptides, and analogues; Amino acids, peptides, and analogues	*	2	51970.7233870121	47316.0859119743	40610.0150189086	55706.6316844397
15	104.10689	104.106990043	0.980443367536302	C5H13NO	M+H	2-Amino-3-methyl-1-butanol	200435	HMDB0244984	44703	NA	NA	NA	79019	473-75-6	CC(C)C(N)CO	NWYYWIJOWOLJNR-UHFFFAOYSA-N	Organic nitrogen compounds	Organonitrogen compounds	Amines	NA	1	4842138.89763581	4182847.07457738	4122077.17909845	4591415.53246328
16	107.04915	107.049140814	0.0623649423945202	C7H6O	M+H	Benzaldehyde	48673	HMDB0006115	58358	NA	C00261	17169	240	100-52-7	O=CC1=CC=CC=C1	HUMNYLRZRPPJDN-UHFFFAOYSA-N	Benzenoids	Benzene and substituted derivatives	Benzoyl derivatives	*	1	1135.25494691055	900.472350424748	1010.16015536843	1095.80059090393
17	108.01658	108.016829729	2.33815159651244	C2H3N3O	M+Na	1,2,3-Oxadiazol-5-amine	212125	HMDB0258647	NA	NA	NA	NA	NA	NA	NC1=CN=NO1	GSKDBLIBBOYOFU-UHFFFAOYSA-N	Organoheterocyclic compounds	Heteroaromatic compounds	Unclassified	NA	1	395.314938099217	288.42180725868	464.572316675917	255.938201199287
18	110.07124	110.071273237	0.337339508817232	C5H7N3	M+H	3,4-Diaminopyridine; 2-Hydrazinopyridine	201395; 200581	HMDB0246022; HMDB0245139	315851; 350391	;	;	;	5918; 78645	;	NC1=CNC=CC1=N; NNC1=CC=CC=N1	OYTKINVCDFNREN-UHFFFAOYSA-N; NWELCUKYUCBVKK-UHFFFAOYSA-N	Organoheterocyclic compounds; Organoheterocyclic compounds	Pyridines and derivatives; Pyridines and derivatives	Aminopyridines and derivatives; Unclassified	NA	2	50899.5171074121	54429.0041990556	45854.6243999004	46848.181968635
19	112.01610	112.015805575	2.65633474955221	CH6NO3P	M+H	Aminomethylphosphonic acid	197305	HMDB0240707	68788	NA	C11033	28812	14017	1066-51-9	NCP(O)(O)=O	MGRVRXRGTBOSHW-UHFFFAOYSA-N	Organic acids and derivatives	Organic phosphonic acids and derivatives	Organic phosphonic acids	*	1	280.591186833492	254.614532432943	356.806039230137	366.434135538206
20	112.05042	112.050537797	1.02928699010517	C4H5N3O	M+H	Cytosine	47130	HMDB0000630	283	NA	C00380	16040	597	71-30-7	NC1=CC=NC(=O)N1	OPTASPLRGRRNAP-UHFFFAOYSA-N	Organoheterocyclic compounds	Diazines	Pyrimidines and pyrimidine derivatives	*	1	370.395646848385	210.715281342315	216.752423765995	296.836102712425
21	112.08692	112.086923303	0.0720937035302796	C5H9N3	M+H	Histamine	47272	HMDB0000870	68	NA	C00388	18295	774	51-45-6	NCCC1=CNC=N1	NTYJJOPFIAHURM-UHFFFAOYSA-N	Organic nitrogen compounds	Organonitrogen compounds	Amines	*	1	32668.6896450768	26968.8927543582	28078.825549179	28825.1432134387
22	113.03916	113.03953901	3.32198739167571	C4H10S	M+Na	Diethyl sulfide	56153	HMDB0031666	65744	NA	C02272	27710	9609	352-93-2	CCSCC	LJSQFQKUNVCTIA-UHFFFAOYSA-N	Organosulfur compounds	Thioethers	Dialkylthioethers	*	1	390.797364902305	340.10770075854	433.89435372847	345.797266002619
23	115.03316	115.03297452	1.6475042555487	C2H3F	2M+Na	VINYL FLUORIDE	213061	HMDB0259825	72914	NA	C19185	51314	6339	75-02-5	FC=C	XUCNUKMRBVNAPB-UHFFFAOYSA-N	Organohalogen compounds	Vinyl halides	Vinyl fluorides	*	1	272.610999421997	204.075984827394	261.972324816556	130.174961076617
24	115.08648	115.08658895	0.917758992260803	C5H10N2O	M+H	N-Nitrosopiperidine	199503	HMDB0243970	73002	NA	C19284	76324	7526	100-75-4	O=NN1CCCCC1	UWSDONTXWQOZFN-UHFFFAOYSA-N	Organoheterocyclic compounds	Piperidines	Nitrosopiperidines	*	1	254.632185246283	281.385845445814	229.414433082081	300.053102324532
25	116.07052	116.070604537	0.721488797075113	C5H9NO2	M+H	L-Proline	46904	HMDB0000162	29	NA	C00148	17203	145742	147-85-3	OC(=O)[C@@H]1CCCN1	ONIBWKKTOPOVIA-BYPYZUCNSA-N	Organic acids and derivatives	Carboxylic acids and derivatives	Amino acids, peptides, and analogues	*	1	83558.9116002059	69800.1336376905	67841.5138835282	73900.8893656778
26	117.10220	117.102239016	0.324985413160167	C5H12N2O	M+H	5-Aminopentanamide	51888	HMDB0012176	62837	NA	C00990	18120	439358	13023-70-6	NCCCCC(N)=O	OTIAVLWNTIXJDO-UHFFFAOYSA-N	Organic acids and derivatives	Carboxylic acids and derivatives	Amino acids, peptides, and analogues	*	1	315.393456853896	272.710984443149	443.947883705627	297.586509779625
27	118.03482	118.035158239	2.88867992439266	C2H7N3	M+2Na-H	Methylguanidine	47631	HMDB0001522	3768	NA	C02294	16628	10111	471-29-4	CNC(N)=N	CHJJGSNFBQVOTG-UHFFFAOYSA-N	Organic nitrogen compounds	Organonitrogen compounds	Guanidines	*	1	1423.30827201844	1710.25112529133	1950.38249787665	1613.68239013521
28	119.04520	119.045118061	0.659774887897543	C3H6N2O3	M+H	N-carbamoylglycine; urea acetate	257237; 212968	HMDB0304424; HMDB0259713	337428;	;	;	133351;	10020; 20208787	;	OC(=O)CNC(O)=N; CC(=O)ONC(N)=O	KZVRXPPUJQRGFN-UHFFFAOYSA-N; VXGWAWGQKJMAMN-UHFFFAOYSA-N	Organic acids and derivatives; Organic acids and derivatives	Carboxylic acids and derivatives; Carboxylic acids and derivatives	Amino acids, peptides, and analogues; Carboxylic acid derivatives	NA	2	75.4537012300016	70.0479417181168	58.4584958526634	68.8351432514986
29	120.08065	120.080775293	1.02695813920898	C8H9N	M+H	Indoline; Isoindoline	207808; 207961	HMDB0253472; HMDB0253648	327013;	;	;	43295;	10328; 422478	;	C1CC2=CC=CC=C2N1; C1NCC2=CC=CC=C12	LPAGFVYQRIESJQ-UHFFFAOYSA-N; GWVMLCQWXVFZCN-UHFFFAOYSA-N	Organoheterocyclic compounds; Organoheterocyclic compounds	Indoles and derivatives; Isoindoles and derivatives	Indolines; Isoindoles	NA	2	3004.06389880156	2621.49129548954	2770.70112219811	2825.13214014603
30	122.92439	122.924516308	1.01610956063539	CH2O2	M+2K-H	Formic acid	46893	HMDB0000142	3202	NA	C00058	30751	284	64-18-6	OC=O	BDAGIHXWWSANSR-UHFFFAOYSA-N	Organic acids and derivatives	Carboxylic acids and derivatives	Carboxylic acids	*	1	4870.58411908916	3431.45791511186	4410.36175633199	3826.82265938466
31	123.05517	123.055288821	0.98363684012549	C6H6N2O	M+H	Picolinamide; Isonicotinamide; Niacinamide	210374; 207970; 47565	HMDB0256533; HMDB0253663; HMDB0001406	65685; 65768; 1497	; ;	C01950; C02421; C00153	8200; 6031; 17154	15070; 15074; 936	1452-77-3; 1453-82-3; 98-92-0	OC(=N)C1=CC=CC=N1; NC(=O)C1=CC=NC=C1; NC(=O)C1=CC=CN=C1	IBBMAWULFFBRKK-UHFFFAOYSA-N; VFQXVTODMYMSMJ-UHFFFAOYSA-N; DFPAKSUCGFBDDF-UHFFFAOYSA-N	Organoheterocyclic compounds; Organoheterocyclic compounds; Organoheterocyclic compounds	Pyridines and derivatives; Pyridines and derivatives; Pyridines and derivatives	Pyridinecarboxylic acids and derivatives; Pyridinecarboxylic acids and derivatives; Pyridinecarboxylic acids and derivatives	*	3	6490.72945090402	5720.48511533258	5399.62909162272	5878.38267105755
32	124.92249	124.922407818	0.651227201667964	CH4S	M+2K-H	Methanethiol	48044	HMDB0003227	3204	NA	C00409	16007	878	74-93-1	CS	LSDPWZHWYPCBBB-UHFFFAOYSA-N	Organosulfur compounds	Thiols	Alkylthiols	*	1	409.903214771151	256.273426610035	325.194941344417	256.855623355701
33	126.09125	126.091339979	0.68120836972287	C7H11NO	M+H	6-Acetyl-1,2,3,4-tetrahydropyridine; 3,4-Dihydro-5-propanoyl-2H-pyrrole; 2-Methyl-4-propyloxazole	55164; 58819; 61337	HMDB0030345; HMDB0034883; HMDB0037853	; 90271; 92659	; ;	; ;	59533; ;	520300; 529251; 528406	27300-27-2; 133447-37-7; 126484-99-9	CC(=O)C1=NCCCC1; CCC(=O)C1=NCCC1; CCCC1=COC(C)=N1	GNZWXNKZMHJXNU-UHFFFAOYSA-N; OVNCGQSYSSYBPO-UHFFFAOYSA-N; RNLOKHYLXARFPN-UHFFFAOYSA-N	Organoheterocyclic compounds; Organoheterocyclic compounds; Organoheterocyclic compounds	Pyridines and derivatives; Pyrrolines; Azoles	Hydropyridines; Unclassified; Oxazoles	NA	3	92.2410963757729	54.6729000613584	112.662905388367	123.204440938695
34	126.12753	126.127725487	1.5135562140519	C8H15N	M+H	Tropane; Octahydroindolizine	212692; 209820	HMDB0259295; HMDB0255902	;	;	;	;	79037; 26136	;	CN1C2CCC1CCC2; C1CC2CCCCN2C1	XLRPYZSEQKXZAA-UHFFFAOYSA-N; HAJKHJOABGFIGP-UHFFFAOYSA-N	Alkaloids and derivatives; Organoheterocyclic compounds	Tropane alkaloids; Indolizidines	Unclassified; Unclassified	NA	2	51.8443539391681	4.54167645404139	55.0201225115281	253.439435247515
35	127.03875	127.038970058	1.73681936901255	C6H6O3	M+H	1,2,3-Trihydroxybenzene; 1,3,5-Trihydroxybenzene; Maltol	52425; 52426; 55521	HMDB0013674; HMDB0013675; HMDB0030776	65561; 65724; 44509	; ;	C01108; C02183; C11918	16164; 16204; 142577	1057; 359; 8369	87-66-1; 108-73-6; 118-71-8	[H]OC1=CC=CC(O[H])=C1O[H]; OC1=CC(O)=CC(O)=C1; CC1=C(O)C(=O)C=CO1	WQGWDDDVZFFDIG-UHFFFAOYSA-N; QCDYQQDYXPDABM-UHFFFAOYSA-N; XPCTZQVDEJYUGT-UHFFFAOYSA-N	Benzenoids; Benzenoids; Organoheterocyclic compounds	Phenols; Phenols; Pyrans	Benzenetriols and derivatives; Benzenetriols and derivatives; Pyranones and derivatives	*	3	1169.41008945862	872.732072580513	1028.46964881234	1062.31225665578
36	127.05006	127.050203446	1.16559478348578	C5H6N2O2	M+H	Imidazoleacetic acid; Thymine	47765; 46963	HMDB0002024; HMDB0000262	6445; 290	;	C02835; C00178	16974; 17821	96215; 1135	645-65-8; 65-71-4	OC(=O)CC1=CN=CN1; CC1=CNC(=O)NC1=O	PRJKNHOMHKJCEJ-UHFFFAOYSA-N; RWQNBRDOKXIBIV-UHFFFAOYSA-N	Organoheterocyclic compounds; Organoheterocyclic compounds	Azoles; Diazines	Imidazoles; Pyrimidines and pyrimidine derivatives	*	2	139.983205921553	78.0757250768128	112.066023437538	244.360297320396
37	127.12285	127.122974458	0.975661832033415	C7H14N2	M+H	1-(3-Aminopropyl)-pyrrolinium; (2R,5R)-Hept-6-yne-2,5-diamine	255307; 198956	HMDB0302340; HMDB0242520	;	;	;	73949;	; 122175	;	C1CC2NCCCN2C1; CC(N)CCC(N)C#C	IHGJZNUBLMAEGL-UHFFFAOYSA-N; QIADQCOYEFCREQ-UHFFFAOYSA-N	Organoheterocyclic compounds; Acetylides	Pyrrolopyrimidines; Unclassified	Unclassified; Unclassified	NA	2	1106.22205563351	714.30169227636	1149.02613815017	1133.77737495375
38	129.06559	129.065061384	4.08545659299793	C6H12	M+2Na-H	Cyclohexane	54513	HMDB0029597	68937	NA	C11249	29005	8078	110-82-7	C1CCCCC1	XDTMQSROBMDMFD-UHFFFAOYSA-N	Hydrocarbons	Saturated hydrocarbons	Cycloalkanes	*	1	252.763644901116	163.993344826853	192.104301095501	269.272965332078
39	130.01676	130.0172395	3.69016829803266	C4H6ClN3O	M+H-H2O	Creatinine chloride	205291	HMDB0250528	NA	NA	NA	NA	129735078	NA	CN1C(Cl)C(=O)N=C1N	NXRHIQQZWHBYCR-UHFFFAOYSA-N	Organic acids and derivatives	Carboxylic acids and derivatives	Amino acids, peptides, and analogues	NA	1	79.5663399264945	73.0683635436966	152.120642325304	125.376949362929
40	130.04965	130.049869095	1.68096095465566	C5H7NO3	M+H	Pyroglutamic acid; Pyrroline hydroxycarboxylic acid; 1-Pyrroline-4-hydroxy-2-carboxylate	46966; 47543; 47871	HMDB0000267; HMDB0001369; HMDB0002234	3251; 284; 63483	; ;	C01879; C04281; C04282	18183; 27391; 16352	7405; 1059; 440282	98-79-3; 22573-88-2; 9054-77-7	OC(=O)[C@@H]1CCC(=O)N1; OC1CC(N=C1)C(O)=O; OC1CN=C(C1)C(O)=O	ODHCTXKNWHHXJC-VKHMYHEASA-N; WFOFKRKDDKGRIK-UHFFFAOYSA-N; AOMLMYXPXUTBQH-UHFFFAOYSA-N	Organic acids and derivatives; Organic acids and derivatives; Organoheterocyclic compounds	Carboxylic acids and derivatives; Carboxylic acids and derivatives; Pyrrolines	Amino acids, peptides, and analogues; Amino acids, peptides, and analogues; Unclassified	*	3	2159.43976378526	1731.38297280555	1940.64213261528	2077.19404811397
41	130.08611	130.086254601	1.1231034020815	C6H11NO2	M+H	Pipecolic acid; L-Pipecolic acid; N4-Acetylaminobutanal	46854; 47177; 48263	HMDB0000070; HMDB0000716; HMDB0004226	50; 63100; 58230	; ;	C00408; C00408; C05936	17964; 30913; 7386	849; 439227; 440850	535-75-1; 3105-95-1;	OC(=O)C1CCCCN1; OC(=O)[C@@H]1CCCCN1; CC(=O)NCCCC=O	HXEACLLIILLPRG-UHFFFAOYSA-N; HXEACLLIILLPRG-YFKPBYRVSA-N; DDSLGZOYEPKPSJ-UHFFFAOYSA-N	Organic acids and derivatives; Organic acids and derivatives; Organic oxygen compounds	Carboxylic acids and derivatives; Carboxylic acids and derivatives; Organooxygen compounds	Amino acids, peptides, and analogues; Amino acids, peptides, and analogues; Carbonyl compounds	*	3	12173.5595556135	10491.8819272939	10282.0625287204	10868.4495625111
42	130.12242	130.122640107	1.69457541761786	C7H15NO	M+H	4-Trimethylaminobutyraldehyde	201922	HMDB0246589	NA	NA	NA	NA	76121305	NA	CC(C)CC(C)(N)C=O	BGOGQAVQFXTRHE-UHFFFAOYSA-N	Organic nitrogen compounds	Organonitrogen compounds	Amines	NA	1	844.24358478252	543.721026893772	707.106737023921	729.329799499236
43	130.15880	130.159025613	1.73713845176373	C8H19N	M+H	Octylamine	209832	HMDB0255916	65641	NA	C01740	7728	8143	111-86-4	CCCCCCCCN	IOQPZZOEVPZRBK-UHFFFAOYSA-N	Organic nitrogen compounds	Organonitrogen compounds	Amines	*	1	27094.5108135492	21398.4475675987	27122.6994247889	24980.5680464679
44	131.03226	131.031749882	3.87184592089442	C4H8NO	M+2Na-H	morpholino	208954	HMDB0254896	NA	NA	NA	NA	5476374	NA	C1COCC[N]1	CPEONABTMRSIKA-UHFFFAOYSA-N	Organoheterocyclic compounds	Oxazinanes	Morpholines	NA	1	1375.54839914235	1172.73938805406	1488.63490098105	1082.00616533933
45	131.09430	131.09407963	1.69603333744318	C6H12NO2	M+H	2,2-Dimethyl-5-hydroxy-1-pyrrolidinyloxy	203033	HMDB0247851	NA	NA	NA	NA	3035043	NA	CC1(C)CCC(O)N1[O]	CZKWVFPVOOTCDG-UHFFFAOYSA-N	Organoheterocyclic compounds	Pyrrolidines	Unclassified	NA	1	2567.53303970885	2002.74886713403	2160.56991783493	2189.87447012298
46	131.11765	131.11788908	1.83563308593059	C6H14N2O	M+H	N-Acetylputrescine; N-Nitrosodipropylamine	47788; 209221	HMDB0002064; HMDB0255205	3252; 72997	;	C02714; C19279	17768;	122356; 12130	18233-70-0; 621-64-7	CC(=O)NCCCCN; CCCN(CCC)N=O	KLZGKIDSEJWEDW-UHFFFAOYSA-N; YLKFDHTUAUWZPQ-UHFFFAOYSA-N	Organic acids and derivatives; Organic nitrogen compounds	Carboximidic acids and derivatives; Organonitrogen compounds	Carboximidic acids; Organic nitroso compounds	*	2	5161.20435968245	4073.64602361319	4741.76832702232	4164.00324537006
47	131.12888	131.129122468	1.83043606949837	C5H14N4	M+H	Agmatine	47584	HMDB0001432	3523	NA	C00179	17431	199	306-60-5	NCCCCNC(N)=N	QYPPJABKJHAVHS-UHFFFAOYSA-N	Organic nitrogen compounds	Organonitrogen compounds	Guanidines	*	1	890.875788423298	988.764264789025	901.671429460923	872.120878114777
48	132.02072	132.020380479	2.56695051383001	C3H2FN3O2	M+H	2-Fluoro-1-nitroimidazole	206867	HMDB0252376	NA	NA	NA	NA	129651924	NA	[O-][N+](=O)N1C=CN=C1F	AJIUZGVELSOKAW-UHFFFAOYSA-N	Organohalogen compounds	Aryl halides	Aryl fluorides	NA	1	989.871768223444	665.585353973094	700.543260872508	973.316871606655
49	132.03082	132.031059737	1.81776962340717	C5H3N5O	M+H-H2O	6-Aminopurin-8-one	211602	HMDB0258004	NA	NA	NA	NA	22134339	NA	NC1=NC=NC2=NC(=O)N=C12	WFSSNYXARPONJV-UHFFFAOYSA-N	Organoheterocyclic compounds	Imidazopyrimidines	Purines and purine derivatives	NA	1	344.375515303074	320.059261239894	396.123667379138	253.353616214056
50	132.11293	132.113138053	1.59090053131403	C5H13N3O	M+H	N-Carbamoylputrescine	57688	HMDB0033458	6041	NA	C00436	17902	502	6851-51-0	NCCCCNC(N)=O	YANFYYGANIYHGI-UHFFFAOYSA-N	Organic acids and derivatives	Carboximidic acids and derivatives	Carboximidic acids	*	1	7.50983651800679	0.70353404580588	11.9441097747468	85.1738826866737
51	133.03430	133.034823888	3.96183506168061	C3H8N2O	M+2Na-H	Dimethylurea	54188	HMDB0029198	4228	NA	C16364	80472	7293	96-31-1	CNC(=O)NC	MGJKQDOBUOMPEZ-UHFFFAOYSA-N	Organic acids and derivatives	Organic carbonic acids and derivatives	Ureas	*	1	457.727414825443	499.298231950404	599.346226417419	503.624051591105
52	133.09689	133.097153638	1.96102614707922	C5H12N2O2	M+H	D-Ornithine; Ornithine	48082; 46935	HMDB0003374; HMDB0000214	6910; 45121	;	C00515; C00077	16176; 15729	71082; 6262	348-66-3; 3184-13-2	NCCC[C@@H](N)C(O)=O; NCCC[C@H](N)C(O)=O	AHLPHDHHMVZTML-SCSAIBSYSA-N; AHLPHDHHMVZTML-BYPYZUCNSA-N	Organic acids and derivatives; Organic acids and derivatives	Carboxylic acids and derivatives; Carboxylic acids and derivatives	Amino acids, peptides, and analogues; Amino acids, peptides, and analogues	*	2	815.182093402625	887.661331527925	631.046152185675	884.796304736057
53	134.07100	134.071273239	2.00234125352205	C7H7N3	M+H	2-Aminobenzimidazole	200458	HMDB0245008	68671	NA	C10901	27822	13624	934-32-7	N=C1NC2=CC=CC=C2N1	JWYUFVNJZUSCSM-UHFFFAOYSA-N	Organoheterocyclic compounds	Benzimidazoles	Unclassified	*	1	80.7888753598167	86.0767891441823	208.320653525361	187.401475002258
54	135.05617	135.055837856	2.49179970623037	C7H7N2O	M+	4-(Hydroxymethyl)benzenediazonium(1+)	56884	HMDB0032593	88549	NA	NA	NA	122997	78246-53-4	OCC1=CC=C(C=C1)[N+]#N	BTKRSPXVXZNYGV-UHFFFAOYSA-N	Benzenoids	Benzene and substituted derivatives	Benzyl alcohols	NA	1	27.9955092893936	25.8353009883557	103.784037913219	22.931740779151
55	135.06362	135.064114274	3.67488235024713	C2H4N2	2M+Na	Aminoacetonitrile; Diazoethane; 2,3-Diazabutadiene	203419; 205803; 200818	HMDB0248309; HMDB0251152; HMDB0245387	; 404156;	; ;	; ;	; 87492;	10901; 70695; 136329	; ;	NCC#N; CC=[N+]=[N-]; C=NN=C	DFNYGALUNNFWKJ-UHFFFAOYSA-N; WLXALCKAKGDNAT-UHFFFAOYSA-N; NBHLEUNJGNIKRR-UHFFFAOYSA-N	Organic nitrogen compounds; Organic 1,3-dipolar compounds; Organic nitrogen compounds	Organonitrogen compounds; Propargyl-type 1,3-dipolar organic compounds; Organonitrogen compounds	Organic cyanides; Diazo compounds; Unclassified	NA	3	135.19745171118	102.680967773196	159.522265729982	145.551617791023
56	137.01144	137.011170824	1.94959562949981	C4H6N2O	M+K	4-Hydroxymethylpyrazole	82631	HMDB0060768	460720	NA	NA	NA	3015210	25222-43-9	OCC1=CNN=C1	JRMKJOOJKCAEJK-UHFFFAOYSA-N	Organoheterocyclic compounds	Azoles	Pyrazoles	NA	1	1577.4688064242	1558.94892460956	1720.57356140574	1413.14452312963
57	139.03876	139.038970053	1.48041587997344	C7H6O3	M+H	4-Hydroxybenzoic acid; Salicylic acid; 3-Hydroxybenzoic acid	47065; 47701; 47947	HMDB0000500; HMDB0001895; HMDB0002466	3263; 616; 3262	; ;	C00156; C00805; C00587	30763; 16914; 30764	135; 338; 7420	99-96-7; 69-72-7; 99-06-9	OC(=O)C1=CC=C(O)C=C1; OC(=O)C1=C(O)C=CC=C1; OC(=O)C1=CC(O)=CC=C1	FJKROLUGYXJWQN-UHFFFAOYSA-N; YGSDEFSMJLZEOE-UHFFFAOYSA-N; IJFXRHURBJZNAO-UHFFFAOYSA-N	Benzenoids; Benzenoids; Benzenoids	Benzene and substituted derivatives; Benzene and substituted derivatives; Benzene and substituted derivatives	Benzoic acids and derivatives; Benzoic acids and derivatives; Benzoic acids and derivatives	*	3	77.8431630523726	29.9459966495762	100.815933339439	79.1096347453252
58	139.05055	139.050203446	2.46950666448377	C6H6N2O2	M+H	Urocanic acid; 4-Nitroaniline	46985; 201863	HMDB0000301; HMDB0246529	298; 65716	;	C00785; C02126	30817; 17064	736715; 7475	3465-72-3; 100-01-6	OC(=O)\C=C\C1=CNC=N1; NC1=CC=C(C=C1)N(=O)=O	LOIYMIARKYCTBW-OWOJBTEDSA-N; TYMLOMAKGOJONV-UHFFFAOYSA-N	Organoheterocyclic compounds; Benzenoids	Azoles; Benzene and substituted derivatives	Imidazoles; Nitrobenzenes	*	2	538.464166324098	445.517156678832	577.344556579839	553.720966195162
59	139.05796	139.058185696	1.60562230686761	C8H12OS	M+H-H2O	2-[(Isopropylthio)methyl]furan	59970	HMDB0036181	91330	NA	NA	NA	61282	1883-78-9	CC(C)SCC1=CC=CO1	WCHRNAKORAINOJ-UHFFFAOYSA-N	Organoheterocyclic compounds	Heteroaromatic compounds	Unclassified	NA	1	7564.78117902477	6302.04436485557	5258.96569231905	7311.58384025643
60	141.03034	141.030056681	2.04326852022168	C5H6N2O4	M+H-H2O	Ibotenic acid; L-Dihydroorotic acid; 4,5-Dihydroorotic acid	207680; 48072; 47074	HMDB0253330; HMDB0003349; HMDB0000528	68420; 64749; 320	; ;	C10600; C00337; C00337	; 17025; 30865	1233; 439216; 648	2552-55-8; 5988-19-2; 155-54-4	NC(C(O)=O)C1=CC(O)=NO1; OC(=O)[C@@H]1CC(=O)NC(=O)N1; OC(=O)C1CC(=O)NC(=O)N1	IRJCBFDCFXCWGO-UHFFFAOYSA-N; UFIVEPVSAGBUSI-REOHCLBHSA-N; UFIVEPVSAGBUSI-UHFFFAOYSA-N	Organic acids and derivatives; Organic acids and derivatives; Organic acids and derivatives	Carboxylic acids and derivatives; Carboxylic acids and derivatives; Carboxylic acids and derivatives	Amino acids, peptides, and analogues; Amino acids, peptides, and analogues; Amino acids, peptides, and analogues	*	3	365.569780121135	239.985491938828	268.858429229403	417.951452029502
61	142.07280	142.072886419	0.631322706182963	C7H13	M+2Na-H	Cycloheptyl	205395	HMDB0250647	NA	NA	NA	NA	53627446	NA	[CH]1CCCCCC1	HXCKCCRKGXHOBK-UHFFFAOYSA-N	Hydrocarbons	Saturated hydrocarbons	Unclassified	NA	1	244.787673450927	223.995216367741	387.503394217481	259.666551563523
62	143.04977	143.050103696	2.35709366210538	C5H12OS	M+Na	3-Mercapto-2-methyl-1-butanol; 3-Mercapto-3-methyl-1-butanol; xi-2-Mercapto-3-methyl-1-butanol	56727; 59940; 63033	HMDB0032373; HMDB0036149; HMDB0039781	88400; 91304; 94330	; ;	; ;	; 156142;	22327742; 520682; 14249191	227456-33-9; 34300-94-2;	CCC(C)C(O)S; CC(C)(S)CCO; CC(C)C(S)CO	MRVKDGZLSALAIU-UHFFFAOYSA-N; GBCGIJAYTBMFHI-UHFFFAOYSA-N; QBYYSQQYPUMFOX-UHFFFAOYSA-N	Organosulfur compounds; Organosulfur compounds; Organosulfur compounds	Thiols; Thiols; Thiols	Alkylthiols; Alkylthiols; Alkylthiols	NA	3	721.579053647205	557.426064281468	627.980756845445	578.381650531501
63	144.05782	144.057865628	0.3004563286947	C6H12NO2P	M+H-H2O	(1,2,5,6-Tetrahydropyridine-4-yl)methylphosphinic acid	199181	HMDB0243559	NA	NA	NA	NA	5520	NA	CP([O-])(=O)C1=CC[NH2+]CC1	MFUKVPOVVKKLRQ-UHFFFAOYSA-N	Organoheterocyclic compounds	Pyridines and derivatives	Hydropyridines	NA	1	591.96745938256	585.202061865301	582.827171774738	694.269291612774
64	144.10158	144.101904665	2.22682237292611	C7H13NO2	M+H	Proline betaine	48322	HMDB0004827	7089	NA	C10172	35280	115244	471-87-4	C[N+]1(C)CCC[C@H]1C([O-])=O	CMUNUTVVOOHQPW-LURJTMIESA-N	Organic acids and derivatives	Carboxylic acids and derivatives	Amino acids, peptides, and analogues	*	1	1650.8341053182	1189.92873477157	1292.32279628768	1508.35017932495
65	144.13798	144.138290171	2.14732890077648	C8H17NO	M+H	Octanamide; VALNOCTAMIDE; Valpromide	209821; 212999; 213002	HMDB0255903; HMDB0259753; HMDB0259756	340340; ;	; ;	; ;	142682; ; 74562	69414; ;	; ;	CCCCCCCC(N)=O; CCC(C)C(CC)C(N)=O; CCCC(CCC)C(N)=O	LTHCSWBWNVGEFE-UHFFFAOYSA-N; QRCJOCOSPZMDJY-UHFFFAOYSA-N; OMOMUFTZPTXCHP-UHFFFAOYSA-N	Lipids and lipid-like molecules; Lipids and lipid-like molecules; Organic acids and derivatives	Fatty Acyls; Fatty Acyls; Carboximidic acids and derivatives	Fatty amides; Fatty amides; Carboximidic acids	NA	3	654.965493800959	421.39346052933	506.078708861364	594.310482293916
66	145.02585	145.026549397	4.78932934093507	C7H5F3O	M+H-H2O	para-Trifluoromethylphenol	52558	HMDB0014023	85334	NA	NA	42578	67874	NA	OC1=CC=C(C=C1)C(F)(F)F	BAYGVMXZJBFEMB-UHFFFAOYSA-N	Benzenoids	Benzene and substituted derivatives	Trifluoromethylbenzenes	NA	1	1199.49626791756	973.295730904228	1080.27961029542	1016.64659952912
67	145.05997	145.059976006	0.0617049693229133	C6H12O	M+2Na-H	3-Hexen-1-ol; Hexanal; Methyl isobutyl ketone	6039; 6574; 9859	HMDB0030003; HMDB0005994; HMDB0002939	75282; 36627; 58138	LMFA05000059; LMFA06000109; LMFA12000033	C08492; C02373; C19263	28857; 88528; 142806	5281167; 6184; 7909	928-96-1; 66-25-1; 108-10-1	OCC/C=C\CC; CCCCCC([H])=O; CC(=O)CC(C)C	UFLHIIWVXFIJGU-ARJAWSKDSA-N; JARKCYVAAOWBJS-UHFFFAOYSA-N; NTIZESTWPVYFNL-UHFFFAOYSA-N	Lipids and lipid-like molecules; Organic oxygen compounds; Organic oxygen compounds	Fatty Acyls; Organooxygen compounds; Organooxygen compounds	Fatty alcohols; Carbonyl compounds; Carbonyl compounds	*	3	218.42957313768	201.814354450742	240.380513496025	227.743331841431
68	146.00666	146.006859642	1.34344949927804	C3H9NS2	M+Na	2-Aminopropane-1,3-dithiol	201116	HMDB0245717	NA	NA	NA	NA	22913969	NA	NC(CS)CS	DJQYYYCQOZMCRC-UHFFFAOYSA-N	Organosulfur compounds	Thiols	Alkylthiols	NA	1	1300.99983004801	920.7642426466	1383.3882004617	601.536674663372
69	146.11716	146.117554729	2.68544129325115	C7H15NO2	M+H	4-Trimethylammoniobutanoic acid	47422	HMDB0001161	NA	NA	C01181	16244	725	407-64-7	C[N+](C)(C)CCCC([O-])=O	JHPNVNIEXXLNTR-UHFFFAOYSA-N	Lipids and lipid-like molecules	Fatty Acyls	Fatty acids and conjugates	*	1	194.32858234882	117.62944204835	305.843412979111	259.950874876743
70	146.16486	146.165173623	2.13244153160275	C7H19N3	M+H	Spermidine	47476	HMDB0001257	254	NA	C00315	16610	1102	124-20-9	NCCCCNCCCN	ATHGHQPFGPMSJY-UHFFFAOYSA-N	Organic nitrogen compounds	Organonitrogen compounds	Amines	*	1	22698.693303622	21548.5982347926	25835.1691272889	23518.5710667309
71	146.99597	146.995581	2.67842596606843	C4H3ClN2O2	M+H	5-Chlorouracil	202094	HMDB0246772	NA	NA	NA	60762	NA	NA	ClC1=CNC(=O)NC1=O	ZFTBZKVVGZNMJR-UHFFFAOYSA-N	Organoheterocyclic compounds	Diazines	Pyrimidines and pyrimidine derivatives	NA	1	105.092875632456	81.4682068007029	220.359867962308	101.421980177533
72	147.03048	147.030256386	1.54006663587726	C6H12OS2	M+H-H2O	S-2-Propenyl 1-propanesulfinothioate; R-1-Propenyl 1-propanesulfinothioate; R-Propyl 1-propenesulfinothioate	57013; 57020; 57021	HMDB0032741; HMDB0032748; HMDB0032749	88668; 88675; 88676	; ;	; ;	; ;	20209224; 14412548; 131751295	136516-42-2; 119052-98-1; 143063-27-8	CCCS(=O)SCC=C; CCCS(=O)S\C=C/C; CCCSS(=O)\C=C/C	HGCYYFWMWRCDLT-UHFFFAOYSA-N; XLVMWOFYTFNDKM-HYXAFXHYSA-N; PQPRIQKDDOEUMO-XQRVVYSFSA-N	Organic acids and derivatives; Organic acids and derivatives; Organic acids and derivatives	Thiosulfinic acid esters; Thiosulfinic acid esters; Thiosulfinic acid esters	Unclassified; Unclassified; Unclassified	NA	3	865.49826805608	628.643564051963	829.560549780108	753.240691629693
73	147.07609	147.076418196	2.24483966574838	C5H10N2O3	M+H	L-Glutamine	47136	HMDB0000641	18	NA	C00064	18050	5961	56-85-9	N[C@@H](CCC(N)=O)C(O)=O	ZDXPYRJPNDTMRX-VKHMYHEASA-N	Organic acids and derivatives	Carboxylic acids and derivatives	Amino acids, peptides, and analogues	*	1	3464.51950089163	3012.97575887799	3178.55904300616	3328.7584115917
74	148.04701	148.046515041	3.32803595766342	C2H5N5O3	M+H	1-Methyl-2-nitro-1-nitrosoguanidine	199459	HMDB0243924	70187	NA	C14592	21759	135436526	70-25-7	CN(N=O)C(N)=N[N+]([O-])=O	VZUNGTLZRAYYDE-UHFFFAOYSA-N	Organic nitrogen compounds	Organonitrogen compounds	Guanidines	*	1	755.355469779327	523.949288055526	507.599896207103	552.985850427252
75	148.11179	148.112075421	1.93313547377131	C10H13N	M+H	(S)-Actinidine	55165	HMDB0030346	NA	NA	C09910	2443	3530562	524-03-8	CC1CCC2=C(C)C=NC=C12	ZHQQRIUYLMXDPP-UHFFFAOYSA-N	Organoheterocyclic compounds	Pyridines and derivatives	Methylpyridines	*	1	227.871173228553	216.218031745652	377.29085280291	362.910490420643
76	149.05511	149.055682754	3.84377154437585	C4H8N2O4	M+H	Hydroxylated lecithin	56703	HMDB0032332	65909	NA	C03124	52794	44237312	8029-76-3	N[C@@H](CC(=O)NO)C(O)=O	ZBYVTTSIVDYQSO-REOHCLBHSA-N	Organic acids and derivatives	Carboxylic acids and derivatives	Amino acids, peptides, and analogues	*	1	456.79772846403	376.276761340788	504.258063495364	395.708641017251
77	149.13227	149.132476512	1.41091751785192	C11H16	M+H	Pentylbenzene; 1-Methyl-4-(1-methylpropyl)-benzene; 2,4-Dimethyl-1-(1-methylethyl)-benzene	81870; 83333; 83334	HMDB0059834; HMDB0061809; HMDB0061810	; ;	; ;	; ;	; 88583;	10864; 519195; 20832	; ;	CCCCCC1=CC=CC=C1; CCC(C)C1=CC=C(C)C=C1; CC(C)C1=C(C)C=C(C)C=C1	PWATWSYOIIXYMA-UHFFFAOYSA-N; LWCFXYMSEGQWNB-UHFFFAOYSA-N; AADQFNAACHHRLT-UHFFFAOYSA-N	Benzenoids; Lipids and lipid-like molecules; Lipids and lipid-like molecules	Benzene and substituted derivatives; Prenol lipids; Prenol lipids	Unclassified; Monoterpenoids; Monoterpenoids	NA	3	333.041500069934	275.975718671218	537.912306624256	427.152647471451
78	150.03554	150.034787983	4.99343945901728	C6H9NS	M+Na	2-Ethyl-4-methylthiazole; 4-Ethyl-2-methylthiazole; 5-Ethyl-4-methylthiazole	54627; 54628; 54629	HMDB0029730; HMDB0029731; HMDB0029732	86451; 86452; 86453	; ;	; ;	; ;	27440; 520568; 40380	15679-12-6; 32272-48-3; 31883-01-9	CCC1=NC(C)=CS1; CCC1=CSC(C)=N1; CCC1=C(C)N=CS1	VGRVKVGGUPOCMT-UHFFFAOYSA-N; JEEOZKGYSUUAAU-UHFFFAOYSA-N; XPQULTFBJPGINB-UHFFFAOYSA-N	Organoheterocyclic compounds; Organoheterocyclic compounds; Organoheterocyclic compounds	Azoles; Azoles; Azoles	Thiazoles; Thiazoles; Thiazoles	NA	3	307.589863844143	130.393390673454	198.797427078085	117.268010308365
79	150.07704	150.077421249	2.53312311333521	C6H7N5	M+H	6-Methyladenine; 1-Methyladenine; 3-Methyladenine	47808; 51406; 51407	HMDB0002099; HMDB0011599; HMDB0011600	58095; ;	; ;	C08434; C02216; C00913	28871; 18083; 38635	67955; 78821; 1673	443-72-1; 5142-22-3; 5142-23-4	CNC1=NC=NC2=C1NC=N2; CN1C=NC2=NC=NC2=C1N; CN1C=NC(N)=C2N=CN=C12	CKOMXBHMKXXTNW-UHFFFAOYSA-N; HPZMWTNATZPBIH-UHFFFAOYSA-N; FSASIHFSFGAIJM-UHFFFAOYSA-N	Organoheterocyclic compounds; Organoheterocyclic compounds; Organoheterocyclic compounds	Imidazopyrimidines; Imidazopyrimidines; Imidazopyrimidines	Purines and purine derivatives; Purines and purine derivatives; Purines and purine derivatives	*	3	1614.25813119834	1144.76328966518	1303.86046577577	1324.38650268638
80	151.03859	151.038970058	2.54155222845227	C8H6O3	M+H	Phenylglyoxylic acid; 3,4-Methylenedioxybenzaldehyde	47660; 56902	HMDB0001587; HMDB0032612	58059; 68600	;	C02137; C10812	18280; 8240	11915; 8438	611-73-4; 120-57-0	OC(=O)C(=O)C1=CC=CC=C1; [H]C(=O)C1=CC2=C(OCO2)C=C1	FAQJJMHZNSSFSM-UHFFFAOYSA-N; SATCULPHIDQDRE-UHFFFAOYSA-N	Benzenoids; Organoheterocyclic compounds	Benzene and substituted derivatives; Benzodioxoles	Benzoyl derivatives; Unclassified	*	2	871.664603487965	672.108541539623	897.574452521692	711.933182685635
81	152.07023	152.070604537	2.4636489879402	C8H9NO2	M+H	Acetaminophen; Dopamine quinone; Leukoaminochrome	47680; 51917; 52128	HMDB0001859; HMDB0012219; HMDB0012992	6353; 64470; 64468	; ;	C06804; C17755; C17756	46195; 74684; 74683	1983; 162602; 147311	103-90-2; 50673-96-6; 29539-03-5	CC(=O)NC1=CC=C(O)C=C1; NCCC1=CC(=O)C(=O)C=C1; OC1=C(O)C=C2NCCC2=C1	RZVAJINKPMORJF-UHFFFAOYSA-N; PQPXZWUZIOASKS-UHFFFAOYSA-N; VGSVNUGKHOVSPK-UHFFFAOYSA-N	Benzenoids; Organic oxygen compounds; Organoheterocyclic compounds	Phenols; Organooxygen compounds; Indoles and derivatives	1-hydroxy-2-unsubstituted benzenoids; Carbonyl compounds; Indolines	*	3	1828.55713218712	1601.06854557678	2063.23877744992	1806.54375276806
82	152.98900	152.988326892	4.41893680237485	C4H6N2S	M+K	Methimazole	53051	HMDB0014901	1187	NA	C07190	50673	1349907	60-56-0	CN1C=CNC1=S	PMRYVIKBURPHAH-UHFFFAOYSA-N	Organoheterocyclic compounds	Azolines	Imidazolines	*	1	226.048058212964	194.945084233651	407.721175661077	181.269464711619
83	154.15881	154.159025616	1.40660670602548	C10H19N	M+H	Decanenitrile	205601	HMDB0250917	NA	NA	NA	NA	74791	NA	CCCCCCCCCC#N	HBZDPWBWBJMYRY-UHFFFAOYSA-N	Organic nitrogen compounds	Organonitrogen compounds	Organic cyanides	NA	1	114.824951632444	119.939011832211	214.650794407445	167.215698737125
84	155.02191	155.02173551	1.11568552923603	C4H8N2O2	M+K	N,N'-Diacetylhydrazine	82390	HMDB0060496	851	NA	C16622	NA	72884	3148-73-0	CC(O)=NN=C(C)O	ZLHNYIHIHQEHJQ-UHFFFAOYSA-N	Organic nitrogen compounds	Organonitrogen compounds	Hydrazines and derivatives	*	1	281.400992370351	225.109778714103	401.840300387315	150.491645239134
85	155.03748	155.0376406	1.02008396991535	C7H9ClN2O	M+H-H2O	4-Chloro-1-methyl-2H-pyridine-3-carboxamide	211279	HMDB0257618	NA	NA	NA	NA	17944987	NA	CN1CC(C(N)=O)=C(Cl)C=C1	ISTCJLKWJCFQCG-UHFFFAOYSA-N	Organoheterocyclic compounds	Pyridines and derivatives	Pyridinecarboxylic acids and derivatives	NA	1	423.176145649788	391.446287484135	674.431266453837	312.5727078127
86	156.04182	156.041981851	1.02729583501848	C8H7NO	M+Na	Indoxyl; 4-Hydroxybenzeneacetonitrile; (±)-2-Hydroxy-2-phenylacetonitrile	48231; 54652; 58657	HMDB0004094; HMDB0029757; HMDB0034666	7014; 34513; 63621	; ;	C05658; C03766; C00561	17840; 16667; 16910	50591; 26548; 10758	480-93-3; 14191-95-8; 613-88-7	OC1=CNC2=CC=CC=C12; OC1=CC=C(CC#N)C=C1; OC(C#N)C1=CC=CC=C1	PCKPVGOLPKLUHR-UHFFFAOYSA-N; AYKYOOPFBCOXSL-UHFFFAOYSA-N; NNICRUQPODTGRU-UHFFFAOYSA-N	Organoheterocyclic compounds; Benzenoids; Benzenoids	Indoles and derivatives; Benzene and substituted derivatives; Benzene and substituted derivatives	Hydroxyindoles; Benzyl cyanides; Unclassified	*	3	20426.4379457461	17706.6215076895	19511.1521411292	19086.7319564914
87	156.06876	156.069099016	2.19656580162056	C6H12N3OP	M+H-H2O	Triethylenephosphoramide	212266	HMDB0258822	73220	NA	C19543	NA	11016	545-55-1	O=P(N1CC1)(N1CC1)N1CC1	FYAMXEPQQLNQDM-UHFFFAOYSA-N	Organic acids and derivatives	Organic phosphoric acids and derivatives	Organic phosphoramides	*	1	896.595809818998	1118.01643651141	883.406336881181	1011.76478743544
88	156.08406	156.084146111	0.52045794511159	C8H13NS	M+H	7-Isothiocyanato-1-heptene; 2-Pentylthiazole; 4-Butyl-5-methylthiazole	61821; 63268; 63296	HMDB0038434; HMDB0040035; HMDB0040063	93125; 94576; 94604	; ;	; ;	; ;	11571834; 22150015; 93596	49776-82-1; 37645-62-8; 57246-60-3	C=CCCCCCN=C=S; CCCCCC1=NC=CS1; CCCCC1=C(C)SC=N1	WZXOJFDWZWNRLN-UHFFFAOYSA-N; QFYWDJHDOCZKRF-UHFFFAOYSA-N; FOBITDGBIATDTQ-UHFFFAOYSA-N	Organosulfur compounds; Organoheterocyclic compounds; Organoheterocyclic compounds	Isothiocyanates; Azoles; Azoles	Unclassified; Thiazoles; Thiazoles	NA	3	792.841475740258	911.62865793407	670.803101869791	774.607037692939
89	156.10164	156.101904665	1.67273807040928	C8H13NO2	M+H	Arecoline	55172	HMDB0030353	43570	NA	C10129	2814	2230	63-75-2	COC(=O)C1=CCCN(C)C1	HJJPJSXJAXAIPN-UHFFFAOYSA-N	Alkaloids and derivatives	Unclassified	Unclassified	*	1	191.123785611818	154.578764834518	291.91780950912	269.262622955694
90	156.14938	156.149523559	0.923802704304673	C8H17N3	M+H	1-Ethyl-3-(dimethyl-aminopropyl)-carbodiimide; 1-Ethyl-3-(3-dimethylaminopropyl)carbodiimide	211707; 200289	HMDB0258121; HMDB0244825	; 24064	;	;	;	53787393; 15908	; 25952-53-8	CCN=C=NCCC(C)(C)N; CCN=C=NCCCN(C)C	DZMACVLKIPJSDJ-UHFFFAOYSA-N; LMDZBCPBFSXMTL-UHFFFAOYSA-N	Organic nitrogen compounds; Organic nitrogen compounds	Organonitrogen compounds; Organonitrogen compounds	Carbodiimides; Amines	NA	2	47.85301985423	48.3954697202792	125.230261011167	127.718635235937
91	158.02415	158.024617227	2.93289577913215	C4H9NO2S	M+Na	Homocysteine	47195	HMDB0000742	3256	NA	C00155	17588	91552	6027-13-0	N[C@@H](CCS)C(O)=O	FFFHZYDWPBMWHY-VKHMYHEASA-N	Organic acids and derivatives	Carboxylic acids and derivatives	Amino acids, peptides, and analogues	*	1	664.826323456841	380.443489752498	559.254693928448	414.51613661178
92	160.02732	160.027155237	1.05633860554414	C6H7N3	M+K	(1E)-1-Phenyltriaz-1-ene; Pyridin-4-ylmethyldiazene	198776; 211332	HMDB0242314; HMDB0257681	;	;	;	;	18388301; 54252693	;	NN=NC1=CC=CC=C1; N=NCC1=CC=NC=C1	FMTRXPVVZQQIKN-UHFFFAOYSA-N; QXWSHDPBHDZORM-UHFFFAOYSA-N	Benzenoids; Organoheterocyclic compounds	Benzene and substituted derivatives; Pyridines and derivatives	Unclassified; Unclassified	NA	2	1526.41876953823	1488.96622774407	1762.13673763127	1471.72566978082
93	160.04462	160.044537067	0.527412898666268	C6H13NOP2	M+H-H2O	Polyvidone	58012	HMDB0033843	NA	NA	NA	NA	131751496	9003-39-8	PCC(P)N1CCCC1=O	LQIAZOCLNBBZQK-UHFFFAOYSA-N	Organoheterocyclic compounds	Pyrrolidines	N-alkylpyrrolidines	NA	1	279.833199256328	169.920551446369	277.053874165015	267.683063306221
94	160.07521	160.075689914	2.99822676994924	C10H9NO	M+H	N-Hydroxy-1-aminonaphthalene; Indoleacetaldehyde	83623; 47442	HMDB0062503; HMDB0001190	70323; 6068	;	C14789; C00637	34871; 18086	11828; 800	607-30-7; 2591-98-2	ONC1=CC=CC2=CC=CC=C12; O=CCC1=CNC2=C1C=CC=C2	CWFINLADSFPMHF-UHFFFAOYSA-N; WHOOUMGHGSPMGR-UHFFFAOYSA-N	Benzenoids; Organoheterocyclic compounds	Naphthalenes; Indoles and derivatives	Unclassified; Indoles	*	2	797.145219417823	550.64877935578	740.268711170247	596.497757183119
95	160.10762	160.108052675	2.67865269270888	C6H13N3O2	M+H	delta-Guanidinovaleric acid	205655	HMDB0250978	69638	NA	C13688	NA	160464	462-93-1	NC(=N)NCCCCC(O)=O	UKUBCVAQGIZRHL-UHFFFAOYSA-N	Lipids and lipid-like molecules	Fatty Acyls	Fatty acids and conjugates	*	1	243.471444913193	150.15234492811	143.797381279617	170.879370925341
96	162.07568	162.076083845	2.5100124095175	C6H11NO4	M+H	2-Aminoadipic acid; Aminoadipic acid; Acetylhomoserine	2908; 47068; 54381	HMDB0302754; HMDB0000510; HMDB0029423	324; 3271; 3282	LMFA01170098; ;	C00956; C00956; C01077	37024; 37023; 7671	469; 92136; 528	542-32-5; 1118-90-7; 7540-67-2	C(=O)(O)C(N)CCCC(=O)O; N[C@@H](CCCC(O)=O)C(O)=O; CC(=O)OCCC(N)C(O)=O	OYIFNHCXNCRBQI-UHFFFAOYSA-N; OYIFNHCXNCRBQI-BYPYZUCNSA-N; FCXZBWSIAGGPCB-UHFFFAOYSA-N	Organic acids and derivatives; Organic acids and derivatives; Organic acids and derivatives	Carboxylic acids and derivatives; Carboxylic acids and derivatives; Carboxylic acids and derivatives	Amino acids, peptides, and analogues; Amino acids, peptides, and analogues; Amino acids, peptides, and analogues	*	3	227.542191739446	112.226134559123	142.430541864679	131.566673585106
97	162.11205	162.112469347	2.56465115305609	C7H15NO3	M+H	beta-Hydroxy-gamma-trimethylaminobutyric acid; N-(2-Hydroxyethyl)valine	200433; 209030	HMDB0244982; HMDB0254990	;	;	;	;	5148875; 107912	;	CC(C)(C)C(O)C(N)C(O)=O; CC(C)C(NCCO)C(O)=O	DREONSBNBZFXLW-UHFFFAOYSA-N; AJNYQRXDVGKEIT-UHFFFAOYSA-N	Organic acids and derivatives; Organic acids and derivatives	Carboxylic acids and derivatives; Carboxylic acids and derivatives	Amino acids, peptides, and analogues; Amino acids, peptides, and analogues	NA	2	1777.69719542689	1149.76496036476	1306.92266622529	1450.3572181798
98	163.14783	163.148126576	1.8243394508684	C12H18	M+H	Pregeijerene; 1,3-Diisopropylbenzene; Hexylbenzene	60434; 52454; 83339	HMDB0036759; HMDB0013806; HMDB0061815	91785; 85265; 342591	; ;	; ;	; ;	21160126; 7450; 14109	; 99-62-7;	C\C1=C\CC\C(C)=C/C=C\CC1; [H]C1=C([H])C(=C([H])C(=C1[H])C([H])(C([H])([H])[H])C([H])([H])[H])C([H])(C([H])([H])[H])C([H])([H])[H]; CCCCCCC1=CC=CC=C1	ACTKFDMFHYIKRY-MBDGBGPPSA-N; UNEATYXSUBPPKP-UHFFFAOYSA-N; LTEQMZWBSYACLV-UHFFFAOYSA-N	Hydrocarbons; Benzenoids; Benzenoids	Unsaturated hydrocarbons; Benzene and substituted derivatives; Benzene and substituted derivatives	Branched unsaturated hydrocarbons; Cumenes; Unclassified	NA	3	189.164693843685	170.717382999789	353.219482231054	245.518610400944
99	165.00634	165.00689506	3.37502559424353	C3H8N2OS	M+2Na-H	Noxytiolin	209699	HMDB0255760	434501	NA	NA	NA	519136	NA	CNC(=S)NCO	JLMHZVYLAQPMOZ-UHFFFAOYSA-N	Organosulfur compounds	Thioureas	Unclassified	NA	1	1010.02613817944	1107.42836129562	1634.90835481741	1087.35502518952
100	165.02162	165.0214019	1.34053856968575	C8H5ClN2	M+H	2-Chloroquinoxaline	200526	HMDB0245081	NA	NA	NA	NA	238938	NA	ClC1=NC2=CC=CC=C2N=C1	BYHVGQHIAFURIL-UHFFFAOYSA-N	Organoheterocyclic compounds	Diazanaphthalenes	Benzodiazines	NA	1	662.050162854414	588.291269205608	975.051731162636	622.542838141985
101	165.07684	165.076617892	1.35569971190427	C7H16S2	M+H	Butyl isopropyl disulfide; 1-(Methylthio)-1-hexanethiol; Butyl propyl disulfide	57312; 63035; 57313	HMDB0033050; HMDB0039783; HMDB0033051	88942; 94332; 88943	; ;	; ;	; 173728;	525403; 131752726; 522458	72437-53-7; 53897-65-7; 72437-64-0	CCCCSSC(C)C; CCCCCC(S)SC; CCCCSSCCC	HODYAASMHKKQBS-UHFFFAOYSA-N; RVLJKGCMYBJOLZ-UHFFFAOYSA-N; VITWKRWSBFUVDT-UHFFFAOYSA-N	Organosulfur compounds; Organic oxygen compounds; Organosulfur compounds	Organic disulfides; Organooxygen compounds; Organic disulfides	Dialkyldisulfides; Ethers; Dialkyldisulfides	NA	3	485.595496365838	227.733611969923	312.730816622218	379.699964238244
102	166.95040	166.950618259	1.27811166882185	CH5O5P	M+K	Phosphoric acid hydroxymethyl ester	211280	HMDB0257619	NA	NA	NA	NA	19914290	NA	OCOP(O)(O)=O	VFNOXQPPJXXRNB-UHFFFAOYSA-N	Organic acids and derivatives	Organic phosphoric acids and derivatives	Phosphate esters	NA	1	2169.61090451196	1576.24890900225	2065.0994372435	1714.11009753315
103	167.02207	167.021735506	2.00729618966877	C5H8N2O2	M+K	Dihydrothymine; 5,6-dihydrothymine	46860; 257032	HMDB0000079; HMDB0304210	;	;	C00906; C00906	; 27468	676414;	19140-80-8;	C[C@H]1CNC(=O)NC1=O; CC1CNC(=O)NC1=O	NBAKTGXDIBVZOO-VKHMYHEASA-N; NBAKTGXDIBVZOO-UHFFFAOYSA-N	Organoheterocyclic compounds; Organoheterocyclic compounds	Diazines; Diazines	Pyrimidines and pyrimidine derivatives; Pyrimidines and pyrimidine derivatives	*	2	374.024988034157	330.074970610689	434.239623127714	356.866902225348
104	167.03372	167.03388468	0.956511645636791	C8H6O4	M+H	Terephthalic acid; Phthalic acid	47939; 47810	HMDB0002428; HMDB0002107	6676; 268522	;	C06337; C01606	15702; 29069	7489; 1017	100-21-0; 88-99-3	OC(=O)C1=CC=C(C=C1)C(O)=O; OC(=O)C1=CC=CC=C1C(O)=O	KKEYFWRCBNTPAC-UHFFFAOYSA-N; XNGIFLGASWRNHJ-UHFFFAOYSA-N	Benzenoids; Benzenoids	Benzene and substituted derivatives; Benzene and substituted derivatives	Benzoic acids and derivatives; Benzoic acids and derivatives	*	2	280.125844980302	207.295601281929	288.790832601047	323.65143640291
105	170.06571	170.066458366	4.38808717077345	C6H11N3	M+2Na-H	2-Methylhistamine; 4-Methylhistamine; 1-Methylhistamine	200669; 201846; 47286	HMDB0245231; HMDB0246510; HMDB0000898	71950; 71951; 5854	; ;	C17928; C17929; C05127	74761; 74760; 29009	91613; 37463; 3614	34392-54-6; 36507-31-0; 501-75-7	CC1=NC=C(CCN)N1; CC1=C(CCN)N=CN1; CN1C=NC(CCN)=C1	XDKYTXBAVJELDQ-UHFFFAOYSA-N; UGYXPZQILZRKJJ-UHFFFAOYSA-N; FHQDWPCFSJMNCT-UHFFFAOYSA-N	Organic nitrogen compounds; Organic nitrogen compounds; Organic nitrogen compounds	Organonitrogen compounds; Organonitrogen compounds; Organonitrogen compounds	Amines; Amines; Amines	*	3	190.621610773907	183.997508614702	261.758359519106	234.681430812414
106	170.08080	170.081169223	2.15385311291786	C8H11NO3	M+H	Norepinephrine; Pyridoxine	46937; 46950	HMDB0000216; HMDB0000239	5226;	;	C00547; C00314	18357; 16709	439260; 1054	51-41-2; 65-23-6	NC[C@H](O)C1=CC(O)=C(O)C=C1; CC1=C(O)C(CO)=C(CO)C=N1	SFLSHLFXELFNJZ-QMMMGPOBSA-N; LXNHXLLTXMVWPM-UHFFFAOYSA-N	Benzenoids; Organoheterocyclic compounds	Phenols; Pyridines and derivatives	Benzenediols; Pyridoxines	*	2	1302.06527394038	842.031095584529	929.845526951953	911.724594846795
107	170.09206	170.092402611	2.02640682876564	C7H11N3O2	M+H	3-Methylhistidine; 1-Methylhistidine	47053; 46823	HMDB0000479; HMDB0000001	3293; 3741	;	C01152; C01152	27596; 50599	64969; 92105	368-16-1; 332-80-9	[H][C@](N)(CC1=CN=CN1C)C(O)=O; CN1C=NC(C[C@H](N)C(O)=O)=C1	JDHILDINMRGULE-LURJTMIESA-N; BRMWTNUJHUMWMS-LURJTMIESA-N	Organic acids and derivatives; Organic acids and derivatives	Carboxylic acids and derivatives; Carboxylic acids and derivatives	Amino acids, peptides, and analogues; Amino acids, peptides, and analogues	*	2	4401.25831293118	3613.46243930317	3606.16752779302	3459.64666259103
108	170.11734	170.117554729	1.28759540172422	C9H15NO2	M+H	Homoarecoline	61720	HMDB0038321	93042	NA	NA	NA	34167	28125-84-0	CCOC(=O)C1=CCCN(C)C1	UNARQANIGOBIHM-UHFFFAOYSA-N	Alkaloids and derivatives	Unclassified	Unclassified	NA	1	287.384262658606	222.68186836271	363.568388397154	324.240531172746
109	172.11180	172.112075421	1.61717427869544	C12H13N	M+H	Rasagiline; 1-Methyl-4-phenyl-2H-pyridine; N-Propargyl-1(S)-aminoindan	53521; 199465; 200282	HMDB0015454; HMDB0243930; HMDB0244818	85505; ;	; ;	; ;	63620; ;	3052776; 188614; 122316	136236-51-6; ;	C#CCN[C@@H]1CCC2=CC=CC=C12; CN1CC=C(C=C1)C1=CC=CC=C1; C#CCNC1CCC2=CC=CC=C12	RUOKEQAAGRXIBM-GFCCVEGCSA-N; BRAJQLYTRXKQAW-UHFFFAOYSA-N; RUOKEQAAGRXIBM-UHFFFAOYSA-N	Benzenoids; Organoheterocyclic compounds; Benzenoids	Indanes; Pyridines and derivatives; Indanes	Unclassified; Hydropyridines; Unclassified	NA	3	305.837232028255	252.705530081194	446.280017296956	361.128000051247
110	173.05713	173.05627144	4.93865432025165	C6H10N2O5	M+H-H2O	Carglumic acid	53694	HMDB0015673	44787	NA	C05829	71028	121396	1188-38-1	NC(=O)N[C@@H](CCC(O)=O)C(O)=O	LCQLHJZYVOQKHU-VKHMYHEASA-N	Organic acids and derivatives	Carboxylic acids and derivatives	Amino acids, peptides, and analogues	*	1	2589.98204586132	2138.99936147953	2456.61245687842	2250.19426975398
111	173.11698	173.117220375	1.39785620980136	C9H16O3	M+H	9-Oxo-nonanoic acid	2157	HMDB0094711	74794	LMFA01060160	C16322	78700	75704	NA	C(CCCCCCCC([H])=O)(=O)O	WLGDDELKYAWBBL-UHFFFAOYSA-N	Lipids and lipid-like molecules	Fatty Acyls	Fatty acids and conjugates	*	1	156.352743741643	120.199401568493	242.517809340362	186.911480867077
112	174.08723	174.087905919	3.89348315941631	C6H13N3O4	M+H-H2O	4-Hydroxycitrulline	54346	HMDB0029384	86233	NA	NA	168371	87253507	3618-90-4	NC(CC(O)CNC(O)=N)C(O)=O	WSFLFFUIEVIDJY-UHFFFAOYSA-N	Organic acids and derivatives	Carboxylic acids and derivatives	Amino acids, peptides, and analogues	NA	1	1749.1853331788	1611.16457706783	1586.39970061425	1522.29463928884
113	174.99460	174.995287042	3.91451307210483	C3H2F6	M+Na	1,1,1,3,3,3-Hexafluoropropane	199566	HMDB0244039	328030	NA	NA	NA	12722	NA	FC(F)(F)CC(F)(F)F	NSGXIBWMJZWTPY-UHFFFAOYSA-N	Organohalogen compounds	Organofluorides	Unclassified	NA	1	279.639188186196	279.857353469105	232.968232274753	291.962512618017
114	175.07675	175.075944246	4.60615484752794	C11H12O3	M+H-H2O	5-methoxy-6-(2-propenyl)-1,3-benzodioxole; Myristicin	256736; 59697	HMDB0303894; HMDB0035873	68361; 68353	;	C10493; C10480	;	95289; 4276	18607-93-7; 607-91-0	COC1=CC2=C(OCO2)C=C1CC=C; COC1=CC(CC=C)=CC2=C1OCO2	FYRHTIWFKXZWAD-UHFFFAOYSA-N; BNWJOHGLIBDBOB-UHFFFAOYSA-N	Organoheterocyclic compounds; Organoheterocyclic compounds	Benzodioxoles; Benzodioxoles	Unclassified; Unclassified	*	2	1542.75157828315	1665.48752918352	1328.48570982433	1333.94683497458
115	175.08754	175.087177638	2.04298787833989	C10H12N2O2	M+H-H2O	Oxoamide; N'-Hydroxymethylnorcotinine; Hydroxycotinine	47339; 47517; 47555	HMDB0001004; HMDB0001324; HMDB0001390	5934; 6160; 6210	; ;	; ;	166504; 173526;	436; 25201488; 10219774	713-05-3; 157129-55-0; 34834-67-8	CNC(=O)CCC(=O)C1=CN=CC=C1; OCN1[C@@H](CCC1=O)C1=CN=CC=C1; CN1[C@@H](CC(O)C1=O)C1=CN=CC=C1	WOOSCPWOYYLIHS-UHFFFAOYSA-N; GQUFOBHEPVFQMD-VIFPVBQESA-N; XOKCJXZZNAUIQN-IENPIDJESA-N	Organic oxygen compounds; Organoheterocyclic compounds; Organoheterocyclic compounds	Organooxygen compounds; Pyridines and derivatives; Pyridines and derivatives	Carbonyl compounds; Pyrrolidinylpyridines; Pyrrolidinylpyridines	NA	3	361.843428303609	325.251873757396	288.226054219307	308.266886491779
116	175.11847	175.118951712	2.73363951886727	C6H14N4O2	M+H	L-Arginine	47071	HMDB0000517	13	NA	C00062	16467	6322	74-79-3	N[C@@H](CCCNC(N)=N)C(O)=O	ODKSFYDXXFIFQN-BYPYZUCNSA-N	Organic acids and derivatives	Carboxylic acids and derivatives	Amino acids, peptides, and analogues	*	1	2512129.51338627	2585366.46446434	2325294.32151499	2129131.34957346
117	176.01037	176.010836473	2.6608043004756	C7H7NO2	M+K	Trigonelline	47275	HMDB0000875	273	NA	C01004	18123	5570	535-83-1	C[N+]1=CC=CC(=C1)C([O-])=O	WWNNZCOKKKDOPX-UHFFFAOYSA-N	Alkaloids and derivatives	Unclassified	Unclassified	*	1	61456.9082483612	48226.3285855353	46032.1699400088	57928.8156290897
118	177.01367	177.01347901	1.07201859936198	C8H10S	M+K	Benzyl methyl sulfide	55889	HMDB0031314	87577	NA	NA	NA	13016	766-92-7	CSCC1=CC=CC=C1	OFQPKKGMNWASPN-UHFFFAOYSA-N	Benzenoids	Benzene and substituted derivatives	Unclassified	NA	1	4475.87225679019	3354.66216521439	3236.81856489641	4277.11123896379
119	177.05431	177.053704338	3.40609723871709	C6H10N4	M+K	Pentetrazol	210166	HMDB0256296	44194	NA	C13692	34910	5917	54-95-5	C1CCN2N=NN=C2CC1	CWRVKFFCRWGWCS-UHFFFAOYSA-N	Organoheterocyclic compounds	Azepines	Unclassified	*	1	236.992750946653	182.244332505877	375.056136111756	313.344048233941
120	178.03802	178.037719922	1.68637874428736	C6H9N3O	M+K	Histidinal; 4-Amino-5-hydroxymethyl-2-methylpyrimidine	51929; 202575	HMDB0012234; HMDB0247327	300; 3265	;	C01929; C01279	27676; 16892	152657; 777	23784-15-8; 73-67-6	N[C@@H](CC1=CNC=N1)C=O; CC1=NC=C(CO)C(N)=N1	VYOIELONWKIZJS-YFKPBYRVSA-N; VUTBELPREDJDDH-UHFFFAOYSA-N	Organic nitrogen compounds; Organoheterocyclic compounds	Organonitrogen compounds; Diazines	Amines; Pyrimidines and pyrimidine derivatives	*	2	147.884779444535	116.913251612984	202.499453544221	64.3629862593132
121	178.13342	178.133873495	2.53431572234172	C10H15N3	M+H	Bethanidine; N-(3-(Aminomethyl)benzyl)acetamidine	52615; 209038	HMDB0014362; HMDB0254998	85345; 62976	;	;	37937; 90721	2368; 1433	55-73-2; 214358-33-5	CN\C(NCC1=CC=CC=C1)=N/C; CC(=N)NCC1=CC=CC(CN)=C1	NIVZHWNOUVJHKV-UHFFFAOYSA-N; RODUKNYOEVZQPR-UHFFFAOYSA-N	Benzenoids; Benzenoids	Benzene and substituted derivatives; Benzene and substituted derivatives	Unclassified; Phenylmethylamines	NA	2	414.798256013296	20.2379931870205	580.624982437155	1114.89703630792
122	179.02186	179.0217958	0.345715458629091	C5H7ClN2O3	M+H	Acivicin	203121	HMDB0247942	NA	NA	NA	NA	2007	NA	NC(C1CC(Cl)=NO1)C(O)=O	QAWIHIJWNYOLBE-UHFFFAOYSA-N	Organic acids and derivatives	Carboxylic acids and derivatives	Amino acids, peptides, and analogues	NA	1	844.292348347164	755.232425545266	1044.76705065179	696.547375488821
123	179.12762	179.128057204	2.42176007382757	C9H18NO	M+Na	Tempo	212250	HMDB0258805	NA	NA	NA	32849	NA	NA	CC1(C)CCCC(C)(C)N1[O]	QYTDEUPAUMOIOP-UHFFFAOYSA-N	Organoheterocyclic compounds	Piperidines	Unclassified	NA	1	307.759058741571	263.97200960359	445.928045073209	423.437482082597
124	179.14276	179.143041198	1.57182637951048	C12H18O	M+H	Propofol	53100	HMDB0014956	2155	NA	C07523	44915	4943	2078-54-8	CC(C)C1=CC=CC(C(C)C)=C1O	OLBCVFGFOZPWHH-UHFFFAOYSA-N	Benzenoids	Benzene and substituted derivatives	Cumenes	*	1	326.511465345696	265.343152471711	455.074025420166	363.052837031096
125	180.05032	180.050808302	2.70063068266424	C7H9N3	M+2Na-H	4-Aminobenzamidine	201700	HMDB0246353	NA	NA	NA	NA	1725	NA	NC(=N)C1=CC=C(N)C=C1	WPANETAWYGDRLL-UHFFFAOYSA-N	Benzenoids	Benzene and substituted derivatives	Aniline and substituted anilines	NA	1	167.618409790222	163.733034054143	176.765650655864	195.510571273968
126	180.05763	180.0580417	2.26725927657792	C10H12ClNO	M+H-H2O	Clephedrone; Beclamide	205115; 203950	HMDB0250318; HMDB0248921	; 329871	;	;	;	82100418; 10391	;	CNC(C)C(=O)C1=CC=C(Cl)C=C1; ClCCC(=O)NCC1=CC=CC=C1	UEJBEYOXRNGPEI-UHFFFAOYSA-N; JPYQFYIEOUVJDU-UHFFFAOYSA-N	Organic oxygen compounds; Benzenoids	Organooxygen compounds; Benzene and substituted derivatives	Carbonyl compounds; Unclassified	NA	2	290.94672821152	200.986113557955	318.572983238917	302.366229936441
127	182.08069	182.081169223	2.60727618489722	C9H11NO3	M+H	L-Tyrosine; 4-Hydroxy-4-(3-pyridyl)-butanoic acid; Beta-Tyrosine	46901; 47402; 48170	HMDB0000158; HMDB0001119; HMDB0003831	34; 6015; 6984	; ;	C00082; C19579; C04368	17895; 82573; 16939	6057; 438; 440311	60-18-4; 15569-97-8;	N[C@@H](CC1=CC=C(O)C=C1)C(O)=O; OC(CCC(O)=O)C1=CC=CN=C1; NC(CC(O)=O)C1=CC=C(O)C=C1	OUYCCCASQSFEME-QMMMGPOBSA-N; STZOZPPVGWNSMC-UHFFFAOYSA-N; JYPHNHPXFNEZBR-UHFFFAOYSA-N	Organic acids and derivatives; Organoheterocyclic compounds; Organic acids and derivatives	Carboxylic acids and derivatives; Pyridines and derivatives; Carboxylic acids and derivatives	Amino acids, peptides, and analogues; Unclassified; Amino acids, peptides, and analogues	*	3	341.634144935715	374.899621696821	320.965596192051	346.973666113824
128	183.04974	183.05035029	3.31951996466301	CH4N4	2M+K	Diazenylmethyldiazene; tetrazoline; N'-Amino-N-iminomethanimidamide	213508; 212368; 206928	HMDB0260388; HMDB0258937; HMDB0252443	; ;	; ;	; ;	; ;	54226752; 18377836; 53427792	; ;	N=NCN=N; C1NNN=N1; NN=CN=N	QGJLQLXDTUSXKS-UHFFFAOYSA-N; PZJFUNZDCRKXPZ-UHFFFAOYSA-N; VMGAPWLDMVPYIA-UHFFFAOYSA-N	Organic 1,3-dipolar compounds; Organoheterocyclic compounds; Organic nitrogen compounds	Propargyl-type 1,3-dipolar organic compounds; Azolines; Organonitrogen compounds	Unclassified; Tetrazolines; Hydrazines and derivatives	NA	3	681.376659780194	503.624504929514	500.931635400728	482.231913003721
129	184.07309	184.073869485	4.21620744422844	C5H15NO4P	M+	Phosphorylcholine	47656	HMDB0001565	6326	NA	C00588	18132	1014	3616-04-4	C[N+](C)(C)CCOP(O)(O)=O	YHHSONZFOIEMCP-UHFFFAOYSA-O	Organic nitrogen compounds	Organonitrogen compounds	Quaternary ammonium salts	*	1	835.202403466061	640.964884878119	671.912428528303	809.197797801952
130	185.03186	185.032145446	1.55732006465686	C8H6N2O2	M+Na	Quindoxin	57190	HMDB0032927	88831	NA	NA	NA	72073	2423-66-7	O=N1=CC=N(=O)C2=CC=CC=C12	CKIHZSGJPSDCNC-UHFFFAOYSA-N	Organoheterocyclic compounds	Diazanaphthalenes	Benzodiazines	NA	1	4636.43266356682	3344.81314172251	3641.57799583705	4358.0053886539
131	185.05691	185.05627144	3.43843324369278	C7H10N2O5	M+H-H2O	Penmacric acid	54394	HMDB0029436	86267	NA	NA	167964	5231917	55297-13-7	NC(C1CC(NC1=O)C(O)=O)C(O)=O	QEFCFJFZZLNSPP-UHFFFAOYSA-N	Organic acids and derivatives	Carboxylic acids and derivatives	Amino acids, peptides, and analogues	NA	1	1960.6141570686	1614.79265303165	1786.12743859037	1663.14177662655
132	186.11233	186.112469351	0.726026792792845	C9H15NO3	M+H	Pseudoecgonine; Ecgonine	48711; 48768	HMDB0006348; HMDB0006548	58400;	;	C12449; C10858	32072; 708641	443845; 443003	; 481-37-8	CN1C2CCC1[C@@H]([C@@H](O)C2)C(O)=O; CN1C2CCC1[C@H]([C@@H](O)C2)C(O)=O	PHMBVCPLDPDESM-GHNGIAPOSA-N; PHMBVCPLDPDESM-RLXKETGRSA-N	Alkaloids and derivatives; Alkaloids and derivatives	Tropane alkaloids; Tropane alkaloids	Unclassified; Unclassified	*	2	265.793357897361	253.51244469227	422.131732960604	377.117350232646
133	187.03622	187.036562122	1.85301628938023	C9H8O3	M+Na	Phenylpyruvic acid; m-Coumaric acid; 4-Hydroxycinnamic acid	46927; 47662; 47772	HMDB0000205; HMDB0001713; HMDB0002035	328; 305; 307	; ;	C00166; C12621; C00811	30851; 32357; 32374	997; 637541; 637542	156-06-9; 14755-02-3; 501-98-4	OC(=O)C(=O)CC1=CC=CC=C1; OC(=O)\C=C\C1=CC(O)=CC=C1; OC(=O)\C=C\C1=CC=C(O)C=C1	BTNMPGBKDVTSJY-UHFFFAOYSA-N; KKSDGJDHHZEWEP-SNAWJCMRSA-N; NGSWKAQJJWESNS-ZZXKWVIFSA-N	Benzenoids; Phenylpropanoids and polyketides; Phenylpropanoids and polyketides	Benzene and substituted derivatives; Cinnamic acids and derivatives; Cinnamic acids and derivatives	Phenylpyruvic acid derivatives; Hydroxycinnamic acids and derivatives; Hydroxycinnamic acids and derivatives	*	3	1954.50067117865	1572.53282813865	1768.97919237686	1592.62971858393
134	187.07267	187.072947628	1.4986790374864	C10H12O2	M+Na	Isoeugenol	48620	HMDB0005802	58323	NA	C10469	50545	853433	5932-68-3	COC1=CC(\C=C\C)=CC=C1O	BJIOGJUNALELMI-ONEGZZNKSA-N	Benzenoids	Phenols	Methoxyphenols	*	1	14496.3473976883	12893.5596140083	13229.7774321728	12981.509682832
135	187.13260	187.132870442	1.45462897988133	C10H18O3	M+H	exo,exo-1,8-Epoxy-p-menthane-2,6-diol	64467	HMDB0041376	71823	NA	C17620	81225	115056	38223-98-2	CC1(C)OC2(C)C(O)CC1CC2O	JSNQSLSBBZFGBM-UHFFFAOYSA-N	Organoheterocyclic compounds	Oxanes	Unclassified	*	1	279.521228717595	215.718781567304	379.349575164412	314.275261833835
136	187.14373	187.144103828	2.00471101133275	C9H18N2O2	M+H	1-Hydroxy-2,2,5,5-tetramethylpyrrolidine-3-carboxamide; Dimethyl pimelimidate; 3-[(3-Methylbutyl)nitrosoamino]-2-butanone	199429; 206016; 57770	HMDB0243894; HMDB0251389; HMDB0033553	; ; 89363	; ;	; ;	; ;	92211; 65403; 51227	; ; 71016-15-4	CC1(C)CC(C(N)=O)C(C)(C)N1O; COC(=N)CCCCCC(=N)OC; CC(C)CCN(N=O)C(C)C(C)=O	UXDLYVBMRUIQCX-UHFFFAOYSA-N; LRPQMNYCTSPGCX-UHFFFAOYSA-N; SJEKZTPKCBODER-UHFFFAOYSA-N	Organoheterocyclic compounds; Organic acids and derivatives; Organic nitrogen compounds	Pyrrolidines; Carboximidic acids and derivatives; Organonitrogen compounds	Pyrrolidine carboxylic acids and derivatives; Imidoesters; Organic nitroso compounds	NA	3	556.639125476923	178.773990297872	194.411268007521	243.287023694049
137	188.03169	188.031811095	0.660285325181247	C8H7NO3	M+Na	4-Pyridoxolactone; Formylanthranilic acid; 5-Pyridoxolactone	48110; 48230; 48275	HMDB0003454; HMDB0004089; HMDB0004291	6936; 34537; 58233	; ;	C00971; C05653; C06052	16871; 36575; 2124	151228; 101399; 78300	4753-19-9; 3342-77-6; 4543-56-0	CC1=NC=C2COC(=O)C2=C1O; OC(=O)C1=CC=CC=C1NC=O; CC1=NC=C2C(=O)OCC2=C1O	HHPDVQLBYQFYFA-UHFFFAOYSA-N; LLLPDUXGHXIXIW-UHFFFAOYSA-N; PPAXBSPBIWBREI-UHFFFAOYSA-N	Organoheterocyclic compounds; Benzenoids; Organoheterocyclic compounds	Pyridines and derivatives; Benzene and substituted derivatives; Pyridines and derivatives	Pyridinecarboxylic acids and derivatives; Benzoic acids and derivatives; Pyridinecarboxylic acids and derivatives	*	3	407.923849595816	312.57381550412	408.16102154786	395.703501496866
138	188.04633	188.045452413	4.67080846999822	C9H5N3O2	M+H	4-Phenyl-3-furoxancarbonitrile; 1h-[1,2,4]Oxadiazolo[4,3-a]quinoxalin-1-one	201902; 200316	HMDB0246569; HMDB0244864	; 62975	;	;	; 91215	1756; 1456	; 41443-28-1	[O-][N+]1=C(C#N)C(=NO1)C1=CC=CC=C1; O=C1ON=C2C=NC3=CC=CC=C3N12	PMYJGTWUVVVOFO-UHFFFAOYSA-N; LZMHWZHOZLVYDL-UHFFFAOYSA-N	Organoheterocyclic compounds; Organoheterocyclic compounds	Azoles; Diazanaphthalenes	Oxadiazoles; Benzodiazines	NA	2	420.961982605793	286.066277609459	488.880437997489	329.957472602927
139	188.07016	188.069749052	2.1979763855737	C6H10ClN5	M+H	6-Chloro-N-(1-methylethyl)-1,3,5-triazine-2,4-diamine	57500	HMDB0033249	66434	NA	C06559	28212	22563	6190-65-4	CC(C)NC1=NC(N)=NC(Cl)=N1	DFWFIQKMSFGDCQ-UHFFFAOYSA-N	Organoheterocyclic compounds	Triazines	Aminotriazines	*	1	3815.45551236397	3946.22871188603	3500.33341305996	3501.28436465479
140	188.14292	188.143375549	2.44564142024919	C13H17N	M+H	Selegiline	53276	HMDB0015171	NA	NA	C07245	50217	5195	14611-51-9	CC(CC1=CC=CC=C1)N(C)CC#C	MEZLKOACVSPNER-UHFFFAOYSA-N	Benzenoids	Benzene and substituted derivatives	Phenethylamines	*	1	17662.5693629362	12270.5427626261	15610.18952365	14816.7819153871
141	188.17530	188.175738309	2.3432297472068	C9H21N3O	M+H	N8-Acetylspermidine; N1-Acetylspermidine	47849; 47491	HMDB0002189; HMDB0001276	24072; 3323	;	C01029; C00612	27911; 17927	123689; 496	13431-24-8; 14278-49-0	CC(=O)NCCCCNCCCN; CC(=O)NCCCNCCCCN	FONIWJIDLJEJTL-UHFFFAOYSA-N; MQTAVJHICJWXBR-UHFFFAOYSA-N	Organic acids and derivatives; Organic acids and derivatives	Carboximidic acids and derivatives; Carboximidic acids and derivatives	Carboximidic acids; Carboximidic acids	*	2	946.707311219896	768.906384742546	1609.07066398791	874.40231479667
142	189.01789	189.018661505	4.10369029064268	C8H8NO2	M+K	Aminochrome o-semiquinone	82211	HMDB0060279	NA	NA	NA	NA	131769908	NA	[O]C1=C(O)C=C2NCCC2=C1	SUOKBNMHVMNQDG-UHFFFAOYSA-N	Organoheterocyclic compounds	Indoles and derivatives	Indolines	NA	1	131.654159168597	201.816924724093	312.385151314988	154.17174837655
143	189.05193	189.051465774	2.45587971580275	C7H12N2S2	M+H	2-(Sec-butyldisulfanyl)-1h-imidazole	200089	HMDB0244601	NA	NA	NA	NA	219104	NA	CCC(C)SSC1=NC=CN1	BPBPYQWMFCTCNG-UHFFFAOYSA-N	Organoheterocyclic compounds	Azoles	Imidazoles	NA	1	30484.0909675688	26866.1185608741	28289.1320582809	28526.6141811867
144	189.07063	189.070839138	1.12999968663977	C10H14S	M+Na	3-(4-Methyl-3-pentenyl)thiophene	61613	HMDB0038183	92919	NA	NA	NA	566107	62469-65-2	CC(C)=CCCC1=CSC=C1	UAGFAMQTBLSQSU-UHFFFAOYSA-N	Organoheterocyclic compounds	Heteroaromatic compounds	Unclassified	NA	1	462.008147540346	266.679530811381	440.455924186703	359.985948188025
145	189.13408	189.134601776	2.7427216853205	C7H16N4O2	M+H	Homo-L-arginine; L-Targinine	47150; 54374	HMDB0000670; HMDB0029416	5640;	;	C01924; C03884	27747; 28229	9085; 132862	156-86-5; 17035-90-4	N[C@@H](CCCCNC(N)=N)C(O)=O; CNC(=N)NCCC[C@H](N)C(O)=O	QUOGESRFPZDMMT-YFKPBYRVSA-N; NTNWOCRCBQPEKQ-YFKPBYRVSA-N	Organic acids and derivatives; Organic acids and derivatives	Carboxylic acids and derivatives; Carboxylic acids and derivatives	Amino acids, peptides, and analogues; Amino acids, peptides, and analogues	*	2	20551.993183276	20085.4081268801	17440.1583845089	17979.3565035811
146	189.15927	189.159753894	2.57549745170834	C9H20N2O2	M+H	7,8-diaminopelargonate; N6,N6,N6-Trimethyl-L-lysine	2501; 47518	HMDB0304236; HMDB0001325	3324; 6161	LMFA01100062;	C01037; C03793	2247; 17311	652; 440120	21738-21-6; 19253-88-4	C(CCCCCC(C(C)N)N)(O)=O; C[N+](C)(C)CCCC[C@H](N)C([O-])=O	KCEGBPIYGIWCDH-UHFFFAOYSA-N; MXNRLFUSFKVQSK-QMMMGPOBSA-N	Lipids and lipid-like molecules; Organic acids and derivatives	Fatty Acyls; Carboxylic acids and derivatives	Fatty acids and conjugates; Amino acids, peptides, and analogues	*	2	10566.8286807656	10321.3206896764	8602.91580716722	9859.45122831314
147	190.91152	190.911900761	1.9877505947277	C2HF3O2	M+2K-H	Fluoro 2,2-difluoroacetate; Trifluoroacetic acid	211638; 52571	HMDB0258046; HMDB0014118	; 85337	;	;	; 45892	22326029; 6422	; 76-05-1	FOC(=O)C(F)F; OC(=O)C(F)(F)F	GETPKFJALYLGLT-UHFFFAOYSA-N; DTQVDTLACAAQTR-UHFFFAOYSA-N	Organic acids and derivatives; Organic acids and derivatives	Carboxylic acids and derivatives; Carboxylic acids and derivatives	Alpha-halocarboxylic acids and derivatives; Alpha-halocarboxylic acids and derivatives	NA	2	360.807075576579	155.541777922534	260.559902185826	212.790629843561
148	191.03844	191.03784466	3.09700688832154	C7H12O5S	M+H-H2O	3-Sulfopropyl methacrylate	201361	HMDB0245985	NA	NA	NA	NA	159157	NA	CC(=C)C(=O)OCCCS(O)(=O)=O	KFNGWPXYNSJXOP-UHFFFAOYSA-N	Organic acids and derivatives	Organic sulfonic acids and derivatives	Organosulfonic acids and derivatives	NA	1	636.394651543789	389.590743478588	537.420455176191	433.811202118194
149	191.05017	191.049729498	2.31646256927686	C14H8O2	M+H-H2O	9,10-Phenanthrenequinone; Anthraquinone	210253; 203554	HMDB0256391; HMDB0248468	65942; 43813	;	C03243; C16207	37454; 40448	6763; 6780	84-11-7; 84-65-1	O=C1C(=O)C2=CC=CC=C2C2=CC=CC=C12; O=C1C2=CC=CC=C2C(=O)C2=CC=CC=C12	YYVYAPXYZVYDHN-UHFFFAOYSA-N; RZVHIXYEVGDQDX-UHFFFAOYSA-N	Benzenoids; Benzenoids	Phenanthrenes and derivatives; Anthracenes	Phenanthraquinones; Anthraquinones	*	2	1946.88387131911	1596.00054877266	1716.02370422612	1637.22783748705
150	191.96430	191.964606983	1.60883700069976	C5H9NS	M+2K-H	1-Isothiocyanatobutane	55903	HMDB0031328	87589	NA	NA	50534	11613	592-82-5	CCCCN=C=S	LIMQQADUEULBSO-UHFFFAOYSA-N	Organosulfur compounds	Isothiocyanates	Unclassified	NA	1	430.235262279445	451.513040257043	728.887522565743	390.25097822447
151	192.05487	192.0550451	0.904388634479476	C9H12ClN	M+Na	(2R)-1-(4-Chlorophenyl)propan-2-amine	199002	HMDB0242581	NA	NA	NA	NA	3127	NA	CC(N)CC1=CC=C(Cl)C=C1	WWPITPSIWMXDPE-UHFFFAOYSA-N	Benzenoids	Benzene and substituted derivatives	Phenethylamines	NA	1	1379.48602510976	1064.51956474872	1027.66750517307	1046.31558903538
152	192.07625	192.076752547	2.60144963124347	C9H9N3O2	M+H	Carbendazim	56240	HMDB0031769	68667	NA	C10897	3392	25429	10605-21-7	COC(=O)NC1=NC2=CC=CC=C2N1	TWFZGCMQGLPBSX-UHFFFAOYSA-N	Organoheterocyclic compounds	Benzimidazoles	2-benzimidazolylcarbamic acid esters	*	1	523.867811342488	407.888044433292	1082.585956655	1621.17752558125
153	192.17438	192.175264363	4.58183185908385	C13H23NO	M+H-H2O	Labienoxime	59835	HMDB0036031	91209	NA	NA	172451	6432934	81783-01-9	CC(C)C(=N\O)\C(C)(C)C\C=C(/C)C=C	MEJYWDUBOCZFFS-FENWIEIGSA-N	Organic nitrogen compounds	Organonitrogen compounds	Oximes	NA	1	180.82283244193	166.627238303121	258.431740952113	323.793309977134
154	192.96609	192.966268323	0.932515978626102	C3H7O5P	M+K	2-Phosphonopropionic acid	200732	HMDB0245296	NA	NA	NA	NA	73187	NA	CC(C(O)=O)P(O)(O)=O	GUXRZQZCNOHHDO-UHFFFAOYSA-N	Organic acids and derivatives	Organic phosphonic acids and derivatives	Organic phosphonic acids	NA	1	709.273692325181	496.647111371141	615.07509021726	595.459786394374
155	193.03749	193.03738557	0.560767675025011	C7H10N2O2	M+K	6-n-Propyluracil; Hexahydropyrrolo[1,2-a]pyrazine-1,4-dione; (S)-Hexahydropyrrolo[1,2-a]pyrazine-1,4-dione	202372; 207519; 198637	HMDB0247095; HMDB0253141; HMDB0242137	419852; 985186;	; ;	; ;	; ;	96188; 193540; 126154	; ;	CCCC1=CC(=O)NC(=O)N1; O=C1CNC(=O)C2CCCN12; O=C1CNC(=O)[C@@H]2CCCN12	IMUTYIOWQFQGIC-UHFFFAOYSA-N; OWOHLURDBZHNGG-UHFFFAOYSA-N; OWOHLURDBZHNGG-YFKPBYRVSA-N	Organoheterocyclic compounds; Organic acids and derivatives; Organic acids and derivatives	Diazines; Carboxylic acids and derivatives; Carboxylic acids and derivatives	Pyrimidines and pyrimidine derivatives; Amino acids, peptides, and analogues; Amino acids, peptides, and analogues	NA	3	2336.54170644045	2289.40557691031	2430.25564878355	2053.83631588074
156	193.06244	193.062382942	0.308701001183633	C12H10O	M+Na	Diphenyl ether; 2-Biphenylol	58471; 56874	HMDB0034446; HMDB0032582	; 65777	;	C07733; C02499	39258; 17043	7583; 7017	101-84-8; 90-43-7	O(C1=CC=CC=C1)C1=CC=CC=C1; OC1=CC=CC=C1C1=CC=CC=C1	USIUVYZYUHIAEV-UHFFFAOYSA-N; LLEMOWNGBBNAJR-UHFFFAOYSA-N	Benzenoids; Benzenoids	Benzene and substituted derivatives; Benzene and substituted derivatives	Diphenylethers; Biphenyls and derivatives	*	2	6564.07316424408	5755.11797484747	5822.17334578791	5915.18166567969
157	194.94520	194.945532404	1.71989030666481	C2H5O6P	M+K	Phosphoglycolic acid	47239	HMDB0000816	5780	NA	C00988	17150	529	13147-57-4	OC(=O)COP(O)(O)=O	ASCFNMCAHFUBCO-UHFFFAOYSA-N	Organic acids and derivatives	Organic phosphoric acids and derivatives	Phosphate esters	*	1	775.866961374713	517.023988523155	636.969400438226	631.626483761097
158	195.02321	195.022862822	1.77306521781277	C8H8N2O3S	M+H-H2O	Zonisamide	53172	HMDB0015045	66666	NA	C07504	10127	5734	68291-97-4	NS(=O)(=O)CC1=NOC2=CC=CC=C12	UBQNRHZMVUUOMG-UHFFFAOYSA-N	Organoheterocyclic compounds	Benzisoxazoles	Unclassified	*	1	353.870248164863	239.742838862626	510.003375056951	176.007183838972
159	195.04172	195.0416475	0.365138704327923	C11H8O2	M+Na	Methyl (Z)-2-decene-4,6,8-triynoate; 2-Naphthoic acid; Menadione	7590; 200687; 47699	HMDB0033765; HMDB0245249; HMDB0001892	66982; 69796; 3297	LMFA07010935; ;	C08446; C14101; C05377	4366; 36106; 28869	5281146; 7123; 4055	2739-57-3; 93-09-4; 58-27-5	C(/C=C/C#CC#CC#CC)(=O)OC; OC(=O)C1=CC2=CC=CC=C2C=C1; CC1=CC(=O)C2=CC=CC=C2C1=O	LBAVIXQTLKRIGP-MDZDMXLPSA-N; UOBYKYZJUGYBDK-UHFFFAOYSA-N; MJVAVZPDRWSRRC-UHFFFAOYSA-N	Lipids and lipid-like molecules; Benzenoids; Benzenoids	Fatty Acyls; Naphthalenes; Naphthalenes	Fatty acid esters; Naphthalenecarboxylic acids and derivatives; Naphthoquinones	*	3	2095.3054933555	1723.06269650269	1997.87743887051	1811.87796050889
160	195.07773	195.078033006	1.56328724985178	C12H12O	M+Na	Cinnamylideneacetone; 2-Ethoxynaphthalene	56117; 54594	HMDB0031621; HMDB0029688	87815; 86426	;	;	173791;	5708783; 7129	4173-44-8; 93-18-5	CC(=O)\C=C\C=C\C1=CC=CC=C1; CCOC1=CC2=C(C=CC=C2)C=C1	PRNUCJKOERXADE-YLNKAEQOSA-N; GUMOJENFFHZAFP-UHFFFAOYSA-N	Benzenoids; Benzenoids	Benzene and substituted derivatives; Naphthalenes	Styrenes; Unclassified	NA	2	3645.65459117448	3152.41624774286	3477.3204032783	3165.86424466559
161	196.04786	196.0483449	2.49693425256353	C5H10ClN3O3	M+H	Elmustine	207453	HMDB0253062	324749	NA	NA	NA	68804	NA	OCCNC(=O)N(CCCl)N=O	YJZJEQBSODVMTH-UHFFFAOYSA-N	Organic acids and derivatives	Organic carbonic acids and derivatives	Ureas	NA	1	1166.32684284039	1150.11354209562	1178.03108576365	1000.10487204669
162	196.05619	196.055678175	2.58772272108939	C8H15NS	M+K	7-(Methylthio)heptanenitrile	56355	HMDB0031890	88007	NA	NA	NA	5319789	75272-78-5	CSCCCCCCC#N	MAMGGQVRQMBXMB-UHFFFAOYSA-N	Organic nitrogen compounds	Organonitrogen compounds	Organic cyanides	NA	1	1741.95675239319	2032.86950481201	1699.24769405006	1402.60016139501
163	197.05691	197.057297564	1.96200993490236	C11H10O2	M+Na	4-Methoxy-1-naphthol; 3-Propylidene-1(3H)-isobenzofuranone	57000; 56311	HMDB0032727; HMDB0031845	88655; 87966	;	;	;	66542; 6259976	84-85-5; 17369-59-4	COC1=CC=C(O)C2=CC=CC=C12; CC\C=C1\OC(=O)C2=CC=CC=C12	BOTGCZBEERTTDQ-UHFFFAOYSA-N; NGSZDVVHIGAMOJ-BJMVGYQFSA-N	Benzenoids; Organoheterocyclic compounds	Naphthalenes; Isocoumarans	Naphthols and derivatives; Isobenzofuranones	NA	2	1864.96408448151	1588.70079870113	1731.27166832331	1520.63877210828
164	198.06110	198.061372989	1.39692805135507	C7H11N3O	M+2Na-H	N-Acetylhistamine	52232	HMDB0013253	44795	NA	C05135	28483	69602	673-49-4	CC(=O)NCCC1=CN=CN1	XJWPISBUKWZALE-UHFFFAOYSA-N	Organic acids and derivatives	Carboxylic acids and derivatives	Carboxylic acid derivatives	*	1	219.253430487742	179.295277781252	275.878100862137	280.034581838924
165	199.03628	199.0367772	2.48352802441793	C6H11ClO5	M+H	2-Chloro-DG	200506	HMDB0245057	NA	NA	NA	NA	1545	NA	OCC1OC(O)C(Cl)C(O)C1O	SNGNCYILSHZBLM-UHFFFAOYSA-N	Organic oxygen compounds	Organooxygen compounds	Carbohydrates and carbohydrate conjugates	NA	1	6611.91503353006	5744.17505736187	6000.06252761636	5770.32343206632
166	200.04371	200.044660293	4.73438142668901	C11H9N	M+2Na-H	4-Phenylpyridine	57383	HMDB0033123	89012	NA	C11310	NA	13651	939-23-1	C1=CC=C(C=C1)C1=CC=NC=C1	JVZRCNQLWOELDU-UHFFFAOYSA-N	Organoheterocyclic compounds	Pyridines and derivatives	Phenylpyridines	*	1	2432.7308410882	1713.05071837216	1871.75807574811	1798.23718167526
167	201.05154	201.052212182	3.32592763531148	C10H10O3	M+Na	1,2-Dihydroxy-3,4-epoxy-1,2,3,4-tetrahydronaphthalene; Coniferaldehyde	83511; 144429	HMDB0062273; HMDB0141782	70318; 63108	;	C14784; C02666	34048; 16547	186920; 5280536	75947-54-5; 20649-42-7	OC1C2OC2C2=CC=CC=C2C1O; COC1=C(O)C=CC(\C=C\C=O)=C1	XDSJRQRRQDAPNL-UHFFFAOYSA-N; DKZBBWMURDFHNE-NSCUHMNNSA-N	Benzenoids; Benzenoids	Tetralins; Phenols	Unclassified; Methoxyphenols	*	2	5232.7050246889	4371.83249124906	4529.73821329869	4531.40666600181
168	201.06020	201.061038634	4.16702679161691	C7H12N2O2	M+2Na-H	(2-Ethylcrotonoyl)urea	198912	HMDB0242468	NA	NA	NA	NA	7214	NA	CCC(=CC)C(O)=NC(O)=N	QCUPYFTWJOZAOB-UHFFFAOYSA-N	Organic acids and derivatives	Organic carbonic acids and derivatives	Ureas	NA	1	166.24971547061	153.974476777218	176.352808467631	191.778004439666
169	201.08820	201.088597692	1.97691317558498	C11H14O2	M+Na	Methyleugenol; 3-Phenylpropyl acetate; Methylisoeugenol	56329; 57625; 64635	HMDB0031864; HMDB0033386; HMDB0041553	68336; 71846;	; ;	C10454; C17663; C10478	4918; 81257; 50550	7127; 31226; 1549045	93-15-2; 122-72-5; 6379-72-2	COC1=C(OC)C=C(CC=C)C=C1; CC(=O)OCCCC1=CC=CC=C1; COC1=C(OC)C=C(\C=C/C)C=C1	ZYEMGPIYFIJGTP-UHFFFAOYSA-N; JRJGKUTZNBZHNK-UHFFFAOYSA-N; NNWHUJCUHAELCL-PLNGDYQASA-N	Benzenoids; Benzenoids; Benzenoids	Benzene and substituted derivatives; Benzene and substituted derivatives; Benzene and substituted derivatives	Methoxybenzenes; Unclassified; Methoxybenzenes	*	3	69818.3781922107	60688.5165535017	64179.2033953421	61119.1080110542
170	202.05926	202.058694547	2.78801269066949	C8H9N3O2	M+Na	Acetylisoniazid	64869	HMDB0041821	850	NA	C07585	7207	71602	1078-38-2	CC(O)=NNC(=O)C1=CC=NC=C1	CVBGNAKQQUWBQV-UHFFFAOYSA-N	Organoheterocyclic compounds	Pyridines and derivatives	Pyridinecarboxylic acids and derivatives	*	1	3819.44329435935	3605.90413184899	3704.28146628815	3591.28537159829
171	203.03973	203.039182068	2.70709530532381	C9H8N4OS	M+H-H2O	4-(7H-Purin-6-ylsulfanyl)but-3-en-2-one	201642	HMDB0246295	NA	NA	NA	NA	667520	NA	CC(=O)C=CSC1=NC=NC2=C1NC=N2	UTZQOKLQPPYAKV-UHFFFAOYSA-N	Organoheterocyclic compounds	Imidazopyrimidines	Purines and purine derivatives	NA	1	293.71528770577	265.361309754792	307.425593771481	294.455395139702
172	203.06759	203.067862246	1.35000863334736	C10H12O3	M+Na	Isopropyl 4-hydroxybenzoate; 1-Propanone, 1-(3,4-dihydroxyphenyl)-2-methyl-; Coniferyl alcohol	207982; 202240; 52102	HMDB0253675; HMDB0246944; HMDB0012915	329269; 70934; 44377	; ;	C20343; C15475; C00590	; ; 17745	20161; 21632; 1549095	; 5466-89-7; 32811-40-8	CC(C)OC(=O)C1=CC=C(O)C=C1; CC(C)C(=O)C1=CC(O)=C(O)C=C1; COC1=C(O)C=CC(\C=C\CO)=C1	CMHMMKSPYOOVGI-UHFFFAOYSA-N; VDQLKIBLTMPAHI-UHFFFAOYSA-N; JMFRWRFFLBVWSI-NSCUHMNNSA-N	Benzenoids; Organic oxygen compounds; Benzenoids	Benzene and substituted derivatives; Organooxygen compounds; Phenols	Benzoic acids and derivatives; Carbonyl compounds; Methoxyphenols	*	3	9446.37853231627	8215.65374733203	8574.84737063876	8411.41336630434
173	203.07573	203.075072882	3.2222979273754	C2H6N2O2	2M+Na	Dimethylnitramine	206028	HMDB0251404	NA	NA	NA	NA	20120	NA	CN(C)[N+]([O-])=O	XRWKADIRZXTTLH-UHFFFAOYSA-N	Organic 1,3-dipolar compounds	Allyl-type 1,3-dipolar organic compounds	Organic nitro compounds	NA	1	303.283174639528	288.457456230498	421.872180232339	346.73527389504
174	203.08644	203.08552632	4.48607392880362	C16H10	M+H	Fluoranthene; Pyrene	206847; 64989	HMDB0252354; HMDB0042002	73126; 69974	;	C19425; C14335	33083; 39106	9154; 31423	206-44-0; 129-00-0	C1=CC=C2C(=C1)C1=CC=CC3=C1C2=CC=C3; C1=CC2=C3C(C=CC4=CC=CC(C=C2)=C34)=C1	GVEPBJHOBDJJJI-UHFFFAOYSA-N; BBEAQIROQSPTKN-UHFFFAOYSA-N	Benzenoids; Benzenoids	Naphthalenes; Pyrenes	Unclassified; Unclassified	*	2	4706.09928091542	4025.9680608208	4186.625487968	4023.96030218641
175	203.12747	203.127785064	1.56173157900629	C10H18O4	M+H	Sebacic acid	2821	HMDB0000792	4240	LMFA01170006	C08277	41865	5192	111-20-6	C(CCCCCCCCC(=O)O)(=O)O	CXMXRPHRNRROMY-UHFFFAOYSA-N	Lipids and lipid-like molecules	Fatty Acyls	Fatty acids and conjugates	*	1	314.123305298139	259.191649288035	486.427246148353	358.740794624774
176	203.14974	203.15025184	2.54057443194391	C8H18N4O2	M+H	Asymmetric dimethylarginine	47640	HMDB0001539	6891	NA	C03626	17929	123831	30315-93-6	N[C@@H](CCC\N=C(/N)N(C)C)C(O)=O	YDGMGEXADBMOMJ-LURJTMIESA-N	Organic acids and derivatives	Carboxylic acids and derivatives	Amino acids, peptides, and analogues	*	1	9915.68410487292	10262.2688708741	8030.35135236197	9178.66937746999
177	203.22263	203.223022852	1.93798865470187	C10H26N4	M+H	Spermine	47475	HMDB0001256	255	NA	C00750	15746	1103	71-44-3	NCCCNCCCCNCCCN	PFNFFQXMRSDOHW-UHFFFAOYSA-N	Organic nitrogen compounds	Organonitrogen compounds	Amines	*	1	5424.71432440595	4720.21331513727	5078.92198799634	4578.53234917309
178	205.01234	205.012233456	0.542344655611988	C6H6N4O2	M+K	3-Methylxanthine; 7-Methylxanthine; 1-Methylxanthine	47694; 47757; 51146	HMDB0001886; HMDB0001991; HMDB0010738	2820; 58075; 44228	; ;	C16357; C16353; C16358	62207; 48991; 68444	70639; 68374; 80220	1076-22-8; 552-62-5; 6136-37-4	CN1C2=C(NC=N2)C(=O)NC1=O; CN1C=NC2=C1C(=O)NC(=O)N2; CN1C(=O)NC2=C(NC=N2)C1=O	GMSNIKWWOQHZGF-UHFFFAOYSA-N; PFWLFWPASULGAN-UHFFFAOYSA-N; MVOYJPOZRLFTCP-UHFFFAOYSA-N	Organoheterocyclic compounds; Organoheterocyclic compounds; Organoheterocyclic compounds	Imidazopyrimidines; Imidazopyrimidines; Imidazopyrimidines	Purines and purine derivatives; Purines and purine derivatives; Purines and purine derivatives	*	3	264.069136108281	336.251486185664	517.756600119408	282.515681169018
179	205.05549	205.05595326	2.26365983214616	C6H12N2O3	M+2Na-H	D-Alanyl-D-alanine; 4-Acetamido-2-aminobutanoic acid; Daminozide	48112; 55982; 205534	HMDB0003459; HMDB0031411; HMDB0250838	6937; 327986; 68757	; ;	C00993; C06442; C10996	16576; 7351;	5460362; 902; 15331	923-16-0; 1190-46-1; 1596-84-5	C[C@@H](N)C(=O)N[C@H](C)C(O)=O; CC(=O)NCC[C@H](N)C(O)=O; CN(C)NC(=O)CCC(O)=O	DEFJQIDDEAULHB-QWWZWVQMSA-N; YLZRFVZUZIJABA-YFKPBYRVSA-N; NOQGZXFMHARMLW-UHFFFAOYSA-N	Organic acids and derivatives; Organic acids and derivatives; Lipids and lipid-like molecules	Carboxylic acids and derivatives; Carboxylic acids and derivatives; Fatty Acyls	Amino acids, peptides, and analogues; Amino acids, peptides, and analogues; Fatty acids and conjugates	*	3	508.112483159412	542.995736318247	641.523557007397	608.983965376586
180	205.09657	205.097153638	2.82429473113108	C11H12N2O2	M+H	L-Tryptophan; D-Tryptophan; Ethotoin	47303; 52406; 53045	HMDB0000929; HMDB0013609; HMDB0014892	33; 65364; 4017	; ;	C00078; C00525; C07839	16828; 16296; 4888	6305; 9060; 3292	73-22-3; 153-94-6; 86-35-1	N[C@@H](CC1=CNC2=C1C=CC=C2)C(O)=O; N[C@H](CC1=CNC2=C1C=CC=C2)C(O)=O; CCN1C(=O)NC(C1=O)C1=CC=CC=C1	QIVBCDIJIAJPQS-VIFPVBQESA-N; QIVBCDIJIAJPQS-SECBINFHSA-N; SZQIFWWUIBRPBZ-UHFFFAOYSA-N	Organoheterocyclic compounds; Organoheterocyclic compounds; Organoheterocyclic compounds	Indoles and derivatives; Indoles and derivatives; Azolidines	Indolyl carboxylic acids and derivatives; Indolyl carboxylic acids and derivatives; Imidazolidines	*	3	4846.41132370349	5088.17856214826	4173.35449142073	4524.43866140932
181	205.12894	205.129516398	2.79781641742158	C7H16N4O3	M+H	(+)-gamma-Hydroxy-L-homoarginine	254906	HMDB0301838	NA	NA	NA	NA	193331	NA	N[C@@H](CC(O)CCN=C(N)N)C(O)=O	UFBPWFODSIJGPL-AKGZTFGVSA-N	Organic acids and derivatives	Carboxylic acids and derivatives	Amino acids, peptides, and analogues	NA	1	908.754640249692	745.108504376769	759.687331500373	759.383831055566
182	206.88535	206.884976454	1.82792209209728	C3H2N2S2	M+2K-H	Methylene dithiocyanate	208723	HMDB0254635	NA	NA	NA	134614	22772	NA	N#CSCSC#N	JWZXKXIUSSIAMR-UHFFFAOYSA-N	Organosulfur compounds	Thioacetals	Dithioacetals	NA	1	1034.67910827514	690.730762520393	986.732159667189	802.967129333242
183	206.98177	206.981802594	0.135684005317396	C2H8O7P2	M+H	Etidronic acid	53308	HMDB0015210	2629	NA	C07736	4907	3305	7414-83-7	CC(O)(P(O)(O)=O)P(O)(O)=O	DBVJJBKOTRCVKF-UHFFFAOYSA-N	Organic acids and derivatives	Organic phosphonic acids and derivatives	Bisphosphonates	*	1	98.2776395095713	50.2900359057696	77.7447556865553	87.9732487684269
184	207.04140	207.041647498	1.18752404437688	C12H8O2	M+Na	1,2-Naphthalenedicarboxaldehyde; 2,3-Naphthalenedicarboxaldehyde; Diphenoquinone	199625; 202561; 206069	HMDB0244100; HMDB0247313; HMDB0251447	; ;	; ;	; ;	; ;	10154340; 96400;	; ;	O=CC1=C(C=O)C2=CC=CC=C2C=C1; O=CC1=CC2=CC=CC=C2C=C1C=O; O=C1C=CC(C=C1)=C1C=CC(=O)C=C1	WMPJPAMWRAOQSU-UHFFFAOYSA-N; ZIPLKLQPLOWLTM-UHFFFAOYSA-N; DDTHMESPCBONDT-UHFFFAOYSA-N	Benzenoids; Benzenoids; Organic oxygen compounds	Naphthalenes; Naphthalenes; Organooxygen compounds	Unclassified; Unclassified; Carbonyl compounds	NA	3	1941.30898940054	1467.1771417555	1718.26882911071	1597.32199354652
185	207.06912	207.068556105	2.72233331063147	C8H14O4S	M+H	2-(3-Mercaptopropyl)pentanedioic acid	200682	HMDB0245244	NA	NA	NA	NA	10198171	NA	OC(=O)CCC(CCCS)C(O)=O	FNLNSQHJKVQCBP-UHFFFAOYSA-N	Lipids and lipid-like molecules	Fatty Acyls	Fatty acids and conjugates	NA	1	488.406519251589	398.810946908955	657.757826703705	371.214462975148
186	207.07760	207.077006882	2.86287229777876	C10H12N2O4	M+H-H2O	Hydroxykynurenine; L-3-Hydroxykynurenine; 5-Hydroxykynurenine	47186; 51426; 52081	HMDB0000732; HMDB0011631; HMDB0012819	365; 62389; 63541	; ;	C02794; C03227; C05651	1547; 17380; 2076	89; 11811; 440745	484-78-6; 606-14-4; 720-00-3	NC(CC(=O)C1=C(N)C(O)=CC=C1)C(O)=O; N[C@@H](CC(=O)C1=CC=CC(O)=C1N)C(O)=O; NC(CC(=O)C1=C(N)C=CC(O)=C1)C(O)=O	VCKPUUFAIGNJHC-UHFFFAOYSA-N; VCKPUUFAIGNJHC-LURJTMIESA-N; OTDQYOVYQQZAJL-UHFFFAOYSA-N	Organic oxygen compounds; Organic oxygen compounds; Organic oxygen compounds	Organooxygen compounds; Organooxygen compounds; Organooxygen compounds	Carbonyl compounds; Carbonyl compounds; Carbonyl compounds	*	3	43520.793836395	39690.944374513	39937.5640650668	38661.9740498717
187	208.04858	208.049094225	2.47211527501256	C5H13N3OS	M+2Na-H	Aminoethylcysteine ketimine	203425	HMDB0248315	NA	NA	NA	NA	129638267	NA	CC(N)C(N)(CS)C(N)=O	RUHGXEGFSPSRNK-UHFFFAOYSA-N	Organic acids and derivatives	Carboxylic acids and derivatives	Amino acids, peptides, and analogues	NA	1	466.81148602005	301.462565360934	525.193534420015	324.616221621929
188	209.01508	209.014541642	2.59702975463441	C7H10N2OS	M+K	Propylthiouracil	52885	HMDB0014690	2177	NA	C07569	8502	657298	51-52-5	CCCC1=CC(=O)NC(=S)N1	KNAHARQHSZJURB-UHFFFAOYSA-N	Organoheterocyclic compounds	Diazines	Pyrimidines and pyrimidine derivatives	*	1	1640.41594333206	1564.67840039981	2089.1348909871	1356.34671056711
189	209.05689	209.057297564	1.94100211598357	C12H10O2	M+Na	Eutypine; 1-Naphthaleneacetic acid	254902; 56983	HMDB0301834; HMDB0032708	66984; 69522	;	C08448; C13014	; 32918	129326; 6862	121007-17-8; 86-87-3	CC(=C)C#CC1=CC(C=O)=CC=C1O; OC(=O)CC1=C2C=CC=CC2=CC=C1	SFCYVTIQMNZUCZ-UHFFFAOYSA-N; PRPINYUDVPFIRX-UHFFFAOYSA-N	Organic oxygen compounds; Benzenoids	Organooxygen compounds; Naphthalenes	Carbonyl compounds; Unclassified	*	2	8262.02052703229	7097.5320976803	7710.73355537484	7404.84458854293
190	209.07592	209.076019995	0.484752794794713	C7H16O4	M+2Na-H	Tetra-methoxypropane; 1,1,3,3-Tetramethoxypropane; Triethylene Glycol Monomethyl Ether	212305; 199574; 83713	HMDB0258866; HMDB0244048; HMDB0062666	; 334587;	; ;	; ;	; ; 84233	21988363; 66019; 8178	; ; 112-35-6	COC(C)C(OC)(OC)OC; COC(CC(OC)OC)OC; COCCOCCOCCO	RKZYUIVAVJZKOI-UHFFFAOYSA-N; XHTYQFMRBQUCPX-UHFFFAOYSA-N; JLGLQAWTXXGVEM-UHFFFAOYSA-N	Organic oxygen compounds; Organic oxygen compounds; Organic oxygen compounds	Organooxygen compounds; Organooxygen compounds; Organooxygen compounds	Ortho esters; Ethers; Ethers	NA	3	2979.38797317278	2644.00332932353	2859.49397111203	2768.33973471725
191	209.09314	209.092656946	2.31281338855499	C10H14N2O4	M+H-H2O	Porphobilinogen; Carbidopa	46954; 52595	HMDB0000245; HMDB0014336	76; 1500	;	C00931; C07562	17381; 39585	1021; 34359	487-90-1; 28860-95-9	NCC1=C(CC(O)=O)C(CCC(O)=O)=CN1; C[C@@](CC1=CC(O)=C(O)C=C1)(NN)C(O)=O	QSHWIQZFGQKFMA-UHFFFAOYSA-N; TZFNLOMSOLWIDK-JTQLQIEISA-N	Organic nitrogen compounds; Phenylpropanoids and polyketides	Organonitrogen compounds; Phenylpropanoic acids	Amines; Unclassified	*	2	3290.42571894902	2854.89283913299	3152.44094392891	3018.23282012291
192	209.10450	209.104916458	2.0139361203279	C12H14N2	M+Na	Detomidine	64900	HMDB0041872	NA	NA	C07450	4466	56032	76631-46-4	CC1=C(C)C(CC2=CN=CN2)=CC=C1	RHDJRPPFURBGLQ-UHFFFAOYSA-N	Benzenoids	Benzene and substituted derivatives	Xylenes	*	1	5482.79566365649	4705.85416931741	4921.58356029184	4763.46887390746
193	209.97533	209.975172152	0.731533799850054	C5H11NOS	M+2K-H	2-Amino-4-methylsulfanylbutanal; Carbamothioic acid, diethyl-; methyl 4-mercaptobutyrimidate	211713; 204523; 208668	HMDB0258128; HMDB0249607; HMDB0254569	; 446717;	; ;	; ;	; ;	13091120; 146472; 123925	; ;	CSCCC(N)C=O; CCN(CC)C(S)=O; COC(=N)CCCS	AMRLMYBWZLIJPE-UHFFFAOYSA-N; UAGGVDVXSRGPRP-UHFFFAOYSA-N; DFTAZNAEBRBBKP-UHFFFAOYSA-N	Organosulfur compounds; Organosulfur compounds; Organic acids and derivatives	Thioethers; Thiocarbonyl compounds; Carboximidic acids and derivatives	Dialkylthioethers; Thiocarbamic acid derivatives; Imidoesters	NA	3	869.328298285332	648.186269902204	923.616811687532	843.893904720851
194	211.07292	211.072947626	0.120018746827059	C12H12O2	M+Na	(E)-Butylidene phthalide; 3-Butylidene-1(3H)-isobenzofuranone	255236; 56512	HMDB0302263; HMDB0032061	71436; 338269	;	C16924; C16924	68233;	642376; 5352899	551-08-6; 551-08-6	CCC\C=C1/OC(=O)C2=CC=CC=C12; CCC\C=C1\OC(=O)C2=CC=CC=C12	WMBOCUXXNSOQHM-FLIBITNWSA-N; WMBOCUXXNSOQHM-DHZHZOJOSA-N	Organoheterocyclic compounds; Organoheterocyclic compounds	Isocoumarans; Isocoumarans	Isobenzofuranones; Isobenzofuranones	*	2	2261.78585615389	1880.22977213965	1953.28818080364	2266.08312800145
195	212.04273	212.043083884	1.67149108676831	C4H11N3O5P	M+	N-phosphocreatinate(2-)	83660	HMDB0062567	NA	NA	NA	NA	7048564	NA	C[N+](CC(O)=O)=C(N)NP(O)(O)=O	RMRKEMHUAGATCC-UHFFFAOYSA-O	Organic acids and derivatives	Carboxylic acids and derivatives	Amino acids, peptides, and analogues	NA	1	1379.65117318059	1144.94832936763	1053.43942676635	1170.25851415975
196	213.05179	213.052212182	1.99983007425324	C11H10O3	M+Na	7-Ethoxycoumarin; Coixinden A	202505; 64054	HMDB0247248; HMDB0040938	4091; 71941	;	C11052; C17916	28184; 81379	35703; 9845243	31005-02-4; 149665-18-9	CCOC1=CC=C2C=CC(=O)OC2=C1; COC1=CC(=O)C2=C1C=C(OC)C=C2	LIFAQMGORKPVDH-UHFFFAOYSA-N; XYQHDIQOTJVFDF-UHFFFAOYSA-N	Phenylpropanoids and polyketides; Benzenoids	Coumarins and derivatives; Indenes and isoindenes	Unclassified; Unclassified	*	2	30642.4095666297	26991.0681015804	27558.283072594	27294.3324115759
197	213.09698	213.096878866	0.452804037742259	C7H16O7	M+H	D-Glycero-D-galacto-heptitol	57940	HMDB0033750	NA	NA	C08255	NA	101748	527-06-0	OCC(O)C(O)C(O)C(O)C(O)CO	OXQKEKGBFMQTML-UHFFFAOYSA-N	Organic oxygen compounds	Organooxygen compounds	Carbohydrates and carbohydrate conjugates	*	1	169.91600729755	132.785367282715	301.939616814137	141.517784467003
198	214.25238	214.252926002	2.56288711779175	C14H31N	M+H	N,N-Dimethyldodecylamine; Tetradecylamine	209272; 212323	HMDB0255262; HMDB0258887	; 3313	;	;	;	8168; 16217	; 2016-42-4	CCCCCCCCCCCCN(C)C; CCCCCCCCCCCCCCN	YWFWDNVOPHGWMX-UHFFFAOYSA-N; PLZVEHJLHYMBBY-UHFFFAOYSA-N	Organic nitrogen compounds; Organic nitrogen compounds	Organonitrogen compounds; Organonitrogen compounds	Amines; Amines	NA	2	419.53540829769	256.410444841619	471.271965420834	293.773963956021
199	215.03122	215.031476738	1.17557931525399	C10H8O4	M+Na	Scopoletin; Noreugenin	58384; 256434	HMDB0034344; HMDB0303562	6956;	;	C01752; C20462	17488; 67375	5280460;	92-61-5;	COC1=C(O)C=C2OC(=O)C=CC2=C1; CC1=CC(=O)C2=C(O1)C=C(O)C=C2O	RODXRVNMMDRFIK-UHFFFAOYSA-N; NCUJRUDLFCGVOE-UHFFFAOYSA-N	Phenylpropanoids and polyketides; Organoheterocyclic compounds	Coumarins and derivatives; Benzopyrans	Hydroxycoumarins; 1-benzopyrans	*	2	616.596435228255	480.185318306572	599.080870720807	550.04654793459
200	215.04998	215.050103696	0.563313282200469	C11H12OS	M+Na	2-(Methylthiomethyl)-3-phenyl-2-propenal	60800	HMDB0037166	92134	NA	NA	NA	16204499	65887-08-3	CSC\C(C=O)=C\C1=CC=CC=C1	QJDHQEQDIWDMOT-YRNVUSSQSA-N	Phenylpropanoids and polyketides	Cinnamaldehydes	Unclassified	NA	1	2375.13564765068	2007.51258367903	2047.96084774934	2037.4525481322
201	215.13835	215.139018452	3.10862862968528	C10H18N2O3	M+H	Dethiobiotin	48138	HMDB0003581	3351	NA	C01909	42280	445027	533-48-2	C[C@@H]1NC(=O)N[C@@H]1CCCCCC(O)=O	AUTOLBMXDDTRRT-JGVFFNPUSA-N	Lipids and lipid-like molecules	Fatty Acyls	Fatty acids and conjugates	*	1	661.200356496258	392.018971602476	424.295939234948	572.846620427072
202	216.01412	216.014746882	2.92365508921374	C8H9NO2S2	M+H	3-(Pyridin-2-yldisulfanyl)propanoic acid	202463	HMDB0247198	NA	NA	NA	NA	11806088	NA	OC(=O)CCSSC1=CC=CC=N1	DJBRKGZFUXKLKO-UHFFFAOYSA-N	Organoheterocyclic compounds	Pyridines and derivatives	Unclassified	NA	1	334.796538039228	217.002751135879	262.088703977453	201.755385879294
203	217.06194	217.062382942	2.0477338287633	C14H10O	M+Na	9-Hydroxyphenanthrene; 1-Hydroxyphenanthrene	81841; 81837	HMDB0059801; HMDB0059797	69034; 69036	;	C11430; C11432	28820; 27528	10229; 98490	484-17-3; 2433-56-9	OC1=CC2=CC=CC=C2C2=CC=CC=C12; OC1=CC=CC2=C1C=CC1=CC=CC=C21	DZKIUEHLEXLYKM-UHFFFAOYSA-N; GTBXZWADMKOZQJ-UHFFFAOYSA-N	Benzenoids; Benzenoids	Phenanthrenes and derivatives; Phenanthrenes and derivatives	Phenanthrols; Phenanthrols	*	2	735.867821882096	522.284836227013	606.454222237119	547.301570235843
204	217.08311	217.082486179	2.87808098901322	C8H14N2O6	M+H-H2O	Glutamylserine; L-beta-aspartyl-L-threonine; Aspartyl-Threonine	53860; 51187; 53800	HMDB0028828; HMDB0011169; HMDB0028763	23725; 62018; 85677	; ;	; ;	73509; 174199; 174200	6995653; 53480674; 64896714	5875-38-7; ;	N[C@@H](CCC(O)=O)C(=O)N[C@@H](CO)C(O)=O; CC(O)C(NC(=O)CC(N)C(O)=O)C(O)=O; CC(O)C(NC(=O)C(N)CC(O)=O)C(O)=O	UQHGAYSULGRWRG-WHFBIAKZSA-N; XPMVVZFGFJOFSL-UHFFFAOYSA-N; NTQDELBZOMWXRS-UHFFFAOYSA-N	Organic acids and derivatives; Organic acids and derivatives; Organic acids and derivatives	Carboxylic acids and derivatives; Peptidomimetics; Carboxylic acids and derivatives	Amino acids, peptides, and analogues; Hybrid peptides; Amino acids, peptides, and analogues	NA	3	2684.87098496434	2240.6364864962	2523.78198254827	2274.70842603218
205	218.01536	218.014876476	2.22663312487708	C8H9N3S	M+K	3-Methyl-2-benzothiazolone hydrazone	199900	HMDB0244395	NA	NA	NA	NA	14319	NA	CN1C(SC2=CC=CC=C12)=NN	PHOLIFLKGONSGY-UHFFFAOYSA-N	Organoheterocyclic compounds	Benzothiazoles	Unclassified	NA	1	555.791342862012	600.040144880937	973.49167160072	596.492045132422
206	218.15326	218.153940235	3.13920201704939	C14H19NO	M+H	Ethoxyquin	62801	HMDB0039531	44287	NA	C07475	77323	3293	91-53-2	CCOC1=CC2=C(NC(C)(C)C=C2C)C=C1	DECIPOUIJURFOJ-UHFFFAOYSA-N	Organoheterocyclic compounds	Quinolines and derivatives	Quinolones and derivatives	*	1	4220.37837357928	3278.48114032174	3816.98826741303	3742.91306254035
207	219.02597	219.026546116	2.63500213738621	C6H12O6	M+K	D-Glucose	46880	HMDB0000122	NA	NA	C00221	15903	64689	492-61-5	OC[C@H]1O[C@@H](O)[C@H](O)[C@@H](O)[C@@H]1O	WQZGKKKJIJFFOK-VFUOTHLCSA-N	Organic oxygen compounds	Organooxygen compounds	Carbohydrates and carbohydrate conjugates	*	1	20927.9478539406	13829.739512575	14550.9954788628	15707.6618963366
208	219.07774	219.078033006	1.32741886130766	C14H12O	M+Na	Cis-stilbene oxide	35097	HMDB0059631	53257	LMPK13090030	C16014	50004	98511	NA	[C@H]1(C2=CC=CC=C2)O[C@H]1C1=CC=CC=C1	ARCJQKUWGAZPFX-OKILXGFUSA-N	Phenylpropanoids and polyketides	Stilbenes	Unclassified	*	1	701.551665567917	537.053957477769	816.98685362441	564.189191280388
209	220.11725	220.116878123	1.71107083635385	C8H15N5O	M+Na	4-ethylamino-6-isopropylamino-1,3,5-triazin-2-ol	83776	HMDB0062766	66427	NA	C06552	18316	16553	2163-68-0	CCNC1=NC(O)=NC(NC(C)C)=N1	NFMIMWNQWAWNDW-UHFFFAOYSA-N	Organoheterocyclic compounds	Triazines	1,3,5-triazines	*	1	131.290060106349	75.9544208453923	126.95184949861	115.831747006576
210	221.05677	221.0564421	1.47936371040824	C8H11ClN4	M+Na	2-Chloro-6-(1-piperazinyl)pyrazine	202431	HMDB0247163	346094	NA	NA	NA	107992	NA	ClC1=NC(=CN=C1)N1CCNCC1	CJAWPFJGFFNXQI-UHFFFAOYSA-N	Organoheterocyclic compounds	Diazinanes	Piperazines	NA	1	1901.97016960267	1496.40614863723	1602.92676344809	1621.39996662643
211	221.09317	221.09368307	2.30649551366201	C14H14O	M+Na	Chamaviolin; Dibenzyl ether	255658; 56527	HMDB0302735; HMDB0032078	; 88164	;	;	; 87411	; 7657	; 103-50-4	CCC1=CC2=C(C=O)C=CC2=C(C)C=C1; C(OCC1=CC=CC=C1)C1=CC=CC=C1	XFHWXYVBANNUFH-UHFFFAOYSA-N; MHDVGSVTJDSBDK-UHFFFAOYSA-N	Lipids and lipid-like molecules; Benzenoids	Prenol lipids; Benzene and substituted derivatives	Sesquiterpenoids; Benzylethers	NA	2	1303.58682157879	1079.51167754636	1290.00257014122	1124.89523935941
212	222.01911	222.019687077	2.5915806042282	C5H13NO4S	M+K	Choline sulfate	205015	HMDB0250194	63302	NA	C00919	16822	485	4858-96-2	C[N+](C)(C)CCOS([O-])(=O)=O	WXCQAWGXWVRCGP-UHFFFAOYSA-N	Organic acids and derivatives	Organic sulfuric acids and derivatives	Sulfuric acid esters	*	1	12.2635227582655	9.12045726856363	12.1208834133407	223.961754541893
213	222.02842	222.0292243	3.62001817055596	C9H10ClNO2	M+Na	N-Chlorophenylalanine; 4-Chloro-L-phenylalanine; (2S)-2-(4-Chloroanilino)propanoic acid	209122; 200093; 199214	HMDB0255100; HMDB0244605; HMDB0243595	; 44308;	; ;	; ;	; ;	14366595; 4652; 2757760	; 7424-00-2;	OC(=O)C(CC1=CC=CC=C1)NCl; NC(CC1=CC=C(Cl)C=C1)C(O)=O; CC(NC1=CC=C(Cl)C=C1)C(O)=O	XCKUCSJNPYTMAE-UHFFFAOYSA-N; NIGWMJHCCYYCSF-UHFFFAOYSA-N; LKAFPNQADHUXMM-UHFFFAOYSA-N	Organic acids and derivatives; Organic acids and derivatives; Organic acids and derivatives	Carboxylic acids and derivatives; Carboxylic acids and derivatives; Carboxylic acids and derivatives	Amino acids, peptides, and analogues; Amino acids, peptides, and analogues; Amino acids, peptides, and analogues	NA	3	1385.16054255496	901.23697925729	893.795140381757	1088.41378502993
214	222.04489	222.04463516	1.13736348877754	C10H14ClN	M+K	Chlorphentermine	204967	HMDB0250132	510	NA	C07559	NA	10007	461-78-9	CC(C)(N)CC1=CC=C(Cl)C=C1	ZCKAMNXUHHNZLN-UHFFFAOYSA-N	Benzenoids	Benzene and substituted derivatives	Phenethylamines	*	1	5511.69264098471	3951.46130674684	4253.33452271466	4865.65437573311
215	222.05621	222.055917355	1.3352447590254	C9H13NO2S	M+Na	2-(4-Methyl-5-thiazolyl)ethyl propionate	56774	HMDB0032424	88448	NA	NA	NA	29933357	324742-96-3	CCC(=O)OCCC1=C(C)N=CS1	KXYXTLJGFPUWOE-UHFFFAOYSA-N	Organoheterocyclic compounds	Azoles	Thiazoles	NA	1	400.191204586762	260.634821403974	205.030499292697	224.959474292939
216	222.93993	222.940447026	2.31538123938219	C3H5O7P	M+K	Phosphohydroxypyruvic acid	47351	HMDB0001024	484	NA	C03232	30933	105	3913-50-6	OC(=O)C(=O)COP(O)(O)=O	LFLUCDOSQPJJBE-UHFFFAOYSA-N	Organic oxygen compounds	Organooxygen compounds	Carbonyl compounds	*	1	102.110449640799	46.7014983020717	151.285301187253	146.351712367301
217	223.07250	223.072947626	1.98756503491134	C13H12O2	M+Na	Bisphenol F; Monobenzone; Safynol	197309; 52926; 60214	HMDB0240711; HMDB0014738; HMDB0036460	69949; 43264;	; ;	C14298; C14244; C08458	34575; 34380;	12111; 7638; 131751993	620-92-8; 103-16-2; 27978-14-9	OC1=CC=C(CC2=CC=C(O)C=C2)C=C1; OC1=CC=C(OCC2=CC=CC=C2)C=C1; C\C=C/C#CC#CC#C\C=C\C(O)CO	PXKLMJQFEQBVLD-UHFFFAOYSA-N; VYQNWZOUAUKGHI-UHFFFAOYSA-N; GVCJUCQUVWZELI-JSQGHLFOSA-N	Benzenoids; Benzenoids; Lipids and lipid-like molecules	Benzene and substituted derivatives; Phenols; Fatty Acyls	Diphenylmethanes; 4-alkoxyphenols; Fatty alcohols	*	3	19420.8717652072	17033.5689854498	17883.6068774407	16990.7230205522
218	223.10887	223.109333134	2.06911323307269	C14H16O	M+Na	2-(2-Methylpropoxy)naphthalene	58990	HMDB0035076	90426	NA	NA	NA	16582	2173-57-1	CC(C)COC1=CC2=CC=CC=C2C=C1	XOHIHZHSDMWWMS-UHFFFAOYSA-N	Benzenoids	Naphthalenes	Unclassified	NA	1	5747.35191303219	4942.86898025101	5377.52445596008	5068.085318234
219	223.97150	223.970552466	4.25023415025539	C9H6BrNO	M+H	2-Bromo-1H-indole-3-carboxaldehyde	63379	HMDB0040147	94687	NA	NA	NA	360191	119910-45-1	BrC1=C(C=O)C2=CC=CC=C2N1	WIRLVLFYTTULCM-UHFFFAOYSA-N	Organoheterocyclic compounds	Indoles and derivatives	Indoles	NA	1	1617.50672936205	1098.68905019819	1216.97009758903	1292.53026086122
220	224.06779	224.068196601	1.80306445706966	C12H11NO2	M+Na	Carbaryl	204528	HMDB0249612	1496	NA	C07491	3390	6129	63-25-2	CNC(=O)OC1=C2C=CC=CC2=CC=C1	CVXBEEMKQHEXEN-UHFFFAOYSA-N	Benzenoids	Naphthalenes	Unclassified	*	1	594.159982125261	441.480457633476	471.359350408813	492.864809559238
221	225.00962	225.009456264	0.707769956981331	C7H10N2O2S	M+K	Carbimazole	52754	HMDB0014533	NA	NA	C07615	617099	31072	22232-54-8	CCOC(=O)N1C=CN(C)C1=S	CFOYWRHIYXMDOT-UHFFFAOYSA-N	Organoheterocyclic compounds	Azoles	Imidazoles	*	1	988.901023386487	927.692965448271	1438.51461723943	747.89857156228
222	225.05173	225.051466742	1.15764735763741	C10H12N2S2	M+H	7-Methyl-6,8-bis(methylthio)pyrrolo(1,2-a)pyrazine	202731	HMDB0247512	NA	NA	NA	NA	128585	NA	CSC1=C(C)C(SC)=C2C=NC=CN12	MYLBTCQBKAKUTJ-UHFFFAOYSA-N	Organoheterocyclic compounds	Pyrrolopyrazines	Unclassified	NA	1	6660.97623115469	5769.05562690673	6272.49138846205	5790.94617609899
223	225.07070	225.070993888	1.31391362016782	C10H18OS	M+K	8-Mercapto-p-menthan-3-one; cis- and trans-L-Mercapto-p-menthan-3-one	60954; 56623	HMDB0037385; HMDB0032205	92304; 88259	;	;	; 173522	61982; 23341028	38462-22-5; 29725-66-4	CC1CCC(C(=O)C1)C(C)(C)S; CC(C)C1CCC(C)(S)CC1=O	RVOKNSFEAOYULQ-UHFFFAOYSA-N; LCFWUUYRTYROGC-UHFFFAOYSA-N	Lipids and lipid-like molecules; Lipids and lipid-like molecules	Prenol lipids; Prenol lipids	Monoterpenoids; Monoterpenoids	NA	2	1024.98082439521	808.61979757232	907.339656112317	850.7335254108
224	225.08821	225.087571568	2.81979676772966	C10H14N2O5	M+H-H2O	Thymidine	46969	HMDB0000273	3375	NA	C00214	17748	5789	50-89-5	CC1=CN([C@H]2C[C@H](O)[C@@H](CO)O2)C(=O)NC1=O	IQFYYKKMVGJFEH-XLPZGREQSA-N	Nucleosides, nucleotides, and analogues	Pyrimidine nucleosides	Pyrimidine 2'-deoxyribonucleosides	*	1	3091.73633123551	2596.2953023743	2830.08319071001	2693.60199394299
225	227.00892	227.009491887	2.52617966164285	C9H5ClN4	M+Na	(3-Chlorophenyl)hydrazonomalononitrile	204615	HMDB0249720	68887	NA	C11164	3259	2603	555-60-2	ClC1=CC=CC(NN=C(C#N)C#N)=C1	UGTJLJZQQFGTJD-UHFFFAOYSA-N	Benzenoids	Benzene and substituted derivatives	Phenylhydrazines	*	1	271.941945215849	326.642261409783	441.663670589505	294.186492683371
226	227.03124	227.031476744	1.03608143844422	C11H8O4	M+Na	1,4-Dihydroxy-2-naphthoic acid	199734	HMDB0244212	64746	NA	C03657	18094	671	31519-22-9	OC(=O)C1=C(O)C2=CC=CC=C2C(O)=C1	VOJUXHHACRXLTD-UHFFFAOYSA-N	Benzenoids	Naphthalenes	Naphthalenecarboxylic acids and derivatives	*	1	431.19700026014	302.334562857179	366.021748093764	417.905196797053
227	229.04681	229.047281558	2.05274760342725	C8H14O5	M+K	Diethyl L-malate; 6-(2-Hydroxyethoxy)-6-oxohexanoic acid; 3-Hydroxysuberic acid	63430; 83269; 2904	HMDB0040220; HMDB0061681; HMDB0000325	94751; ; 74936	; ; LMFA01170093	; ;	87368; 84086; 70766	24197; 4066086; 22328017	7554-28-1; ; 73141-47-6	CCOC(=O)CC(O)C(=O)OCC; OCCOC(=O)CCCCC(O)=O; C(=O)(O)CC(O)CCCCC(=O)O	VKNUORWMCINMRB-UHFFFAOYSA-N; YXCHMHANQUUDOV-UHFFFAOYSA-N; ARJZZFJXSNJKGR-UHFFFAOYSA-N	Organic acids and derivatives; Lipids and lipid-like molecules; Organic acids and derivatives	Hydroxy acids and derivatives; Fatty Acyls; Hydroxy acids and derivatives	Beta hydroxy acids and derivatives; Fatty acids and conjugates; Medium-chain hydroxy acids and derivatives	NA	3	460.097680906621	360.323204729646	410.296117831721	435.147493786381
228	229.05766	229.05839867	3.21052078342284	C5H13N2O6P	M+H	L-2-Aminoethyl seryl phosphate	56412	HMDB0031950	NA	NA	C03872	15916	25201528	1186-34-1	NCCOP(O)(=O)OCC(N)C(O)=O	UQDJGEHQDNVPGU-UHFFFAOYSA-N	Organic acids and derivatives	Carboxylic acids and derivatives	Amino acids, peptides, and analogues	*	1	352.417922086709	195.678468941639	242.947744319058	256.449003403196
229	229.07319	229.073771079	2.5174283384912	C11H14N2O	M+K	2-Methyl-5-hydroxytryptamine; 5-Methoxytryptamine; N-Methylserotonin	200661; 48232; 48286	HMDB0245222; HMDB0004095; HMDB0004369	69619; 7015; 24110	; ;	C13665; C05659; C06212	31085; 2089; 48294	1574; 1833; 150885	; 608-07-1; 1134-01-6	CC1=C(CCN)C2=C(N1)C=CC(O)=C2; COC1=CC2=C(NC=C2CCN)C=C1; CNCCC1=CNC2=C1C=C(O)C=C2	WYWNEDARFVJQSG-UHFFFAOYSA-N; JTEJPPKMYBDEMY-UHFFFAOYSA-N; ASUSBMNYRHGZIG-UHFFFAOYSA-N	Organoheterocyclic compounds; Organoheterocyclic compounds; Organoheterocyclic compounds	Indoles and derivatives; Indoles and derivatives; Indoles and derivatives	Tryptamines and derivatives; Tryptamines and derivatives; Tryptamines and derivatives	*	3	313.734276559177	214.801713954337	189.405536926903	278.012627549836
230	229.08305	229.08248619	2.45968395539416	C9H14N2O6	M+H-H2O	5,6-Dihydrouridine	47063	HMDB0000497	5483	NA	NA	23774	94312	5627-05-4	OC[C@H]1O[C@H]([C@H](O)[C@@H]1O)N1CCC(=O)NC1=O	ZPTBLXKRQACLCR-XVFCMESISA-N	Organic oxygen compounds	Organooxygen compounds	Carbohydrates and carbohydrate conjugates	NA	1	12067.2981524167	10477.4105444674	11130.6780906699	10458.2874790016
231	229.11949	229.11989782	1.76134452625453	C13H18O2	M+Na	3-Phenylpropyl 2-methylpropanoate; Hexyl benzoate; Ibuprofen	58487; 63601; 47716	HMDB0034472; HMDB0040431; HMDB0001925	334657; ; 572	; ;	C02008; C14716; C01588	17099; ; 5855	7662; 23235; 3672	103-58-2; 6789-88-4; 15687-27-1	CC(C)C(=O)OCCCC1=CC=CC=C1; CCCCCCOC(=O)C1=CC=CC=C1; CC(C)CC1=CC=C(C=C1)C(C)C(O)=O	VBTAKMZSMFMLGT-UHFFFAOYSA-N; UUGLJVMIFJNVFH-UHFFFAOYSA-N; HEFNNWSXXWATRW-UHFFFAOYSA-N	Benzenoids; Benzenoids; Phenylpropanoids and polyketides	Benzene and substituted derivatives; Benzene and substituted derivatives; Phenylpropanoic acids	Unclassified; Benzoic acids and derivatives; Unclassified	*	3	13390.217788271	11375.5529132363	11823.3121740036	11333.3320849293
232	229.15406	229.154668512	2.67671504616379	C11H20N2O3	M+H	Isoleucylproline; Leucylproline; N,N,N-Trimethyl-L-alanyl-L-proline betaine	51192; 51193; 197068	HMDB0011174; HMDB0011175; HMDB0240365	23858; 346110;	; ;	; ;	74076; 73580;	444876; 80817; 134218393	37462-92-3; 6403-35-6; 2177265-93-7	CC[C@H](C)[C@H](N)C(=O)N1CCC[C@H]1C(O)=O; CC(C)C[C@H](N)C(=O)N1CCC[C@H]1C(O)=O; C[C@@H](C(=O)N1CCC[C@H]1C([O-])=O)[N+](C)(C)C	BBIXOODYWPFNDT-CIUDSAMLSA-N; VTJUNIYRYIAIHF-IUCAKERBSA-N; KXONJPJIFNGMCN-IUCAKERBSA-N	Organic acids and derivatives; Organic acids and derivatives; Organic acids and derivatives	Carboxylic acids and derivatives; Carboxylic acids and derivatives; Carboxylic acids and derivatives	Amino acids, peptides, and analogues; Amino acids, peptides, and analogues; Amino acids, peptides, and analogues	NA	3	4707.69087327878	3801.00477751326	3443.98949869948	4828.63016364768
233	230.04496	230.044783709	0.781385112008837	C12H7NO4	M+H	RESAZURIN	210900	HMDB0257158	68894	NA	C11178	NA	11077	550-82-3	OC1=CC2=C(C=C1)[N+]([O-])=C1C=CC(=O)C=C1O2	PLXBWHJQWKZRKG-UHFFFAOYSA-N	Organoheterocyclic compounds	Benzoxazines	Phenoxazines	*	1	780.587060378256	707.748722188752	711.141580702531	591.555516892578
234	231.02604	231.026943194	3.90454780896214	C10H7F3O4	M+H-H2O	Triflusal	212614	HMDB0259212	NA	NA	NA	NA	NA	NA	CC(=O)OC1=C(C=CC(=C1)C(F)(F)F)C(O)=O	RMWVZGDJPAKBDE-UHFFFAOYSA-N	Benzenoids	Benzene and substituted derivatives	Benzoic acids and derivatives	NA	1	371.983301828896	173.294795454743	190.857629464747	219.91208030296
235	231.06240	231.062776872	1.63041847539513	C11H12O4	M+Na	(R)-2-Benzylsuccinate; 6-Methoxymellein	51849; 61887	HMDB0012127; HMDB0038510	324374;	;	C09816; C02381	1220624; 16252	446168; 93040	884-33-3; 13410-15-6	OC(=O)C[C@H](CC1=CC=CC=C1)C(O)=O; COC1=CC(O)=C2C(=O)OC(C)CC2=C1	GTOFKXZQQDSVFH-VIFPVBQESA-N; AIFNAMVERSBWPS-UHFFFAOYSA-N	Phenylpropanoids and polyketides; Organoheterocyclic compounds	Phenylpropanoic acids; Benzopyrans	Unclassified; 2-benzopyrans	*	2	3168.3925304644	2676.77798507981	2899.26988431933	2721.56159497857
236	231.07060	231.07085688	1.12684006457455	C3H8N2S	2M+Na	Ethylthiourea	206609	HMDB0252087	340145	NA	NA	NA	12255	NA	CCNC(N)=S	GMEHFXXZSWDEDB-UHFFFAOYSA-N	Organosulfur compounds	Thioureas	Unclassified	NA	1	254.459817974016	253.144547124276	340.649931621871	378.778375189022
237	231.09879	231.099162378	1.62225559463551	C12H16O3	M+Na	Isoelemicin; gamma-Asarone; trans-Isoasarone	54748; 54752; 56020	HMDB0029867; HMDB0029872; HMDB0031469	71476; 71915; 85070	; ;	C16975; C17821; C17846	80837; ; 78309	5318557; 636750; 636822	5273-85-8; 5353-15-1; 2883-98-9	COC1=CC(\C=C\C)=CC(OC)=C1OC; COC1=CC(OC)=C(OC)C=C1CC=C; COC1=CC(OC)=C(\C=C\C)C=C1OC	RRXOQHQFJOQLQR-AATRIKPKSA-N; AUNAUZZQBAIQFJ-UHFFFAOYSA-N; RKFAZBXYICVSKP-AATRIKPKSA-N	Benzenoids; Benzenoids; Benzenoids	Phenol ethers; Phenol ethers; Phenol ethers	Anisoles; Anisoles; Anisoles	*	3	8195.0901325861	6991.55575840192	7496.60389784504	7069.66357950367
238	231.14457	231.144374336	0.840418331239217	C10H22N2O	M+2Na-H	N,N-Diamylnitrosamine; 1-[1-(2-Methoxyethyl)piperidin-3-YL]-N-methylmethanamine; Nonylurea	209262; 202854; 209660	HMDB0255252; HMDB0247651; HMDB0255713	; ; 695568	; ;	; ;	; ;	; 43811472; 13442645	; ;	CCCCCN(CCCCC)N=O; CNCC1CCCN(CCOC)C1; CCCCCCCCCNC(N)=O	OELWBYBVFOLSTA-UHFFFAOYSA-N; PJCPPFOHZHGUJK-UHFFFAOYSA-N; UWOOQFOHVDZTOD-UHFFFAOYSA-N	Organic nitrogen compounds; Organoheterocyclic compounds; Organic acids and derivatives	Organonitrogen compounds; Piperidines; Organic carbonic acids and derivatives	Organic nitroso compounds; Unclassified; Ureas	NA	3	1054.52656008355	834.020098509927	927.36572922508	914.299076677143
239	232.99084	232.99126915	1.84639655255701	C6H10O4S2	M+Na	Dimethyl 2,3-bis(sulfanyl)butanedioate	200828	HMDB0245398	NA	NA	NA	NA	3036650	NA	COC(=O)C(S)C(S)C(=O)OC	VVOFTOVXFWLOAY-UHFFFAOYSA-N	Lipids and lipid-like molecules	Fatty Acyls	Fatty acid esters	NA	1	210.104766521205	242.608727719223	369.803070217939	201.638108910338
240	233.02037	233.020951008	2.51217270295085	C8H9O6P	M+H	Phosphovanillin	210342	HMDB0256496	NA	NA	NA	NA	NA	NA	COC1=C(OP(O)(O)=O)C=CC(C=O)=C1	GSWZGTLWVRFGIJ-UHFFFAOYSA-N	Organic acids and derivatives	Organic phosphoric acids and derivatives	Phosphate esters	NA	1	12037.8785220636	10335.8028195765	10853.9433332593	10597.4565602511
241	233.04328	233.043064578	0.934401500437517	C8H18OS2	M+K	3-[(2-Mercapto-1-methylpropyl)thio]-2-butanol	60892	HMDB0037295	92244	NA	NA	NA	62090	54957-02-7	CC(O)C(C)SC(C)C(C)S	PHLKBLKTWMSFGF-UHFFFAOYSA-N	Organic oxygen compounds	Organooxygen compounds	Alcohols and polyols	NA	1	1010.10263929975	1037.578053528	933.961007295955	1006.28189367007
242	233.07798	233.076812114	4.98986800702718	C8H12N2O6	M+H	Glutamine pyruvate; Kifunensine	207244; 208087	HMDB0252812; HMDB0253800	;	;	;	;	129629480; 3829	;	CC(=O)C(=O)OOC(=O)C(N)CCC(N)=O; OCC1C(O)C(O)C(O)C2NC(=O)C(=O)N12	QIQFLMKYOPAMLL-UHFFFAOYSA-N; OIURYJWYVIAOCW-UHFFFAOYSA-N	Organic acids and derivatives; Organic acids and derivatives	Carboxylic acids and derivatives; Carboxylic acids and derivatives	Amino acids, peptides, and analogues; Amino acids, peptides, and analogues	NA	2	17676.2087670018	15605.4936724925	16338.1012188106	16228.2336210712
243	233.91430	233.915288294	4.21801399871972	C2H8NO3PS	M+2K-H	Phosphocysteamine	210324	HMDB0256474	NA	NA	NA	74951	NA	NA	NCCSP(O)(O)=O	RZPNFYXFSHGGBE-UHFFFAOYSA-N	Organophosphorus compounds	Organothiophosphorus compounds	Unclassified	NA	1	81.78135935994	89.9774224447219	252.16065369693	146.81087160192
244	235.05602	235.055343824	2.8651200030144	C11H16OS	M+K	1-(2-Thienyl)-1-heptanone	63450	HMDB0040241	94772	NA	NA	NA	141581	30711-40-1	CCCCCCC(=O)C1=CC=CS1	BDNFJEMAAFFMFH-UHFFFAOYSA-N	Organic oxygen compounds	Organooxygen compounds	Carbonyl compounds	NA	1	1985.52093933319	1980.92219046159	2534.94800310705	1505.97136780523
245	235.07431	235.074703636	1.67707417810422	C8H14N2O4S	M+H	Hydroxyprolyl-Cysteine; N-Acetyl-S-(2-carbamoylethyl)-L-cysteine; Cysteinylhydroxyproline	53886; 202711; 53812	HMDB0028860; HMDB0247489; HMDB0028776	85768; ;	; ;	; ;	173683; ;	131750765; 20499913; 140079468	; ;	OC1CNC(C1)C(=O)NC(CS)C(O)=O; CC(=O)NC(CSCCC(N)=O)C(O)=O; N[C@@H](CS)C(=O)N1C[C@H](O)C[C@H]1C(O)=O	DTCRAYVKSFZQIQ-UHFFFAOYSA-N; GGBCHNJZQQEQRX-UHFFFAOYSA-N; JQNFSWJEERESHM-SRQIZXRXSA-N	Organic acids and derivatives; Organic acids and derivatives; Organic acids and derivatives	Carboxylic acids and derivatives; Carboxylic acids and derivatives; Carboxylic acids and derivatives	Amino acids, peptides, and analogues; Amino acids, peptides, and analogues; Amino acids, peptides, and analogues	NA	3	465.730935204554	353.650780518968	445.69653694601	417.059558975844
246	237.05184	237.051465774	1.56719526434302	C11H12N2S2	M+H	Brassinin	57594	HMDB0033350	89196	NA	NA	38119	3035211	105748-59-2	CSC(=S)NCC1=CNC2=C1C=CC=C2	QYKQWFZDEDFELK-UHFFFAOYSA-N	Organoheterocyclic compounds	Indoles and derivatives	Indoles	NA	1	2062.63449139694	1656.39963328157	1925.44235894416	1708.84822283622
247	237.06967	237.069224328	1.89073297197131	C11H12N2O2S	M+H	Zileuton	53037	HMDB0014882	43372	NA	D00414	10112	60490	111406-87-2	CC(N(O)C(N)=O)C1=CC2=CC=CC=C2S1	MWLSOWXNZPKENC-UHFFFAOYSA-N	Organoheterocyclic compounds	Benzothiophenes	1-benzothiophenes	*	1	1342.49720044136	1138.08636681911	1523.23141940515	957.954913014939
248	237.08815	237.087571568	2.43315249583207	C11H14N2O5	M+H-H2O	2-Hydroxyfelbamate; p-Hydroxyfelbamate	82543; 82542	HMDB0060670; HMDB0060669	2655; 2656	;	C16582; C16584	; 80584	10400039; 9921310	109482-32-8; 109482-28-2	NC(=O)OCC(O)(COC(N)=O)C1=CC=CC=C1; NC(=O)OCC(COC(N)=O)C1=CC=C(O)C=C1	VTXNIAJKDLEHGX-UHFFFAOYSA-N; PXBZEVLDFAKFLV-UHFFFAOYSA-N	Lipids and lipid-like molecules; Benzenoids	Glycerolipids; Phenols	Unclassified; 1-hydroxy-2-unsubstituted benzenoids	*	2	6205.74891607207	5314.08015754169	5697.61415127252	5418.75913488308
249	237.12442	237.123368388	4.4499489100629	C12H16N2O3	M+H	Hexobarbital	53514	HMDB0015444	69178	NA	C11723	5706	3608	56-29-1	CN1C(=O)NC(=O)C(C)(C1=O)C1=CCCCC1	UYXAWHWODHRRMR-UHFFFAOYSA-N	Organoheterocyclic compounds	Diazines	Pyrimidines and pyrimidine derivatives	*	1	3097.24625702819	2547.22705620358	2747.49554168549	2620.16586389976
250	239.02514	239.025106808	0.147978269559292	C8H12N2O2S	M+K	1,3-Diethyl-6-hydroxy-2-sulfanylidenepyrimidin-4-one; Thiobarbital	202035; 212426	HMDB0246707; HMDB0259001	;	;	;	;	11816486;	;	CCN1C(O)=CC(=O)N(CC)C1=S; CCC1(CC)C(=O)NC(=S)NC1=O	KLQWKZILGHCZRL-UHFFFAOYSA-N; QGVNJRROSLYGKF-UHFFFAOYSA-N	Organoheterocyclic compounds; Organoheterocyclic compounds	Diazines; Diazines	Pyrimidines and pyrimidine derivatives; Pyrimidines and pyrimidine derivatives	NA	2	116.816948765583	70.8276699474913	182.935715290296	40.1724202287827
251	239.05019	239.050731819	2.28130999070028	C8H17O5PS	M+H-H2O	Preparation 11	210567	HMDB0256765	NA	NA	NA	NA	NA	NA	CCOC(=O)COP(=S)(OCC)OCC	FCZCIXQGZOUIDN-UHFFFAOYSA-N	Organic acids and derivatives	Organic thiophosphoric acids and derivatives	Thiophosphoric acid esters	NA	1	621.572910186541	282.859557667454	352.07535755659	322.426285776403
252	239.06743	239.067116807	1.32646337697123	C11H14N2S2	M+H	Picartamide	210370	HMDB0256529	NA	NA	NA	NA	3034005	NA	CNC(=S)C1(CCCS1)C1=CC=CC=N1	ITNLONMDUMHEOK-UHFFFAOYSA-N	Organoheterocyclic compounds	Pyridines and derivatives	Unclassified	NA	1	7967.44330971152	6818.83305983058	7359.49054243056	7224.98438735435
253	239.10368	239.102632946	4.36400012923559	C11H14N2O4	M+H	Felbamate	53204	HMDB0015084	2654	NA	C07501	4995	3331	25451-15-4	NC(=O)OCC(COC(N)=O)C1=CC=CC=C1	WKGXYQFOCVYPAC-UHFFFAOYSA-N	Benzenoids	Benzene and substituted derivatives	Unclassified	*	1	2283.86461897129	1883.17973250984	2003.53246147966	1828.60229993959
254	239.20005	239.200556076	2.12424818268488	C15H26O2	M+H	alpha-Bisabolol oxide B; alpha-Bisabolol oxide A; Daucol	61625; 61624; 59170	HMDB0038197; HMDB0038196; HMDB0035287	71333; ;	; ;	C16774; C16773; C09652	80720; ;	117301; 90806; 345471	26184-88-3; 22567-36-8; 887-08-1	CC1=CCC(CC1)C1(C)CCC(O1)C(C)(C)O; CC1=CCC(CC1)C1(C)CCC(O)C(C)(C)O1; CC(C)C1CCC2(C)CC(O)C3(C)CCC12O3	RKBAYVATPNYHLW-UHFFFAOYSA-N; WJHRAVIQWFQMKF-UHFFFAOYSA-N; VLIUMVVQGMLOJG-UHFFFAOYSA-N	Organoheterocyclic compounds; Organoheterocyclic compounds; Organoheterocyclic compounds	Tetrahydrofurans; Oxanes; Oxanes	Unclassified; Unclassified; Unclassified	*	3	289.696573523962	196.188097437665	365.357811484157	250.703012420282
255	240.98690	240.987242943	1.42348531139154	C7H7O6P	M+Na	Fosfosal	206950	HMDB0252467	44294	NA	NA	NA	3418	6064-83-1	OC(=O)C1=CC=CC=C1OP(O)(O)=O	FFKUDWZICMJVPA-UHFFFAOYSA-N	Organic acids and derivatives	Organic phosphoric acids and derivatives	Phosphate esters	NA	1	2108.52908272588	1895.97180560933	2854.26803742935	1593.9989413716
256	241.04660	241.047126808	2.18930008725782	C12H10O4	M+Na	4-Methylumbelliferyl acetate	57251	HMDB0032989	66058	NA	C03837	17763	366	2747-05-9	CC(=O)OC1=CC=C2C(C)=CC(=O)OC2=C1	HXVZGASCDAGAPS-UHFFFAOYSA-N	Phenylpropanoids and polyketides	Coumarins and derivatives	Unclassified	*	1	2781.97037931991	2298.92151286714	2550.98951849594	2357.31076187007
257	241.08296	241.08248619	1.97529411096965	C10H14N2O6	M+H-H2O	Imidazoleacetic acid riboside	47910	HMDB0002331	6626	NA	C05131	NA	440569	29605-99-0	OC[C@H]1O[C@H]([C@H](O)[C@@H]1O)N1C=NC(CC(O)=O)=C1	AHPWEWASPTZMEK-PEBGCTIMSA-N	Nucleosides, nucleotides, and analogues	Imidazole ribonucleosides and ribonucleotides	Unclassified	*	1	6103.59539330171	5301.32013776213	5674.28621190405	5442.87172157508
258	241.09900	241.098923198	0.303673927847487	C14H18O	M+K	2-Pentyl-3-phenyl-2-propenal	55888	HMDB0031313	69414	NA	C12288	32318	1712058	122-40-7	CCCCC\C(C=O)=C\C1=CC=CC=C1	HMKKIXGYKWDQSV-KAMYIIQDSA-N	Phenylpropanoids and polyketides	Cinnamaldehydes	Unclassified	*	1	458.735398391414	283.159095233633	381.660289514186	383.53988689465
259	241.15384	241.15387639	0.161302820104351	C13H24O	M+2Na-H	2-Tridecenal; (Z)-4-Dodecenal; 4-(2,6,6-Trimethyl-1-cyclohexenyl)-2-butanol	6540; 6714; 59961	HMDB0037275; HMDB0032247; HMDB0036172	36595; 88296; 91321	LMFA06000075; LMFA06000256;	; ;	; ;	5283363; 10976419; 579336	7774-82-5; 21944-98-9; 3293-47-8	C(CCC)CCCCCC/C=C/C([H])=O; CCCCCCCC/C=C/CCC=O; CC(O)CCC1=C(C)CCCC1(C)C	VMUNAKQXJLHODT-VAWYXSNFSA-N; SMJHEMUFVYWLOU-MDZDMXLPSA-N; VSYLEWGIVLSDIY-UHFFFAOYSA-N	Lipids and lipid-like molecules; Lipids and lipid-like molecules; Lipids and lipid-like molecules	Fatty Acyls; Fatty Acyls; Prenol lipids	Fatty aldehydes; Fatty aldehydes; Sesquiterpenoids	NA	3	10797.5112236878	8790.73485077516	7166.52227900901	10068.2791500918
260	242.28345	242.284226125	3.20007738398822	C16H35N	M+H	Dioctylamine; Hexadecylamine	206050; 199426	HMDB0251428; HMDB0243891	342738; 4110	;	;	132284;	3094; 8926	; 143-27-1	CCCCCCCCNCCCCCCCC; CCCCCCCCCCCCCCCCN	LAWOZCWGWDVVSG-UHFFFAOYSA-N; FJLUATLTXUNBOT-UHFFFAOYSA-N	Organic nitrogen compounds; Organic nitrogen compounds	Organonitrogen compounds; Organonitrogen compounds	Amines; Amines	NA	2	170.317201408411	43.0283865283191	126.235970317365	71.9942280760364
261	243.06233	243.062776872	1.82769354665375	C12H12O4	M+Na	Eugenitin; Isoeugenitin; Hispolone	54419; 54424; 64531	HMDB0029467; HMDB0029473; HMDB0041442	86288; 86291; 95838	; ;	; ;	; 174117; 174118	3083581; 12310980; 131753146	480-12-6; 519-18-6; 173933-40-9	COC1=CC2=C(C(=O)C=C(C)O2)C(O)=C1C; COC1=C(C)C2=C(C(O)=C1)C(=O)C=C(C)O2; CC(=O)\C=C(/O)\C=C/C1=CC(O)=C(O)C=C1	RGTSAUBIQAKKLC-UHFFFAOYSA-N; DFAAYQHTFVTATL-UHFFFAOYSA-N; QDVIEIMMEUCFMW-IMVLGZNNSA-N	Organoheterocyclic compounds; Organoheterocyclic compounds; Benzenoids	Benzopyrans; Benzopyrans; Phenols	1-benzopyrans; 1-benzopyrans; Benzenediols	NA	3	4807.56276725487	4092.76905941698	4363.77761763392	4181.11089254512
262	243.07289	243.072395438	2.02634657552159	C8H10N4O5	M+H	Creatinine aspartate	205289	HMDB0250526	NA	NA	NA	NA	129729445	NA	CN1C(N)=NC(=O)C11OC(=O)CC(N)C(=O)O1	QOEACSSLKSYGRF-UHFFFAOYSA-N	Organic acids and derivatives	Carboxylic acids and derivatives	Amino acids, peptides, and analogues	NA	1	249.328191215346	113.275078350351	144.645034685142	210.941280769826
263	243.09873	243.098136243	2.45374412603721	C10H16N2O6	M+H-H2O	Glutamylhydroxyproline; Hydroxyprolyl-Glutamate; gamma-Glutamylhydroxyproline	51179; 53888; 54156	HMDB0011161; HMDB0028862; HMDB0029150	; 85761;	; ;	; ;	; ;	25227055; 61161456; 118243642	33740-96-4; ; 1801529-32-7	N[C@@H](CCC(O)=O)C(=O)N1C[C@H](O)C[C@H]1C(O)=O; OC1CNC(C1)C(=O)NC(CCC(O)=O)C(O)=O; N[C@@H](CCC(=O)N1C[C@H](O)C[C@H]1C(O)=O)C(O)=O	NRSOKLBABRGMGJ-VQVTYTSYSA-N; ZVPLGKIMIRTBMQ-UHFFFAOYSA-N; VKENMLSUUVOQLD-VQVTYTSYSA-N	Organic acids and derivatives; Organic acids and derivatives; Organic acids and derivatives	Carboxylic acids and derivatives; Carboxylic acids and derivatives; Carboxylic acids and derivatives	Amino acids, peptides, and analogues; Amino acids, peptides, and analogues; Amino acids, peptides, and analogues	NA	3	3226.06925044395	2697.36873836843	2911.19137760144	2706.96202308547
264	244.13972	244.139623309	0.406790664638025	C10H21N3O	M+2Na-H	Diethylcarbamazine	53013	HMDB0014849	2004	NA	C07968	129569	3052	90-89-1	CCN(CC)C(=O)N1CCN(C)CC1	RCKMWOKWVGPNJF-UHFFFAOYSA-N	Organoheterocyclic compounds	Diazinanes	Piperazines	*	1	1248.32439989999	1024.14062353491	1131.87444203792	1059.15028503917
265	244.19026	244.190719671	1.88399756256898	C13H25NO3	M+H	N-Undecanoylglycine	52235	HMDB0013286	331610	NA	NA	74438	454092	NA	CCCCCCCCCCC(=O)NCC(O)=O	HEUQYIQQCNOXOG-UHFFFAOYSA-N	Organic acids and derivatives	Carboxylic acids and derivatives	Amino acids, peptides, and analogues	NA	1	332.186693339669	260.680421160401	583.502325434439	351.998829981223
266	245.08596	245.086132261	0.697800246286507	C12H14N4OS	M+H-H2O	Thiochrome	212431	HMDB0259006	333869	NA	NA	NA	66706	NA	CC1=C(CCO)SC2=NC3=NC(C)=NC=C3CN12	GTQXMAIXVFLYKF-UHFFFAOYSA-N	Organoheterocyclic compounds	Diazines	Pyrimidines and pyrimidine derivatives	NA	1	110.821736707428	83.3928006669431	146.367940143178	144.961101333927
267	245.09868	245.099829444	4.67196103716411	C10H18NO3	M+2Na-H	1-Pyrrolidinyloxy, 3-(methoxycarbonyl)-2,2,5,5-tetramethyl-	208492	HMDB0254362	NA	NA	NA	NA	10878167	NA	COC(=O)C1CC(C)(C)N([O])C1(C)C	MZCJOXPCRWIKNU-UHFFFAOYSA-N	Organoheterocyclic compounds	Pyrrolidines	Pyrrolidine carboxylic acids and derivatives	NA	1	150.007613169348	179.075388046752	272.986819303777	267.607703552793
268	245.11433	245.113197632	4.60971240794866	C10H16N2O5	M+H	(2S,4S)-Pinnatanine; Glutamylproline	1917; 53859	HMDB0029439; HMDB0028827	86268; 23663	LMFA01050445;	;	; 73508	53467538; 11218768	35214-74-5; 41745-47-5	O=C(C(CC(O)C(=O)N/C=C(/CO)\C=C)N)O; N[C@@H](CCC(O)=O)C(=O)N1CCC[C@H]1C(O)=O	VYDAYIZJJUOQMT-GQCTYLIASA-N; YBTCBQBIJKGSJP-BQBZGAKWSA-N	Organic acids and derivatives; Organic acids and derivatives	Carboxylic acids and derivatives; Carboxylic acids and derivatives	Amino acids, peptides, and analogues; Amino acids, peptides, and analogues	NA	2	4360.97555595181	3699.71165916785	4137.46653396842	3855.05243327067
269	245.16003	245.16081652	3.21737911557121	C10H20N4O3	M+H	Ethyl N2-acetyl-L-argininate; Butanoyl (2S)-2-amino-5-(diaminomethylideneamino)pentanoate	206580; 211340	HMDB0252056; HMDB0257690	;	;	;	;	91795; 57603463	;	CCOC(=O)C(CCCN=C(N)N)NC(C)=O; CCCC(=O)OC(=O)C(N)CCCN=C(N)N	VAPHLLYHDMUQSW-UHFFFAOYSA-N; VIJKIBRZWVCVQS-UHFFFAOYSA-N	Organic acids and derivatives; Organic acids and derivatives	Carboxylic acids and derivatives; Carboxylic acids and derivatives	Amino acids, peptides, and analogues; Amino acids, peptides, and analogues	NA	2	218.472676166837	161.158162253648	144.329680320199	204.398560760612
270	246.06688	246.067957423	4.39618279728985	C15H13N	M+K	1-Methyl-2-phenylindole; 3-(2-Phenylethenyl)hepta-2,4,6-trienenitrile	199460; 211384	HMDB0243925; HMDB0257743	348269;	;	;	;	77095; 53730586	;	CN1C(=CC2=CC=CC=C12)C1=CC=CC=C1; C=CC=CC(C=CC1=CC=CC=C1)=CC#N	SFWZZSXCWQTORH-UHFFFAOYSA-N; CNPMTFIIJOOTBN-UHFFFAOYSA-N	Organoheterocyclic compounds; Benzenoids	Indoles and derivatives; Benzene and substituted derivatives	Indoles; Styrenes	NA	2	288.668393758596	125.704854646611	168.386091622824	177.783233971031
271	247.07673	247.075944246	3.16365264501294	C17H12O3	M+H-H2O	Phenyl 1-hydroxy-2-naphthoate	210281	HMDB0256421	NA	NA	NA	NA	NA	NA	OC1=C(C=CC2=CC=CC=C12)C(=O)OC1=CC=CC=C1	QHDYIMWKSCJTIM-UHFFFAOYSA-N	Benzenoids	Naphthalenes	Naphthalenecarboxylic acids and derivatives	NA	1	1300.79415487186	1543.6864740173	1228.23052847693	1316.97298586357
272	247.10885	247.109487884	2.60025224330119	C13H20O2	M+K	4-Heptyloxyphenol	201776	HMDB0246434	69898	NA	C14236	NA	25641	13037-86-0	CCCCCCCOC1=CC=C(O)C=C1	HZBABTUFXQLADL-UHFFFAOYSA-N	Benzenoids	Phenols	4-alkoxyphenols	*	1	417.76862550984	263.019782051477	384.55948363142	323.763143101404
273	248.02584	248.025381402	1.83076805587576	C6H9N3O5	M+2Na-H	urea glutamate	212971	HMDB0259716	NA	NA	NA	NA	NA	NA	NC1CCC(=O)ON(OC1=O)C(N)=O	IPWDRBKGZXGXRV-UHFFFAOYSA-N	Organic acids and derivatives	Carboxylic acids and derivatives	Amino acids, peptides, and analogues	NA	1	313.530633203411	343.947354466571	675.746657848555	329.93560207333
274	248.07861	248.079429986	3.32061279081487	C13H11N3O	M+Na	2-Methyl-6-phenyl-3,7-dihydroimidazo[1,2-a]pyrazin-3-one; Drometrizole; Imidazo(1,2-a)pyrazin-3(7H)-one, 2-methyl-7-phenyl-	200312; 201076; 208970	HMDB0244858; HMDB0245672; HMDB0254914	; ;	; ;	; ;	; ;	135495205; ; 121949	; ;	CC1=C(O)N2C=C(N=CC2=N1)C1=CC=CC=C1; CC1=CC(N2N=C3C=CC=CC3=N2)=C(O)C=C1; CC1=NC2=CN(C=CN2C1=O)C1=CC=CC=C1	CZFAZZHPAZFANU-UHFFFAOYSA-N; MCPKSFINULVDNX-UHFFFAOYSA-N; BWZMTZXTIFIVPT-UHFFFAOYSA-N	Organoheterocyclic compounds; Organoheterocyclic compounds; Organoheterocyclic compounds	Imidazopyrazines; Azoles; Imidazopyrazines	Unclassified; Triazoles; Unclassified	NA	3	103.486603362651	86.620248048325	79.9893826942657	82.6452549340251
275	248.89574	248.895449	1.17351545326013	C7H4BrClO4	M+H-H2O	3-Bromo-5-chloro-2,6-dihydroxybenzoic acid	198656	HMDB0242162	NA	NA	NA	NA	134581543	NA	OC(=O)C1=C(O)C(Br)=CC(Cl)=C1O	AJSVSHDVMDXRFN-UHFFFAOYSA-N	Benzenoids	Benzene and substituted derivatives	Benzoic acids and derivatives	NA	1	2860.66496437489	1932.80815260825	2356.73175477894	2174.20545285316
276	249.02093	249.020220646	2.86109019033622	C8H18S3	M+K	Butyl 1-(methylthio)propyl disulfide; Ethyl 1-(propylthio)propyl disulfide	57311; 57310	HMDB0033049; HMDB0033048	88941; 88940	;	;	174052; 174051	101415651; 101415650	183243-87-0; 183554-24-7	CCCCSSC(CC)SC; CCCSC(CC)SSCC	UPAOYAAHONYLHZ-UHFFFAOYSA-N; RUSQALPVLQHISO-UHFFFAOYSA-N	Organosulfur compounds; Organosulfur compounds	Organic disulfides; Organic disulfides	Dialkyldisulfides; Dialkyldisulfides	NA	2	395.219729084392	512.017135759829	660.718863502447	294.173076902699
277	249.04466	249.0441461	2.07341004095315	C15H11Cl	M+Na	9-(Chloromethyl)anthracene	202786	HMDB0247574	459444	NA	NA	NA	32385	NA	ClCC1=C2C=CC=CC2=CC2=CC=CC=C12	PCVRSXXPGXRVEZ-UHFFFAOYSA-N	Benzenoids	Anthracenes	Unclassified	NA	1	497.006381432213	311.88743480672	423.553454644555	355.931421227828
278	249.08796	249.088597691	2.55921977239304	C15H14O2	M+Na	Flavan-3-ol	206785	HMDB0252291	NA	NA	C15598	79987	3707243	NA	OC1CC2=CC=CC=C2OC1C1=CC=CC=C1	OEIJRRGCTVHYTH-UHFFFAOYSA-N	Phenylpropanoids and polyketides	Flavonoids	Flavans	*	1	1805.90716331486	1418.34289153547	1599.8927533715	1447.64404305661
279	249.12435	249.123957068	1.57662143816265	C13H18N2O4	M+H-H2O	Phenylalanylthreonine; Threonylphenylalanine; N5-(4-Methoxybenzyl)glutamine	54022; 54079; 57813	HMDB0029005; HMDB0029068; HMDB0033598	23662; 85961; 89401	; ;	; ;	73636; 74862; 143249	18218233; 7010579; 131751461	51352-44-4; 16875-27-7;	C[C@@H](O)[C@H](NC(=O)[C@@H](N)CC1=CC=CC=C1)C(O)=O; C[C@@H](O)[C@H](N)C(=O)N[C@@H](CC1=CC=CC=C1)C(O)=O; COC1=CC=C(CNC(=O)CCC(N)C(O)=O)C=C1	NYQBYASWHVRESG-MIMYLULJSA-N; IQHUITKNHOKGFC-MIMYLULJSA-N; MLNAECTVQFEWFD-UHFFFAOYSA-N	Organic acids and derivatives; Organic acids and derivatives; Organic acids and derivatives	Carboxylic acids and derivatives; Carboxylic acids and derivatives; Carboxylic acids and derivatives	Amino acids, peptides, and analogues; Amino acids, peptides, and analogues; Amino acids, peptides, and analogues	NA	3	5098.47632800071	4482.62187519937	4678.09527821739	4377.32055140418
280	250.09535	250.095080051	1.06147788121583	C13H13N3O	M+Na	Dinaline	206039	HMDB0251415	314068	NA	NA	NA	42725	NA	NC1=CC=C(C=C1)C(=O)NC1=CC=CC=C1N	QGMGHALXLXKCBD-UHFFFAOYSA-N	Benzenoids	Benzene and substituted derivatives	Anilides	NA	1	591.264890013359	551.90466647678	727.813796343159	586.288537409056
281	250.12818	250.128513336	1.33722846841729	C10H19NO6	M+H	1-Deoxy-1-morpholino-D-fructose	199398	HMDB0243858	NA	NA	NA	NA	220877	NA	OCC(O)C(O)C(O)C(=O)CN1CCOCC1	JPANQHVKLYKLEB-UHFFFAOYSA-N	Organoheterocyclic compounds	Oxazinanes	Morpholines	NA	1	698.928867977634	609.152463358365	998.570869648974	732.840315042583
282	250.98838	250.988781119	1.58665816685708	C7H7ClN2O4S	M+H	4-Chloro-5-sulfamoylanthranilic acid	82624	HMDB0060761	NA	NA	NA	NA	76523	3086-91-7	NC1=CC(Cl)=C(C=C1C(O)=O)S(N)(=O)=O	QQLJBZFXGDHSRU-UHFFFAOYSA-N	Benzenoids	Benzene and substituted derivatives	Benzenesulfonamides	NA	1	167.277298052971	78.9713826074485	277.138495010085	126.083711680494
283	251.03000	251.030730332	2.91810360095465	C11H10N2OS2	M+H	(S)-Spirobrassinin; Cyclobrassinin sulfoxide	59783; 61941	HMDB0035974; HMDB0038570	91160; 93241	;	;	;	6424827; 14585498	; 128722-96-3	CSC1=NCC2(S1)C(=O)NC1=C2C=CC=C1; CS(=O)C1=NCC2=C(NC3=CC=CC=C23)S1	FUHQSEOSBHASCH-UHFFFAOYSA-N; YUXKTUVIOWXKPA-UHFFFAOYSA-N	Organoheterocyclic compounds; Organoheterocyclic compounds	Indoles and derivatives; Indoles and derivatives	Indolines; Indoles	NA	2	5305.0535725472	5132.4026733187	5853.5156656684	4411.91110523806
284	251.04588	251.046771832	3.56269850439924	C12H11O4P	M+H	Diphenyl phosphate	206071	HMDB0251449	320267	NA	NA	NA	13282	NA	OP(=O)(OC1=CC=CC=C1)OC1=CC=CC=C1	ASMQGLCHMVWBQR-UHFFFAOYSA-N	Organic acids and derivatives	Organic phosphoric acids and derivatives	Phosphate esters	NA	1	253.236686836183	168.82797233659	340.94494591818	255.778639524999
285	251.06045	251.059722274	2.90048795615276	C10H10N4O2S	M+H	Sulfadiazine	52733	HMDB0014503	2434	NA	C07658	9328	5215	68-35-9	NC1=CC=C(C=C1)S(=O)(=O)NC1=NC=CC=N1	SEEPANYCNGTZFQ-UHFFFAOYSA-N	Benzenoids	Benzene and substituted derivatives	Benzenesulfonamides	*	1	789.472748315116	711.84029479618	858.582146983871	719.118991080716
286	251.06736	251.067705491	1.39324491420468	C12H16N2OS2	M+H-H2O	(1S,2R)-N-Methyl-1-oxo-2-pyridin-3-ylthiane-2-carbothioamide	198894	HMDB0242446	NA	NA	NA	NA	9838279	NA	CNC(=S)C1(CCCCS1=O)C1=CN=CC=C1	GKEMHVLBZNVZOI-UHFFFAOYSA-N	Organoheterocyclic compounds	Thianes	Unclassified	NA	1	1634.48035885345	1275.67271585188	1443.65258140198	1309.3962969203
287	251.14012	251.139607132	2.04171409901359	C13H20N2O4	M+H-H2O	4-Bis(2-hydroxyethyl)amino-L-phenylalanine	202570	HMDB0247322	NA	NA	NA	NA	52933599	NA	NC(CC1=CC=C(C=C1)N(CCO)CCO)C(O)=O	WHGUXSYETMNGJA-UHFFFAOYSA-N	Organic acids and derivatives	Carboxylic acids and derivatives	Amino acids, peptides, and analogues	NA	1	2358.20673598099	1901.90788273952	2128.65927586182	1942.47914861099
288	251.17463	251.175403958	3.07792628242368	C14H22N2O2	M+H	Rivastigmine; 3-Hydroxylidocaine	53236; 82530	HMDB0015124; HMDB0060655	69205; 997	;	C11766; C16560	8874;	77991; 161824	123441-03-2; 34604-55-2	CCN(C)C(=O)OC1=CC=CC(=C1)[C@H](C)N(C)C; CCN(CC)CC(=O)NC1=C(C)C=CC(O)=C1C	XSVMFMHYUFZWBK-NSHDSACASA-N; PMGUCIDDSCRAMY-UHFFFAOYSA-N	Benzenoids; Organic acids and derivatives	Benzene and substituted derivatives; Carboxylic acids and derivatives	Phenoxy compounds; Amino acids, peptides, and analogues	*	2	493.765382780068	409.001545680215	426.143104545928	413.065310168693
289	252.97181	252.972694565	3.48945226055665	C5H6N6S2	M+K	Bis-A-tda	204216	HMDB0249237	NA	NA	NA	NA	97676	NA	C(NC1=NN=CS1)NC1=NN=CS1	WMAHFAYLCMTHCB-UHFFFAOYSA-N	Organic nitrogen compounds	Organonitrogen compounds	Amines	NA	1	1063.95252505595	678.432035835566	707.814061902341	799.797568350128
290	253.02814	253.029379744	4.89579719504573	C12H10Cl2N2	M+H	3,3'-Dichlorobenzidine	201372	HMDB0245999	72948	NA	C19225	NA	7070	91-94-1	NC1=CC=C(C=C1Cl)C1=CC=C(N)C(Cl)=C1	HUWXDEQWWKGHRV-UHFFFAOYSA-N	Benzenoids	Benzene and substituted derivatives	Biphenyls and derivatives	*	1	374.217487053216	337.854116340228	411.598034556242	304.100525115809
291	253.04653	253.047126802	2.36801081070611	C13H10O4	M+Na	Visnagin; Bisnoryangonin	35128; 256045	HMDB0259840; HMDB0303165	41037; 69298	LMPK13110003;	C09049; C12085	10002;	6716; 54680478	; 13709-27-8	C12C(=O)C=C(C)OC=1C=C1OC=CC1=C2OC; OC1=CC=C(\C=C\C2=CC(O)=CC(=O)O2)C=C1	NZVQLVGOZRELTG-UHFFFAOYSA-N; ORVQWHLMVLOZPX-ZZXKWVIFSA-N	Organoheterocyclic compounds; Benzenoids	Benzopyrans; Benzene and substituted derivatives	1-benzopyrans; Styrenes	*	2	410.476371233934	277.657938654427	332.323535629761	362.350156878208
292	253.08296	253.083475463	2.05263308563586	C14H11F3O	M+H	2-(Trifluoromethyl)benzhydrol	200409	HMDB0244958	460670	NA	NA	NA	2777401	NA	OC(C1=CC=CC=C1)C1=CC=CC=C1C(F)(F)F	RMAICPATZGPCIL-UHFFFAOYSA-N	Benzenoids	Benzene and substituted derivatives	Diphenylmethanes	NA	1	6259.62779657727	5438.2940886039	5788.89956844996	5645.17634429714
293	253.11929	253.11828301	3.95935607789215	C12H16N2O4	M+H	3'-Hydroxyhexobarbital; Epoxy-hexobarbital	52522; 52523	HMDB0013940; HMDB0013941	85315; 85316	;	;	; 169605	160460; 171784	427-29-2;	CN1C(=O)NC(=O)C(C)(C2=CC(O)CCC2)C1=O; CN1C(=O)NC(=O)C(C)(C1=O)C12CCCCC1O2	YHCGILGEMWNROZ-UHFFFAOYSA-N; WOWLNDOPAUTOTH-UHFFFAOYSA-N	Organoheterocyclic compounds; Organoheterocyclic compounds	Diazines; Diazines	Pyrimidines and pyrimidine derivatives; Pyrimidines and pyrimidine derivatives	NA	2	6403.35167176495	5469.04173493663	5798.56338759832	5462.20334109114
294	254.11477	254.115146791	1.46814948848001	C14H17NO2	M+Na	Indeloxazine	207787	HMDB0253450	68687	NA	C10918	NA	3704	60929-23-9	C(OC1=CC=CC2=C1CC=C2)C1CNCCO1	MADRVGBADLFHMO-UHFFFAOYSA-N	Benzenoids	Indenes and isoindenes	Unclassified	*	1	591.471711205086	419.325412281077	544.228395331817	486.154731076144
295	255.00268	255.003047282	1.45191405018164	C5H13O7P	M+K	2-C-methyl-D-erythritol-4-phosphate	256887	HMDB0304061	64013	NA	C11434	17764	443198	NA	[H][C@@](O)(COP(O)(O)=O)[C@@](C)(O)CO	XMWHRVNVKDKBRG-UHNVWZDZSA-N	Organic acids and derivatives	Organic phosphoric acids and derivatives	Phosphate esters	*	1	268.19777231703	217.01943709183	400.548242840854	130.942378606176
296	255.06214	255.061707338	1.71291924466214	C12H10N4	M+2Na-H	Phenazine-2,3-diamine	210258	HMDB0256396	NA	NA	NA	NA	NA	NA	NC1=CC2=NC3=CC=CC=C3N=C2C=C1N	VZPGINJWPPHRLS-UHFFFAOYSA-N	Organoheterocyclic compounds	Diazanaphthalenes	Benzodiazines	NA	1	82841.8849440017	71204.6111451555	76465.1500088361	72232.5924970311
297	255.09704	255.0980966	4.14753933162503	C11H15N2O5	M+	Nicotinamide riboside	47261	HMDB0000855	5818	NA	C03150	15927	439924	1341-23-7	NC(=O)C1=C[N+](=CC=C1)[C@@H]1O[C@H](CO)[C@@H](O)[C@H]1O	JLEBZPBDRKPWTD-TURQNECASA-O	Organic oxygen compounds	Organooxygen compounds	Carbohydrates and carbohydrate conjugates	*	1	9997.17659267858	8747.22059765395	8596.05021045389	9243.0091080416
298	255.13487	255.135547884	2.65988891561106	C15H20O2	M+Na	Alantolactone; Isoalantolactone; Costunolide	59726; 59749; 60366	HMDB0035906; HMDB0035934; HMDB0036688	; ;	; ;	C09289; C09484; C09382	2540; ;	327378; 605266; 5367559	546-43-0; 470-17-7; 553-21-9	CC1CCCC2(C)CC3OC(=O)C(=C)C3C=C12; CC12CCCC(=C)C1CC1C(C2)OC(=O)C1=C; C\C1=C\CC\C(C)=C/C2OC(=O)C(=C)C2CC1	PXOYOCNNSUAQNS-UHFFFAOYSA-N; CVUANYCQTOGILD-UHFFFAOYSA-N; HRYLQFBHBWLLLL-GYIATTAWSA-N	Lipids and lipid-like molecules; Lipids and lipid-like molecules; Lipids and lipid-like molecules	Prenol lipids; Prenol lipids; Prenol lipids	Terpene lactones; Terpene lactones; Terpene lactones	*	3	1785.98771370384	1425.00758906692	1633.18411246798	1496.80227292277
299	255.23121	255.231856204	2.53056226726212	C16H30O2	M+H	Palmitelaidic acid; FA(16:1)	566; 565	HMDB0012328; HMDB0003229	34744; 188	LMFA01030057; LMFA01030056	C08362; C08362	59265; 28716	5282745; 445638	10030-73-6; 373-49-9	C(/CCCCCC)=C\CCCCCCCC(=O)O; C(CCCCCCC(=O)O)/C=C\CCCCCC	SECPZKHBENQXJG-BQYQJAHWSA-N; SECPZKHBENQXJG-FPLPWBNLSA-N	Lipids and lipid-like molecules; Lipids and lipid-like molecules	Fatty Acyls; Fatty Acyls	Fatty acids and conjugates; Fatty acids and conjugates	*	2	270.170244945797	235.401730362539	407.493244854048	325.341315324385
300	255.96230	255.962024025	1.06510679087389	C5H9NO6	M+2K-H	2-Amino-3,4-dihydroxypentanedioic acid	55224	HMDB0030408	86952	NA	NA	NA	22326306	NA	NC(C(O)C(O)C(O)=O)C(O)=O	SODSBJHVKSGOIZ-UHFFFAOYSA-N	Organic acids and derivatives	Carboxylic acids and derivatives	Amino acids, peptides, and analogues	NA	1	921.849072039739	719.687699289376	1143.06449227794	511.706870984013
301	257.04147	257.042041422	2.24060412514614	C12H10O5	M+Na	Armillarisin A; 7-Acetoxy-6-methoxycoumarin; 7-Hydroxy-2-methyl-4-oxo-4H-1-benzopyran-5-acetic acid	203671; 58385; 63580	HMDB0248606; HMDB0034345; HMDB0040408	; 89864; 94917	; ;	; ;	; ;	; 9991610; 14429402	; 56795-51-8; 94356-34-0	CC(=O)C1=CC2=C(CO)C=C(O)C=C2OC1=O; COC1=C(OC(C)=O)C=C2OC(=O)C=CC2=C1; CC1=CC(=O)C2=C(O1)C=C(O)C=C2CC(O)=O	XVZWWNMZVZWQKU-UHFFFAOYSA-N; HYCLWDHZALFLJV-UHFFFAOYSA-N; AWGUDSPRBOCEJK-UHFFFAOYSA-N	Phenylpropanoids and polyketides; Phenylpropanoids and polyketides; Organoheterocyclic compounds	Coumarins and derivatives; Coumarins and derivatives; Benzopyrans	Hydroxycoumarins; Unclassified; 1-benzopyrans	NA	3	7108.77957715249	6099.85771641758	6395.41245959232	6184.26036253997
302	257.06019	257.060294186	0.398765869230799	C18H10O3	M+H-H2O	4-Phenyl-1H,3H-naphtho[1,8-cd]pyran-1,3-dione	64226	HMDB0041120	95550	NA	NA	NA	11818168	56252-04-1	O=C1OC(=O)C2=C(C=CC3=C2C1=CC=C3)C1=CC=CC=C1	ISOSGRNBACDIEA-UHFFFAOYSA-N	Benzenoids	Naphthalenes	Phenylnaphthalenes	NA	1	4861.08761797813	4143.8213306966	4602.02341930426	4222.10582434088
303	257.07781	257.078426936	2.39719527393823	C13H14O4	M+Na	Coixinden B; 1'-Acetoxychavicol	64026; 64119	HMDB0040906; HMDB0041006	71942; 68318	;	C17917; C10426	81380; 469	9845244; 119104	151466-74-9; 151986-17-3	COC1=CC(O)(C(C)=O)C2=C1C=C(OC)C=C2; CC(=O)O[C@@H](C=C)C1=CC=C(OC(C)=O)C=C1	BIUULCNWWFDCPG-UHFFFAOYSA-N; JAMQIUWGGBSIKZ-ZDUSSCGKSA-N	Benzenoids; Benzenoids	Indenes and isoindenes; Phenol esters	Unclassified; Unclassified	*	2	1819.56722683984	1428.93434308833	1642.12811963349	1473.49777409721
304	257.15055	257.151197948	2.500947073347	C15H22O2	M+Na	Valerenic acid; Curcumenone; Curcumenol	54874; 57504; 58106	HMDB0030016; HMDB0033253; HMDB0033960	; ;	; ;	C09743; C17492; C16942	; ; 80811	6042891; 14632994; 387977	3569-10-6; 100347-96-4; 19431-84-6	CC1CCC(\C=C(/C)C(O)=O)C2=C(C)CCC12; CC(=O)CCC1C2CC(=C(C)C)C(=O)CC12C; CC1CCC2C(C)=CC3(O)OC12CC3=C(C)C	FEBNTWHYQKGEIQ-DHZHZOJOSA-N; HUZJLWLCLJEXEL-UHFFFAOYSA-N; ISFMXVMWEWLJGJ-UHFFFAOYSA-N	Lipids and lipid-like molecules; Lipids and lipid-like molecules; Lipids and lipid-like molecules	Prenol lipids; Prenol lipids; Prenol lipids	Sesquiterpenoids; Sesquiterpenoids; Sesquiterpenoids	*	3	2197.62756464703	1735.6973971353	2015.98388097065	1855.60129222709
305	257.97697	257.977674078	2.74197573573345	C5H11NO6	M+2K-H	Pentaerythritol mononitrate	210126	HMDB0256252	436250	NA	NA	NA	150933	NA	OCC(CO)(CO)CO[N+]([O-])=O	RHVYBZNTBGYKKV-UHFFFAOYSA-N	Organic oxygen compounds	Organic oxoanionic compounds	Organic nitrates	NA	1	1035.86323812694	992.518007863249	1475.17640666187	929.043682884072
306	258.07299	258.073675903	2.66773653493301	C12H13NO4	M+Na	5-Isoxazoleacetic acid, 4,5-dihydro-3-(4-hydroxyphenyl)-, methyl ester; 2-Propenoic acid, 2-(((2-methoxyphenyl)acetyl)amino)-; 3-Oxo-carbofuran	207921; 199891; 57048	HMDB0253597; HMDB0244386; HMDB0032776	; 404119; 88703	; ;	; ;	; ;	4633677; 159468; 27999	; ; 16709-30-1	COC(=O)CC1CC(=NO1)C1=CC=C(O)C=C1; COC1=CC=CC=C1CC(=O)NC(=C)C(O)=O; CN=C(O)OC1=CC=CC2=C1OC(C)(C)C2=O	AIXMJTYHQHQJLU-UHFFFAOYSA-N; JJLSSLSXTRMIGR-UHFFFAOYSA-N; WXNZYYXXILQTKX-UHFFFAOYSA-N	Benzenoids; Organic acids and derivatives; Organoheterocyclic compounds	Phenols; Carboxylic acids and derivatives; Benzofurans	1-hydroxy-2-unsubstituted benzenoids; Amino acids, peptides, and analogues; Unclassified	NA	3	436.550730019134	221.841313185358	313.746504701625	294.508322357051
307	258.12487	258.124845598	0.0892940344674905	C11H16FN3O3	M+H	Carmofur	204589	HMDB0249685	43550	NA	NA	NA	2577	61422-45-5	CCCCCCN=C(O)N1C=C(F)C(O)=NC1=O	AOCCBINRVIKJHY-UHFFFAOYSA-N	Organoheterocyclic compounds	Diazines	Pyrimidines and pyrimidine derivatives	NA	1	591.976007321648	358.011442619159	393.526857478895	393.081311349036
308	259.07214	259.0722957	0.613793427818782	C8H16N2O4S	M+Na	Methionyl-Serine; Serylmethionine	54003; 54056	HMDB0028982; HMDB0029045	; 23979	;	;	; 74817	4448381; 151087	; 3227-09-6	CSCCC(N)C(=O)NC(CO)C(O)=O; CSCC[C@H](NC(=O)[C@@H](N)CO)C(O)=O	WEDDFMCSUNNZJR-UHFFFAOYSA-N; PBUXMVYWOSKHMF-WDSKDSINSA-N	Organic acids and derivatives; Organic acids and derivatives	Carboxylic acids and derivatives; Carboxylic acids and derivatives	Amino acids, peptides, and analogues; Amino acids, peptides, and analogues	NA	2	342.633169189592	311.899776066981	439.521552656852	293.427091353465
309	259.10870	259.108307003	1.51105448267183	C14H16N2O4	M+H-H2O	N-lactoyl-Tryptophan	83448	HMDB0062178	NA	NA	NA	NA	131770415	NA	C[C@H](O)C(=O)N[C@@H](CC1=CNC2=CC=CC=C12)C(O)=O	AQHJZWISLYVACJ-UFBFGSQYSA-N	Organic acids and derivatives	Carboxylic acids and derivatives	Amino acids, peptides, and analogues	NA	1	2723.46953049247	2271.84757807183	2461.58858625613	2261.99895102084
310	259.16643	259.166848013	1.608476203902	C15H24O2	M+Na	Capsidiol; Curdione	35615; 58702	HMDB0002352; HMDB0034714	53420;	LMPR0103250002;	C09627; C17493	28283;	161937; 5362828	37208-05-2; 13657-68-6	[C@@]12(C)[C@H](C)[C@@H](C[C@@H](O)C1=CC[C@@H](C(C)=C)C2)O; CC(C)C1CC(=O)C(C)CC\C=C(C)/CC1=O	BXXSHQYDJWZXPB-OKNSCYNVSA-N; KDPFMRXIVDLQKX-WDZFZDKYSA-N	Lipids and lipid-like molecules; Lipids and lipid-like molecules	Prenol lipids; Prenol lipids	Sesquiterpenoids; Sesquiterpenoids	*	2	150.268471478718	186.520766437835	380.00464496324	295.714787091298
311	261.05166	261.051560258	0.401211509011845	C7H14N2O5S	M+Na	Cystathionine sulfoxide	47937	HMDB0002399	6666	NA	NA	174226	171386	54927-81-0	N[C@@H](CCS(=O)C[C@H](N)C(O)=O)C(O)=O	JNUGGJHCMRWUDV-FMMPLYQGSA-N	Organic acids and derivatives	Carboxylic acids and derivatives	Amino acids, peptides, and analogues	NA	1	2442.64833052245	1982.72577516008	2155.43108622219	2019.97088691361
312	261.07261	261.073341558	2.82125280892962	C12H14O5	M+Na	3,4,5-Trimethoxycinnamic acid; Trans-2, 3, 4-Trimethoxycinnamate; 1-(2,4,5-Trimethoxyphenyl)-1,2-propanedione	47956; 51494; 56242	HMDB0002511; HMDB0011721; HMDB0031771	6705; 62453; 87928	; ;	; ;	; ;	735755; 735841; 15172937	90-50-6; 33130-03-9; 2020-84-0	COC1=CC(\C=C\C(O)=O)=CC(OC)=C1OC; COC1=CC=C(\C=C\C(O)=O)C(OC)=C1OC; COC1=CC(OC)=C(OC)C=C1C(=O)C(C)=O	YTFVRYKNXDADBI-SNAWJCMRSA-N; ZYOPDNLIHHFGEC-FNORWQNLSA-N; UUZQHDNTPXKEID-UHFFFAOYSA-N	Phenylpropanoids and polyketides; Phenylpropanoids and polyketides; Benzenoids	Cinnamic acids and derivatives; Cinnamic acids and derivatives; Benzene and substituted derivatives	Hydroxycinnamic acids and derivatives; Hydroxycinnamic acids and derivatives; Phenylpropanes	NA	3	2171.74414841354	1846.1995676971	2028.12547265784	1828.32879559718
313	261.12450	261.123957074	2.07230798734981	C14H18N2O4	M+H-H2O	N1-(alpha-D-ribosyl)-5,6-dimethyl-benzimidazole	51155	HMDB0011112	61979	NA	C05775	NA	440780	NA	CC1=CC2=C(C=C1C)N(C=N2)[C@H]1O[C@H](CO)C(O)C1O	HLRUKOJSWOKCPP-RYSNWHEDSA-N	Nucleosides, nucleotides, and analogues	Benzimidazole ribonucleosides and ribonucleotides	Unclassified	*	1	952.824725626645	749.035291722257	1022.61506892363	796.85939074307
314	263.05379	263.0541586	1.41894025944107	C8H11ClN4O4	M+H	1-(2-Chloroethyl)-3-(2,6-dioxo-3-piperidyl)-1-nitrosourea	210052	HMDB0256172	NA	NA	NA	NA	26328	NA	ClCCN(N=O)C(=O)NC1CCC(=O)NC1=O	KHWIRCOLWPNBJP-UHFFFAOYSA-N	Organic acids and derivatives	Carboxylic acids and derivatives	Amino acids, peptides, and analogues	NA	1	1410.85076093191	1712.12354131112	1553.54150134736	1511.47486904255
315	263.99632	263.997081847	2.89111642001258	C6H11NO5S2	M+Na	3-Mercaptolactate-cysteine disulfide	48752	HMDB0006512	58438	NA	NA	140723	193536	18841-42-4	N[C@@H](CSSCC(O)C(O)=O)C(O)=O	MAFDYIDMXCXBRB-WUCPZUCCSA-N	Organic acids and derivatives	Carboxylic acids and derivatives	Amino acids, peptides, and analogues	NA	1	128.041105980688	151.483644481226	199.564529794121	63.4821111328412
316	265.02227	265.0211192	4.35058868792498	C7H7ClN6O2	M+Na	Mitozolomide	208840	HMDB0254765	NA	NA	NA	NA	NA	NA	NC(=O)C1=C2N=NN(CCCl)C(=O)N2C=N1	QXYYYPFGTSJXNS-UHFFFAOYSA-N	Organoheterocyclic compounds	Imidazotetrazines	Unclassified	NA	1	1178.55074999633	910.28138260911	1394.51229987366	920.750041476465
317	265.08290	265.083512311	2.29428870600586	C15H14O3	M+Na	beta-Lapachone; Equol; Fenoprofen	204137; 47861; 52905	HMDB0249138; HMDB0002209; HMDB0014713	68281; 44865; 2689	; ;	C10367; C14131; C06997	10429; 428126; 5004	3885; 91469; 3342	4707-32-8; 531-95-3; 34597-40-5	CC1(C)CCC2=C(O1)C1=CC=CC=C1C(=O)C2=O; OC1=CC=C(C=C1)[C@H]1COC2=CC(O)=CC=C2C1; CC(C(O)=O)C1=CC(OC2=CC=CC=C2)=CC=C1	QZPQTZZNNJUOLS-UHFFFAOYSA-N; ADFCQWZHKCXPAJ-GFCCVEGCSA-N; RDJGLLICXDHJDY-UHFFFAOYSA-N	Organoheterocyclic compounds; Phenylpropanoids and polyketides; Benzenoids	Naphthopyrans; Isoflavonoids; Benzene and substituted derivatives	Naphthopyranones; Isoflavans; Diphenylethers	*	3	2622.45815567095	2092.28943364994	2066.11861709137	2394.74884259127
318	265.11923	265.118871688	1.37033573672423	C13H18N2O5	M+H-H2O	Threonyltyrosine; Hydroxy-lacosamide; Tyrosyl-Threonine	54084; 82964; 54126	HMDB0029073; HMDB0061146; HMDB0029115	; ; 86007	; ;	; ;	73667; ; 174005	11778518; 131770049; 14522584	145295-02-9; ;	C[C@@H](O)[C@H](N)C(=O)N[C@@H](CC1=CC=C(O)C=C1)C(O)=O; COC[C@@H](NCC(O)=O)C(=O)NCC1=CC=C(O)C=C1; CC(O)C(NC(=O)C(N)CC1=CC=C(O)C=C1)C(O)=O	WCRFXRIWBFRZBR-GGVZMXCHSA-N; RBFMZJMSICTYCA-LLVKDONJSA-N; MFEVVAXTBZELLL-UHFFFAOYSA-N	Organic acids and derivatives; Organic acids and derivatives; Organic acids and derivatives	Carboxylic acids and derivatives; Carboxylic acids and derivatives; Carboxylic acids and derivatives	Amino acids, peptides, and analogues; Amino acids, peptides, and analogues; Amino acids, peptides, and analogues	NA	3	4411.86406374027	3783.23114567988	4151.06143080049	3935.9206251403
319	265.15572	265.156283326	2.11221881529726	C17H22O	M+Na	Falcarinone	57895	HMDB0033693	NA	NA	C08445	NA	6109789	4117-11-7	CCCCCCC\C=C\CC#CC#CC(=O)C=C	UQEBOJRXTNLPKZ-ZHACJKMWSA-N	Organic oxygen compounds	Organooxygen compounds	Carbonyl compounds	*	1	3717.1828050259	3127.70041975754	3400.56958049169	3135.73157982002
320	266.07008	266.071210473	4.2606538448015	C10H13N5O3S	M+H-H2O	Deoxythioguanosine	205685	HMDB0251016	NA	NA	NA	NA	NA	NA	NC1=NC2=C(N=CN2C2OC(CO)CC2S)C(=O)N1	XONAGRHHONPFHI-UHFFFAOYSA-N	Nucleosides, nucleotides, and analogues	Purine nucleosides	Purine 2',3'-dideoxyribonucleosides	NA	1	132.453462796824	35.7061091524278	48.4575804288982	50.5442224126092
321	266.12277	266.123427956	2.48633602013066	C10H19NO7	M+H	(3S,4R,5R)-1,3,4,5,6-Pentahydroxy-1-morpholin-4-ylhexan-2-one; D-1-[(3-Carboxypropyl)amino]-1-deoxyfructose	199401; 62028	HMDB0243864; HMDB0038663	;	;	;	; 138790	78411199; 131752417	; 10003-63-1	OCC(O)C(O)C(O)C(=O)C(O)N1CCOCC1; OC[C@H]1O[C@](O)(CNCCCC(O)=O)[C@@H](O)[C@@H]1O	MQDTXDVZHGTKQS-UHFFFAOYSA-N; HUEOABWGBTXQNF-SFKDOBOXSA-N	Organoheterocyclic compounds; Organic acids and derivatives	Oxazinanes; Carboxylic acids and derivatives	Morpholines; Amino acids, peptides, and analogues	NA	2	1000.38331676242	691.886856906044	806.975053997718	790.912471044766
322	267.03798	267.037779504	0.750263712435933	C9H12N2O5	M+K	Deoxyuridine	46825	HMDB0000012	91	NA	C00526	16450	13712	951-78-0	OC[C@H]1O[C@H](C[C@@H]1O)N1C=CC(=O)NC1=O	MXHRCPNRJAMMIM-SHYZEUOFSA-N	Nucleosides, nucleotides, and analogues	Pyrimidine nucleosides	Pyrimidine 2'-deoxyribonucleosides	*	1	880.68980073831	989.047470413733	1334.88600733524	902.343387853149
323	267.06239	267.06203046	1.34202249887218	C12H14N2OS2	M+H	Methoxybrassinin	57595	HMDB0033351	67028	NA	C08506	6841	3037463	105748-60-5	CON1C=C(CNC(=S)SC)C2=C1C=CC=C2	KFZBENSULWNJKD-UHFFFAOYSA-N	Organoheterocyclic compounds	Indoles and derivatives	Indoles	*	1	748.507014686238	523.61949068979	716.096184099526	655.608703045317
324	267.09861	267.099162378	2.08192541771344	C15H16O3	M+Na	Encelin; Batatasin IV; Osthol	58711; 35099; 255136	HMDB0034723; HMDB0032641; HMDB0302150	; 53259; 44022	; LMPK13090032;	C09404; C10247; C09280	; ;	329302; 181271; 10228	15569-50-3; 60347-67-3; 484-12-8	CC12CC3OC(=O)C(=C)C3CC1C(=C)C(=O)C=C2; C1=C(OC)C=C(CCC2=C(O)C=CC=C2)C=C1O; COC1=CC=C2C=CC(=O)OC2=C1CC=C(C)C	LXMUZMFQJGRVFW-UHFFFAOYSA-N; IUMFLNFLJUUODE-UHFFFAOYSA-N; MBRLOUHOWLUMFF-UHFFFAOYSA-N	Lipids and lipid-like molecules; Phenylpropanoids and polyketides; Phenylpropanoids and polyketides	Prenol lipids; Stilbenes; Coumarins and derivatives	Terpene lactones; Unclassified; Unclassified	*	3	5968.33447394021	5064.89007047272	5489.35549324587	5195.94683265062
325	267.13527	267.135859159	2.20783687118401	C14H16N6O	M+H-H2O	Siguazodan	211842	HMDB0258290	NA	NA	NA	NA	NA	NA	CN=C(NC#N)NC1=CC=C(C=C1)C1=NN=C(O)CC1C	NUHPODZZKHQQET-UHFFFAOYSA-N	Organoheterocyclic compounds	Diazines	Pyridazines and derivatives	NA	1	1784.76109167959	1403.59606749892	1512.99799098482	1457.66040785307
326	267.17122	267.171972347	2.81728074739508	C12H27O4P	M+H	TRIBUTYL PHOSPHATE	212567	HMDB0259164	70062	NA	C14439	35019	31357	126-73-8	CCCCOP(=O)(OCCCC)OCCCC	STCOOQWBFONSKY-UHFFFAOYSA-N	Organic acids and derivatives	Organic phosphoric acids and derivatives	Phosphate esters	*	1	308.854719943388	237.092201268782	416.930699745572	361.959450836675
327	268.08569	268.084632049	3.95674815468509	C10H12FN5O4	M+H-H2O	arabinosyl-2-fluoroadenine; 2-Fluoroadenosine	203627; 200572	HMDB0248556; HMDB0245130	;	;	;	;	; 3367	;	NC1=NC(F)=NC2=C1NC(=N2)C1OCC(O)C(O)C1O; NC1=NC(F)=NC2=C1N=CN2C1OC(CO)C(O)C1O	LQJONUIZHVUVGO-UHFFFAOYSA-N; HBUBKKRHXORPQB-UHFFFAOYSA-N	Organoheterocyclic compounds; Nucleosides, nucleotides, and analogues	Imidazopyrimidines; Purine nucleosides	Purines and purine derivatives; Unclassified	NA	2	366.480088436865	245.611520443892	367.305666763581	310.832618665194
328	268.10310	268.102692525	1.50358848987067	C9H17NO8	M+H	Neuraminic acid	47247	HMDB0000830	3394	NA	C06469	49022	513472	114-04-5	N[C@@H]1[C@@H](O)C[C@](O)(O[C@H]1[C@H](O)[C@H](O)CO)C(O)=O	CERZMXAJYMMUDR-YOQZMRDMSA-N	Organic oxygen compounds	Organooxygen compounds	Carbohydrates and carbohydrate conjugates	*	1	11176.3728267522	8975.56770861276	8841.26090471565	9791.6112466226
329	268.98149	268.981527918	0.140206359493786	C4H5NOS	2M+K	2-Methyl-4-isothiazolin-3-one; Methylisothiazolone	200659; 208737	HMDB0245220; HMDB0254651	;	;	;	53620;	39800; 57269290	;	CN1SC=CC1=O; CC1=NS(=O)C=C1	BEGLCMHJXHIJLR-UHFFFAOYSA-N; KFGWEMFTDGCYSK-UHFFFAOYSA-N	Organoheterocyclic compounds; Organoheterocyclic compounds	Azoles; Azoles	Thiazoles; Thiazoles	NA	2	12085.7269982321	8631.15791787136	9897.28225046822	9970.29869692186
330	269.03622	269.035527754	2.56606958601098	C11H10Cl2N4	M+H	Metoprine	208765	HMDB0254681	330134	NA	NA	NA	24466	NA	CC1=C(C(N)=NC(N)=N1)C1=CC(Cl)=C(Cl)C=C1	VQJHOPSWBGJHQS-UHFFFAOYSA-N	Benzenoids	Benzene and substituted derivatives	Halobenzenes	NA	1	250.658894715404	259.100091278597	451.786263022997	228.567190770874
331	269.11414	269.114812442	2.49797258912941	C15H18O3	M+Na	Zedoarol; Loxoprofen	61630; 64934	HMDB0038202; HMDB0041920	; 1039	;	C17490; D08149	; 76172	75144776; 3965	103994-22-5; 80382-23-6	CC1CCC2C(=C)CC3=C(C(C)=CO3)C(=O)C12O; CC(C(O)=O)C1=CC=C(CC2CCCC2=O)C=C1	CKDRPCYJCDMPFO-UHFFFAOYSA-N; YMBXTVYHTMGZDW-UHFFFAOYSA-N	Lipids and lipid-like molecules; Phenylpropanoids and polyketides	Prenol lipids; Phenylpropanoic acids	Sesquiterpenoids; Unclassified	*	2	4117.70607551974	3557.6747100309	3760.53860002572	3535.23006196533
332	271.05686	271.056836	0.0855260291240106	C8H13ClN4O3	M+Na	Chloroethyl nitrosourea	209740	HMDB0255807	NA	NA	NA	NA	384189	NA	NC(=O)C1CCCN1C(=O)N(CCCl)N=O	ZOBZYPPNZPDEHJ-UHFFFAOYSA-N	Organic acids and derivatives	Carboxylic acids and derivatives	Amino acids, peptides, and analogues	NA	1	1234.6977538256	987.585255570708	1119.87872591995	1100.55486257092
333	271.09344	271.094077	2.36534292948353	C14H16O4	M+Na	Prenyl cis-caffeate; Mycorradicin	64246; 255025	HMDB0041140; HMDB0302033	68358;	;	C10487; C20426	8393;	5281790; 6444309	118971-61-2;	CC(C)=CCOC(=O)\C=C\C1=CC=C(O)C(O)=C1; C\C(\C=C\C(O)=O)=C/C=C/C=C(\C)/C=C/C(O)=O	TTYOHMFLCXENHR-GQCTYLIASA-N; UXBCAWHJMZPSBQ-HBPHNZTASA-N	Phenylpropanoids and polyketides; Lipids and lipid-like molecules	Cinnamic acids and derivatives; Fatty Acyls	Hydroxycinnamic acids and derivatives; Fatty acids and conjugates	*	2	1662.16267606842	1254.41930990731	1488.00323148517	1359.57988613446
334	272.95244	272.953662324	4.46727302428709	C10H10O2S4	M+H-H2O	Bis(2-methyl-3-furanyl)tetrasulfide	59957	HMDB0036168	91317	NA	NA	NA	24832089	28588-76-3	CC1=C(SSSSC2=C(C)OC=C2)C=CO1	WCQMHJWTXQMUQE-UHFFFAOYSA-N	Organoheterocyclic compounds	Heteroaromatic compounds	Unclassified	NA	1	126.395077175618	97.2335783560304	177.508936662156	54.4225526674519
335	273.04748	273.046695268	2.89120944043094	C8H18O7S2	M+H-H2O	Sulfobutyl ether	212079	HMDB0258592	NA	NA	NA	NA	12856218	NA	OS(=O)(=O)CCCCOCCCCS(O)(=O)=O	NZAQRZWBQUIBSF-UHFFFAOYSA-N	Organic acids and derivatives	Organic sulfonic acids and derivatives	Organosulfonic acids and derivatives	NA	1	353.382832700943	130.098559966037	217.819674357125	217.335412638397
336	273.07297	273.073341558	1.34899283332666	C13H14O5	M+Na	Citrinin	64891	HMDB0041857	NA	NA	C16765	48707	NA	518-75-2	[H][C@]1(C)OC=C2C(O)=C(C(O)=O)C(=O)C(C)=C2[C@]1([H])C	CQIUKKVOEOPUDV-IYSWYEEDSA-N	Organoheterocyclic compounds	Benzopyrans	Unclassified	*	1	705.303742451149	483.076085015825	584.692359910998	539.249605303958
337	273.08075	273.0795054	4.56888259222801	C15H15ClN2O2	M+H-H2O	Chloroxuron	204964	HMDB0250129	72823	NA	C19075	82200	16115	1982-47-4	CN(C)C(=O)NC1=CC=C(OC2=CC=C(Cl)C=C2)C=C1	IVUXTESCPZUGJC-UHFFFAOYSA-N	Benzenoids	Benzene and substituted derivatives	Diphenylethers	*	1	1356.89119903217	927.042528303034	927.431254420696	1120.18222068758
338	273.10898	273.108657531	1.18613237083423	C13H16N4	M+2Na-H	Mifentidine	208793	HMDB0254714	NA	NA	NA	NA	71263	NA	CC(C)N=CNC1=CC=C(C=C1)C1=CN=CN1	GOZUADYOHPCXLE-UHFFFAOYSA-N	Organoheterocyclic compounds	Azoles	Imidazoles	NA	1	3651.6430580008	3030.01331735454	3277.51429333145	3219.19596147807
339	274.08870	274.089625419	3.35827100607502	C15H15NO2S	M+H	Modafinil	53038	HMDB0014883	44446	NA	NA	77585	4236	68693-11-8	NC(=O)CS(=O)C(C1=CC=CC=C1)C1=CC=CC=C1	YFGHCGITMMYXAQ-UHFFFAOYSA-N	Benzenoids	Benzene and substituted derivatives	Diphenylmethanes	NA	1	1459.41740302805	1195.81717569832	1089.20709545016	1484.57159547603
340	275.12454	275.125099722	2.04636413683063	C6H7N3O	2M+H	Isoniazid	53205	HMDB0015086	788	NA	C07054	6030	3767	54-85-3	NNC(=O)C1=CC=NC=C1	QRXWMOHMRWLFEY-UHFFFAOYSA-N	Organoheterocyclic compounds	Pyridines and derivatives	Pyridinecarboxylic acids and derivatives	*	1	1483.92624425474	1107.19033039398	1230.07777046312	1243.01205063139
341	275.14002	275.139607138	1.49552222292181	C15H20N2O4	M+H-H2O	Phenylbutyrylglutamine	51469	HMDB0011687	62425	NA	NA	165896	9943917	NA	NC(=O)CCC(NC(=O)CCCC1=CC=CC=C1)C(O)=O	XKQKXKRCMAJADR-UHFFFAOYSA-N	Organic acids and derivatives	Carboxylic acids and derivatives	Amino acids, peptides, and analogues	NA	1	4018.03844267506	3414.018776293	3836.02609298187	3575.35558911867
342	276.05710	276.056681531	1.52535740251451	C8H13N3O5	M+2Na-H	(+/-)-(E)-Methyl-2-[(E)-hydroxyimino]-5-nitro-6-methoxy-3-hexeneamide	198734	HMDB0242268	NA	NA	NA	NA	6809955	NA	COCC(C(C)=CC(=NO)C(N)=O)[N+]([O-])=O	HCUOEKSZWPGJIM-UHFFFAOYSA-N	Organic nitrogen compounds	Organonitrogen compounds	Oximes	NA	1	131.173335725484	125.893255417372	230.770522477266	90.6726209136458
343	276.14343	276.144163853	2.66724266212163	C12H22NO6	M+	Glutarylcarnitine	52187	HMDB0013130	NA	NA	NA	82952	53481699	102636-82-8	C[N+](C)(C)C[C@@H](CC(O)=O)OC(=O)CCCC(O)=O	NXJAXUYOQLTISD-SECBINFHSA-O	Organic acids and derivatives	Carboxylic acids and derivatives	Tricarboxylic acids and derivatives	NA	1	284.035330489894	210.488181155969	379.265730558244	268.50463207543
344	277.08301	277.083512314	1.8283369194004	C16H14O3	M+Na	Ketoprofen	53252	HMDB0015144	904	NA	C01716	6128	3825	22071-15-4	CC(C(O)=O)C1=CC(=CC=C1)C(=O)C1=CC=CC=C1	DKYWVDODHFEZIM-UHFFFAOYSA-N	Benzenoids	Benzene and substituted derivatives	Benzophenones	*	1	8180.89896590114	7010.84504445583	7395.70718306137	7057.05501809092
345	277.10394	277.103026863	3.28308908350296	C10H16N2O7	M+H	Glutamylglutamic acid; gamma-Glutamylglutamic acid	53853; 51506	HMDB0028818; HMDB0011737	23946; 62460	;	C01425; C05282	5390; 73705	439500; 92865	3929-61-1; 1116-22-9	N[C@@H](CCC(O)=O)C(=O)N[C@@H](CCC(O)=O)C(O)=O; N[C@@H](CCC(=O)N[C@@H](CCC(O)=O)C(O)=O)C(O)=O	KOSRFJWDECSPRO-WDSKDSINSA-N; OWQDWQKWSLFFFR-WDSKDSINSA-N	Organic acids and derivatives; Organic acids and derivatives	Carboxylic acids and derivatives; Carboxylic acids and derivatives	Amino acids, peptides, and analogues; Amino acids, peptides, and analogues	*	2	6302.0868855609	5785.85913809418	6149.09653673223	5941.89294991348
346	278.12261	278.123427967	2.93486355282944	C11H19NO7	M+H	N-(1-Deoxy-1-fructosyl)proline	61870	HMDB0038493	NA	NA	NA	156202	131752381	29118-61-4	OC[C@H]1OC(O)(CN2CCCC2C(O)=O)[C@@H](O)[C@@H]1O	GSFRYAKUDPPHHG-MKSMHYHASA-N	Organic acids and derivatives	Carboxylic acids and derivatives	Amino acids, peptides, and analogues	NA	1	668.941178106391	479.500828906057	734.85469673514	696.945672827669
347	279.13511	279.135547884	1.57532932529517	C17H20O2	M+Na	Falcarindione; 4,4'-Methylenebis(2,6-dimethylphenol)	57886; 201939	HMDB0033680; HMDB0246607	89471; 351026	;	;	172499;	15559226; 79345	65892-84-4;	CCCCCCC\C=C\C(=O)C#CC#CC(=O)C=C; CC1=CC(CC2=CC(C)=C(O)C(C)=C2)=CC(C)=C1O	WFXDNWZWONCJFS-GXDHUFHOSA-N; AZZWZMUXHALBCQ-UHFFFAOYSA-N	Organic oxygen compounds; Benzenoids	Organooxygen compounds; Benzene and substituted derivatives	Carbonyl compounds; Diphenylmethanes	NA	2	2584.53738671654	2102.94535035056	2432.56689266387	2209.46560750198
348	281.06953	281.07028696	2.70960190290234	C11H12N4O3S	M+H	Sulfametopyrazine; Sulfamonomethoxine	52975; 212066	HMDB0014802; HMDB0258579	69463; 43482	;	C12616; C12540	1049710;	9047; 5332	152-47-6; 1220-83-3	COC1=NC=CN=C1NS(=O)(=O)C1=CC=C(N)C=C1; COC1=NC=NC(NS(=O)(=O)C2=CC=C(N)C=C2)=C1	KXRZBTAEDBELFD-UHFFFAOYSA-N; WMPXPUYPYQKQCX-UHFFFAOYSA-N	Benzenoids; Benzenoids	Benzene and substituted derivatives; Benzene and substituted derivatives	Benzenesulfonamides; Benzenesulfonamides	*	2	1942.65939896296	1355.35632004015	1519.27006411567	1463.84690524098
349	281.07788	281.077680524	0.712972928749353	C13H16N2OS2	M+H	Methoxybrassenin A	62002	HMDB0038635	93296	NA	NA	NA	101618767	142449-74-9	CON1C=C(CN=C(SC)SC)C2=CC=CC=C12	GQIAOJZSWXEICD-UHFFFAOYSA-N	Organoheterocyclic compounds	Indoles and derivatives	Indoles	NA	1	1694.60138210368	1321.32472065503	1499.30849549285	1376.56470346418
350	281.11428	281.114535036	0.897035409227168	C14H12N6O	M+H	Levosimendan; 4-(2-Aminopyrimidin-4-yl)-6-(2-aminopyrimidin-4(3H)-ylidene)cyclohexa-2,4-dien-1-one	53183; 202016	HMDB0015058; HMDB0246687	85443;	;	;	50567;	3033825; 135409279	141505-33-1;	C[C@@H]1CC(=O)NN=C1C1=CC=C(NN=C(C#N)C#N)C=C1; NC1=NC=CC(=N1)C1=CC(=C(O)C=C1)C1=NC(N)=NC=C1	WHXMKTBCFHIYNQ-SECBINFHSA-N; WVOLVWGMFQNPHB-UHFFFAOYSA-N	Benzenoids; Organoheterocyclic compounds	Benzene and substituted derivatives; Diazines	Phenylhydrazines; Pyrimidines and pyrimidine derivatives	NA	2	3742.75082456026	3172.38327949975	3537.54311462923	3100.25873470205
351	281.15069	281.149583138	3.93338642811648	C14H20N2O4	M+H	Tyrosyl-Valine; Valyltyrosine	54129; 54150	HMDB0029118; HMDB0029139	; 23812	;	;	; 73703	14767562; 7009554	; 3061-91-4	CC(C)C(N=C(O)C(N)CC1=CC=C(O)C=C1)C(O)=O; CC(C)[C@H](N)C(=O)N[C@@H](CC1=CC=C(O)C=C1)C(O)=O	OYOQKMOWUDVWCR-UHFFFAOYSA-N; VEYJKJORLPYVLO-RYUDHWBXSA-N	Organic acids and derivatives; Organic acids and derivatives	Carboxylic acids and derivatives; Carboxylic acids and derivatives	Amino acids, peptides, and analogues; Amino acids, peptides, and analogues	NA	2	1423.81551916628	1120.50227573077	1190.85110764693	1124.55654144319
352	282.04796	282.048678541	2.56084688550247	C9H13N3O5	M+K	Cytarabine; gamma-Glutamyl-beta-cyanoalanine; Cytidine	53235; 82373; 46865	HMDB0015122; HMDB0060478; HMDB0000089	567; ; 3376	; ;	C02961; C05711; C00475	28680; 10565; 17562	6253; 53297342; 6175	147-94-4; ; 65-46-3	NC1=NC(=O)N(C=C1)[C@@H]1O[C@H](CO)[C@@H](O)[C@@H]1O; N[C@@H](CCC(O)=N[C@@H](CC#N)C(O)=O)C(O)=O; NC1=NC(=O)N(C=C1)[C@@H]1O[C@H](CO)[C@@H](O)[C@H]1O	UHDGCWIWMRVCDJ-CCXZUQQUSA-N; QUAADUAOVLZBJM-WDSKDSINSA-N; UHDGCWIWMRVCDJ-XVFCMESISA-N	Nucleosides, nucleotides, and analogues; Organic acids and derivatives; Nucleosides, nucleotides, and analogues	Pyrimidine nucleosides; Carboxylic acids and derivatives; Pyrimidine nucleosides	Unclassified; Amino acids, peptides, and analogues; Unclassified	*	3	394.654275798529	206.9479342779	276.88687144251	313.293978794497
353	282.07752	282.076672531	3.01264087086197	C16H13NO5	M+H-H2O	(Z)-N-Coumaroyl-5-hydroxyanthranilic acid	61947	HMDB0038577	67003	NA	C08472	2939	5281157	108605-70-5	OC(=O)C1=CC(O)=CC=C1NC(=O)\C=C\C1=CC=C(O)C=C1	QGUMNWHANDITDB-FPYGCLRLSA-N	Phenylpropanoids and polyketides	Cinnamic acids and derivatives	Hydroxycinnamic acids and derivatives	*	1	2624.33001764112	2272.39605075503	2165.89911079053	2363.96230805797
354	282.08616	282.087317233	4.11465542268061	C15H11N3O3	M+H	Nitrazepam	53579	HMDB0015534	1559	NA	C07487	7581	4506	146-22-5	[O-][N+](=O)C1=CC2=C(NC(=O)CN=C2C2=CC=CC=C2)C=C1	KJONHKAYOJNZEC-UHFFFAOYSA-N	Organoheterocyclic compounds	Benzodiazepines	1,4-benzodiazepines	*	1	377.329889285572	164.985225225197	151.301970969056	186.425843595612
355	282.11846	282.118342589	0.400637378460984	C10H19NO8	M+H	N-(1-Deoxy-1-fructosyl)threonine	61328	HMDB0037843	NA	NA	NA	168466	131752246	70954-04-0	CC(O)[C@H](NCC1(O)O[C@H](CO)[C@@H](O)[C@@H]1O)C(O)=O	JUBGLICOZRKBCO-KNWYLTHMSA-N	Organic oxygen compounds	Organooxygen compounds	Carbohydrates and carbohydrate conjugates	NA	1	1007.89815296427	737.848942961264	756.106857044117	819.678043815791
356	283.06886	283.068888157	0.103481903233462	C13H9F3N2O2	M+H	Niflumic Acid	53614	HMDB0015573	6454	NA	C13698	197010	4488	4394-00-7	OC(=O)C1=C(NC2=CC=CC(=C2)C(F)(F)F)N=CC=C1	JZFPYUNJRRFVQU-UHFFFAOYSA-N	Benzenoids	Benzene and substituted derivatives	Trifluoromethylbenzenes	*	1	315.992994602491	215.749877189593	296.371963931483	242.025673772052
357	283.09369	283.094077	1.37386172996199	C15H16O4	M+Na	Cyperine	57956	HMDB0033771	68013	NA	C09923	NA	182142	33716-82-4	COC1=CC(O)=C(OC2=CC(C)=CC(O)=C2)C(C)=C1	KXXZLMLLYMPYJE-UHFFFAOYSA-N	Benzenoids	Benzene and substituted derivatives	Diphenylethers	*	1	2397.62166354224	1899.65997143778	2015.86783513791	1983.85282444764
358	283.12973	283.130462506	2.57173906505206	C16H20O3	M+Na	10-Hydroxy-3-methoxy-1,3,5,7-cadinatetraen-9-one	60210	HMDB0036456	NA	NA	C09695	172504	3504625	72843-51-7	COC1=C(C)C=C2C(=CC(=O)C(C)(O)C2=C1)C(C)C	VMEKKHYIQYOLHA-UHFFFAOYSA-N	Lipids and lipid-like molecules	Prenol lipids	Sesquiterpenoids	*	1	4959.60952638895	4154.83156417473	4485.74208318097	4279.90041697148
359	285.01310	285.012672332	1.50573690031413	C12H10N2OS2	M+Na	Dehydro-4-methoxycyclobrassinin	64170	HMDB0041060	95493	NA	NA	169362	10332932	154933-74-1	COC1=CC=CC2=C1C1=CN=C(SC)SC1=N2	JDYSKRAQSOYTDY-UHFFFAOYSA-N	Organoheterocyclic compounds	Indoles and derivatives	Indoles	NA	1	114.422027314941	97.111421588387	196.680144133858	36.2094182798717
360	285.10917	285.109727064	1.93938287090623	C15H18O4	M+Na	5,6-Dihydro-4-methoxy-6-[2-(4-methoxyphenyl)ethyl]-2H-pyran-2-one; Dihydrosuberenol; Armexifolin	55343; 55453; 59458	HMDB0030549; HMDB0030691; HMDB0035596	87054; 87141; 90873	; ;	; ;	157716; 174459; 174461	10084050; 14077805; 13918461	49776-58-1; 81892-79-7; 64929-15-3	COC1=CC(=O)OC(CCC2=CC=C(OC)C=C2)C1; COC1=CC2=C(C=CC(=O)O2)C=C1CCC(C)(C)O; CC1=C2C3OC(=O)C(=C)C3CCC2(C)C(O)CC1=O	IZGFAKZIDOQLHS-UHFFFAOYSA-N; YCIWLTLAWPAWSP-UHFFFAOYSA-N; QPXLDBMZJNDASA-UHFFFAOYSA-N	Phenylpropanoids and polyketides; Phenylpropanoids and polyketides; Lipids and lipid-like molecules	Kavalactones; Coumarins and derivatives; Prenol lipids	Unclassified; Unclassified; Terpene lactones	NA	3	2237.45270845326	1676.91562606332	1836.06795625461	1980.56792031589
361	285.18190	285.180883261	3.55863155095051	C14H24N2O4	M+H	1-(1-(Tert-Butoxycarbonyl)piperidin-4-yl)azetidine-3-carboxylic acid	202773	HMDB0247560	811391	NA	NA	NA	45072429	NA	CC(C)(C)OC(=O)N1CCC(CC1)N1CC(C1)C(O)=O	PJUNYYOGPCHSBI-UHFFFAOYSA-N	Organoheterocyclic compounds	Piperidines	Piperidinecarboxylic acids and derivatives	NA	1	448.312189555515	311.87928699096	427.019788158447	395.551051127423
362	287.08269	287.0839221	4.29170850681693	C17H17ClO3	M+H-H2O	Clobuzarit; Methyl clofenapate	205129; 208676	HMDB0250334; HMDB0254582	;	;	;	;	71697;	;	CC(C)(OCC1=CC=C(C=C1)C1=CC=C(Cl)C=C1)C(O)=O; COC(=O)C(C)(C)OC1=CC=C(C=C1)C1=CC=C(Cl)C=C1	UGOFYAXVVVXMQT-UHFFFAOYSA-N; CLJAWWBXVXWHFD-UHFFFAOYSA-N	Benzenoids; Benzenoids	Benzene and substituted derivatives; Benzene and substituted derivatives	Biphenyls and derivatives; Biphenyls and derivatives	NA	2	1483.28919394882	1564.3189307281	1213.64081967991	1355.13423198769
363	287.08849	287.087965483	1.83317574431063	C11H16N2O8	M+H-H2O	N-Acetylaspartylglutamic acid; N-Acetyl-1-aspartylglutamic acid	47377; 209410	HMDB0001067; HMDB0255414	; 44358	;	C12270; C12270	73688; 95120	188803; 5255	3106-85-2; 3106-85-2	CC(=O)N[C@@H](CC(O)=O)C(=O)N[C@@H](CCC(O)=O)C(O)=O; CC(=O)NC(CC(O)=O)C(=O)NC(CCC(O)=O)C(O)=O	OPVPGKGADVGKTG-BQBZGAKWSA-N; OPVPGKGADVGKTG-UHFFFAOYSA-N	Organic acids and derivatives; Organic acids and derivatives	Carboxylic acids and derivatives; Carboxylic acids and derivatives	Amino acids, peptides, and analogues; Amino acids, peptides, and analogues	*	2	1395.73631097239	1153.09549225465	1277.44699390685	1234.42476077572
364	287.16116	287.161485228	1.12711557833183	C14H18N6O	M+H	Abacavir	53286	HMDB0015182	64828	NA	C07624	421707	441300	136470-78-5	NC1=NC2=C(N=CN2[C@@H]2C[C@H](CO)C=C2)C(NC2CC2)=N1	MCGSCOLBFJQGHM-SCZZXKLOSA-N	Nucleosides, nucleotides, and analogues	Nucleoside and nucleotide analogues	Cyclopentyl nucleosides	*	1	3799.93612168323	3138.26876558428	3329.96544783991	3169.08113943999
365	289.06784	289.068256171	1.42446628384163	C13H14O6	M+Na	Dihydrocitrinone	205935	HMDB0251297	NA	NA	NA	NA	15558919	NA	CC1OC(=O)C2=C(O)C(C(O)=O)=C(O)C(C)=C2C1C	VVVMDYGNIVXIIG-UHFFFAOYSA-N	Benzenoids	Benzene and substituted derivatives	Benzoic acids and derivatives	NA	1	1047.03065941677	744.944097717633	782.411650749727	970.186259325714
366	289.08054	289.080981715	1.512120738312	C10H14N6O2	M+K	2,6-Diaminopurine 2',3'-dideoxyriboside	205585	HMDB0250896	NA	NA	NA	NA	14607007	NA	NC1=NC2=C(N=CN2C2CCC(CO)O2)C(N)=N1	OABUIHOVHQHUAO-UHFFFAOYSA-N	Nucleosides, nucleotides, and analogues	Purine nucleosides	Purine 2',3'-dideoxyribonucleosides	NA	1	149.703266606652	90.3414163983597	95.984544469414	107.592034985649
367	289.14014	289.141027192	3.07334721022429	C15H22O4	M+Na	Sporol	60718	HMDB0037070	NA	NA	C09678	NA	71332574	101401-88-1	CC12CC3CC1(CO)OC1(CC4(C)CCC21CO4)O3	RGGZJNLZRGIMHQ-UHFFFAOYSA-N	Organoheterocyclic compounds	Dioxepanes	1,3-dioxepanes	*	1	5792.83360042543	5049.71523877932	5249.10917204248	5274.44522465392
368	289.23695	289.237335512	1.33739603091525	C8H16O2	2M+H	FA(8:0)	55	HMDB0000482	112	LMFA01010008	C06423	28837	379	124-07-2	CCCCCCCC(=O)O	WWZKQHOCKIZLMA-UHFFFAOYSA-N	Lipids and lipid-like molecules	Fatty Acyls	Fatty acids and conjugates	*	1	141.940020543658	119.097272065334	223.888512629004	220.663201399201
369	290.07453	290.074738531	0.733503397065099	C11H13N3O5	M+Na	3'-C-Ethynylcytidine; (S)-2-Amino-5-((4-nitrophenyl)amino)-5-oxopentanoic acid	206615; 202576	HMDB0252093; HMDB0247328	;	;	;	;	405420; 558754	;	NC1=NC(=O)N(C=C1)C1OC(CO)C(O)(C#C)C1O; NC(CCC(=O)NC1=CC=C(C=C1)[N+]([O-])=O)C(O)=O	JFIWEPHGRUDAJN-UHFFFAOYSA-N; WMZTYIRRBCGARG-UHFFFAOYSA-N	Nucleosides, nucleotides, and analogues; Organic acids and derivatives	Pyrimidine nucleosides; Carboxylic acids and derivatives	Unclassified; Amino acids, peptides, and analogues	NA	2	668.007918990054	324.416136992978	385.494336837726	416.938895659046
370	290.14357	290.14244	3.89650446749905	C16H22ClN3O	M+H-H2O	Tebuconazole	212217	HMDB0258762	72295	NA	C18489	83779	86102	107534-96-3	CC(C)(C)C(O)(CCC1=CC=C(Cl)C=C1)CN1C=NC=N1	PXMNMQRDXWABCY-UHFFFAOYSA-N	Benzenoids	Benzene and substituted derivatives	Phenylbutylamines	*	1	726.13524032172	646.029053912485	711.041624373085	713.047729076743
371	291.08322	291.082558298	2.28734531371871	C10H8N10	M+Na	9-(2-Aminopurin-9-yl)purin-2-amine	213548	HMDB0260431	NA	NA	NA	NA	91604887	NA	NC1=NC=C2N=CN(N3C=NC4=CN=C(N)N=C34)C2=N1	XHCSEMHPWIHPDQ-UHFFFAOYSA-N	Organoheterocyclic compounds	Imidazopyrimidines	Purines and purine derivatives	NA	1	1650.31737901377	1061.32210554554	1179.78684153742	1358.62568449009
372	291.13485	291.13452176	1.14345633455157	C15H20N2O5	M+H-H2O	2-Carboxy-1-[5-(2-carboxy-1-pyrrolidinyl)-2-hydroxy-2,4-pentadienylidene]pyrrolidinium	59069	HMDB0035173	90500	NA	NA	NA	131751678	214150-43-3	OC(=O)C1CCC\[N+]1=C/C=C/C(/O)=C\N1CCCC1C([O-])=O	DJTFHMOANYEGKP-UHFFFAOYSA-N	Organic acids and derivatives	Carboxylic acids and derivatives	Amino acids, peptides, and analogues	NA	1	3657.23194807893	3011.95836098871	3261.58193985954	3080.86601306335
373	293.06254	293.063170802	2.1456927912252	C12H14O7	M+Na	Phenol glucuronide; Phenylglucuronide	82030; 81845	HMDB0060014; HMDB0059806	1825;	;	;	64681;	87235; 119239	17685-05-1;	O[C@@H]1[C@@H](O)[C@H](OC2=CC=CC=C2)O[C@@H]([C@H]1O)C(O)=O; O[C@@H]1[C@@H](O)C(OC2=CC=CC=C2)O[C@@H]([C@H]1O)C(O)=O	WVHAUDNUGBNUDZ-GOVZDWNOSA-N; WVHAUDNUGBNUDZ-SDQGTYQYSA-N	Organic oxygen compounds; Organic oxygen compounds	Organooxygen compounds; Organooxygen compounds	Carbohydrates and carbohydrate conjugates; Carbohydrates and carbohydrate conjugates	NA	2	1378.57641391223	909.776881255008	1065.72774862937	1158.50496942621
374	293.09865	293.097941498	2.42261049622231	C10H16N2O8	M+H	Edetic Acid	53225	HMDB0015109	4007	NA	C00284	42191	6049	62-33-9	OC(=O)CN(CCN(CC(O)=O)CC(O)=O)CC(O)=O	KCXVZYZYPLLWCC-UHFFFAOYSA-N	Organic acids and derivatives	Carboxylic acids and derivatives	Tetracarboxylic acids and derivatives	*	1	469.237271247888	312.263568865902	409.859319666866	479.778977426934
375	293.11426	293.113786318	1.60413845855035	C14H18N2O6	M+H-H2O	gamma-Glutamyltyrosine	51509	HMDB0011741	62426	NA	C01151	82969	94340	7432-23-7	N[C@@H](CCC(=O)N[C@@H](CC1=CC=C(O)C=C1)C(O)=O)C(O)=O	VVLXCWVSSLFQDS-QWRGUYRKSA-N	Organic acids and derivatives	Carboxylic acids and derivatives	Amino acids, peptides, and analogues	*	1	5899.16342502866	4997.65201807813	5412.3785402942	5236.06708396206
376	293.18657	293.186557325	0.0450891620213737	C16H26N2O4	M+H-H2O	Pamatolol; Cetamolol	209989; 204713	HMDB0256104; HMDB0249829	;	;	;	;	43150;	;	COC(=O)NCCC1=CC=C(OCC(O)CNC(C)C)C=C1; CNC(=O)COC1=CC=CC=C1OCC(O)CNC(C)(C)C	UGENBJKPPGFFAT-UHFFFAOYSA-N; UWCBNAVPISMFJZ-UHFFFAOYSA-N	Benzenoids; Benzenoids	Phenol ethers; Phenol ethers	Unclassified; Unclassified	NA	2	755.992657122577	483.462636983976	571.745413287604	568.610391424243
377	295.09323	295.094077	2.88305605114487	C16H16O4	M+Na	1-(2,6-Dihydroxy-4-methoxyphenyl)-3-phenyl-1-propanone; 1,2-Bis(4-hydroxy-3-methoxyphenyl)ethylene	34001; 57115	HMDB0034435; HMDB0032847	52314;	LMPK12120511;	C09644; C04547	28523; 36391	169676; 9548762	35241-55-5; 7329-69-3	C1(OC)C=C(O)C(C(=O)CCC2C=CC=CC=2)=C(O)C=1; COC1=C(O)C=CC(\C=C/C2=CC(OC)=C(O)C=C2)=C1	MDMCODCJMHTFIZ-UHFFFAOYSA-N; KQPXJFAYGYIGRU-ARJAWSKDSA-N	Phenylpropanoids and polyketides; Phenylpropanoids and polyketides	Linear 1,3-diarylpropanoids; Stilbenes	Chalcones and dihydrochalcones; Unclassified	*	2	725.939565279564	614.180793378944	693.802279113746	598.326739324174
378	295.11210	295.111677828	1.43723021361095	C14H20N2O4S	M+H-H2O	Methionyl-Tyrosine; Tyrosyl-Methionine; Penicillin F	54006; 54122; 210106	HMDB0028985; HMDB0029111; HMDB0256230	; ;	; ;	; ;	; ;	23275780; 18218252;	; ;	CSCCC(N)C(=O)NC(CC1=CC=C(O)C=C1)C(O)=O; CSCCC(NC(=O)C(N)CC1=CC=C(O)C=C1)C(O)=O; CCC=CCC(=O)NC1C2SC(C)(C)C(N2C1=O)C(O)=O	PESQCPHRXOFIPX-UHFFFAOYSA-N; KYPMKDGKAYQCHO-UHFFFAOYSA-N; QRLCJUNAKLMRGP-UHFFFAOYSA-N	Organic acids and derivatives; Organic acids and derivatives; Organic acids and derivatives	Carboxylic acids and derivatives; Carboxylic acids and derivatives; Carboxylic acids and derivatives	Amino acids, peptides, and analogues; Amino acids, peptides, and analogues; Amino acids, peptides, and analogues	NA	3	664.743957769629	380.143007470546	440.32402807024	372.18577957215
379	295.13002	295.128847696	3.98139110369233	C14H18N2O5	M+H	Aspartame	47700	HMDB0001894	6377	NA	C11045	2877	134601	22839-47-0	COC(=O)[C@H](CC1=CC=CC=C1)NC(=O)[C@@H](N)CC(O)=O	IAOZJIPTCAWIRG-QWRGUYRKSA-N	Organic acids and derivatives	Carboxylic acids and derivatives	Amino acids, peptides, and analogues	*	1	1952.14441867712	1512.28454778643	1705.56609733311	1618.26749119336
380	295.16596	295.166848012	3.01936525419025	C18H24O2	M+Na	Estradiol; 17alpha-Estradiol	44850; 44866	HMDB0000151; HMDB0000429	263; 5418	LMST02010001; LMST02010029	C00951; C02537	16469; 17160	5757; 68570	50-28-2; 57-91-0	C1=CC2[C@@]3([H])CC[C@]4(C)[C@@H](O)CC[C@@]4([H])[C@]3([H])CCC=2C=C1O; [C@@]12([H])CC[C@@H](O)[C@@]1(C)CC[C@]1([H])C3C=CC(O)=CC=3CC[C@@]21[H]	VOXZDWNPVJITMN-ZBRFXRBCSA-N; VOXZDWNPVJITMN-SFFUCWETSA-N	Lipids and lipid-like molecules; Lipids and lipid-like molecules	Steroids and steroid derivatives; Steroids and steroid derivatives	Estrane steroids; Estrane steroids	*	2	1000.6031558783	723.324436685231	786.682150054204	823.945112125476
381	296.06483	296.064328605	1.70156195488541	C10H15N3O5	M+K	5-Methylcytidine	47329	HMDB0000982	5919	NA	NA	20607	92918	2140-61-6	CC1=CN([C@@H]2O[C@H](CO)[C@@H](O)[C@H]2O)C(=O)N=C1N	ZAYHVCMSTBRABG-JXOAFFINSA-N	Nucleosides, nucleotides, and analogues	Pyrimidine nucleosides	Unclassified	NA	1	9148.44804873034	6755.44477584544	7108.45417462682	7870.3715198054
382	297.10917	297.109765538	1.99316784347175	C11H21O7P	M+H	DHAP(8:0)	51467	HMDB0011685	62423	NA	NA	172525	53481029	NA	CCCCCCCC(=O)OCC(=O)COP(O)(O)=O	PQQGELFARUCGEM-UHFFFAOYSA-N	Organic oxygen compounds	Organooxygen compounds	Carbonyl compounds	NA	1	7256.77814062832	6222.35567451143	6617.46257118341	6505.6893004034
383	297.14556	297.14611257	1.87329791770478	C17H22O3	M+Na	4-Hydroxy-3-polyprenylbenzoate; 2-Polyprenyl-6-methoxy-1,4-benzoquinone	82292; 82265	HMDB0060388; HMDB0060354	;	;	C18131; C17560	61122;	5280844; 21587070	;	CC(C)=CCC\C(C)=C\CC1=CC(=CC=C1O)C(O)=O; COC1=CC(=O)C=C(C\C=C(/C)CCC=C(C)C)C1=O	HKIMBCGCVPYUTJ-NTUHNPAUSA-N; CNUQZHQKEQFDPU-MDWZMJQESA-N	Lipids and lipid-like molecules; Lipids and lipid-like molecules	Prenol lipids; Prenol lipids	Monoterpenoids; Quinone and hydroquinone lipids	*	2	11455.3289461434	10068.3287309563	11138.1406091695	10173.9249153191
384	298.09614	298.096836061	2.34800653769025	C11H15N5O3S	M+H	5'-Methylthioadenosine	47430	HMDB0001173	3425	NA	C00170	17509	439176	2457-80-9	CSC[C@H]1O[C@H]([C@H](O)[C@@H]1O)N1C=NC2=C1N=CN=C2N	WUUGFSXJNOTRMR-IOSLPCCCSA-N	Nucleosides, nucleotides, and analogues	5'-deoxyribonucleosides	5'-deoxy-5'-thionucleosides	*	1	617.458090839908	349.291265354095	673.927850076943	513.239725653941
385	299.04625	299.046236177	0.0394939484620464	C10H16N2O4S	M+K	Biotin sulfoxide	204208	HMDB0249229	NA	NA	NA	NA	566344	NA	OC(=O)CCCCC1C2NC(=O)NC2CS1=O	KCSKCIQYNAOBNQ-UHFFFAOYSA-N	Organoheterocyclic compounds	Biotin and derivatives	Unclassified	NA	1	116.287364057603	115.490992330142	212.386722669466	96.9016236576831
386	299.06129	299.061376523	0.284633543016619	C12H15N2O3PS	M+H	QUINALPHOS	210803	HMDB0257033	68785	NA	C11030	8712	26124	13593-03-8	CCOP(=S)(OCC)OC1=NC2=CC=CC=C2N=C1	JYQUHIFYBATCCY-UHFFFAOYSA-N	Organoheterocyclic compounds	Diazanaphthalenes	Benzodiazines	*	1	345.777893279639	302.606547687231	492.801612495347	474.760522089337
387	299.08824	299.087376799	2.88874787766809	C12H14N2O7	M+H	Sitostanol-beta; Nicotinamide ascorbate	257499; 256572	HMDB0304734; HMDB0303717	;	;	;	;	; 54686120	;	OC[C@H](\N=C/C=C1\C[C@H](NC(=C1)C(O)=O)C(O)=O)C(O)=O; NC(=O)C1=CC=CN=C1.OCC(O)C1OC(=O)C(O)=C1O	FPSPMXPRFYBHKR-UQXOTDKOSA-N; JMORAWFVNMGOKQ-UHFFFAOYSA-N	Organic acids and derivatives; Organoheterocyclic compounds	Carboxylic acids and derivatives; Pyridines and derivatives	Amino acids, peptides, and analogues; Pyridinecarboxylic acids and derivatives	NA	2	532.370371479386	389.382818647317	480.772676475153	451.289900847724
388	303.05979	303.058476705	4.34281322193644	C10H6N8O4	M+H	9-(2,6-Dioxo-3H-purin-9-yl)-3H-purine-2,6-dione	211408	HMDB0257773	NA	NA	NA	NA	57111364	NA	O=C1NC2=C(N=CN2N2C=NC3=C2NC(=O)NC3=O)C(=O)N1	LLFQXBCTHVBLEI-UHFFFAOYSA-N	Organoheterocyclic compounds	Imidazopyrimidines	Purines and purine derivatives	NA	1	820.735290770625	948.833851135299	916.437752351349	716.837238651275
389	303.08316	303.083906244	2.4755441502568	C14H16O6	M+Na	Gravolenic acid	58042	HMDB0033884	NA	NA	NA	NA	131751501	13781-46-9	CC(C)(O)C1CC2=C(O)C(O)=CC(\C=C/C(O)=O)=C2O1	DABSIZUNYJTFDJ-ARJAWSKDSA-N	Phenylpropanoids and polyketides	Cinnamic acids and derivatives	Hydroxycinnamic acids and derivatives	NA	1	1318.93537381774	880.841613935675	964.267525680244	1150.87140028222
390	303.11947	303.119265626	0.661021763005233	C12H20N2O8	M+H-H2O	Isomugineic acid; D-Fructosazine	57772; 59167	HMDB0033555; HMDB0035284	89365; 90590	;	;	175088; 175089	3085404; 11956719	74281-81-5; 13185-73-4	OC(CN1CCC1C(O)=O)C(NCCC(O)C(O)=O)C(O)=O; OCC(O)C(O)C(O)C1=CN=C(C=N1)C(O)C(O)C(O)CO	GJRGEVKCJPPZIT-UHFFFAOYSA-N; NPWQIVOYGNUVEB-UHFFFAOYSA-N	Organic acids and derivatives; Organoheterocyclic compounds	Carboxylic acids and derivatives; Diazines	Amino acids, peptides, and analogues; Pyrazines	NA	2	537.118854304322	377.695150132287	420.971373870566	446.990879349411
391	305.11391	305.113197623	2.33965480844012	C15H16N2O5	M+H	Indole-3-acetylglutamic acid	62030	HMDB0038665	NA	NA	NA	NA	7097227	57105-48-3	OC(=O)CC[C@H](NC(=O)CC1=CNC2=C1C=CC=C2)C(O)=O	YRKLGWOHYXIKSF-LBPRGKRZSA-N	Organic acids and derivatives	Carboxylic acids and derivatives	Amino acids, peptides, and analogues	NA	1	707.749974048799	550.007807394857	601.968795080074	541.416158677134
392	307.05112	307.051321078	0.644430572126169	C12H16N2O3S	M+K	Cysteinyl-Phenylalanine; Phenylalanylcysteine	53818; 54013	HMDB0028782; HMDB0028992	23839; 24017	;	;	173900;	18218198; 10355684	; 129078-69-9	NC(CS)C(=O)NC(CC1=CC=CC=C1)C(O)=O; N[C@@H](CC1=CC=CC=C1)C(=O)N[C@@H](CS)C(O)=O	XZFYRXDAULDNFX-UHFFFAOYSA-N; KNPVDQMEHSCAGX-UWVGGRQHSA-N	Organic acids and derivatives; Organic acids and derivatives	Carboxylic acids and derivatives; Carboxylic acids and derivatives	Amino acids, peptides, and analogues; Amino acids, peptides, and analogues	NA	2	343.849705081169	261.737655907744	406.213297141006	227.542981157311
393	307.09612	307.095833008	0.919186688556631	C11H18N2O6S	M+H	gamma-Glutamyl-S-(1-propenyl)cysteine sulfoxide; gamma-L-Glutamyl-S-(1-propenyl)-cysteine sulfoxide	56335; 256013	HMDB0031870; HMDB0303127	87988;	;	;	168106;	18410556; 11174243	;	C\C=C\S(=O)CC(NC(=O)CCC(N)C(O)=O)C(O)=O; C\C=C\S(=O)C[C@H](NC(=O)CC[C@H](N)C(O)=O)C(O)=O	LMNDKWXDMBGGAL-GORDUTHDSA-N; LMNDKWXDMBGGAL-DGLWNAOESA-N	Organic acids and derivatives; Organic acids and derivatives	Carboxylic acids and derivatives; Carboxylic acids and derivatives	Amino acids, peptides, and analogues; Amino acids, peptides, and analogues	NA	2	484.853728441433	379.352185131093	380.346982417453	471.930348577829
394	307.12963	307.131089666	4.73725265438001	C13H25O7P	M+H-H2O	DHAP(10:0)	51458	HMDB0011675	62414	NA	NA	172550	53481023	NA	CCCCCCCCCC(=O)OCC(=O)COP(O)(O)=O	DWBYHKXQHTVKTE-UHFFFAOYSA-N	Organic oxygen compounds	Organooxygen compounds	Carbonyl compounds	NA	1	2717.40005668303	2150.06507447226	2273.43535496243	2290.92002641642
395	307.16059	307.161091509	1.6334610083494	C20H21FN2O	M+H-H2O	Citalopram	48470	HMDB0005038	1781	NA	C07572	77397	2771	59729-33-8	CN(C)CCCC1(OCC2=C1C=CC(=C2)C#N)C1=CC=C(F)C=C1	WSEQXVZVJXJVFP-UHFFFAOYSA-N	Benzenoids	Benzene and substituted derivatives	Phenylbutylamines	*	1	1738.62055581314	1902.01194781686	1911.87193583712	1527.30775237492
396	308.06584	308.065666002	0.574734578560437	C12H11N7O	M+K	4-Hydroxy Triamterene	201782	HMDB0246440	2909	NA	NA	NA	71046	1226-52-4	NC1=NC2=C(N=C(C(N)=N2)C2=CC=C(O)C=C2)C(N)=N1	QNJVMSASTUDLGC-UHFFFAOYSA-N	Organoheterocyclic compounds	Pteridines and derivatives	Unclassified	NA	1	236.855597937572	222.709543614717	255.588556351515	267.383833660034
397	308.12517	308.125866225	2.27297254360331	C14H23NO4	M+K	Hepta-2,4-dienoylcarnitine	198219	HMDB0241690	NA	NA	NA	NA	NA	NA	CCC=CC=CC(=O)OC(CC([O-])=O)C[N+](C)(C)C	LAVQHOVDIVEDKK-UHFFFAOYSA-N	Lipids and lipid-like molecules	Fatty Acyls	Fatty acid esters	NA	1	97.7464975573053	47.8951147315939	91.5121377455306	131.36166111923
398	309.05746	309.058085424	2.02517942387911	C12H14O8	M+Na	3'-Methoxyfukiic acid; Uralenneoside; Diphenol glucuronide	54446; 64371; 82014	HMDB0029498; HMDB0041272; HMDB0059998	86308; 95686;	; ;	; ;	172518; ; 88743	131750880; 53462251; 124202060	; 143986-30-5;	COC1=C(O)C=CC(CC(O)(C(O)C(O)=O)C(O)=O)=C1; OC1COC(OC(=O)C2=CC(O)=C(O)C=C2)C(O)C1O; O[C@H]1[C@H](O)[C@@H](OC2=CC=CC=C2O)O[C@H]([C@@H]1O)C(O)=O	DDSGTDZCSPMYIM-UHFFFAOYSA-N; VWQASRWQZBVNEI-UHFFFAOYSA-N; ICPYZFZFSLTYID-GPTQDWHKSA-N	Phenylpropanoids and polyketides; Benzenoids; Organic oxygen compounds	Phenylpropanoic acids; Benzene and substituted derivatives; Organooxygen compounds	Unclassified; Benzoic acids and derivatives; Carbohydrates and carbohydrate conjugates	NA	3	489.641457946297	255.97351843011	243.556353454845	368.273060918024
399	309.07239	309.071799021	1.90120715963569	C9H11FN6O4	M+Na	Azvudine	203862	HMDB0248824	NA	NA	NA	NA	25051804	NA	NC1=NC(=O)N(C=C1)C1OC(CO)(N=[N+]=[N-])C(O)C1F	KTOLOIKYVCHRJW-UHFFFAOYSA-N	Organoheterocyclic compounds	Diazines	Pyrimidines and pyrimidine derivatives	NA	1	832.46874699703	594.894573820549	577.37498878632	752.744254004355
400	309.18208	309.182220668	0.465930246836471	C17H20N6	M+H	Baquiloprim	203898	HMDB0248865	NA	NA	NA	NA	9861430	NA	CN(C)C1=C(C)C=C(CC2=CN=C(N)N=C2N)C2=C1N=CC=C2	AIOWJIMWVFWROP-UHFFFAOYSA-N	Organoheterocyclic compounds	Quinolines and derivatives	Aminoquinolines and derivatives	NA	1	1632.29860111387	1249.23044308835	1421.05352757428	1278.81972859408
401	310.09851	310.098076671	1.38384533771657	C20H13N3O2	M+H-H2O	3,4-Bis(1H-indol-2-yl)pyrrole-2,5-dione; Bisindolylmaleimide IV	211709; 199940	HMDB0258123; HMDB0244435	; 45524	;	;	;	10687637; 2399	; 119139-23-0	O=C1NC(=O)C(C2=CC3=CC=CC=C3N2)=C1C1=CC2=CC=CC=C2N1; O=C1NC(=O)C(C2=CNC3=CC=CC=C23)=C1C1=CNC2=CC=CC=C12	LRBHDUWDZCAYDA-UHFFFAOYSA-N; DQYBRTASHMYDJG-UHFFFAOYSA-N	Organoheterocyclic compounds; Organoheterocyclic compounds	Indoles and derivatives; Indoles and derivatives	Indoles; Indoles	NA	2	164.913728950612	161.038286978937	118.506547877105	171.364149608696
402	310.16002	310.1596143	1.29317500408366	C23H21NO	M+H-H2O	1-Butyl-3-(1-naphthoyl)indole	201015	HMDB0245597	45477	NA	NA	NA	10471670	208987-48-8	CCCCN1C=C(C(=O)C2=CC=CC3=CC=CC=C23)C2=CC=CC=C12	VCHHHSMPMLNVGS-UHFFFAOYSA-N	Organoheterocyclic compounds	Indoles and derivatives	Naphthoylindoles	NA	1	704.731870973996	562.460298994631	498.28073426775	553.717328887358
403	310.20026	310.201284357	3.29054131981594	C17H27NO4	M+H	Nadolol; Metipranolol	53417; 53427	HMDB0015334; HMDB0015345	1382; 66765	;	C07249; C07915	127570; 6897	39147; 31477	42200-33-9; 22664-55-7	CC(C)(C)NCC(O)COC1=CC=CC2=C1C[C@H](O)[C@H](O)C2; CC(C)NCC(O)COC1=C(C)C(C)=C(OC(C)=O)C(C)=C1	VWPOSFSPZNDTMJ-UCWKZMIHSA-N; BQIPXWYNLPYNHW-UHFFFAOYSA-N	Benzenoids; Benzenoids	Tetralins; Phenol esters	Unclassified; Unclassified	*	2	104.377130801743	76.1211613855926	166.501349225443	128.801444782759
404	311.05039	311.050991306	1.94921346862809	C6H5NO4	2M+H	4-Nitrocatechol	48001	HMDB0002916	58136	NA	C02235	16318	3505109	3316-09-4	OC1=C(O)C=C(C=C1)[N+]([O-])=O	XJNPNXSISMKQEX-UHFFFAOYSA-N	Benzenoids	Phenols	Nitrophenols	*	1	1632.70285324598	1642.93399264594	1026.53735431647	1413.09868148569
405	311.16081	311.161485224	2.18357919545249	C16H18N6O	M+H	Delgocitinib	205646	HMDB0250969	NA	NA	NA	NA	50913622	NA	CC1CN(C(=O)CC#N)C11CCN(C1)C1=NC=NC2=C1C=CN2	LOWWYYZBZNSPDT-UHFFFAOYSA-N	Organoheterocyclic compounds	Pyrrolopyrimidines	Pyrrolo[2,3-d]pyrimidines	NA	1	604.679084151926	399.932711406086	453.519840056654	428.164646277059
406	312.16584	312.166630176	2.53525808223061	C13H21N5O4	M+H	Vephylline; Xanthinol	202480; 213139	HMDB0247220; HMDB0259919	; 320377	;	;	;	156076; 9913	;	CN1C2=C(N(CCN(CCO)CCO)C=N2)C(=O)N(C)C1=O; CN(CCO)CC(O)CN1C=NC2=C1C(=O)N(C)C(=O)N2C	KRBHNUALJIYPDN-UHFFFAOYSA-N; DSFGXPJYDCSWTA-UHFFFAOYSA-N	Organoheterocyclic compounds; Organoheterocyclic compounds	Imidazopyrimidines; Imidazopyrimidines	Purines and purine derivatives; Purines and purine derivatives	NA	2	42867.6313638266	40995.684441536	34124.5273545081	40475.434723569
407	313.13848	313.13749913	3.14109056797324	C18H22N2O2S	M+H-H2O	Oxomemazine	196997	HMDB0240230	NA	NA	NA	NA	NA	3689-50-7	CC(CN(C)C)CN1C2=CC=CC=C2S(=O)(=O)C2=CC=CC=C12	QTQPVLDZQVPLGV-UHFFFAOYSA-N	Organoheterocyclic compounds	Benzothiazines	Phenothiazines	NA	1	13809.6110025486	10462.1900238135	10864.1114539003	11898.9114911498
408	313.16933	313.1695013	0.558566703903172	C16H31ClO	M+K	Palmitoyl chloride; 2-Chlorohexadecanal	209976; 6579	HMDB0256088; HMDB0245072	325268; 46411	; LMFA06000114	;	;	8206; 42607325	;	CCCCCCCCCCCCCCCC(Cl)=O; C(C(Cl)CCCCCCCCCCCCCC)(=O)[H]	ARBOVOVUTSQWSS-UHFFFAOYSA-N; AUGQGGLBBDGNTG-UHFFFAOYSA-N	Organohalogen compounds; Organohalogen compounds	Acyl halides; Organochlorides	Acyl chlorides; Unclassified	NA	2	6041.48902439413	5679.07186325515	4110.00920031121	6021.53626933195
409	314.09057	314.091750683	3.75533586973878	C11H15N5O4S	M+H	(S)-5'-Deoxy-5'-(methylsulfinyl)adenosine; 2-Methylthioadenosine	57872; 200680	HMDB0033662; HMDB0245242	89459;	;	;	172121;	13342874; 235484	897-42-7;	CS(=O)CC1OC(C(O)C1O)N1C=NC2=C1N=CN=C2N; CSC1=NC2=C(N=CN2C2OC(CO)C(O)C2O)C(N)=N1	WXOJULRVRHWMGT-UHFFFAOYSA-N; AJNDEAZTAFKOOO-UHFFFAOYSA-N	Nucleosides, nucleotides, and analogues; Nucleosides, nucleotides, and analogues	5'-deoxyribonucleosides; Purine nucleosides	Unclassified; Unclassified	NA	2	535.152880347388	325.056303587387	311.459237789776	319.734923604687
410	315.08406	315.083906235	0.473373768759878	C15H16O6	M+Na	Picrotoxinin; trans-Grandmarin; (S)-Angelicain	197033; 62342; 54954	HMDB0240274; HMDB0039030; HMDB0030120	; 93636; 86735	; ;	; ;	; 168055; 174776	31306; 14213970; 11022681	; 119239-48-4; 49624-66-0	[H][C@@]12OC(=O)[C@@]34OC3C[C@@](O)(C3[C@@H](C1OC3=O)C(C)=C)[C@@]24C; COC1=CC2=C(C(O)C(O)C(C)(C)O2)C2=C1C=CC(=O)O2; CC(C)(O)C1CC2=C(O)C3=C(OC(CO)=CC3=O)C=C2O1	PIMZUZSSNYHVCU-LJGWEWMTSA-N; RRUHFAXVNXSPNG-UHFFFAOYSA-N; FHCHSXPHLRBEBR-UHFFFAOYSA-N	Organoheterocyclic compounds; Phenylpropanoids and polyketides; Organoheterocyclic compounds	Furopyrans; Coumarins and derivatives; Benzopyrans	Unclassified; Pyranocoumarins; 1-benzopyrans	NA	3	1633.37478420511	1340.11937438542	1485.26771058137	1463.30212979741
411	316.28420	316.284620055	1.33729545867113	C18H37NO3	M+H	Dehydrophytosphingosine	61515	HMDB0038057	NA	NA	NA	NA	14757419	3687-54-5	CCCCCCCCC\C=C\CCCC(O)C(O)C(N)CO	CQKNELOTFUSOTP-ZHACJKMWSA-N	Organic nitrogen compounds	Organonitrogen compounds	Amines	NA	1	305.252411443733	145.505080719863	187.888248426237	116.317341993328
412	317.09270	317.093185892	1.53936980837266	C11H22N2O4S	M+K	Pantetheine	48100	HMDB0003426	6928	NA	C00831	16753	479	496-65-1	CC(C)(CO)C(O)C(=O)NCCC(=O)NCCS	ZNXZGRMVNNHPCA-UHFFFAOYSA-N	Organic acids and derivatives	Carboxylic acids and derivatives	Amino acids, peptides, and analogues	*	1	3054.39379096542	2211.33987376159	2581.1129892292	2308.81799827202
413	317.13543	317.135784088	1.12874121520972	C14H26N2O3S2	M+H-H2O	Lipoyllysine; N(6)-6(R,S)-lipoyl-L-lysine	52130; 209294	HMDB0012996; HMDB0255285	;	;	;	175262;	53481572; 558483	20902-53-8;	N[C@H](CCCCNC(=O)CCCCC1CCSS1)C(O)=O; NC(CCCCNC(=O)CCCCC1CCSS1)C(O)=O	COTIXRRJLCSLLS-PIJUOVFKSA-N; COTIXRRJLCSLLS-UHFFFAOYSA-N	Organoheterocyclic compounds; Organoheterocyclic compounds	Dithiolanes; Dithiolanes	Lipoamides; Lipoamides	NA	2	4568.63633015385	3571.15169667242	3985.79202184423	3724.20679726088
414	318.03586	318.037445153	4.98275528398107	C13H13NO6	M+K	N-[4'-hydroxy-(E)-cinnamoyl]-L-aspartic acid	54217	HMDB0029234	86112	NA	NA	174662	24891369	NA	OC(=O)CC(NC(=O)\C=C\C1=CC=C(O)C=C1)C(O)=O	FKBRNPNAUOXZMQ-ZZXKWVIFSA-N	Organic acids and derivatives	Carboxylic acids and derivatives	Amino acids, peptides, and analogues	NA	1	176.973022728414	180.459732369072	240.297262378146	152.837324056319
415	320.07967	320.079645	0.0710406064462569	C15H14ClN3O3	M+H	2-Chloro-N-[(Z)-[3-hydroxy-5-(hydroxymethyl)-2-methylpyridin-4-yl]methylideneamino]benzamide; Sarmazenil	209761; 211173	HMDB0255835; HMDB0257499	;	;	;	;	3272499;	;	CC1=NC=C(CO)C(C=NNC(=O)C2=CC=CC=C2Cl)=C1O; CCOC(=O)C1=C2CN(C)C(=O)C3=C(C=CC=C3Cl)N2C=N1	QVPVWQIIYVIIAS-UHFFFAOYSA-N; WSDBAFQWNWJTNG-UHFFFAOYSA-N	Benzenoids; Organoheterocyclic compounds	Benzene and substituted derivatives; Benzodiazepines	Benzoic acids and derivatives; 1,4-benzodiazepines	NA	2	160.012350225325	172.217011608189	289.61984833473	277.935674735864
416	322.05414	322.053177627	2.98069025132536	C10H17N3O6S2	M+H-H2O	Glutathione thiol	207253	HMDB0252822	NA	NA	NA	NA	129651550	NA	NC(CCC(=O)NC(CS)C(=O)NCC(O)=O)C(=O)OS	CGPRDSBMUITGHT-UHFFFAOYSA-N	Organic acids and derivatives	Carboxylic acids and derivatives	Amino acids, peptides, and analogues	NA	1	1344.19803287012	939.802448698448	964.596917788954	1143.75735726614
417	322.12495	322.126416675	4.56028368645996	C12H17N7O5	M+H-H2O	N(G)-Nitroarginine-4-nitroanilide	202745	HMDB0247526	NA	NA	NA	NA	3587648	NA	NC(CCCN=C(N)N[N+]([O-])=O)C(=O)NC1=CC=C(C=C1)[N+]([O-])=O	LNWGWFVAPQTGMG-UHFFFAOYSA-N	Organic acids and derivatives	Carboxylic acids and derivatives	Amino acids, peptides, and analogues	NA	1	416.250507192092	273.256354951469	207.451183269871	297.697890915327
418	322.27288	322.274055369	3.64606376446585	C20H35NO2	M+H	Alpha-Linolenoyl ethanolamide	9019	HMDB0013624	NA	LMFA08040007	C13828	613508	5283449	NA	C(C/C=C\C/C=C\C/C=C\CC)CCCCCC(=O)NCCO	HBJXRRXWHSHZPU-PDBXOOCHSA-N	Organic nitrogen compounds	Organonitrogen compounds	Amines	*	1	23.8077731435036	4.71100613245484	359.16560264818	46.1157359125309
419	323.07272	323.072989076	0.824390511410957	C11H18N2O5S2	M+H	L-gamma-Glutamyl-S-allylthio-L-cysteine	61892	HMDB0038515	93192	NA	NA	168042	131752387	NA	NC(CCC(=O)NC(CSSCC=C)C(O)=O)C(O)=O	VTEHWEWRSAXLHY-UHFFFAOYSA-N	Organic acids and derivatives	Carboxylic acids and derivatives	Amino acids, peptides, and analogues	NA	1	83.1055642481934	24.445886858794	27.8876193816321	186.154759503897
420	323.08842	323.08883486	1.29446903847052	C15H20N2O3S2	M+H-H2O	Talviraline	212165	HMDB0258704	NA	NA	NA	NA	NA	NA	COC1=CC2=C(NC(=S)C(CSC)N2C(=O)OC(C)C)C=C1	GWKIPRVERALPRD-UHFFFAOYSA-N	Benzenoids	Phenol ethers	Anisoles	NA	1	367.281391977209	244.595551971987	258.924483322214	317.064803642079
421	323.16068	323.161801587	3.47895972089814	C14H27O6P	M+H	10-(Phosphonooxy)decyl methacrylate	202744	HMDB0247525	NA	NA	NA	NA	NA	NA	CC(=C)C(=O)OCCCCCCCCCCOP(O)(O)=O	CFKBCVIYTWDYRP-UHFFFAOYSA-N	Organic acids and derivatives	Organic phosphoric acids and derivatives	Phosphate esters	NA	1	811.077054621448	560.518097067316	666.76932164143	623.082673442036
422	323.18171	323.183203277	4.61815140364931	C14H24N6O4	M+H-H2O	Glycyl-l-histidyl-l-lysine	207305	HMDB0252882	NA	NA	NA	95185	342538	NA	NCCCCC(NC(=O)C(CC1=CN=CN1)NC(=O)CN)C(O)=O	MVORZMQFXBLMHM-UHFFFAOYSA-N	Organic acids and derivatives	Carboxylic acids and derivatives	Amino acids, peptides, and analogues	NA	1	172.120985280456	170.820787640793	301.133020452662	223.099519842658
423	323.19700	323.197122016	0.377509885589326	C17H28N2O5	M+H-H2O	Perindoprilat	82458	HMDB0060574	1798	NA	NA	132041	72022	95153-31-4	CCC[C@H](N[C@@H](C)C(=O)N1[C@H]2CCCC[C@H]2C[C@H]1C(O)=O)C(O)=O	ODAIHABQVKJNIY-PEDHHIEDSA-N	Organic acids and derivatives	Carboxylic acids and derivatives	Amino acids, peptides, and analogues	NA	1	678.105604309063	463.004465550133	531.674669000029	530.528220873954
424	325.06747	325.067510731	0.127522182683897	C14H16N2O3S2	M+H	Pyochelin	210712	HMDB0256933	NA	NA	NA	NA	135583337	NA	CN1C(SCC1C(O)=O)C1CSC(=N1)C1=CC=CC=C1O	NYBZAGXTZXPYND-UHFFFAOYSA-N	Organic acids and derivatives	Carboxylic acids and derivatives	Amino acids, peptides, and analogues	NA	1	110.691192335875	46.4950132872674	79.4524573551539	183.196328153372
425	325.11295	325.112922844	0.0790269181783178	C12H20O10	M+H	Difructose anhydride III	205914	HMDB0251271	NA	NA	NA	NA	3363160	NA	OCC1OC2(CO)OCC3(OC(CO)C(O)C3O)OC2C1O	KSRQDWNGXKYIDO-UHFFFAOYSA-N	Organic oxygen compounds	Organooxygen compounds	Carbohydrates and carbohydrate conjugates	NA	1	653.532526319733	472.090535315627	434.151722977692	604.060337178052
426	325.17625	325.177412698	3.57991906731609	C19H26O3	M+Na	2-Methoxyestradiol; 16a-Hydroxyandrost-4-ene-3,17-dione; 11b-Hydroxyandrost-4-ene-3,17-dione	44870; 44924; 44925	HMDB0000405; HMDB0006774; HMDB0006773	5394; 327753;	LMST02010035; LMST02020065; LMST02020066	C05302; C05140; C05284	28955; 27582; 8067	66414; 440574; 94141	362-07-2; 63-02-5; 382-44-5	[C@]12([H])CC[C@]3(C)[C@H](CC[C@@]3([H])[C@]1([H])CCC1C=C(C(OC)=CC2=1)O)O; [C@@]12([H])CCC3=CC(CC[C@]3(C)[C@@]1([H])CC[C@]1(C)C([C@H](O)C[C@@]21[H])=O)=O; [C@]12([H])[C@@H](O)C[C@]3(C)C(CC[C@@]3([H])[C@]1([H])CCC1=CC(CC[C@]21C)=O)=O	CQOQDQWUFQDJMK-SSTWWWIQSA-N; SSBCZTXGVMMZOT-NBBHSKLNSA-N; WSCUHXPGYUMQEX-KCZNZURUSA-N	Lipids and lipid-like molecules; Lipids and lipid-like molecules; Lipids and lipid-like molecules	Steroids and steroid derivatives; Steroids and steroid derivatives; Steroids and steroid derivatives	Estrane steroids; Androstane steroids; Androstane steroids	*	3	10124.1097233118	9015.84155134481	9451.16561087734	9155.15085825994
427	327.11956	327.120014335	1.38751060799791	C15H14N6O3	M+H	Ethyl 8-azido-5-methyl-6-oxo-4H-imidazo[1,5-a][1,4]benzodiazepine-3-carboxylate	210977	HMDB0257255	NA	NA	NA	NA	NA	NA	CCOC(=O)C1=C2CN(C)C(=O)C3=C(C=CC(=C3)N=[N+]=[N-])N2C=N1	CFSOJZTUTOQNIA-UHFFFAOYSA-N	Organoheterocyclic compounds	Benzodiazepines	1,4-benzodiazepines	NA	1	1018.0504748782	743.333091790592	991.553995309399	863.242729973786
428	327.19242	327.193062762	1.97028178148978	C19H28O3	M+Na	6beta-Hydroxytestosterone; 16a-Hydroxydehydroisoandrosterone; w Hydroxy testosterone	44915; 44923; 44929	HMDB0006259; HMDB0000352; HMDB0060089	; 412009; 2793	LMST02020054; LMST02020064; LMST02020070	C14497; C05139; C05294	; 27771; 798	65543; 102030; 150968	62-99-7; 1232-73-1; 2126-37-6	C1[C@]2(C)[C@@]3([H])CC[C@]4(C)[C@@H](O)CC[C@@]4([H])[C@]3([H])C[C@@H](O)C2=CC(=O)C1; [C@@]12([H])CC=C3C[C@H](CC[C@]3(C)[C@@]1([H])CC[C@]1(C)C([C@H](O)C[C@@]21[H])=O)O; [C@]12(CO)CCC(=O)C=C1CC[C@@]1([H])[C@]3([H])CC[C@H](O)[C@]3(CC[C@]21[H])C	XSEGWEUVSZRCBC-ZVBLRVHNSA-N; QQIVKFZWLZJXJT-DNKQKWOHSA-N; YLTCTXBDDHSLCS-KOUJMVCDSA-N	Lipids and lipid-like molecules; Lipids and lipid-like molecules; Lipids and lipid-like molecules	Steroids and steroid derivatives; Steroids and steroid derivatives; Steroids and steroid derivatives	Androstane steroids; Androstane steroids; Androstane steroids	*	3	2130.04502925924	1632.33376859964	1709.8511865835	1693.87766509475
429	329.09921	329.0995563	1.04014464008387	C16H18O6	M+Na	Cimifugin; 6-O-Desmethyl-mycophenolic acid; trans-O-Methylgrandmarin	205070; 82650; 62343	HMDB0250254; HMDB0060788; HMDB0039031	; ; 93637	; ;	; ;	; ; 168777	5087850; 57369640; 14429496	; ;	COC1=C2CC(OC2=CC2=C1C(=O)C=C(CO)O2)C(C)(C)O; CC(CCC(O)=O)=CCC1=C(O)C(C)=C2COC(=O)C2=C1O; COC1C(O)C(C)(C)OC2=C1C1=C(C=CC(=O)O1)C(OC)=C2	ATDBDSBKYKMRGZ-UHFFFAOYSA-N; MHSRNZSBNXFMLF-UHFFFAOYSA-N; NACAFQOYZHTCHZ-UHFFFAOYSA-N	Organoheterocyclic compounds; Benzenoids; Phenylpropanoids and polyketides	Benzopyrans; Benzene and substituted derivatives; Coumarins and derivatives	1-benzopyrans; Benzoic acids and derivatives; Pyranocoumarins	NA	3	739.77073503978	494.570655209155	629.525117711198	570.836216126213
430	329.14000	329.14027584	0.823971112181984	C20H18N4O2	M+H-H2O	Lepidine B; Lepidine D; Lepidine F	56990; 56991; 57356	HMDB0032715; HMDB0032716; HMDB0033094	88645; 88646; 88986	; ;	; ;	175380; 175381; 175383	100927764; 100927766; 100927768	; ;	OC1=CC=CC(CC2=NC=CN2)=C1OC1=CC=CC(CC2=NC=CN2)=C1; OC1=CC=C(OC2=CC=CC(CC3=NC=CN3)=C2)C(CC2=NC=CN2)=C1; OC1=CC=C(C(CC2=NC=CN2)=C1)C1=C(O)C=CC(CC2=NC=CN2)=C1	RQNSAUQJLRAUMV-UHFFFAOYSA-N; KDBJPLXCURQBOE-UHFFFAOYSA-N; XQANLWORMFUCPG-UHFFFAOYSA-N	Benzenoids; Benzenoids; Benzenoids	Benzene and substituted derivatives; Benzene and substituted derivatives; Benzene and substituted derivatives	Diphenylethers; Diphenylethers; Biphenyls and derivatives	NA	3	1059.65665832351	1093.24705799521	878.993699554239	872.156738112615
431	330.26318	330.263884611	2.13261314381562	C18H35NO4	M+H	5-Methyldecanoylcarnitine; 4,8 Dimethylnonanoyl carnitine; Undecanoylcarnitine	197352; 8328; 8392	HMDB0240796; HMDB0006202; HMDB0013321	; 58362;	; LMFA07070046; LMFA07070110	; ;	; 63874;	; 53477801; 3072516	; ;	CCCCCC(C)CCCC(=O)OC(CC([O-])=O)C[N+](C)(C)C; C(C(OC(=O)CCC(C)CCCC(C)C)CC([O-])=O)[N+](C)(C)C; C(C[N+](C)(C)C)(OC(=O)CCCCCCCCCC)CC(=O)[O-]	PAXKQGNNVZHTTG-UHFFFAOYSA-N; DDTDJDZHDFMZED-UHFFFAOYSA-N; FPUYBGZEWPJSDX-UHFFFAOYSA-N	Lipids and lipid-like molecules; Lipids and lipid-like molecules; Lipids and lipid-like molecules	Fatty Acyls; Fatty Acyls; Fatty Acyls	Fatty acid esters; Fatty acid esters; Fatty acid esters	NA	3	145.304281283778	97.1640871194765	182.657180188505	125.50458836828
432	331.09269	331.092462179	0.681529216186229	C16H14N2O6	M+H	1-Nitrohydroxyphenyl-N-benzoylalanine	199498	HMDB0243965	NA	NA	NA	NA	78178659	NA	OC(=O)C(CC1=CC(=C(O)C=C1)[N+]([O-])=O)NC(=O)C1=CC=CC=C1	CYNAPIVXKRLDER-UHFFFAOYSA-N	Organic acids and derivatives	Carboxylic acids and derivatives	Amino acids, peptides, and analogues	NA	1	342.376048160668	166.695177832974	363.304800731016	443.378560542107
433	331.15060	331.151746622	3.47669845793432	C14H28O6	M+K	B-Octylglucoside; (S)-3-Octanol glucoside	201149; 57221	HMDB0245753; HMDB0032958	355930; 88857	;	;	;	548230; 22269604	; 129742-31-0	CCCCCCCCOC1OC(CO)C(O)C(O)C1O; CCCCCC(CC)OC1OC(CO)C(O)C(O)C1O	HEGSGKPQLMEBJL-UHFFFAOYSA-N; UZTJHMFXKSHSMS-UHFFFAOYSA-N	Lipids and lipid-like molecules; Lipids and lipid-like molecules	Fatty Acyls; Fatty Acyls	Fatty acyl glycosides; Fatty acyl glycosides	NA	2	1520.62505912398	1177.836887842	1406.32597044006	1331.91318627765
434	333.06841	333.069473562	3.18038418445135	C10H18N2O8	M+K	Distichonic acid A; Distichonic acid B	62112; 62113	HMDB0038752; HMDB0038753	93404; 93405	;	;	168140; 174106	85405750; 131752452	84495-20-5; 84495-21-6	OC(CNCC(O)=O)C(NCCC(O)C(O)=O)C(O)=O; OC(CC(NCCC(O)C(O)=O)C(O)=O)NCC(O)=O	SEATYFZPTMHEIW-UHFFFAOYSA-N; MQDGZZFOZKWSKP-UHFFFAOYSA-N	Organic acids and derivatives; Organic acids and derivatives	Carboxylic acids and derivatives; Carboxylic acids and derivatives	Amino acids, peptides, and analogues; Amino acids, peptides, and analogues	NA	2	968.612605023925	413.096332711473	447.100529533362	494.883598246201
435	333.09405	333.09447092	1.27006314301676	C15H18O7	M+Na	trans-cinnamoyl-beta-D-glucoside	257315	HMDB0304505	66124	NA	C04164	16279	5280653	NA	[H]\C(=C(\[H])C1=CC=CC=C1)C(=O)O[C@]1([H])O[C@]([H])(CO)[C@@]([H])(O)[C@]([H])(O)[C@@]1([H])O	CJGRGYBLAHPYOM-HOLMNUNMSA-N	Phenylpropanoids and polyketides	Cinnamic acids and derivatives	Cinnamic acid esters	*	1	493.336615925352	266.43386474549	395.198004200591	453.410463927459
436	333.18175	333.182652826	2.72364202964698	C18H30O3	M+K	5-Hexyl-2-furanoctanoic acid	2618	HMDB0112099	74896	LMFA01150001	C13798	34491	395943	NA	C1C=C(CCCCCCCC(=O)O)OC=1CCCCCC	SZNVIDWMWMWUCY-UHFFFAOYSA-N	Lipids and lipid-like molecules	Fatty Acyls	Fatty acids and conjugates	*	1	4530.41454022708	3639.74109917565	3502.48069353791	4075.56706523619
437	334.06735	334.066242861	3.30284066531257	C18H17NOS	M+K	Nor-ketotifen	82522	HMDB0060646	910	NA	NA	NA	9904236	34580-20-6	O=C1CC2=CC=CC=C2C(C2=C1SC=C2)=C1CCNCC1	IYSYPCSSDZBWHN-UHFFFAOYSA-N	Organoheterocyclic compounds	Cycloheptathiophenes	Unclassified	NA	1	236015.941446736	180927.057480074	171829.672178652	207835.346806849
438	334.09030	334.089719903	1.72201872234484	C14H17NO7	M+Na	Dhurrin; Taxiphyllin	82366; 55460	HMDB0060471; HMDB0030704	63619;	;	C05143; C01855	27826; 16267	161355; 4475719	499-20-7; 21401-21-8	OC[C@H]1O[C@@H](O[C@H](C#N)C2=CC=C(O)C=C2)[C@H](O)[C@@H](O)[C@@H]1O; OCC1OC(OC(C#N)C2=CC=C(O)C=C2)C(O)C(O)C1O	NVLTYOJHPBMILU-YOVYLDAJSA-N; NVLTYOJHPBMILU-UHFFFAOYSA-N	Organic oxygen compounds; Organic oxygen compounds	Organooxygen compounds; Organooxygen compounds	Carbohydrates and carbohydrate conjugates; Carbohydrates and carbohydrate conjugates	*	2	1160.58884096484	777.448082047623	1009.71449040667	1021.56178753058
439	335.09249	335.091988244	1.49693024089343	C20H16O6	M+H-H2O	Semilicoisoflavone B; Lupinisoflavone A; Parvisoflavone A	29386; 29416; 29449	HMDB0035184; HMDB0038127; HMDB0034019	47755; 47785; 47818	LMPK12050248; LMPK12050278; LMPK12050311	; ;	69093; ;	5481948; 5319901; 11710066	129280-33-7; 93373-45-6; 50277-01-5	C1(O)C=C(O)C2C(=O)C(C3=CC(O)=C4OC(C)(C)C=CC4=C3)=COC=2C=1; C12OC(C(C)=C)CC1=C(O)C1C(=O)C(C3=C(O)C=C(O)C=C3)=COC=1C=2; C12OC(C)(C)C=CC=1C1OC=C(C3C=CC(O)=CC=3O)C(=O)C=1C(O)=C2	LWZACZCRAUQSLH-UHFFFAOYSA-N; DOGAHANJPKBCGB-UHFFFAOYSA-N; FNSFANUGPIQSTR-UHFFFAOYSA-N	Phenylpropanoids and polyketides; Phenylpropanoids and polyketides; Phenylpropanoids and polyketides	Isoflavonoids; Isoflavonoids; Isoflavonoids	Pyranoisoflavonoids; Isoflavans; Pyranoisoflavonoids	NA	3	1150.89095438266	863.898593803468	876.031468092079	1085.62846897638
440	335.19756	335.19814814	1.74371832461998	C21H28O2	M+Na	Levonorgestrel; 16-Dehydroprogesterone; Dydrogesterone	44996; 45032; 52747	HMDB0014511; HMDB0000995; HMDB0014522	977; 57859; 2510	LMST02030119; LMST02030163;	C08149; C03207; C12617	6443; 18204; 31527	13109; 101964; 9051	797-63-7; 1096-38-4; 152-62-5	[C@]12(CC)CC[C@]3([H])[C@@]4([H])CCC(=O)C=C4CC[C@@]3([H])[C@]1([H])CC[C@@]2(O)C#C; C1CC2[C@@](C)([C@@]3([H])CC[C@@]4(C(=CC[C@@]4([H])[C@]13[H])C(=O)C)C)CCC(=O)C=2; [H][C@@]12CC[C@H](C(C)=O)[C@@]1(C)CC[C@]1([H])[C@@]2([H])C=CC2=CC(=O)CC[C@@]12C	WWYNJERNGUHSAO-XUDSTZEESA-N; VRRHHTISESGZFN-RKFFNLMFSA-N; JGMOKGBVKVMRFX-HQZYFCCVSA-N	Lipids and lipid-like molecules; Lipids and lipid-like molecules; Lipids and lipid-like molecules	Steroids and steroid derivatives; Steroids and steroid derivatives; Steroids and steroid derivatives	Estrane steroids; Oxosteroids; Pregnane steroids	*	3	1235.96153099512	891.634154746686	803.022537685682	939.749519498709
441	337.06230	337.061731014	1.68677320696614	C16H14N2O3S	M+Na	Valdecoxib	48465	HMDB0005033	43886	NA	NA	63634	119607	181695-72-7	CC1=C(C(=NO1)C1=CC=CC=C1)C1=CC=C(C=C1)S(N)(=O)=O	LNPDTQAFDNKSHK-UHFFFAOYSA-N	Benzenoids	Benzene and substituted derivatives	Benzenesulfonamides	NA	1	3902.46698956419	3324.88404920637	3765.02594539452	3372.03646235126
442	337.08894	337.08863914	0.889279718960697	C12H20N2O5S2	M+H	Captopril-cysteine disulfide	82449	HMDB0060562	NA	NA	NA	NA	44146831	NA	C[C@H](CSSC[C@H](N)C(O)=O)C(=O)N1CCC[C@H]1C(O)=O	NEEBNBLVYKFVTK-VGMNWLOBSA-N	Organic acids and derivatives	Carboxylic acids and derivatives	Amino acids, peptides, and analogues	NA	1	447.14351461604	222.901058779468	283.406871907718	468.400467643175
443	337.10832	337.1076383	2.01952471361744	C20H18O6	M+H-H2O	Licoisoflavone A; Luteone; Cyclokievitone	29424; 29425; 29631	HMDB0034125; HMDB0036595; HMDB0033983	47793; 47794; 47997	LMPK12050286; LMPK12050287; LMPK12050493	C10486; C10498; C10207	28620; 27917; 4019	5281789; 5281797; 156777	66056-19-7; 41743-56-0; 74175-82-9	C1(O)=CC2OC=C(C3=C(O)C(C/C=C(\C)/C)=C(O)C=C3)C(=O)C=2C(O)=C1; C1(O)=CC2OC=C(C3=CC=C(O)C=C3O)C(=O)C=2C(O)=C1C/C=C(/C)\C; C12OC(C)(C)C=CC=1C1OCC(C3=CC=C(O)C=C3O)C(=O)C=1C(O)=C2	KCUZCRLRQVRBBV-UHFFFAOYSA-N; MMPVAPMCVABQPS-UHFFFAOYSA-N; AWLFGFDTGPLHKG-UHFFFAOYSA-N	Phenylpropanoids and polyketides; Phenylpropanoids and polyketides; Phenylpropanoids and polyketides	Isoflavonoids; Isoflavonoids; Isoflavonoids	Isoflav-2-enes; Isoflavans; Isoflavans	*	3	5273.4684001408	5091.20742182931	4651.71332184129	5075.29317884927
444	337.17032	337.170887532	1.66985902216558	C19H26N2S	M+Na	Pergolide	53401	HMDB0015317	1787	NA	C07425	63617	47811	66104-22-1	[H][C@@]12CC3=CNC4=CC=CC(=C34)[C@@]1([H])C[C@@H](CSC)CN2CCC	YEHCICAEULNIGD-MZMPZRCHSA-N	Organoheterocyclic compounds	Quinolines and derivatives	Indoloquinolines	*	1	2802.71919727465	3112.50749535432	3361.68547738064	2592.56312630495
445	339.05740	339.057395004	0.00704542606180029	C16H13FN2O2S	M+Na	4-(4-Fluorobenzyl)-2-p-tolyl-1,2,4-thiadiazolidine-3,5-dione	204616	HMDB0249721	NA	NA	NA	NA	2733079	NA	CC1=CC=C(C=C1)N1SC(=O)N(CC2=CC=C(F)C=C2)C1=O	QUIIIYITNGOFEI-UHFFFAOYSA-N	Benzenoids	Benzene and substituted derivatives	Halobenzenes	NA	1	379.508015530871	300.305213118272	551.317991600627	258.777686828357
446	339.10529	339.105035604	0.750274994150039	C14H20O8	M+Na	Vanilloloside; Hydroxytyrosol 1-O-glucoside; Cornoside	56471; 64135; 255714	HMDB0032013; HMDB0041024; HMDB0302801	88117; 95458;	; ;	; ;	; 167980;	44577222; 13845930; 3084796	74950-96-2; 76873-99-9;	COC1=C(O[C@@H]2O[C@H](CO)[C@@H](O)[C@H](O)[C@H]2O)C=CC(CO)=C1; OCC1OC(OCCC2=CC(O)=C(O)C=C2)C(O)C(O)C1O; OC[C@@H]1O[C@H](OCCC2(O)C=CC(=O)C=C2)[C@@H](O)[C@H](O)[C@H]1O	SIMPNXWTAVEOTO-RKQHYHRCSA-N; PQQITYGQJLPDFC-UHFFFAOYSA-N; VTVARPTUBCBNJX-WJTVCTBASA-N	Organic oxygen compounds; Organic oxygen compounds; Organic oxygen compounds	Organooxygen compounds; Organooxygen compounds; Organooxygen compounds	Carbohydrates and carbohydrate conjugates; Carbohydrates and carbohydrate conjugates; Carbohydrates and carbohydrate conjugates	NA	3	423.000204390476	325.594307457448	342.298520376499	444.475992575696
447	340.21063	340.209163693	4.31193584199306	C14H25N7O3	M+H	Bursopoietin; Bursin	204396; 204395	HMDB0249448; HMDB0249447	;	;	;	;	23207899; 3336368	;	NCCCCC(N)C(=O)NC(CC1C=NC=N1)C(=O)NCC(N)=O; NCCCCC(N)C(=O)NC(CC1=CNC=N1)C(=O)NCC(N)=O	SHAVAUDERMUSPN-UHFFFAOYSA-N; DIBAKBGYJUCGDL-UHFFFAOYSA-N	Organic acids and derivatives; Organic acids and derivatives	Carboxylic acids and derivatives; Carboxylic acids and derivatives	Amino acids, peptides, and analogues; Amino acids, peptides, and analogues	NA	2	2660.40719651356	2360.63261632959	2375.41796075456	2396.4026108248
448	341.11667	341.117220375	1.61603955930153	C23H16O3	M+H	Diphacinone	206065	HMDB0251443	72476	NA	C18698	NA	6719	82-66-6	O=C(C(C1=CC=CC=C1)C1=CC=CC=C1)C1C(=O)C2=CC=CC=C2C1=O	JYGLAHSAISAEAL-UHFFFAOYSA-N	Benzenoids	Benzene and substituted derivatives	Diphenylmethanes	*	1	218.762084862203	94.9154538176078	132.735733291338	131.537732592289
449	342.10497	342.106193419	3.58175585865627	C12H21N3O6	M+K	N5-Acetyl-N2-gamma-L-glutamyl-L-ornithine	62700	HMDB0039423	93997	NA	NA	168581	131752643	102148-92-5	CC(=O)NCCCC(NC(=O)CCC(N)C(O)=O)C(O)=O	JAAJGIIASALJIT-UHFFFAOYSA-N	Organic acids and derivatives	Carboxylic acids and derivatives	Amino acids, peptides, and analogues	NA	1	1215.43952624309	719.33858942543	682.696889142117	908.49077251527
450	342.33540	342.336656081	3.66836483278766	C21H44NO2	M+	Palmitoylcholine	197240	HMDB0240592	417525	NA	NA	133677	151731	13100-90-8	CCCCCCCCCCCCCCCC(=O)OCC[N+](C)(C)C	ODYPFMHOOQOHEF-UHFFFAOYSA-N	Organic nitrogen compounds	Organonitrogen compounds	Quaternary ammonium salts	NA	1	369.290037413991	371.584657377844	797.96830285893	386.862062970749
451	343.15055	343.151591878	3.0252166229597	C18H24O5	M+Na	alpha-Zearalenol; beta-Zearalenol	64871; 64881	HMDB0041824; HMDB0041838	70304;	;	C14750; C14751	;	5284645; 13932155	36455-72-8; 71030-11-0	C[C@H]1CCC[C@H](O)CCC\C=C\C2=CC(O)=CC(O)=C2C(=O)O1; C[C@@H]1CCC[C@H](O)CCC\C=C\C2=CC(O)=CC(O)=C2C(=O)O1	FPQFYIAXQDXNOR-QDKLYSGJSA-N; FPQFYIAXQDXNOR-SXIUOJOQSA-N	Phenylpropanoids and polyketides; Phenylpropanoids and polyketides	Macrolides and analogues; Macrolides and analogues	Unclassified; Unclassified	*	2	2862.12069864528	2475.68931860901	2521.23250171969	2440.90565422519
452	343.20219	343.202240902	0.136057794158112	C12H32N4O3P2	M+H	N-[Diaminophosphoryloxy-[di(propan-2-yl)amino]phosphoryl]-N-propan-2-ylpropan-2-amine; iso-OMPA	211252; 207922	HMDB0257590; HMDB0253598	;	;	;	;	22034046; 5420	;	CC(C)N(C(C)C)P(=O)(OP(N)(N)=O)N(C(C)C)C(C)C; CC(C)NP(=O)(NC(C)C)OP(=O)(NC(C)C)NC(C)C	INMCMKYHPLDLLX-UHFFFAOYSA-N; IOIMDJXKIMCMIG-UHFFFAOYSA-N	Organic acids and derivatives; Organic acids and derivatives	Organic phosphoric acids and derivatives; Organic phosphoric acids and derivatives	Organic phosphoramides; Organic phosphoramides	NA	2	389.05355879263	184.973599296783	605.950877742014	524.321657055444
453	345.19460	345.193731465	2.52094309684409	C21H26N2O	M+Na	Acetylfentanyl	201516	HMDB0246153	NA	NA	NA	NA	527015	NA	CC(=O)N(C1CCN(CCC2=CC=CC=C2)CC1)C1=CC=CC=C1	FYIUUQUPOKIKNI-UHFFFAOYSA-N	Benzenoids	Benzene and substituted derivatives	Anilides	NA	1	640.566384186352	417.050540613497	486.13666567542	497.507135910314
454	347.16046	347.161917384	4.19094994661211	C18H28O4	M+K	5-O-Methylembelin	35234	HMDB0040867	68286	LMPK15050007	C10373	65842	171489	56005-10-8	C1(OC)C(=O)C(CCCCCCCCCCC)=C(O)C(=O)C=1	KHBJLRRAMCJZLZ-UHFFFAOYSA-N	Organic oxygen compounds	Organooxygen compounds	Carbonyl compounds	*	1	1310.09314917604	1065.87022225074	839.229248952501	1071.9668235713
455	351.06852	351.068804844	0.799098979345102	C11H20O10	M+K	Arabinogalactose; 3-O-beta-D-Galactopyranosyl-L-arabinose	255510; 62198	HMDB0302563; HMDB0038854	66619;	;	C07285; C07560	2795;	656512; 131752477	; 6055-00-1	[H][C@]1(O)CO[C@]([H])(O[C@]2([H])[C@@]([H])(O)C([H])(O)O[C@]([H])(CO)[C@]2([H])O)[C@]([H])(O)[C@@]1([H])O; OC[C@H]1O[C@@H](O[C@H]2[C@@H](O)COC(O)[C@@H]2O)[C@H](O)[C@@H](O)[C@H]1O	CKIPPJHUIHDREQ-TUJAQXOJSA-N; XSXQXHMPBBNYRD-ANYLNHRWSA-N	Organic oxygen compounds; Organic oxygen compounds	Organooxygen compounds; Organooxygen compounds	Carbohydrates and carbohydrate conjugates; Carbohydrates and carbohydrate conjugates	*	2	1052.59858686673	730.226083084782	750.850078752671	1036.52784543911
456	352.07791	352.07680803	3.13386807513194	C18H19NO2S	M+K	4-Hydroxy Duloxetine	201780	HMDB0246438	NA	NA	NA	NA	46781788	NA	CNCCC(OC1=CC=C(O)C2=CC=CC=C12)C1=CC=CS1	DRRXQCXSBONKPD-UHFFFAOYSA-N	Benzenoids	Naphthalenes	Naphthols and derivatives	NA	1	95547.3473115963	76995.3385270838	88945.9851619972	91374.1815142814
457	352.15634	352.156260252	0.227054114572839	C22H19N5O	M+H-H2O	Galunisertib	207062	HMDB0252603	NA	NA	NA	137064	10090485	NA	CC1=CC=CC(=N1)C1=NN2CCCC2=C1C1=C2C=C(C=CC2=NC=C1)C(N)=O	IVRXNBXKWIJUQB-UHFFFAOYSA-N	Organoheterocyclic compounds	Quinolines and derivatives	Quinoline carboxamides	NA	1	476.41638743821	486.46260522032	448.969841593824	490.344981151847
458	354.09046	354.090688529	0.638040565251504	C18H15N3O3S	M+H	Syk Inhibitor	212126	HMDB0258648	NA	NA	NA	NA	NA	NA	CN1C=C(C=C2C(=O)NC3=C2C=C(C=C3)S(N)(=O)=O)C2=CC=CC=C12	MLKHXLFEYOOYEY-UHFFFAOYSA-N	Organoheterocyclic compounds	Indoles and derivatives	N-alkylindoles	NA	1	121.258851258918	96.5134830262454	180.64105747502	180.61213278919
459	354.10656	354.106095115	1.31584621880233	C21H18ClFNO	M+	4-(4-Chlorophenyl)-1-[4-(4-fluorophenyl)-4-oxobutyl]-pyridinium (HPP+)	82838	HMDB0061000	NA	NA	NA	NA	9975463	NA	[H]C1=C([H])C(=C([H])C([H])=C1F)C(=O)C([H])([H])C([H])([H])C([H])([H])[N+]1=C([H])C([H])=C(C([H])=C1[H])C1=C([H])C([H])=C(Cl)C([H])=C1[H]	KAPIKUHBALFONG-UHFFFAOYSA-N	Organic oxygen compounds	Organooxygen compounds	Carbonyl compounds	NA	1	454.772547342234	196.744757561895	156.601792108118	276.055500270992
460	355.15103	355.151591873	1.58535149945043	C19H24O5	M+Na	Gibberellin A51; Gibberellin A40	36010; 256325	HMDB0035041; HMDB0303452	;	LMPR0104170022;	C11865; C11865	29599; 29599	443458; 13964928	56978-14-4;	[H][C@@]12CC[C@@H]3C[C@]1(CC3=C)[C@@H](C(O)=O)[C@]1([H])[C@@]3(C)C[C@@H](O)C[C@@]21OC3=O; CC12CC(O)CC3(OC1=O)C1CCC4CC1(CC4=C)C(C23)C(O)=O	HHDWSDSMWJQURA-MHKXYFPYSA-N; HHDWSDSMWJQURA-UHFFFAOYSA-N	Lipids and lipid-like molecules; Lipids and lipid-like molecules	Prenol lipids; Prenol lipids	Diterpenoids; Diterpenoids	*	2	301.374680432498	230.755972926672	258.076226231251	262.095468090607
461	358.08870	358.088693759	0.00852162216222315	C13H17N3O10	M+H-H2O	4-hydroxylamino-2,6-dinitrotoluene-O-glucoside; 2-hydroxylamino-4,6-dinitrotoluene-O-glucoside	257005; 256899	HMDB0304182; HMDB0304073	;	;	;	;	45479629; 45479663	;	CC1=C(C=C(NOC2OC(CO)C(O)C(O)C2O)C=C1[N+]([O-])=O)[N+]([O-])=O; CC1=C(C=C(C=C1NOC1OC(CO)C(O)C(O)C1O)[N+]([O-])=O)[N+]([O-])=O	YBIKXELGQAEZAC-UHFFFAOYSA-N; FDHKZWGRIMCNIS-UHFFFAOYSA-N	Benzenoids; Benzenoids	Benzene and substituted derivatives; Benzene and substituted derivatives	Toluenes; Toluenes	NA	2	1407.31838559238	962.06718126508	912.002358726709	1281.273156669
462	362.09719	362.09742768	0.650050487382191	C18H20NO3PS	M+H	Fostedil	206954	HMDB0252471	NA	NA	NA	NA	NA	NA	CCOP(=O)(CC1=CC=C(C=C1)C1=NC2=CC=CC=C2S1)OCC	FVYRUSCZCWSFLT-UHFFFAOYSA-N	Organoheterocyclic compounds	Benzothiazoles	Unclassified	NA	1	860.330450658774	566.031494669264	682.560228464876	852.023343489056
463	363.00697	363.008136591	3.22735483783104	C10H16N2O6S2	M+K	(2R)-2-Acetamido-3-[[(2R)-2-acetamido-2-carboxyethyl]disulfanyl]propanoic acid	198964	HMDB0242531	NA	NA	NA	NA	306129	NA	CC(=O)NC(CSSCC(NC(C)=O)C(O)=O)C(O)=O	YTPQSLLEROSACP-UHFFFAOYSA-N	Organic acids and derivatives	Carboxylic acids and derivatives	Amino acids, peptides, and analogues	NA	1	340.411255689716	192.202744953823	279.56947676729	406.376704316749
464	364.32016	364.321594249	3.94071665782747	C23H43NO3	M+H-H2O	Hexadecadienylcarnitine; N-Stearoyl Proline	207505; 198466	HMDB0253126; HMDB0241948	;	;	;	;	132278029; 118334	;	CCCCCCCCCCCCC=CC=CC(O)(CC([O-])=O)C[N+](C)(C)C; CCCCCCCCCCCCCCCCCC(=O)N1CCCC1C(O)=O	HVWOQFIBWDACQA-UHFFFAOYSA-N; IYWTVBWXIUJHNJ-UHFFFAOYSA-N	Lipids and lipid-like molecules; Organic acids and derivatives	Fatty Acyls; Carboxylic acids and derivatives	Fatty acids and conjugates; Amino acids, peptides, and analogues	NA	2	305.128941148139	302.225497337592	1578.6921235504	489.813797367344
465	364.96306	364.963167436	0.307183140589757	C9H21O2PS3	M+2K-H	Terbufos	212271	HMDB0258828	72471	NA	C18693	38960	25670	13071-79-9	CCOP(=S)(OCC)SCSC(C)(C)C	XLNZEKHULJKQBA-UHFFFAOYSA-N	Organic acids and derivatives	Organic dithiophosphoric acids and derivatives	Dithiophosphate O-esters	*	1	4130.49950153782	3525.83810487486	3862.64513809909	3568.30522915428
466	365.03319	365.033152736	0.101229377764735	C16H14O9S	M+H-H2O	hesperetin 3'-O-sulfate; Hesperetin 7-sulfate; Hesperetin 5-sulfate	54192; 197180; 197179	HMDB0029202; HMDB0240525; HMDB0240524	86085; ;	; ;	; ;	172612; ;	131750808; 125273135;	; ;	COC1=CC=C(C=C1OS(O)(=O)=O)C1CC(=O)C2=C(O1)C=C(O)C=C2O; [H][C@]1(CC(=O)C2=C(O)C=C(OS(O)(=O)=O)C=C2O1)C1=CC(O)=C(OC)C=C1; [H][C@]1(CC(=O)C2=C(O1)C=C(O)C=C2OS(O)(=O)=O)C1=CC(O)=C(OC)C=C1	AXWNOFHBYPBYNO-UHFFFAOYSA-N; SKHOIXCPISQFMS-AWEZNQCLSA-N; QRULBSSBAHHSES-ZDUSSCGKSA-N	Phenylpropanoids and polyketides; Phenylpropanoids and polyketides; Phenylpropanoids and polyketides	Flavonoids; Flavonoids; Flavonoids	O-methylated flavonoids; O-methylated flavonoids; O-methylated flavonoids	NA	3	820.136912720798	568.963472369637	697.865956815432	651.740956960773
467	365.12770	365.127801838	0.268588115061155	C16H20N4O4S	M+H	hydroxytorsemide	82822	HMDB0060982	NA	NA	NA	NA	14475217	NA	CC(C)N=C(O)NS(=O)(=O)C1=CNC=CC1=NC1=CC=CC(CO)=C1	WCYVLAMJCQZUCR-UHFFFAOYSA-N	Organoheterocyclic compounds	Pyridines and derivatives	Pyridinesulfonamides	NA	1	392.307939862356	149.475603911228	182.387374173514	335.474363130379
468	365.17049	365.168798776	4.63633406484709	C22H26N2O2S	M+H-H2O	Eletriptan	52614	HMDB0014361	85344	NA	NA	50922	77993	143322-58-1	CN1CCC[C@@H]1CC1=CNC2=C1C=C(CCS(=O)(=O)C1=CC=CC=C1)C=C2	PWVXXGRKLHYWKM-LJQANCHMSA-N	Organoheterocyclic compounds	Indoles and derivatives	Indoles	NA	1	1403.49605207481	1129.03353740614	935.451171717505	1244.23690119472
469	366.33569	366.337204657	4.12249931524286	C23H44NO2	M+	Alpha-Linoleoylcholine	52212	HMDB0013213	85235	NA	NA	166485	53481656	NA	CCCCC\C=C/C\C=C/CCCCCCCC(=O)OCC[N+](C)(C)C	FDCFEKFQGUEBOI-UTJQPWESSA-N	Organic nitrogen compounds	Organonitrogen compounds	Quaternary ammonium salts	NA	1	96.9529875625907	73.4984657685965	534.819643644106	180.957933334965
470	366.95964	366.959320212	0.86992007921759	C7H15O10P	M+2K-H	Sedoheptulose 7-phosphate; Sedoheptulose 1-phosphate; D-Sedoheptulose 7-phosphate	211771; 82402; 47378	HMDB0258206; HMDB0060509; HMDB0001068	; 66357;	; ;	C05382; C06222; C05382	; 9082; 133983	616; 16070031; 92042786	; ; 89927-08-2	OCC(=O)C(O)C(O)C(O)C(O)COP(O)(O)=O; OC[C@@H](O)[C@@H](O)[C@@H](O)[C@H](O)C(=O)COP(O)(O)=O; OC[C@]1(O)O[C@H](COP(O)(O)=O)[C@@H](O)[C@@H](O)[C@@H]1O	JDTUMPKOJBQPKX-UHFFFAOYSA-N; JPTRNFAYXMBCLJ-SHUUEZRQSA-N; CBIDVWSRUUODHL-OVHBTUCOSA-N	Organic oxygen compounds; Organic oxygen compounds; Organic oxygen compounds	Organooxygen compounds; Organooxygen compounds; Organooxygen compounds	Carbohydrates and carbohydrate conjugates; Carbohydrates and carbohydrate conjugates; Carbohydrates and carbohydrate conjugates	*	3	4349.75867365934	3682.46904936075	3975.95464492216	3706.42479283239
471	369.09350	369.094603965	2.98477282510279	C17H19FN4S	M+K	Flumezapine	206832	HMDB0252339	NA	NA	NA	NA	135413528	NA	CN1CCN(CC1)C1=NC2=C(NC3=C1C=C(C)S3)C=CC(F)=C2	JBHUBOISLBWHAR-UHFFFAOYSA-N	Organoheterocyclic compounds	Benzodiazepines	Unclassified	NA	1	1130.26172444365	763.405034604034	966.453651459039	1044.64390841515
472	369.20309	369.203350037	0.706195437419761	C19H24N6O2	M+H	(3R,4R)-4-Amino-1-[[4-[(3-methoxyphenyl)amino]pyrrolo[2,1-f][1,2,4]triazin-5-yl]methyl]piperidin-3-ol	202746	HMDB0247527	NA	NA	NA	NA	21874244	NA	COC1=CC=CC(NC2=NC=NN3C=CC(CN4CCC(N)C(O)C4)=C23)=C1	CSGQVNMSRKWUSH-UHFFFAOYSA-N	Organoheterocyclic compounds	Pyrrolotriazines	Pyrrolo[2,1-f][1,2,4]triazines	NA	1	559.155873143952	381.924605012973	394.090930556345	510.397698603979
473	369.23855	369.238398144	0.409685613163388	C19H32N2O5	M+H	Perindopril	53073	HMDB0014928	1795	NA	C07706	8024	107807	107133-36-8	[H][C@]12C[C@H](N(C(=O)[C@H](C)N[C@@H](CCC)C(=O)OCC)[C@@]1([H])CCCC2)C(O)=O	IPVQLZZIHOAWMC-QXKUPLGCSA-N	Organic acids and derivatives	Carboxylic acids and derivatives	Amino acids, peptides, and analogues	*	1	483.546515933168	330.999701122576	411.947012123906	371.227053348199
474	371.19875	371.198459417	0.794190798847111	C22H24N6O	M+H-H2O	CC-401	204614	HMDB0249719	NA	NA	NA	NA	10430360	NA	C(CN1CCCCC1)OC1=CC=CC(=C1)C1=NNC2=CC=C(C=C12)C1=NNC=N1	XDJCLCLBSGGNKS-UHFFFAOYSA-N	Organoheterocyclic compounds	Azoles	Pyrazoles	NA	1	290.700609228791	337.587625791932	315.871373637801	288.31944041281
475	373.11703	373.117704931	1.79703849832947	C19H23ClO4	M+Na	Chloromarmin	64503	HMDB0041414	95812	NA	NA	NA	13965510	169869-82-3	C\C(CCC(O)C(C)(C)Cl)=C/COC1=CC=C2C=CC(=O)OC2=C1	LJKOFXGMGDOURN-JLHYYAGUSA-N	Phenylpropanoids and polyketides	Coumarins and derivatives	Unclassified	NA	1	411.048385898796	205.522083474102	233.281333746796	428.146569839395
476	376.07764	376.079155217	4.02754848874348	C19H15NO6	M+Na	Acenocoumarol	53543	HMDB0015487	531	NA	NA	53766	54676537	152-72-7	CC(=O)CC(C1=CC=C(C=C1)[N+]([O-])=O)C1=C(O)C2=CC=CC=C2OC1=O	VABCILAOYCMVPS-UHFFFAOYSA-N	Phenylpropanoids and polyketides	Coumarins and derivatives	Hydroxycoumarins	NA	1	2142.7302535247	1683.62284497452	1786.30449872185	1861.22811145202
477	376.29668	376.297623009	2.51191211063412	C22H43NO	M+K	13-Docosenamide	200006	HMDB0244507	NA	NA	NA	NA	8214	NA	CCCCCCCCC=CCCCCCCCCCCCC(N)=O	UAUDZVJPLUQNMU-UHFFFAOYSA-N	Lipids and lipid-like molecules	Fatty Acyls	Fatty amides	NA	1	75.794188284674	11.2722687092314	402.10106293183	80.7116783251797
478	377.06184	377.063325552	3.95103548649104	C16H18O8	M+K	5-p-Coumaroylquinic acid; 4-p-Coumaroylquinic acid	254793; 254794	HMDB0301709; HMDB0301710	64171; 68327	;	C12208; C10441	15937;	6441280; 5281766	; 93451-44-6	O[C@@H]1C[C@](O)(C[C@@H](OC(=O)\C=C\C2=CC=C(O)C=C2)[C@@H]1O)C(O)=O; O[C@@H]1CC(O)(C(=O)O)C[C@@H](O)C1OC(=O)\C=C\C1=CC=C(O)C=C1	BMRSEYFENKXDIS-OTCYKTEZSA-N; XWRHBGVVCOSNKO-OPGYGNEESA-N	Organic oxygen compounds; Organic oxygen compounds	Organooxygen compounds; Organooxygen compounds	Alcohols and polyols; Alcohols and polyols	*	2	857.163870782917	468.752474055376	844.966158259968	777.016522643279
479	377.08266	377.081893238	2.03686652597014	C14H20O9	M+2Na-H	Leonuriside A	56199	HMDB0031721	87893	NA	NA	169679	14237625	121748-12-7	COC1=CC(O)=CC(OC)=C1OC1OC(CO)C(O)C(O)C1O	NOQYJICHFNSIFZ-UHFFFAOYSA-N	Organic oxygen compounds	Organooxygen compounds	Carbohydrates and carbohydrate conjugates	NA	1	351.259418145575	215.995130161813	310.182501218745	301.908326375274
480	377.20743	377.207098016	0.88043327310593	C20H28N2O5	M+H	Remifentanil; Enalapril	53164; 52912	HMDB0015036; HMDB0014722	66781; 2532	;	C08021; C06977	8802; 4784	60815; 40466924	132875-61-7; 75847-73-3	CCC(=O)N(C1=CC=CC=C1)C1(CCN(CCC(=O)OC)CC1)C(=O)OC; CCOC(=O)[C@H](CCC1=CC=CC=C1)N[C@@H](C)C(=O)N1CCC[C@H]1C(O)=O	ZTVQQQVZCWLTDF-UHFFFAOYSA-N; GBXSMTUPTTWBMN-XIRDDKMYSA-N	Organic acids and derivatives; Organic acids and derivatives	Carboxylic acids and derivatives; Carboxylic acids and derivatives	Amino acids, peptides, and analogues; Amino acids, peptides, and analogues	*	2	1635.54612967209	1280.95473589917	1349.04970894138	1253.81813522287
481	380.06402	380.064328595	0.803311819061277	C17H15N3O5	M+K	7,8-Dimethoxy-1-(4-nitrophenyl)-3,5-dihydro-2,3-benzodiazepin-4-one	204725	HMDB0249844	NA	NA	NA	NA	10337355	NA	COC1=C(OC)C=C2C(CC(=O)NN=C2C2=CC=C(C=C2)[N+]([O-])=O)=C1	BABUXLQHJGYDRZ-UHFFFAOYSA-N	Organoheterocyclic compounds	Benzodiazepines	Unclassified	NA	1	293.295945395989	235.582060249629	443.648441444886	284.879246397519
482	381.05022	381.051560733	3.51276781462856	C17H14N2O5S	M+Na	Calmagite	204489	HMDB0249561	347535	NA	NA	NA	2530	NA	CC1=CC(N=NC2=C(O)C=C(C3=CC=CC=C23)S(O)(=O)=O)=C(O)C=C1	VBRNLOQCBCPPHL-UHFFFAOYSA-N	Benzenoids	Naphthalenes	Naphthalene sulfonic acids and derivatives	NA	1	699.247150563202	300.967593938105	281.718284399871	447.324014870879
483	381.10789	381.107320128	1.49703597648945	C21H20O4	M+2Na-H	Licoagrochalcone B; Curcumin III	33920; 62871	HMDB0035501; HMDB0039609	52233;	LMPK12120430;	;	;	5318989; 131752689	; 91884-88-7	C1(O)C=CC(C(=O)/C=C/C2C=CC3OC(C)(C)C=CC=3C=2OC)=CC=1; OC1=CC=C(C\C=C\C(=O)CC(=O)\C=C/CC2=CC=C(O)C=C2)C=C1	BOJUBZPEDAAMPG-UXBLZVDNSA-N; YIKBSQXTKGFYHB-SOSXVSKCSA-N	Phenylpropanoids and polyketides; Benzenoids	Linear 1,3-diarylpropanoids; Phenols	Chalcones and dihydrochalcones; 1-hydroxy-2-unsubstituted benzenoids	NA	2	1760.80600605365	1209.15188259549	1177.9270107321	1432.37103310602
484	381.16596	381.165627132	0.865855934822226	C18H24N2O7	M+H	N-(1-Deoxy-1-fructosyl)tryptophan	61332	HMDB0037847	NA	NA	NA	NA	131752249	25020-15-9	OC[C@H]1OC(O)(CN[C@@H](CCC2=CNC3=C2C=CC=C3)C(O)=O)[C@@H](O)[C@@H]1O	WACCHYXNEMWDFW-AXJGUVMDSA-N	Organoheterocyclic compounds	Indoles and derivatives	Tryptamines and derivatives	NA	1	584.792214876799	395.310448004391	501.523548237835	657.832977939829
485	382.22156	382.221343194	0.555087110621677	C19H29N5O2	M+Na	Lavoltidine	208361	HMDB0254182	69234	NA	C11805	6550	55473	76956-02-0	CN1N=C(CO)N=C1NCCCOC1=CC=CC(CN2CCCCC2)=C1	VTLNPNNUIJHJQB-UHFFFAOYSA-N	Organoheterocyclic compounds	Piperidines	Benzylpiperidines	*	1	349.586629649238	291.26354741826	235.639209848866	414.319271535802
486	383.09456	383.09501961	1.1916575998843	C12H24O11	M+K	Melibiitol	48874	HMDB0006791	3483	NA	C05399	27527	440655	497-83-6	OC[C@@H](O)[C@@H](O)[C@H](O)[C@@H](O)COC[C@H]1O[C@H](O)[C@H](O)[C@@H](O)[C@H]1O	PYZZIILDSAJNLZ-QZNPSGCDSA-N	Lipids and lipid-like molecules	Fatty Acyls	Fatty acyl glycosides	*	1	3134.59710936159	2327.76745369941	2613.11631501168	3423.43007819243
487	385.05070	385.051591678	2.30700812989542	C18H16ClFN2O2	M+K	N1-(2-Hydroxyethyl)flurazepam	82711	HMDB0060853	NA	NA	NA	NA	21498643	NA	COCCN1C2=C(C=C(Cl)C=C2)C(=NCC1=O)C1=CC=CC=C1F	UBKVMFUMOAWHGB-UHFFFAOYSA-N	Organoheterocyclic compounds	Benzodiazepines	1,4-benzodiazepines	NA	1	694.166718097179	584.436724660185	564.981108565174	494.977309231683
488	385.12435	385.123240452	2.87863661063842	C12H22N6O6	M+K	Arginyl-glycyl-aspartic acid	203641	HMDB0248572	NA	NA	NA	NA	3328704	NA	NC(CCCN=C(N)N)C(=O)NCC(=O)NC(CC(O)=O)C(O)=O	IYMAXBFPHPZYIK-UHFFFAOYSA-N	Organic acids and derivatives	Carboxylic acids and derivatives	Amino acids, peptides, and analogues	NA	1	140.102263078795	161.752635703763	56.9002346963806	527.88892626669
489	386.23183	386.232584482	1.95853869622377	C23H31NO4	M+H	Stachyflin	211984	HMDB0258481	NA	NA	NA	NA	78193654	NA	CC1CCC2C(C)(C)C(O)CCC22OC3=C(CC12C)C(O)=CC1=C3CNC1=O	KUWCILGWLAWLGB-UHFFFAOYSA-N	Organoheterocyclic compounds	Benzopyrans	1-benzopyrans	NA	1	475.021949577324	343.680030828418	561.101475563336	367.845977741374
490	393.04259	393.04298402	1.00280542655466	C12H18O12	M+K	Glucose pyruvate lactate; Glucose lactate pyruvate	207224; 207219	HMDB0252788; HMDB0252783	;	;	;	;	;	;	CC(=O)C(=O)OOC(=O)C(C)(O)C1(O)OC(CO)C(O)C(O)C1O; CC(O)C(=O)OOC(=O)C(=O)CC1(O)OC(CO)C(O)C(O)C1O	KFQNTCARAVTGMW-UHFFFAOYSA-N; FWQWYTQHEPIGFR-UHFFFAOYSA-N	Organic oxygen compounds; Organic oxygen compounds	Organooxygen compounds; Organooxygen compounds	Carbohydrates and carbohydrate conjugates; Carbohydrates and carbohydrate conjugates	NA	2	536.835074389041	283.135096447328	314.277457725452	381.962001495668
491	393.05622	393.058085424	4.73486321785502	C19H14O8	M+Na	Suillusin	60943	HMDB0037371	NA	NA	NA	NA	12315274	NA	COC(=O)C12OC3=CC=C(O)C=C3C1C(=O)C(O)=C2C1=CC=C(O)C(O)=C1	MWJUVQKVZFIANK-UHFFFAOYSA-N	Organoheterocyclic compounds	Coumarans	Unclassified	NA	1	1631.1365091839	656.084488674014	1914.14105504831	1624.49567865576
492	393.11668	393.117092444	1.05003558482026	C15H22N4O6	M+K	Pyroglutamyl-glutamyl-proline amide	202743	HMDB0247524	NA	NA	NA	NA	4267593	NA	NC(=O)C1CCCN1C(=O)C(CCC(O)=O)NC(=O)C1CCC(=O)N1	HYZBGWLLSXSYLX-UHFFFAOYSA-N	Organic acids and derivatives	Carboxylic acids and derivatives	Amino acids, peptides, and analogues	NA	1	279.806288727958	183.328265920071	509.656784004544	377.912915542678
493	393.23908	393.24032423	3.15444715319624	C22H30N6O2	M+H-H2O	Vesatolimod	207353	HMDB0252944	411733	NA	NA	NA	46241268	NA	CCCCOC1=NC(N)=C2NC(=O)CN(CC3=CC=CC(CN4CCCC4)=C3)C2=N1	VFOKSTCIRGDTBR-UHFFFAOYSA-N	Organoheterocyclic compounds	Pteridines and derivatives	Unclassified	NA	1	1125.76926440972	877.604945941067	1212.23464270379	916.592329953012
494	394.06008	394.059883966	0.505170234500187	C14H18Cl3N5O2	M+H	6,6-Dimethyl-1-[3-(2,4,5-trichlorophenoxy)propoxy]-1,6-dihydro-1,3,5-triazine-2,4-diamine	213128	HMDB0259907	NA	NA	NA	NA	NA	NA	CC1(C)N=C(N)N=C(N)N1OCCCOC1=CC(Cl)=C(Cl)C=C1Cl	MJZJYWCQPMNPRM-UHFFFAOYSA-N	Benzenoids	Phenol ethers	Unclassified	NA	1	251.354546182508	75.3226821170647	304.047219417038	214.524389032667
495	394.22137	394.220005787	3.46553255689123	C19H33NO6	M+Na	Dodec-9-enedioylcarnitine; Dodec-2-enedioylcarnitine; Dodec-7-enedioylcarnitine	197772; 197773; 197774	HMDB0241226; HMDB0241227; HMDB0241228	; ;	; ;	; ;	; ;	; ;	; ;	C[N+](C)(C)CC(CC([O-])=O)OC(=O)CCCCCCCC=CCC(O)=O; C[N+](C)(C)CC(CC([O-])=O)OC(=O)C=CCCCCCCCCC(O)=O; C[N+](C)(C)CC(CC([O-])=O)OC(=O)CCCCCC=CCCCC(O)=O	LXEOXAHWVKEMEB-UHFFFAOYSA-N; SOKVPBXTYGIIEQ-UHFFFAOYSA-N; FHUOXFYHMLBHSA-UHFFFAOYSA-N	Lipids and lipid-like molecules; Lipids and lipid-like molecules; Lipids and lipid-like molecules	Fatty Acyls; Fatty Acyls; Fatty Acyls	Fatty acid esters; Fatty acid esters; Fatty acid esters	NA	3	604.272624695363	394.312253805235	528.997240283314	494.300642728002
496	395.05745	395.0565771	2.21705485252546	C18H18Cl2N2O5	M+H-H2O	Nitrofenac	209604	HMDB0255647	NA	NA	NA	NA	132976	NA	[O-][N+](=O)OCCCCOC(=O)CC1=CC=CC=C1NC1=C(Cl)C=CC=C1Cl	CQVHWLHWUZRTQC-UHFFFAOYSA-N	Benzenoids	Benzene and substituted derivatives	Halobenzenes	NA	1	1598.31142911956	1055.47061817648	1324.87641617353	1619.33159668508
497	395.07167	395.070736849	2.35521993753624	C12H24N2O6S2	M+K	Cyclohexyl-[cyclohexyl(sulfo)amino]sulfamic acid	211263	HMDB0257601	NA	NA	NA	NA	53791447	NA	OS(=O)(=O)N(C1CCCCC1)N(C1CCCCC1)S(O)(=O)=O	FCCZXFFYLBXDHU-UHFFFAOYSA-N	Organic acids and derivatives	Sulfamic acid derivatives	Cyclamates	NA	1	279.863180974899	163.081878866013	200.521430439276	756.180854814585
498	395.25449	395.253256082	3.12071112165702	C22H38O3	M+2Na-H	3,4-Dimethyl-5-pentyl-2-furanundecanoic acid; 3,4-Dimethyl-5-propyl-2-furantridecanoic acid	2619; 2632	HMDB0031126; HMDB0112078	45904; 922615	LMFA01150002; LMFA01150019	;	;	13963867; 71374382	57818-36-7; 116627-43-1	C(O)(=O)CCCCCCCCCCC1OC(CCCCC)=C(C)C=1C; CCCC1=C(C)C(C)=C(CCCCCCCCCCCCC(=O)O)O1	MCTXSZNBSIMKTO-UHFFFAOYSA-N; IGZNOKSSNQTWMY-UHFFFAOYSA-N	Lipids and lipid-like molecules; Lipids and lipid-like molecules	Fatty Acyls; Fatty Acyls	Fatty acids and conjugates; Fatty acids and conjugates	NA	2	165.420477777786	113.99965985852	192.768348223461	178.587796692679
499	397.12758	397.12876768	2.99053932521238	C22H22O8	M+H-H2O	Lignans; Podofilox	56009; 53395	HMDB0031452; HMDB0015310	87691;	;	C10871; C10874	; 50305	443013; 10607	; 477-47-4	COC1=CC(=CC(OC)=C1OC)[C@H]1[C@H]2C(COC2=O)[C@@H](O)C2=CC3=C(OCO3)C=C12; [H][C@]12COC(=O)[C@]1([H])[C@H](C1=CC(OC)=C(OC)C(OC)=C1)C1=CC3=C(OCO3)C=C1[C@@H]2O	YJGVMLPVUAXIQN-BCVBHCCTSA-N; YJGVMLPVUAXIQN-XVVDYKMHSA-N	Lignans, neolignans and related compounds; Lignans, neolignans and related compounds	Lignan lactones; Lignan lactones	Podophyllotoxins; Podophyllotoxins	*	2	335.102352658759	225.620352885004	262.946756848536	276.493633488239
500	398.13520	398.136119405	2.31203901602963	C21H25N3O2S2	M+H-H2O	Quisultazine	210830	HMDB0257061	NA	NA	NA	NA	68833	NA	CN(C)S(=O)(=O)C1=CC2=C(SC3=CC=CC=C3N2C2CN3CCC2CC3)C=C1	HTHHBTMNLHMBHQ-UHFFFAOYSA-N	Organoheterocyclic compounds	Benzothiazines	Phenothiazines	NA	1	488.617972116778	302.971596842206	380.726882829281	425.227696550776
501	399.14224	399.142600769	0.915945636925979	C26H24P2	M+H	1,2-Bis(diphenylphosphino)ethane	199585	HMDB0244059	343963	NA	NA	30669	74267	NA	C(CP(C1=CC=CC=C1)C1=CC=CC=C1)P(C1=CC=CC=C1)C1=CC=CC=C1	QFMZQPDHXULLKC-UHFFFAOYSA-N	Benzenoids	Benzene and substituted derivatives	Unclassified	NA	1	1763.17828806585	1322.27146491353	1412.30051817141	1304.40685927442
502	399.15656	399.156832006	0.682593945928141	C21H28O5	M+K	Aldosterone; Cortisone	44980; 44985	HMDB0000037; HMDB0002802	418; 271	LMST02030026; LMST02030090	C01780; C00762	27584; 16962	5839; 222786	52-39-1; 53-06-5	[C@]12(CCC3=CC(=O)CC[C@]3(C)[C@@]1([H])[C@@H](O)C[C@]1(C=O)[C@@H](C(=O)CO)CC[C@@]21[H])[H]; [C@@]12([H])CC[C@](O)(C(=O)CO)[C@@]1(C)CC(=O)[C@]1([H])[C@@]3(C)CCC(=O)C=C3CC[C@@]21[H]	PQSUYGKTWSAVDQ-ZVIOFETBSA-N; MFYSYFVPBJMHGN-ZPOLXVRWSA-N	Lipids and lipid-like molecules; Lipids and lipid-like molecules	Steroids and steroid derivatives; Steroids and steroid derivatives	Hydroxysteroids; Hydroxysteroids	*	2	207.552828772122	110.741257608778	348.718477663605	268.293452526287
503	399.17630	399.176447511	0.369781735763556	C22H29FO2S	M+Na	2-(5-Fluoro-3,7,11-trimethyldodeca-2,6,10-trienyl)sulfanylbenzoic acid	211571	HMDB0257968	NA	NA	NA	NA	68955804	NA	CC(C)=CCCC(C)=CC(F)CC(C)=CCSC1=CC=CC=C1C(O)=O	VJDGOKXQEMTLHD-UHFFFAOYSA-N	Lipids and lipid-like molecules	Prenol lipids	Sesquiterpenoids	NA	1	2662.03624322402	2148.80221336344	2412.3934687939	2174.12444823876
504	401.15578	401.157071186	3.22986454121772	C20H26O7	M+Na	Niveusin C	58489	HMDB0034474	NA	NA	C09517	NA	NA	75680-27-2	C\C=C(\C)C(=O)O[C@@H]1C[C@@]2(C)O[C@](O)(C[C@@H]2O)\C(C)=C/[C@@H]2OC(=O)C(=C)[C@H]12	WGVJNQGTZSPMCY-GEYOPIBESA-N	Lipids and lipid-like molecules	Prenol lipids	Terpene lactones	*	1	168.496248588234	101.215765031958	163.124407897688	176.772792290563
505	404.17466	404.174473188	0.454351071469292	C22H24FN3O2	M+Na	BENPERIDOL	203987	HMDB0248959	1284	NA	NA	NA	16363	2062-84-2	OC1=NC2=CC=CC=C2N1C1CCN(CCCC(=O)C2=CC=C(F)C=C2)CC1	FEBOTPHFXYHVPL-UHFFFAOYSA-N	Organic oxygen compounds	Organooxygen compounds	Carbonyl compounds	NA	1	202.088296310374	100.804409231947	48.7503394985288	448.879042532544
506	405.09995	405.09917963	1.90140481202452	C19H18N4O3S	M+Na	Ilaprazole sulfone	207733	HMDB0253395	NA	NA	NA	NA	101543865	NA	COC1=C(C)C(CS(=O)(=O)C2=NC3=C(N2)C=C(C=C3)N2C=CC=C2)=NC=C1	VKIMQHKFWOTNOJ-UHFFFAOYSA-N	Organoheterocyclic compounds	Benzimidazoles	Sulfinylbenzimidazoles	NA	1	562.06166806834	479.251237740407	346.032506865968	387.799868768451
507	405.11723	405.116649113	1.42329610277563	C21H21FO5S	M+H	Ipragliflozin	207891	HMDB0253567	NA	NA	NA	NA	24994854	NA	OCC1OC(C(O)C(O)C1O)C1=CC(CC2=CC3=CC=CC=C3S2)=C(F)C=C1	AHFWIQIYAXSLBA-UHFFFAOYSA-N	Organic oxygen compounds	Organooxygen compounds	Carbohydrates and carbohydrate conjugates	NA	1	337.630397263405	214.177730417759	268.927862946266	247.369499066642
508	405.20284	405.203627448	1.94461091422613	C24H30O4	M+Na	Farnesiferol A; Farnesiferol B; (-)-Farnesiferol C	54438; 54439; 54440	HMDB0029488; HMDB0029489; HMDB0029490	86300; ; 86302	; ;	; ;	139463; ;	495441; 131750875; 131750876	511-33-1; 54990-68-0; 512-17-4	CC1(C)C(O)CCC2(C)C(COC3=CC4=C(C=CC(=O)O4)C=C3)C(=C)CCC12; C\C(CCC1C(=C)CCC(O)C1(C)C)=C\COC1=CC2=C(C=CC(=O)O2)C=C1; C\C(CCC1C2(C)CCC(O2)C1(C)C)=C\COC1=CC2=C(C=CC(=O)O2)C=C1	FCWYNTDTQPCVPG-UHFFFAOYSA-N; XXKXCRGLMFAXTK-SSZFMOIBSA-N; OCHZHKVSLMBEJP-VBKFSLOCSA-N	Phenylpropanoids and polyketides; Lipids and lipid-like molecules; Phenylpropanoids and polyketides	Coumarins and derivatives; Prenol lipids; Coumarins and derivatives	Unclassified; Terpene lactones; Unclassified	NA	3	386.422985482905	363.725933449719	303.420516676803	347.16747970085
509	406.12437	406.123660748	1.74972589693122	C19H20F3NO4	M+Na	Fluazifop-butyl	206816	HMDB0252323	68784	NA	C11029	132963	50897	69806-50-4	CCCCOC(=O)C(C)OC1=CC=C(OC2=NC=C(C=C2)C(F)(F)F)C=C1	VAIZTNZGPYBOGF-UHFFFAOYSA-N	Benzenoids	Benzene and substituted derivatives	2-phenoxypropionic acid esters	*	1	408.106771248239	280.342724953746	317.103020980484	375.269465430703
510	407.21783	407.219432262	3.94332179010997	C21H36O5	M+K	Cortol	45094	HMDB0003180	3174	LMST02030228	C05482	3898	246873	516-38-1	C[C@@]12C[C@@H](O)[C@@H]3[C@H](CC[C@H]4C[C@@H](O)CC[C@]43C)[C@H]1CC[C@@]2(O)[C@H](O)CO	FFPUNPBUZDTHJI-XPOJVAQCSA-N	Lipids and lipid-like molecules	Steroids and steroid derivatives	Hydroxysteroids	*	1	2972.63204091189	2417.91347051487	2260.95722795179	2693.42215259182
511	407.24319	407.242814815	0.91045260919625	C23H34O6	M+H	Pravastatin lactone; Annoglabasin C	210547; 60028	HMDB0256737; HMDB0036263	;	;	;	;	9931183; 85217363	; 288627-09-8	CCC(C)C(=O)OC1CC(O)C=C2C=CC(C)C(CCC3CC(O)CC(=O)O3)C12; COC(=O)C1(CC23CC1CCC2C1(C)CCCC(C)(C1CC3)C(O)=O)OC(C)=O	OQARDMYXSOFTLN-UHFFFAOYSA-N; USYOOQFISINJLZ-UHFFFAOYSA-N	Organoheterocyclic compounds; Lipids and lipid-like molecules	Lactones; Prenol lipids	Delta valerolactones; Diterpenoids	NA	2	61.0995098791633	27.0644291096824	328.596688961037	109.359134592888
512	409.23348	409.23496605	3.62190687316023	C19H37O7P	M+H	1-palmitoyl-dihydroxyacetone-phosphate	18150	HMDB0062190	65568	LMGP00000063	C01192	17868	167650	17378-38-0	C(OC(CCCCCCCCCCCCCCC)=O)C(=O)COP(=O)(O)O	MLWXSIMRTQAWHY-UHFFFAOYSA-N	Organic oxygen compounds	Organooxygen compounds	Carbonyl compounds	*	1	2948.43017736311	2335.21728352502	2436.22742769928	2532.50709082226
513	409.27044	409.271313084	2.13276170052015	C25H38O3	M+Na	Dexanabinol	205745	HMDB0251084	NA	NA	NA	NA	4193475	NA	CCCCCCC(C)(C)C1=CC2=C(C3CC(CO)=CCC3C(C)(C)O2)C(O)=C1	SSQJFGMEZBFMNV-UHFFFAOYSA-N	Organoheterocyclic compounds	Benzopyrans	1-benzopyrans	NA	1	10729.9331928122	8861.61318210752	9538.60129636844	8898.94686778836
514	410.25436	410.253713851	1.58389190791905	C22H35NO6	M+H	(3E,5Z,11Z)-Pentadeca-3,5,11-trienedioylcarnitine; Pentadeca-9,11,13-trienedioylcarnitine; Pentadeca-3,6,9-trienedioylcarnitine	197992; 197993; 197994	HMDB0241448; HMDB0241449; HMDB0241450	; ;	; ;	; ;	; ;	; ;	; ;	C[N+](C)(C)CC(CC([O-])=O)OC(=O)CC=CC=CCCCCC=CCCC(O)=O; C[N+](C)(C)CC(CC([O-])=O)OC(=O)CCCCCCCC=CC=CC=CC(O)=O; C[N+](C)(C)CC(CC([O-])=O)OC(=O)CC=CCC=CCC=CCCCCC(O)=O	JYMYNWLOTVNTHU-UHFFFAOYSA-N; NZWPNMRQONZNII-UHFFFAOYSA-N; AEESIZVTDUAOEG-UHFFFAOYSA-N	Lipids and lipid-like molecules; Lipids and lipid-like molecules; Lipids and lipid-like molecules	Fatty Acyls; Fatty Acyls; Fatty Acyls	Fatty acid esters; Fatty acid esters; Fatty acid esters	NA	3	166.297518201776	86.9332616740422	241.830506502062	109.388070695305
515	411.14055	411.139806296	1.81841087631929	C18H22N2O9	M+H	Phenobarbital N-glucoside	210268	HMDB0256406	NA	NA	NA	NA	NA	NA	CCC1(C(=O)NC(=O)N(OC2OC(CO)C(O)C(O)C2O)C1=O)C1=CC=CC=C1	MISUDTYYQXMZPY-UHFFFAOYSA-N	Organic oxygen compounds	Organooxygen compounds	Carbohydrates and carbohydrate conjugates	NA	1	349.368581666256	200.219500697683	222.36275058018	329.280350035554
516	411.21187	411.211785198	0.197223804306019	C21H34O5	M+2Na-H	Tetrahydrocortisol; Cortolone	47313; 45093	HMDB0000949; HMDB0003128	5897; 63340	; LMST02030227	C05465; C05481	16525; 3899	387316; 160499	53-02-1; 516-42-7	C[C@]12C[C@H](O)C3C(CCC4C[C@H](O)CC[C@]34C)C1CC[C@]2(O)C(=O)CO; C[C@@]12CC(=O)[C@@H]3[C@H](CC[C@H]4C[C@@H](O)CC[C@]43C)[C@H]1CC[C@@]2(O)[C@H](O)CO	AODPIQQILQLWGS-OBRSLYEHSA-N; JXCOSKURGJMQSG-AZQJGLEESA-N	Lipids and lipid-like molecules; Lipids and lipid-like molecules	Steroids and steroid derivatives; Steroids and steroid derivatives	Hydroxysteroids; Hydroxysteroids	*	2	178.655084223353	129.023615152934	143.408378144324	144.765232444618
517	411.26503	411.264218963	1.97129077131638	C25H34N2O3	M+H	tilorone	212512	HMDB0259096	34544	NA	NA	147347	5475	27591-69-1	CCN(CC)CCOC1=CC2=C(C=C1)C1=C(C=C(OCCN(CC)CC)C=C1)C2=O	MPMFCABZENCRHV-UHFFFAOYSA-N	Benzenoids	Fluorenes	Unclassified	NA	1	537.876014743709	263.902995169266	723.667510941294	437.155100068694
518	417.24058	417.240051428	1.27557750957899	C21H37O6P	M+H	CPA(18:2)	48979	HMDB0007007	58642	NA	NA	137248	53477947	NA	CCCCC\C=C/C\C=C/CCCCCCCC(=O)OCC1COP(O)(=O)O1	AZRMIMGGEACCGU-HZJYTTRNSA-N	Lipids and lipid-like molecules	Fatty Acyls	Lineolic acids and derivatives	NA	1	116.83428300704	40.7996219747346	126.552756718631	101.748558109274
519	418.02879	418.0276649	2.68527918628892	C18H18ClNO4S	M+K	Methyl 2-(2-acetoxy-6,7-dihydrothieno[3,2-c]pyridin-5(4H)-yl)-2-(2-chlorophenyl)acetate; N-(p-Toluenesulfonyl)-L-phenylalanyl Chloromethyl Ketone	200265; 209066	HMDB0244797; HMDB0255028	;	;	;	;	; 21924495	;	COC(=O)C(N1CCC2=C(C1)C=C(OC(C)=O)S2)C1=CC=CC=C1Cl; CC1=CC=C(C=C1)S(=O)(=O)NC(CC1=CC=CC=C1)C(=O)C(=O)CCl	GNHHCBSBCDGWND-UHFFFAOYSA-N; PWTSKRNJCZOJQK-UHFFFAOYSA-N	Organic acids and derivatives; Benzenoids	Carboxylic acids and derivatives; Benzene and substituted derivatives	Amino acids, peptides, and analogues; Toluenes	NA	2	1629.24848550205	1172.4101486376	1170.68579940812	1208.39178527111
520	419.13490	419.135308544	0.97501432798018	C20H20F4N2O2	M+Na	Glucocorticoid receptor agonist	207204	HMDB0252765	NA	NA	NA	NA	11502129	NA	CC(C)(CC(O)(CC1=CC2=C(N1)C=NC=C2)C(F)(F)F)C1=C(O)C=CC(F)=C1	JFUAWXPBHXKZGA-UHFFFAOYSA-N	Organoheterocyclic compounds	Pyrrolopyridines	Unclassified	NA	1	333.10440440302	256.042476987284	255.562886010477	206.816341008618
521	419.31418	419.313177896	2.38683085218872	C12H22O2	2M+Na	Rhodinyl acetate	7650	HMDB0037186	44004	LMFA07011010	C12298	NA	8833	141-11-7	CC(CCCC(C)CCOC(C)=O)=C	WNXJCQNXNOOMDJ-UHFFFAOYSA-N	Lipids and lipid-like molecules	Fatty Acyls	Fatty alcohol esters	*	1	209.41283833079	138.257555037671	390.512459285048	248.965530098173
522	420.87290	420.871325518	3.74817106062201	C6H3Cl2NO2	2M+K	Clopyralid	200249	HMDB0244780	72549	NA	C18779	62961	15553	1702-17-6	OC(=O)C1=NC(Cl)=CC=C1Cl	HUBANNPOLNYSAD-UHFFFAOYSA-N	Organoheterocyclic compounds	Pyridines and derivatives	Pyridinecarboxylic acids and derivatives	*	1	869.703331393957	535.550863747902	629.928941530294	746.110663650943
523	423.21215	423.214192134	4.81744238330415	C24H32O5	M+Na	Lucidone B; Marinobufagenin; Nevskin	59666; 208474; 54990	HMDB0035834; HMDB0254337; HMDB0030162	91055; ; 86765	; ;	; ;	; ; 175980	131751870; 615793; 495442	97653-93-5; ; 61490-17-3	CC(=O)C1CC(=O)C2(C)C3=C(C(=O)CC12C)C1(C)CCC(=O)C(C)(C)C1CC3O; CC12CCC3C(CCC4(O)CC(O)CCC34C)C11OC1CC2C1=COC(=O)C=C1; CC1(O)CCC2C(C)(C)C(O)CCC2(C)C1COC1=CC2=C(C=CC(=O)O2)C=C1	AJULRUMEMZKBQI-UHFFFAOYSA-N; JMNQTHQLNRILMH-UHFFFAOYSA-N; WNANPKYNOALKIV-UHFFFAOYSA-N	Lipids and lipid-like molecules; Lipids and lipid-like molecules; Phenylpropanoids and polyketides	Steroids and steroid derivatives; Steroids and steroid derivatives; Coumarins and derivatives	Oxosteroids; Steroid lactones; Unclassified	NA	3	1716.24447721429	1410.70573328628	1219.26120540097	1624.90817233298
524	424.28053	424.282212119	3.97422153425983	C25H39NO3	M+Na	Cetilistat	204717	HMDB0249835	NA	NA	NA	NA	NA	NA	CCCCCCCCCCCCCCCCOC1=NC2=C(C=C(C)C=C2)C(=O)O1	MVCQKIKWYUURMU-UHFFFAOYSA-N	Organoheterocyclic compounds	Benzoxazines	Unclassified	NA	1	518.897242460113	161.337845826615	1279.9676192269	417.52138770109
525	425.20153	425.20176818	0.558062146278642	C21H36FO3P	M+K	1-[Fluoro(methoxy)phosphoryl]oxyicosa-5,8,11,14-tetraene	213383	HMDB0260245	NA	NA	NA	NA	53442591	NA	CCCCCC=CCC=CCC=CCC=CCCCCOP(F)(=O)OC	HNVKMEOEBANRAT-UHFFFAOYSA-N	Organic acids and derivatives	Organic phosphoric acids and derivatives	Phosphate esters	NA	1	590.182303083099	475.475879951445	464.332037928888	551.612393566023
526	427.06655	427.068224147	3.9142200935347	C17H17ClN6O3	M+K	Zopiclone	53412	HMDB0015329	3076	NA	C12808	32315	5735	43200-80-2	CN1CCN(CC1)C(=O)OC1N(C(=O)C2=NC=CN=C12)C1=NC=C(Cl)C=C1	GBBSUAFBMRNDJC-UHFFFAOYSA-N	Organoheterocyclic compounds	Pyrrolopyrazines	Cyclopyrrolones	*	1	5708.38737843476	4836.91665118509	5067.43520033244	4960.05564383553
527	427.09889	427.100104988	2.83917566218344	C17H24O10	M+K	Verbenalin; secologanin	35309; 35296	HMDB0301853; HMDB0304482	41161; 41147	LMPR0102070016; LMPR0102070002	C09802; C01852	; 18002	73467; 161276	;	O([C@@H]1OC=C(C(=O)OC)[C@@]2([H])C(C[C@H](C)[C@]21[H])=O)[C@H]1[C@H](O)[C@H]([C@H](O)[C@H](O1)CO)O; [C@@]1([H])(C=C)[C@@H](OC=C(C(=O)OC)[C@@]1([H])CC=O)O[C@H]1[C@H](O)[C@H]([C@H](O)[C@@H](CO)O1)O	HLXRWTJXGMHOFN-XJSNKYLASA-N; CSKKDSFETGLMSB-NRZPKYKESA-N	Lipids and lipid-like molecules; Lipids and lipid-like molecules	Prenol lipids; Prenol lipids	Terpene glycosides; Terpene glycosides	*	2	21.3844097747844	11.3827777759653	5.89515404666992	277.283605945743
528	427.13562	427.135780194	0.37115558004355	C20H18F6N4O	M+H-H2O	(2S)-1,1,1-Trifluoro-2-(4-pyrazol-1-ylphenyl)-3-[5-[[1-(trifluoromethyl)cyclopropyl]methyl]-1H-imidazol-2-yl]propan-2-ol	208858	HMDB0254787	NA	NA	NA	NA	25026247	NA	OC(CC1=NC=C(CC2(CC2)C(F)(F)F)N1)(C1=CC=C(C=C1)N1C=CC=N1)C(F)(F)F	UJINBEQCDMOAHM-UHFFFAOYSA-N	Organoheterocyclic compounds	Azoles	Pyrazoles	NA	1	978.516484004395	675.535156982543	629.079700838959	991.677577369862
529	428.06721	428.067545149	0.78599070842316	C21H15N3O4S	M+Na	Flths	206854	HMDB0252362	NA	NA	NA	NA	NA	NA	NC(=S)NN=C1OC2(C3=CC=CC=C13)C1=C(OC3=C2C=CC(O)=C3)C=C(O)C=C1	HOUJZQLNVOLPOY-UHFFFAOYSA-N	Organoheterocyclic compounds	Benzopyrans	1-benzopyrans	NA	1	1343.48107700806	972.920054880589	1088.28500479637	1085.13848034999
530	428.29960	428.301252729	3.86565574831208	C23H43NO7	M+H-H2O	7-Hydroxyhexadecanedioylcarnitine; 8-Hydroxyhexadecanedioylcarnitine; 4-Hydroxyhexadecanedioylcarnitine	198048; 198049; 198050	HMDB0241505; HMDB0241506; HMDB0241507	; ;	; ;	; ;	; ;	; ;	; ;	C[N+](C)(C)CC(CC([O-])=O)OC(=O)CCCCCC(O)CCCCCCCCC(O)=O; C[N+](C)(C)CC(CC([O-])=O)OC(=O)CCCCCCC(O)CCCCCCCC(O)=O; C[N+](C)(C)CC(CC([O-])=O)OC(=O)CCC(O)CCCCCCCCCCCC(O)=O	NKIXNSRGAJGVOB-UHFFFAOYSA-N; RLWGYKIKUOMRHH-UHFFFAOYSA-N; MBYPJUKIHSAGDT-UHFFFAOYSA-N	Lipids and lipid-like molecules; Lipids and lipid-like molecules; Lipids and lipid-like molecules	Fatty Acyls; Fatty Acyls; Fatty Acyls	Fatty acid esters; Fatty acid esters; Fatty acid esters	NA	3	25.8220585727701	9.57703337543113	64.8186920054659	30.4980931496939
531	429.06461	429.0645114	0.22322782155973	C20H21ClN4	M+2K-H	1-[(1-(4-Chlorophenyl)-1H-pyrazol-4-yl)methyl]-4-phenylpiperazine	204886	HMDB0250043	NA	NA	NA	NA	11624518	NA	ClC1=CC=C(C=C1)N1C=C(CN2CCN(CC2)C2=CC=CC=C2)C=N1	MHJWMIITIMUUKU-UHFFFAOYSA-N	Organoheterocyclic compounds	Diazinanes	Piperazines	NA	1	935.366343233828	686.108085030053	804.835922002043	731.731585232966
532	429.15133	429.150370998	2.22946789429465	C18H24N2O10	M+H	Lacosamide-glucuronide	82687	HMDB0060829	NA	NA	NA	NA	131769969	NA	COC[C@@H](NC(=O)OC1OC(C(O)C(O)C1O)C(O)=O)C(=O)NCC1=CC=CC=C1	RODXXFMSBBSTDC-JMABVSALSA-N	Organic oxygen compounds	Organooxygen compounds	Carbohydrates and carbohydrate conjugates	NA	1	156.314329046198	85.6921810385202	122.257331219635	160.258714704773
533	430.97404	430.975382377	3.11796491272311	C10H21AsO9S	M+K	beta-D-3-[5-Deoxy-5-(dimethylarsinyl)ribofuranosyloxy]-2-hydroxy-1-propanesulfonic acid	56967	HMDB0032686	88625	NA	NA	168874	131751282	77939-92-5	C[As](C)(=O)CC1OC(OCC(O)COS(O)=O)C(O)C1O	GTSZMQQESJQGCI-UHFFFAOYSA-N	Organic oxygen compounds	Organooxygen compounds	Carbohydrates and carbohydrate conjugates	NA	1	139.115834553947	36.5212299787771	50.2751906554177	67.4406955899936
534	431.01291	431.0136521	1.72687367486797	C5H2F6N2	2M+Na	3,4-Bis(trifluoromethyl)-1H-pyrazole	201390	HMDB0246017	NA	NA	NA	NA	18006160	NA	FC(F)(F)C1=C(C=NN1)C(F)(F)F	OERNNUCUUZXPBL-UHFFFAOYSA-N	Organoheterocyclic compounds	Azoles	Pyrazoles	NA	1	871.641652103077	303.599370014783	1174.29015711514	808.204378386249
535	432.16928	432.168399741	2.0281230275884	C23H27N3O3	M+K	1-(2-Methoxyphenyl)-4-(4-(2-phthalimido)butyl)piperazine	209433	HMDB0255442	NA	NA	NA	64131	NA	NA	COC1=CC=CC=C1N1CCN(CCCCN2C(=O)C3=CC=CC=C3C2=O)CC1	SJDOMIRMMUGQQK-UHFFFAOYSA-N	Organoheterocyclic compounds	Diazinanes	Piperazines	NA	1	49.9805106362318	16.2501898871528	25.2929179260331	127.200771530006
536	433.01104	433.0118071	1.77980175676492	C19H17ClN2O3	M+2K-H	Laquinimod	208203	HMDB0253981	460064	NA	NA	NA	54677946	NA	CCN(C(=O)C1=C(O)C2=C(C=CC=C2Cl)N(C)C1=O)C1=CC=CC=C1	GKWPCEFFIHSJOE-UHFFFAOYSA-N	Benzenoids	Benzene and substituted derivatives	Anilides	NA	1	99.9277978583464	20.4854723036628	108.821666122916	98.4396239778627
537	435.01911	435.0195146	0.939110680470269	C9H9Cl2NO	2M+H	Propanil	210616	HMDB0256817	44580	NA	C14229	34936	4933	709-98-8	CCC(O)=NC1=CC(Cl)=C(Cl)C=C1	LFULEKSKNZEWOE-UHFFFAOYSA-N	Benzenoids	Benzene and substituted derivatives	Anilides	*	1	303.461634201765	219.655506892064	257.930491466765	261.238844898857
538	435.11381	435.113738412	0.154543167397658	C7H10N4O3	2M+K	5-Acetylamino-6-amino-3-methyluracil	48289	HMDB0004400	58239	NA	C16366	NA	88299	19893-78-8	CN1C(=O)NC(N)=C(NC(C)=O)C1=O	POQOTWQIYYNXAT-UHFFFAOYSA-N	Organic nitrogen compounds	Organonitrogen compounds	N-arylamides	*	1	229.794930739468	194.010628333749	285.600316079543	172.185447243521
539	438.99028	438.98844652	4.16705949051111	C19H12O8S	M+K	Pyrogallol Red	210764	HMDB0256989	NA	NA	NA	NA	NA	NA	OC1=C(O)C2=C(C=C1)C1(OS(=O)(=O)C3=CC=CC=C13)C1=C(O2)C(O)=C(O)C=C1	KUQNCHZOCSYKOR-UHFFFAOYSA-N	Organoheterocyclic compounds	Benzopyrans	1-benzopyrans	NA	1	142.761354607992	73.8991498184865	109.693501551344	178.956162561146
540	441.22377	441.224756815	2.23728828911062	C24H34O6	M+Na	Phyllanthin	210355	HMDB0256511	NA	NA	NA	NA	101522	NA	COCC(CC1=CC=C(OC)C(OC)=C1)C(COC)CC1=CC=C(OC)C(OC)=C1	KFLQGJQSLUYUBF-UHFFFAOYSA-N	Lignans, neolignans and related compounds	Dibenzylbutane lignans	Unclassified	NA	1	941.673433459022	579.939076711329	871.454442281184	1166.53712533061
541	443.05657	443.058634104	4.64824202059393	C8H10O6	2M+K	Ethyl aconitate; Succinylacetoacetate	63475; 197023	HMDB0040275; HMDB0240258	405567; 352772	;	;	; 87999	25088425; 125181	1321-30-8; 65115-74-4	CCOC(=O)\C=C(\CC(O)=O)C(O)=O; OC(=O)CCC(=O)CC(=O)CC(O)=O	ANIDMCPGEUWERH-PLNGDYQASA-N; OMFWHSRZHVVVAL-UHFFFAOYSA-N	Organic acids and derivatives; Organic acids and derivatives	Carboxylic acids and derivatives; Keto acids and derivatives	Tricarboxylic acids and derivatives; Medium-chain keto acids and derivatives	NA	2	392.600007181879	322.943759917269	234.457367084816	223.176315325146
542	443.23914	443.238059702	2.42628597063792	C25H40O2S	M+K	mepitiostane	208571	HMDB0254455	NA	NA	NA	NA	4061	NA	COC1(CCCC1)OC1CCC2C3CCC4CC5SC5CC4(C)C3CCC12C	IVDYZAAPOLNZKG-UHFFFAOYSA-N	Lipids and lipid-like molecules	Steroids and steroid derivatives	Estrane steroids	NA	1	376.379472751627	169.546224184893	254.838785310158	587.409173669632
543	446.17517	446.175006365	0.360123180381512	C22H29N3O6S	M+H-H2O	Pivampicillin	53587	HMDB0015542	609	NA	C11750	8255	33478	33817-20-8	[H][C@]12SC(C)(C)[C@@H](N1C(=O)[C@H]2NC(=O)[C@H](N)C1=CC=CC=C1)C(=O)OCOC(=O)C(C)(C)C	ZEMIJUDPLILVNQ-ZXFNITATSA-N	Organic acids and derivatives	Carboxylic acids and derivatives	Amino acids, peptides, and analogues	*	1	448.231792022497	278.76620154887	307.229305457527	420.392087182586
544	446.18659	446.187445808	1.92483459184181	C26H24FN3O3	M+H	N-(4-Fluorobenzyl)-3-oxo-1,1-diphenyltetrahydro-1H-oxazolo[3,4-a]pyrazine-7(3H)-carboxamide	211824	HMDB0258269	NA	NA	NA	NA	NA	NA	FC1=CC=C(CNC(=O)N2CCN3C(C2)C(OC3=O)(C2=CC=CC=C2)C2=CC=CC=C2)C=C1	SFRQIPRTNYHJHP-UHFFFAOYSA-N	Benzenoids	Benzene and substituted derivatives	Diphenylmethanes	NA	1	161.116404593576	78.0195037418886	69.3769369609395	492.777050794053
545	447.20608	447.204450898	3.6500143262137	C25H32N2O3	M+K	Lofentanilum	208336	HMDB0254148	NA	NA	NA	61095	123642	NA	CCC(=O)N(C1=CC=CC=C1)C1(CCN(CCC2=CC=CC=C2)CC1C)C(=O)OC	IMYHGORQCPYVBZ-UHFFFAOYSA-N	Organoheterocyclic compounds	Piperidines	Fentanyls	NA	1	270.780226936644	284.12042870695	187.382303878735	247.360148652714
546	450.13431	450.132682936	3.62286496366561	C24H21N5O2	M+K	PKCbeta Inhibitor	210454	HMDB0256626	NA	NA	NA	NA	NA	NA	O=C1NC(=O)C(=C1NC1=CC=CC=C1)C1=CN(CCCN2C=CN=C2)C2=CC=CC=C12	KIWODJBCHRADND-UHFFFAOYSA-N	Organic acids and derivatives	Carboxylic acids and derivatives	Amino acids, peptides, and analogues	NA	1	80.6810958612255	79.3597092471539	69.8092777501772	107.436777346799
547	453.13506	453.133853048	2.66298183453662	C28H22O7	M+H-H2O	[2-Oxo-3-(3-oxo-1-phenylbutyl)chromen-4-yl] 2-acetyloxybenzoate	211698	HMDB0258112	NA	NA	NA	NA	53888654	NA	CC(=O)CC(C1=CC=CC=C1)C1=C(OC(=O)C2=CC=CC=C2OC(C)=O)C2=CC=CC=C2OC1=O	HOXVLYDCRDAPNI-UHFFFAOYSA-N	Benzenoids	Benzene and substituted derivatives	Benzoic acids and derivatives	NA	1	127.45745223919	36.5883937081439	33.7576771919853	139.184475129646
548	455.09374	455.09501961	2.82157307419969	C18H24O11	M+K	2-Hydroxybenzaldehyde O-[xylosyl-(1->6)-glucoside]	58238	HMDB0034157	89745	NA	NA	169139	12442950	14907-56-3	OC1COC(OCC2OC(OC3=CC=CC=C3C=O)C(O)C(O)C2O)C(O)C1O	DSDFXGQRZAFFQA-UHFFFAOYSA-N	Organic oxygen compounds	Organooxygen compounds	Carbohydrates and carbohydrate conjugates	NA	1	602.452794636829	579.624254353652	400.082845806387	907.075526176315
549	455.11378	455.111673445	4.63483351186812	C22H19ClN4O5	M+H	Tivozanib	257591	HMDB0304847	NA	NA	NA	NA	NA	NA	COC1=C(OC)C=C2C(OC3=CC(Cl)=C(C=C3)N=C(O)N=C3NOC(C)=C3)=CC=NC2=C1	SPMVMDHWKHCIDT-UHFFFAOYSA-N	Organic oxygen compounds	Organooxygen compounds	Ethers	NA	1	388.932566636213	197.277469566098	337.995550277791	299.912705467671
550	455.12974	455.131250366	3.3077828508722	C22H24O9	M+Na	Medicocarpin	29736	HMDB0033855	NA	LMPK12070005	C16223	NA	44257429	52766-70-8	O(C1OC(CO)C(O)C(O)C1O)C1C=CC2C3OC4C=C(OC)C=CC=4C3COC=2C=1	PVEMGMOWXQUWRD-UHFFFAOYSA-N	Phenylpropanoids and polyketides	Isoflavonoids	Furanoisoflavonoids	*	1	1196.0260923355	771.814677675772	739.828006381379	1476.20760480665
551	456.10320	456.101501971	3.71731765333568	C16H23N3O10	M+K	3'-Amino-3'-deoxythimidine glucuronide	82615	HMDB0060751	NA	NA	NA	NA	131769941	NA	CC1=CN(C2CC(N)C(CO[C@@H]3[C@@H](O)C(O)O[C@@H]([C@H]3O)C(O)=O)O2)C(=O)N=C1O	RDVUSEMLHAXQRK-SMNQMHOSSA-N	Nucleosides, nucleotides, and analogues	Pyrimidine nucleosides	Pyrimidine 2',3'-dideoxyribonucleosides	NA	1	49.0183868061412	33.5861089905133	107.035975233227	300.237202841755
552	458.18536	458.184049806	2.8595875158293	C25H29N3O3	M+K	Adimolol; (4-((5,6-Diphenylpyrazin-2-yl)(isopropyl)amino)butoxy)acetic acid	203176; 208975	HMDB0248012; HMDB0254922	; 64702	;	;	; 90848	71227; 9931891	; 475085-57-5	CC(C)(CCN1C(=O)NC2=CC=CC=C12)NCC(O)COC1=CC=CC2=CC=CC=C12; CC(C)N(CCCCOCC(O)=O)C1=CN=C(C2=CC=CC=C2)C(=N1)C1=CC=CC=C1	YWRIUGFSIQMHJK-UHFFFAOYSA-N; OJQMKCBWYCWFPU-UHFFFAOYSA-N	Benzenoids; Organic nitrogen compounds	Naphthalenes; Organonitrogen compounds	Unclassified; Amines	NA	2	298.142420136291	161.339938029002	192.443547822385	309.737373144381
553	463.12959	463.128290252	2.80460111171961	C7H12N2O6	2M+Na	L-beta-aspartyl-L-serine; Aspartyl-Serine	51186; 53799	HMDB0011168; HMDB0028762	62017;	;	;	174115;	53480673; 13932398	;	NC(CC(=O)NC(CO)C(O)=O)C(O)=O; NC(CC(O)=O)C(=O)NC(CO)C(O)=O	NXUUVXVCYTVIQQ-UHFFFAOYSA-N; DWBZEJHQQIURML-UHFFFAOYSA-N	Organic acids and derivatives; Organic acids and derivatives	Peptidomimetics; Carboxylic acids and derivatives	Hybrid peptides; Amino acids, peptides, and analogues	NA	2	455.161509109444	373.102035465821	550.649461269607	527.330084411466
554	464.17526	464.174627982	1.35331232742837	C24H28FN3O3	M+K	M2 di-hydroxylated metabolite	82881	HMDB0061046	NA	NA	NA	NA	131770012	NA	CN=C(O)C(O)C1=CC2=C(C=CN2C2CCN(CCC3=CC=CC=C3F)CC2)C(O)=C1	KMSSEFLPBNDJAH-UHFFFAOYSA-N	Organoheterocyclic compounds	Indoles and derivatives	N-alkylindoles	NA	1	6.76102657304068	6.13986070874126	1.5515409416606	200.40415258393
555	465.03934	465.039396421	0.124510603310173	C19H16F2O9	M+K	Diflunisal glucuronide ester; Diflunisal glucuronide ether	205906; 205907	HMDB0251263; HMDB0251264	;	;	;	;	78178655; 78302010	;	OC1C(O)C(OC(=O)C2=C(O)C=CC(=C2)C2=C(F)C=C(F)C=C2)OC(C1O)C(O)=O; OC1C(O)C(OC2=C(C=C(C=C2)C2=C(F)C=C(F)C=C2)C(O)=O)OC(C1O)C(O)=O	HDNSISKAKJZJPR-UHFFFAOYSA-N; RBZXVQOCMCPTHC-UHFFFAOYSA-N	Organic oxygen compounds; Organic oxygen compounds	Organooxygen compounds; Organooxygen compounds	Carbohydrates and carbohydrate conjugates; Carbohydrates and carbohydrate conjugates	NA	2	1677.70869722814	1097.02849931158	1260.44077335804	1331.99970073544
556	465.15106	465.153323204	4.86013396403213	C25H22N4O4	M+Na	Eltrombopag	206349	HMDB0251758	329865	NA	NA	NA	135449332	NA	CC1=C(N=NC2=CC=CC(C3=CC(=CC=C3)C(O)=O)=C2O)C(=O)N(N1)C1=CC(C)=C(C)C=C1	SVOQIEJWJCQGDQ-UHFFFAOYSA-N	Benzenoids	Benzene and substituted derivatives	Biphenyls and derivatives	NA	1	38.5872286066684	33.1029950967669	3.11356323315433	127.845822482882
557	465.33269	465.33406809	2.95252401202126	C26H50O4	M+K	Dioctyl sebacate	205767	HMDB0251115	NA	NA	NA	NA	75516	NA	CCCCCCCCOC(=O)CCCCCCCCC(=O)OCCCCCCCC	MIMDHDXOBDPUQW-UHFFFAOYSA-N	Lipids and lipid-like molecules	Fatty Acyls	Fatty alcohol esters	NA	1	1949.91745233179	351.877205300939	4446.36386529647	1445.99204468257
558	466.10958	466.111004025	3.04739508268114	C19H25NO10	M+K	Lucuminoside	54772	HMDB0029900	NA	NA	C08335	6559	4475723	1392-28-5	OC1COC(OCC2OC(OC(C#N)C3=CC=CC=C3)C(O)C(O)C2O)C(O)C1O	YYYCJNDALLBNEG-UHFFFAOYSA-N	Organic oxygen compounds	Organooxygen compounds	Carbohydrates and carbohydrate conjugates	*	1	297.024297344994	286.449797653202	183.400238236403	759.858556566645
559	469.16106	469.162311314	2.66383262444369	C24H30O7	M+K	Mammea E/BB; Mammea E/BA; Armillarilin	55548; 55549; 56160	HMDB0030814; HMDB0030815; HMDB0031673	87210; 87211; 87851	; ;	; ;	; 175485; 175487	50908588; 11517592; 21126389	26477-65-6; 111321-13-2; 127500-59-8	CCC(C)C(=O)C1=C(O)C(CC=C(C)C)=C(O)C2=C1OC(=O)C=C2C(CC)OC(C)=O; CCC(OC(C)=O)C1=CC(=O)OC2=C1C(O)=C(CC=C(C)C)C(O)=C2C(=O)CC(C)C; COC1=CC(O)=C(C(=O)OC2CC3(C)C4CC(C)(C)CC4(O)C=C(C=O)C23O)C(C)=C1	CIJFRPODNXMJFU-UHFFFAOYSA-N; YOWZJSSQEMLPTC-UHFFFAOYSA-N; JGQMXVRWAOSIBE-UHFFFAOYSA-N	Phenylpropanoids and polyketides; Phenylpropanoids and polyketides; Lipids and lipid-like molecules	Coumarins and derivatives; Coumarins and derivatives; Prenol lipids	Hydroxycoumarins; Hydroxycoumarins; Sesquiterpenoids	NA	3	243.975372060096	221.690059995097	181.504113068999	218.881695296651
560	469.19161	469.190567396	2.22849547640576	C27H36O2	M+2K-H	3-Hydroxy-10'-apo-b,y-carotenal	62331	HMDB0039019	93625	NA	NA	NA	87443544	79709-31-2	C\C(\C=C\C=O)=C/C=C/C=C(\C)/C=C/C=C(\C)/C=C/C1=C(C)CC(O)CC1(C)C	HQPQTQQUHPFUOA-JNOJMRGUSA-N	Lipids and lipid-like molecules	Prenol lipids	Sesterterpenoids	NA	1	330.969741050866	258.309584902938	251.832893189586	180.357121101039
561	469.30683	469.307853341	2.18134879396078	C28H46O3	M+K	4α-carboxy-5α-cholesta-8-en-3β-ol	43560	HMDB0062386	57667	LMST01010228	NA	87293	44263318	NA	C12CC[C@@]3([H])[C@H](C(=O)O)[C@@H](O)CC[C@]3(C)C=1CC[C@]1(C)[C@@]([H])([C@@](C)([H])CCCC(C)C)CC[C@@]21[H]	RODBXVVNKJCWQR-GSQAGGHASA-N	Lipids and lipid-like molecules	Steroids and steroid derivatives	Cholestane steroids	NA	1	237.354501860796	143.706625013533	266.038959938435	193.936635190045
562	470.00012	469.998500856	3.45516821608688	C17H21NO4S4	M+K	Bensultap	203991	HMDB0248963	72368	NA	C18563	39188	87176	17606-31-4	CN(C)C(CSS(=O)(=O)C1=CC=CC=C1)CSS(=O)(=O)C1=CC=CC=C1	YFXPPSKYMBTNAV-UHFFFAOYSA-N	Benzenoids	Benzene and substituted derivatives	Benzenesulfonyl compounds	*	1	518.834117956858	307.48985245593	393.214522556927	430.783380714578
563	470.38185	470.383999746	4.56311343246267	C27H51NO5	M+H	3-Hydroxyicos-11-enoylcarnitine; (13Z)-3-Hydroxyicos-13-enoylcarnitine	198113; 198112	HMDB0241574; HMDB0241573	;	;	;	;	;	;	CCCCCCCCC=CCCCCCCCC(O)CC(=O)OC(CC([O-])=O)C[N+](C)(C)C; CCCCCCC=CCCCCCCCCCC(O)CC(=O)OC(CC([O-])=O)C[N+](C)(C)C	INGJNTZXUUXUIJ-UHFFFAOYSA-N; LPCNRUGETCJZIK-UHFFFAOYSA-N	Lipids and lipid-like molecules; Lipids and lipid-like molecules	Fatty Acyls; Fatty Acyls	Fatty acid esters; Fatty acid esters	NA	2	147.140956456039	99.3891302805907	159.539141246057	121.492208054887
564	475.17565	475.174213398	3.02649852647588	C24H28N4O4	M+K	TEMANOGREL	212242	HMDB0258797	NA	NA	NA	NA	NA	NA	COC1=CC=CC(=C1)C(=O)NC1=CC(C2=CC=NN2C)=C(OCCN2CCOCC2)C=C1	ZEOQUKRCASTCFR-UHFFFAOYSA-N	Benzenoids	Benzene and substituted derivatives	Anilides	NA	1	1996.57368081141	1671.47464332873	1256.86245004994	2186.30799660327
565	479.23895	479.240406884	3.03651341421961	C27H36O6	M+Na	Lucidenolactone; Lucidenic acid F	55616; 60190	HMDB0030897; HMDB0036436	87265;	;	;	;	78384956; 74028536	; 98665-18-0	CC1(CCC(=O)O1)C1CC(=O)C2(C)C3=C(C(=O)CC12C)C1(C)CCC(=O)C(C)(C)C1CC3O; CC(CCC(O)=O)C1CC(=O)C2(C)C3=C(C(=O)CC12C)C1(C)CCC(=O)C(C)(C)C1CC3=O	NEYFZTSOEPMHGQ-UHFFFAOYSA-N; GLUXWRYPXYKXKV-UHFFFAOYSA-N	Lipids and lipid-like molecules; Lipids and lipid-like molecules	Prenol lipids; Prenol lipids	Triterpenoids; Triterpenoids	NA	2	261.116934437782	165.585940762458	399.302217325435	238.994708301109
566	480.15555	480.156514904	2.01206364338568	C20H31N3O6S	M+K	Bacmecillinam	203878	HMDB0248840	NA	NA	NA	NA	23447001	NA	CCOC(=O)OC(C)OC(=O)C1N2C(SC1(C)C)C(N=CN1CCCCCC1)C2=O	XHKFBADIZIDYBU-UHFFFAOYSA-N	Organic acids and derivatives	Carboxylic acids and derivatives	Amino acids, peptides, and analogues	NA	1	500.971052947565	393.845255458334	592.896104523764	617.550677746865
567	481.25227	481.251940201	0.690317399294181	C28H36N2O3S	M+H	3-[4-[(E)-2-[6-(Dibutylamino)naphthalen-2-yl]ethenyl]pyridin-1-ium-1-yl]propane-1-sulfonate	205765	HMDB0251113	NA	NA	NA	NA	123636	NA	CCCCN(CCCC)C1=CC2=C(C=C1)C=C(C=CC1=CC=[N+](CCCS([O-])(=O)=O)C=C1)C=C2	HAPJROQJVSPKCJ-UHFFFAOYSA-N	Benzenoids	Naphthalenes	Unclassified	NA	1	647.484801217828	686.532708889009	1050.61542701858	748.362759663162
568	482.03120	482.032663985	3.03940831035524	C19H17F2N3O5	M+2K-H	Cabotegravir	204458	HMDB0249523	NA	NA	NA	NA	66799609	NA	CC1COC2CN3C=C(C(=O)NCC4=C(F)C=C(F)C=C4)C(=O)C(O)=C3C(=O)N12	WCWSTNLSLKSJPK-UHFFFAOYSA-N	Organoheterocyclic compounds	Pyridines and derivatives	Pyridinecarboxylic acids and derivatives	NA	1	542.266377264412	380.804422455476	395.077651831201	479.601928459986
569	483.07458	483.076260144	3.48150125816517	C10H14O2S2	2M+Na	3,3'-Dithiobis[4,5-dihydro-2-methylfuran]	62928	HMDB0039670	94225	NA	NA	172469	526180	85196-66-3	CC1=C(CCO1)SSC1=C(C)OCC1	KMPMFKJGGUSVMW-UHFFFAOYSA-N	Organoheterocyclic compounds	Dihydrofurans	Unclassified	NA	1	7847.17786378895	6729.08975737038	6963.26066624984	6725.74168476779
570	485.07231	485.072211301	0.207616681506084	C21H19ClN2O8	M+Na	Oxazepam glucuronide	64972	HMDB0041969	898	NA	NA	168654	160870	6801-81-6	O[C@@H]1[C@@H](O)[C@H](OC2N=C(C3=CC=CC=C3)C3=C(C=CC(Cl)=C3)N=C2O)O[C@@H]([C@H]1O)C(O)=O	FIKQKGFUBZQEBL-IFBJMGMISA-N	Organic oxygen compounds	Organooxygen compounds	Carbohydrates and carbohydrate conjugates	NA	1	2116.38566832069	1733.47037270293	1744.9133035846	1707.53710040954
571	485.10520	485.105429546	0.483198092069021	C22H22O11	M+Na	Swertiajaponin	55359	HMDB0030569	NA	NA	C10187	NA	3556303	6980-25-2	COC1=CC2=C(C(=O)C=C(O2)C2=CC(O)=C(O)C=C2)C(O)=C1C1OC(CO)C(O)C(O)C1O	DLVLXOYLQKCAME-UHFFFAOYSA-N	Phenylpropanoids and polyketides	Flavonoids	Flavonoid glycosides	*	1	1235.37623157969	988.659066437908	824.299858642395	1391.60976899919
572	485.15494	485.1562157	2.62196827299403	C22H27ClN4O5	M+Na	Dorzagliatin	206200	HMDB0251591	NA	NA	NA	NA	76641559	NA	CC(C)CC(N1CC(OC2=CC=CC=C2Cl)=CC1=O)C(=O)NC1=NN(CC(O)CO)C=C1	HMUMWSORCUWQJO-UHFFFAOYSA-N	Organic acids and derivatives	Carboxylic acids and derivatives	Amino acids, peptides, and analogues	NA	1	151.883051182291	127.146346241612	93.0192966248016	121.389627943294
573	485.24454	485.245334014	1.64467560039248	C18H36N4O11	M+H	Kanamycin	53389	HMDB0015303	43223	NA	C01822	17630	6032	8063-07-8	NC[C@H]1O[C@H](O[C@@H]2[C@@H](N)C[C@@H](N)[C@H](O[C@H]3O[C@H](CO)[C@@H](O)[C@H](N)[C@H]3O)[C@H]2O)[C@H](O)[C@@H](O)[C@@H]1O	SBUJHOSQTJFQJX-NOAMYHISSA-N	Organic oxygen compounds	Organooxygen compounds	Carbohydrates and carbohydrate conjugates	*	1	99.9975305483481	224.767299366068	225.905991430286	209.714840729189
574	485.30518	485.30276796	4.97750036345135	C28H46O4	M+K	Diisodecyl phthalate; Didecyl phthalate	205978; 205866	HMDB0251351; HMDB0251217	70173; 70111	;	C14578; C14505	;	33599; 6788	26761-40-0; 84-77-5	CC(C)CCCCCCCOC(=O)C1=CC=CC=C1C(=O)OCCCCCCCC(C)C; CCCCCCCCCCOC(=O)C1=CC=CC=C1C(=O)OCCCCCCCCCC	ZVFDTKUVRCTHQE-UHFFFAOYSA-N; PGIBJVOPLXHHGS-UHFFFAOYSA-N	Benzenoids; Benzenoids	Benzene and substituted derivatives; Benzene and substituted derivatives	Benzoic acids and derivatives; Benzoic acids and derivatives	*	2	704.163564588983	372.308865274129	687.263922523501	562.280280827733
575	485.33782	485.339153466	2.7550677808592	C29H50O3	M+K	13'-Hydroxy-alpha-tocopherol	37466	HMDB0012559	NA	LMPR02020075	NA	84962	53481465	NA	C1(C)=C(C)C2O[C@@](CCC[C@]([H])(C)CCC[C@]([H])(C)CCCC(CO)C)(C)CCC=2C(C)=C1O	URYLCCKXLNXSRS-XIRVVSDESA-N	Lipids and lipid-like molecules	Prenol lipids	Quinone and hydroquinone lipids	NA	1	4315.9481573072	3279.17686468444	3790.64151197824	3304.45118672153
576	487.06217	487.063719482	3.17712070591569	C21H20O11	M+K	Isoorientin 7-O-(6'''-O-(E)-feruloyl)glucoside	30562	HMDB0301981	48900	LMPK12110469	C01821	17965	114776	NA	C1(O)=CC2OC(C3C=CC(O)=C(O)C=3)=CC(=O)C=2C(O)=C1[C@H]1[C@H](O)[C@@H](O)[C@H](O)[C@@H](CO)O1	ODBRNZZJSYPIDI-VJXVFPJBSA-N	Phenylpropanoids and polyketides	Flavonoids	Flavonoid glycosides	*	1	531.740630471444	319.93796558753	586.181144129891	640.816134191689
577	487.11854	487.1185284	0.0186458642942779	C26H25ClN2O3	M+K	Lirequinil	208319	HMDB0254125	NA	NA	NA	NA	14770132	NA	CCOC1CCN(C1)C(=O)C1=C2N(CCC3=C2C=C(Cl)C=C3)C(=O)C(=C1)C1=CC=CC=C1	CBSWRAUYCIIUEI-UHFFFAOYSA-N	Organoheterocyclic compounds	Pyridines and derivatives	Phenylpyridines	NA	1	58.2935716091996	83.4126334602188	27.0428330177512	450.457064626517
578	487.19279	487.192743234	0.0861064552910831	C23H27F3N4O3	M+Na	4-(6,6-Dimethyl-4-oxo-3-(trifluoromethyl)-4,5,6,7-tetrahydro-1H-indazol-1-yl)-2-((1r,4r)-4-hydroxycyclohexylamino)benzamide	211891	HMDB0258353	NA	NA	NA	NA	NA	NA	CC1(C)CC2=C(C(=NN2C2=CC(NC3CCC(O)CC3)=C(C=C2)C(N)=O)C(F)(F)F)C(=O)C1	ZFVRYNYOPQZKDG-UHFFFAOYSA-N	Organoheterocyclic compounds	Azoles	Pyrazoles	NA	1	139.155428835255	50.5996323330395	99.9978172016219	546.593645333178
579	489.20819	489.2085512	0.742033103433771	C25H33ClN4O2S	M+H	Perphenazine 4-aminobutyrate	212902	HMDB0259606	NA	NA	NA	NA	NA	NA	NCCCC(=O)OCCN1CCN(CCCN2C3=CC=CC=C3SC3=C2C=C(Cl)C=C3)CC1	BABFYCSPNDKXRI-UHFFFAOYSA-N	Organoheterocyclic compounds	Benzothiazines	Phenothiazines	NA	1	265.066117723264	85.4329163821078	95.5236341298334	688.97290655415
580	489.36932	489.367891908	2.92067105910536	C30H52O2	M+2Na-H	4,4-Dimethyl-14alpha-hydroxymethyl-5alpha-cholesta-8-en-3beta-ol; gamma-Taraxastane-3,20-diol; 4,4-dimethyl-14alpha-hydroxymethyl-5alpha-cholest-8-en-3beta-ol	51875; 59748; 43556	HMDB0012160; HMDB0035930; HMDB0062380	; 91123; 57663	; ; LMST01010224	; ;	; ; 87057	25201302; 14313597; 15698821	; 10376-47-3; 59200-39-4	CC(C)CCCC(C)C1CC[C@@]2(CO)C3=C(CC[C@]12C)[C@@]1(C)CC[C@H](O)C(C)(C)C1CC3; CC1C2C3CCC4C5(C)CCC(O)C(C)(C)C5CCC4(C)C3(C)CCC2(C)CCC1(C)O; C12CC[C@@]3([H])C(C)(C)[C@@H](O)CC[C@]3(C)C=1CC[C@]1(C)[C@@]([H])([C@@](C)([H])CCCC(C)C)CC[C@@]21CO	SJPDNXKPBQHPMZ-XQVXCQOBSA-N; FDNWHCZIHBJRLP-UHFFFAOYSA-N; SJPDNXKPBQHPMZ-PUXRVUTHSA-N	Lipids and lipid-like molecules; Lipids and lipid-like molecules; Lipids and lipid-like molecules	Prenol lipids; Prenol lipids; Prenol lipids	Triterpenoids; Triterpenoids; Triterpenoids	NA	3	190.282666141445	168.494954940618	262.596526881898	299.947365041238
581	490.07071	490.069859913	1.72882214757127	C19H27NO7S	M+2K-H	13E-Tetranor-16-carboxy-LTE4	52047	HMDB0012575	NA	NA	NA	NA	53481472	NA	N[C@H](CS[C@H](\C=C\C=C\C=C/C=C/CC(O)=O)[C@@H](O)CCCC(O)=O)C(O)=O	MAFGRSDWXFSHMK-SRKAIYCDSA-N	Organic acids and derivatives	Carboxylic acids and derivatives	Amino acids, peptides, and analogues	NA	1	147.269584163087	62.408866997492	93.1546057210354	101.607641890218
582	496.12047	496.120649914	0.355084353372943	C16H29N5O8	M+2K-H	Caldiamide	206238	HMDB0251634	NA	NA	NA	NA	NA	NA	CN=C(O)CN(CCN(CCN(CC(O)=O)CC(O)=NC)CC(O)=O)CC(O)=O	RZESKRXOCXWCFX-UHFFFAOYSA-N	Organic acids and derivatives	Carboxylic acids and derivatives	Amino acids, peptides, and analogues	NA	1	657.68204150415	461.561850861434	538.824791703716	920.302883728305
583	496.33861	496.339765471	2.32116952745804	C24H50NO7P	M+H	GPC(16:0)	19830	HMDB0010382	40284	LMGP01050018	C04230	72998	460602	17364-16-8	[C@](COP(=O)([O-])OCC[N+](C)(C)C)([H])(O)COC(CCCCCCCCCCCCCCC)=O	ASWBNKHCZGQVJV-HSZRJFAPSA-N	Lipids and lipid-like molecules	Glycerophospholipids	Glycerophosphocholines	*	1	1705.10701477949	1213.45969226802	1373.78138771297	1204.98585581817
584	497.14475	497.144222988	1.05705953650622	C13H12O5	2M+H	Coriandrone E	54835	HMDB0029971	NA	NA	NA	NA	131750935	177795-34-5	COC1=C2C=COC2=CC2=C1C(=O)OC(C)C2O	FDLXWTAXBWPMFB-UHFFFAOYSA-N	Organoheterocyclic compounds	Benzopyrans	2-benzopyrans	NA	1	1070.97585620906	936.939354010839	670.62358632233	1115.46867912035
585	498.19141	498.192231709	1.65295451938076	C22H37NO7S	M+K	2,5-Dihydroxy-1-octadec-9-enoyloxypyrrole-3-sulfonic acid	209395	HMDB0255399	NA	NA	NA	NA	54007026	NA	CCCCCCCCC=CCCCCCCCC(=O)ON1C(O)=CC(=C1O)S(O)(=O)=O	KPPPEEBFUWLQHA-UHFFFAOYSA-N	Organic acids and derivatives	Organic sulfonic acids and derivatives	Organosulfonic acids and derivatives	NA	1	270.94960702486	292.343758881136	165.230544505177	267.202950246626
586	501.08527	501.084609448	1.31225510790586	C8H9N5O2S	2M+Na	S-(6-Purinyl)cysteine	199983	HMDB0244484	NA	NA	NA	NA	9794738	NA	NC(CSC1=NC=NC2=C1NC=N2)C(O)=O	XGNASSAYQHESTL-UHFFFAOYSA-N	Organic acids and derivatives	Carboxylic acids and derivatives	Amino acids, peptides, and analogues	NA	1	3901.75263268278	3346.27284811275	3493.80899431018	3411.98499849843
587	501.33274	501.334068088	2.65323920977178	C29H50O4	M+K	6-Deoxohomodolichosterone	58460	HMDB0034430	89932	NA	NA	NA	13870434	110345-06-7	C\C=C(/C(C)C)C(O)C(O)C(C)C1CCC2C3CCC4CC(O)C(O)CC4(C)C3CCC12C	GQSRIBUSVVSLSQ-FBCYGCLPSA-N	Lipids and lipid-like molecules	Steroids and steroid derivatives	Stigmastanes and derivatives	NA	1	999.983097459794	754.999164146116	801.770439115104	964.058873117463
588	503.08312	503.082605348	1.02116635183538	C23H20O14	M+H-H2O	5,3',4'-Trihydroxy-3-methoxy-6,7-methylenedioxyflavone 4'-glucuronide; 3',4',5-Trihydroxy-3-methoxy-6,7-methylenedioxyflavone 4'-glucuronide; 3,3',5-Trihydroxy-4'-methoxy-6,7-methylenedioxyflavone 3-glucuronide	33027; 61257; 61683	HMDB0301868; HMDB0037757; HMDB0038265	; 92576; 92990	LMPK12112942; ;	; ;	; 169267;	10896620; 74978486; 85388342	; ;	C12OCOC1=C(O)C1C(=O)C(OC)=C(C3C=C(O)C(O[C@H]4[C@H](O)[C@@H](O)[C@H](O)[C@@H](C(=O)O)O4)=CC=3)OC=1C=2; COC1=C(OC2=CC3=C(OCO3)C(O)=C2C1=O)C1=CC(O)=C(OC2OC(C(O)C(O)C2O)C(O)=O)C=C1; COC1=C(O)C=C(C=C1)C1=C(OC2OC(C(O)C(O)C2O)C(O)=O)C(=O)C2=C(O)C3=C(OCO3)C=C2O1	CHIQYVBCRPLTQS-QJAHINBCSA-N; CHIQYVBCRPLTQS-UHFFFAOYSA-N; ZPQIJJKOFIOFNV-UHFFFAOYSA-N	Phenylpropanoids and polyketides; Phenylpropanoids and polyketides; Phenylpropanoids and polyketides	Flavonoids; Flavonoids; Flavonoids	Flavonoid glycosides; Flavonoid glycosides; Flavonoid glycosides	NA	3	978.865452474769	678.984447702976	781.638936217589	797.887015407491
589	504.07789	504.076757286	2.25208108893263	C19H26FN3O5S	M+2K-H	(1-(2-(Methylsulfonamido)ethyl)piperidin-4-yl)methyl 5-fluoro-2-methoxy-1H-indole-3-carboxylate	198743	HMDB0242278	NA	NA	NA	NA	4284721	NA	COC1=C(C(=O)OCC2CCN(CCNS(C)(=O)=O)CC2)C2=C(N1)C=CC(F)=C2	SSPCCAYAIDNNJX-UHFFFAOYSA-N	Organoheterocyclic compounds	Indoles and derivatives	Indolecarboxylic acids and derivatives	NA	1	650.935003868624	416.490855110544	546.473784795001	614.185437579882
590	506.04489	506.0468762	3.92551651731086	C21H23Cl2N3O3S	M+K	FK-614	206778	HMDB0252280	NA	NA	NA	NA	9869229	NA	CCCCCS(=O)(=O)NC(=O)C1=CC=C2N=C(C)N(CC3=CC=C(Cl)C=C3Cl)C2=C1	UYGZODVVDUIDDQ-UHFFFAOYSA-N	Organoheterocyclic compounds	Benzimidazoles	Unclassified	NA	1	1885.79133253732	1289.38270201443	1412.88986470975	1480.55407163424
591	507.25560	507.254259738	2.64462169185657	C27H36N6O3S	M+H-H2O	Fedratinib	202871	HMDB0247668	NA	NA	NA	NA	16722836	NA	CC1=CN=C(NC2=CC=C(OCCN3CCCC3)C=C2)NC1=NC1=CC(=CC=C1)S(=O)(=O)NC(C)(C)C	JOOXLOJCABQBSG-UHFFFAOYSA-N	Benzenoids	Benzene and substituted derivatives	Benzenesulfonamides	NA	1	277.902424003252	508.25427999782	474.107883038737	461.824719354593
592	507.38006	507.38086353	1.57617774406087	C32H52O3	M+Na	3beta-Acetoxy-19alpha-hydroxy-12-ursene	60163	HMDB0036404	91546	NA	NA	NA	131751983	273223-68-0	CC1CCC2(C)CCC3(C)C(=CCC4C5(C)CCC(OC(C)=O)C(C)(C)C5CCC34C)C2C1(C)O	MAVZHIDFSWDHNP-UHFFFAOYSA-N	Lipids and lipid-like molecules	Prenol lipids	Triterpenoids	NA	1	459.793879624111	209.417071120865	377.510062756778	351.497732789255
593	508.04701	508.045203955	3.56223526722028	C14H18N5O11P	M+2Na-H	Adenylsuccinic acid	47078	HMDB0000536	3551	NA	C03794	NA	447145	19046-78-7	O[C@@H]1[C@@H](COP(O)(O)=O)O[C@H]([C@@H]1O)N1C=NC2=C1N=CN=C2N[C@@H](CC(O)=O)C(O)=O	OFBHPPMPBOJXRT-VWJPMABRSA-N	Nucleosides, nucleotides, and analogues	Purine nucleotides	Purine ribonucleotides	*	1	276.821518988908	629.144973890347	722.336364312029	645.403606460495
594	513.12270	513.12162829	2.08601598956078	C17H30O15	M+K	D-Galactopyranosyl-(1->3)-D-galactopyranosyl-(1->3)-L-arabinose; a-L-Arabinofuranosyl-(1->2)-[a-D-mannopyranosyl-(1->6)]-D-mannose; alpha-D-Xylopyranosyl-(1->6)-beta-D-glucopyranosyl-(1->4)-D-glucose	62206; 63066; 62962	HMDB0038862; HMDB0039818; HMDB0039705	93491; 94366; 94260	; ;	; ;	; ;	131752481; 76376878; 74428025	79043-15-5; ; 69637-98-5	OCC1OC(OC2C(O)C(CO)OC(OC3C(O)COC(O)C3O)C2O)C(O)C(O)C1O; OCC1OC(OC2C(O)OC(COC3OC(CO)C(O)C(O)C3O)C(O)C2O)C(O)C1O; OCC1OC(O)C(O)C(O)C1OC1OC(COC2OCC(O)C(O)C2O)C(O)C(O)C1O	USDVNAMKKXRXGK-UHFFFAOYSA-N; KXPJZDSXKZWJBT-UHFFFAOYSA-N; BSCUNSVAACYEAI-UHFFFAOYSA-N	Organic oxygen compounds; Organic oxygen compounds; Organic oxygen compounds	Organooxygen compounds; Organooxygen compounds; Organooxygen compounds	Carbohydrates and carbohydrate conjugates; Carbohydrates and carbohydrate conjugates; Carbohydrates and carbohydrate conjugates	NA	3	609.291408939611	546.584235973212	405.030686549952	507.793691686078
595	513.33276	513.333913338	2.2531355093448	C33H46O3	M+Na	7',8'-Dihydro-8'-hydroxyreticulataxanthin	62400	HMDB0039090	93695	NA	NA	175796	131752545	NA	CC(=O)CC(O)C(\C)=C\C=C/C(/C)=C/C=C/C=C(/C)\C=C\C=C(\C)/C=C/C1=C(C)CC(O)CC1(C)C	IMAVGDVEEYAALY-MGHOLWCTSA-N	Lipids and lipid-like molecules	Prenol lipids	Triterpenoids	NA	1	766.43080693024	570.517540999434	656.828797077166	644.624986594422
596	514.04715	514.0486506	2.91692464321683	C25H18Cl3N3O3	M+H	Naphthyridinone	209446	HMDB0255455	NA	NA	NA	NA	11386747	NA	CN1C(=O)C(C(C)=O)=C(NC(C)=O)C2=CC(C3=CC=C(Cl)C=C3)=C(N=C12)C1=C(Cl)C=C(Cl)C=C1	VHSIAYLBCLUAFT-UHFFFAOYSA-N	Organoheterocyclic compounds	Pyridines and derivatives	Phenylpyridines	NA	1	158.46792545385	358.820697428536	369.937914316789	319.89880908982
597	514.80930	514.810998	3.29289073873049	C4H3IN2O2	2M+K	Iodouracil; 5-Iodouracil	207861; 202136	HMDB0253536; HMDB0246818	; 776	;	;	; 43636	21904347; 69672	; 696-07-1	IN1C=CC(=O)NC1=O; IC1=CNC(=O)NC1=O	VUFVGYBIFMCJPB-UHFFFAOYSA-N; KSNXJLQDQOIRIP-UHFFFAOYSA-N	Organoheterocyclic compounds; Organoheterocyclic compounds	Diazines; Diazines	Pyrimidines and pyrimidine derivatives; Pyrimidines and pyrimidine derivatives	NA	2	137.779211098214	355.378585547334	401.315453021244	347.554441346514
598	515.48516	515.482845914	4.48476364081726	C35H64O3	M+H-H2O	Reticulatamone	55970	HMDB0031396	87649	NA	NA	NA	85315312	165905-07-7	CCCCCCCCCCCCCCCCCC(=O)CCCCCCCCCCCCC1=CC(C)OC1=O	FGTIZDFKHUXJQK-UHFFFAOYSA-N	Lipids and lipid-like molecules	Fatty Acyls	Fatty alcohols	NA	1	262.601691184064	106.99897246159	412.178063349168	288.336690351967
599	517.10889	517.10885369	0.0675355726142318	C10H13N3O2S	2M+K	Albendazole-2-aminosulfone	202705	HMDB0247482	NA	NA	C16627	NA	88125	NA	CCCS(=O)(=O)C1=CC2=C(C=C1)N=C(N)N2	WTPBIYSMFKUQKY-UHFFFAOYSA-N	Organoheterocyclic compounds	Benzimidazoles	Unclassified	*	1	28.5253863554468	3.8256437721243	5.32509040642708	196.126417264993
600	517.24653	517.246941911	0.805477036465458	C19H36N8O6	M+2Na-H	Asn-Arg-Ala-Ile	257548	HMDB0304797	197086	NA	NA	NA	22652485	NA	CCC(C)C(N=C(O)C(C)N=C(O)C(CCCNC(N)=N)N=C(O)C(N)CC(O)=N)C(O)=O	SVSBLOSMLPLILN-UHFFFAOYSA-N	Organic acids and derivatives	Carboxylic acids and derivatives	Amino acids, peptides, and analogues	NA	1	2368.61195255056	2384.48509772796	2477.71293975577	2382.42444160368
601	518.26244	518.264347343	3.67614153292153	C23H46NO7P	M+K	LPE(18:1)	21200	HMDB0011475	62263	LMGP02050039	NA	NA	53480924	NA	C(OP(OCCN)(O)=O)[C@]([H])(OC(=O)CCCCCCCCC/C=C\CCCCCC)CO	CZYOFWNORPEFDG-KOIKXXGWSA-N	Lipids and lipid-like molecules	Glycerophospholipids	Glycerophosphoethanolamines	NA	1	289.749666578953	577.100477551387	612.989324064858	533.133047105993
602	519.05297	519.053863618	1.7192921727232	C15H18F2N6O7S2	M+Na	Flomoxef	206804	HMDB0252311	NA	NA	NA	NA	4252	NA	COC1(NC(=O)CSC(F)F)C2OCC(CSC3=NN=NN3CCO)=C(N2C1=O)C(O)=O	UHRBTBZOWWGKMK-UHFFFAOYSA-N	Organic acids and derivatives	Carboxylic acids and derivatives	Amino acids, peptides, and analogues	NA	1	202.296612413933	588.420862420424	671.550195278577	582.144001928778
603	521.13903	521.139129692	0.196669959741767	C11H11N3O4	2M+Na	Nitrotryptophan; 6-Nitrotryptophan	209622; 202376	HMDB0255666; HMDB0247099	;	;	;	;	66791144; 600156	;	OC(=O)C(CC1=CNC2=CC=CC=C12)N[N+]([O-])=O; NC(CC1=CNC2=C1C=CC(=C2)[N+]([O-])=O)C(O)=O	DAWPREIESROKFQ-UHFFFAOYSA-N; AWLWPSSHYJQPCH-UHFFFAOYSA-N	Organic acids and derivatives; Organoheterocyclic compounds	Carboxylic acids and derivatives; Indoles and derivatives	Amino acids, peptides, and analogues; Indolyl carboxylic acids and derivatives	NA	2	253.584502627847	235.276770025573	324.830428637171	398.778994839969
604	521.16734	521.165330638	3.8574733627038	C27H25FN4O4S	M+H	Ethyl 4-[5-[(2-ethoxypyrimidin-5-yl)methyl]-2-[(4-fluorophenyl)methylsulfanyl]-4-oxopyrimidin-1-yl]benzoate	207392	HMDB0252984	NA	NA	NA	NA	11692123	NA	CCOC(=O)C1=CC=C(C=C1)N1C=C(CC2=CN=C(OCC)N=C2)C(=O)N=C1SCC1=CC=C(F)C=C1	PTPNCCWOTBBVJR-UHFFFAOYSA-N	Benzenoids	Benzene and substituted derivatives	Benzoic acids and derivatives	NA	1	79.2306472468536	80.1606701022769	53.4463861522137	63.954137226812
605	521.39474	521.394898782	0.302696297841298	C30H52N2O5	M+H	Chenodeoxycholyllysine	198853	HMDB0242400	NA	NA	NA	NA	14559780	NA	CC(CCC(=O)NC(CCCCN)C(O)=O)C1CCC2C3C(O)CC4CC(O)CCC4(C)C3CCC12C	LJAIXMQYBNEUSB-UHFFFAOYSA-N	Lipids and lipid-like molecules	Steroids and steroid derivatives	Bile acids, alcohols and derivatives	NA	1	2367.70825356196	1668.75457333209	2240.96931538774	1935.53313167221
606	522.35364	522.355415535	3.40856472684928	C26H52NO7P	M+H	LPC(18:1)	19837	HMDB0002815	40298	LMGP01050032	NA	28610	16081932	19420-56-5	[C@](COP(=O)([O-])OCC[N+](C)(C)C)([H])(O)COC(CCCCCCC/C=C\CCCCCCCC)=O	YAMUFBLWGFFICM-PTGWMXDISA-N	Lipids and lipid-like molecules	Glycerophospholipids	Glycerophosphocholines	NA	1	173.115316496467	116.636728454303	207.018398196035	156.194722956328
607	524.15131	524.1517646	0.858113422115689	C26H26ClN5O3S	M+H	Hapten	207441	HMDB0253049	NA	NA	NA	NA	NA	NA	CC1N=C(C2=C(SC3=C2CCN(C3)C(=O)C2CC2)N2C(C)=NN=C12)C1=C(Cl)C=C(CCC(O)=O)C=C1	TZLVPZHFTNILRH-UHFFFAOYSA-N	Phenylpropanoids and polyketides	Phenylpropanoic acids	Unclassified	NA	1	145.868366550211	49.2569428283193	75.1911314876423	91.9770477720309
608	525.27817	525.277055752	2.11572255398247	C18H38N12O4	M+K	(2S)-2-[[(2S)-2-[[(2S)-2-Amino-5-(diaminomethylideneamino)pentanoyl]amino]-5-(diaminomethylideneamino)pentanoyl]amino]-5-(diaminomethylideneamino)pentanoic acid	213299	HMDB0260139	NA	NA	NA	NA	4631411	NA	NC(CCCNC(N)=N)C(O)=NC(CCCNC(N)=N)C(O)=NC(CCCNC(N)=N)C(O)=O	XPSGESXVBSQZPL-UHFFFAOYSA-N	Organic acids and derivatives	Carboxylic acids and derivatives	Amino acids, peptides, and analogues	NA	1	476.699156759018	808.713168402174	666.714849288683	780.943396483342
609	526.04102	526.038892181	4.04663872841764	C21H18F3N3O5	M+2K-H	Bictegravir	204171	HMDB0249186	NA	NA	NA	NA	129130827	NA	OC1=C2N(CC3OC4CCC(C4)N3C2=O)C=C(C(=O)NCC2=C(F)C=C(F)C=C2F)C1=O	SOLUWJRYJLAZCX-UHFFFAOYSA-N	Organoheterocyclic compounds	Pyridines and derivatives	Pyridinecarboxylic acids and derivatives	NA	1	82.5163546749948	182.889772044642	168.05783908146	202.554065910188
610	527.30782	527.306469808	2.56310799427891	C24H40N8O4	M+Na	Dipyridamole	53226	HMDB0015110	2341	NA	C06964	4653	3108	58-32-2	OCCN(CCO)C1=NC2=C(N=C(N=C2N2CCCCC2)N(CCO)CCO)C(=N1)N1CCCCC1	IZEKFCXSFNUWAM-UHFFFAOYSA-N	Organic nitrogen compounds	Organonitrogen compounds	Amines	*	1	98.6375213142862	149.172383973693	204.037217713012	178.67284206089
611	530.28506	530.283176	3.55493022398304	C31H41ClFNO3	M+H	Haloperidol decanoate	207435	HMDB0253043	NA	NA	NA	NA	52919	NA	CCCCCCCCCC(=O)OC1(CCN(CCCC(=O)C2=CC=C(F)C=C2)CC1)C1=CC=C(Cl)C=C1	GUTXTARXLVFHDK-UHFFFAOYSA-N	Organic oxygen compounds	Organooxygen compounds	Carbonyl compounds	NA	1	474.221798106835	676.57182132652	719.46594767205	708.35819078224
612	533.39539	533.394106658	2.40501788742008	C32H56O3	M+2Na-H	25-Ethoxy-24-methoxycylcoartanol	255740	HMDB0302828	NA	NA	NA	NA	NA	NA	CCOC(C)C(CC[C@@H](C)C1CC[C@@]2(C)C3CCC4C5(CC35CC[C@]12C)CC[C@H](O)C4(C)C)OC	OGMSFXBEECUZBJ-HPKPZDKRSA-N	Lipids and lipid-like molecules	Steroids and steroid derivatives	Cycloartanols and derivatives	NA	1	407.894724920548	129.985165874252	366.695759868044	352.662775655032
613	535.11361	535.1136054	0.0122211651812794	C26H23ClN6OS2	M+H	Rocepafant	211006	HMDB0257286	NA	NA	NA	NA	3033963	NA	COC1=CC=C(NC(=S)N2CCC3=C(C2)SC2=C3C(=NCC3=NN=C(C)N23)C2=CC=CC=C2Cl)C=C1	WBGAFGNZNGJVNW-UHFFFAOYSA-N	Organoheterocyclic compounds	Thienodiazepines	Unclassified	NA	1	666.236256294317	213.852048032327	179.068232423364	514.704889154963
614	535.41112	535.41365582	4.73443305254225	C16H28N2	2M+K	1-(4-(1-Azepanyl)-2-butynyl)azepane	199333	HMDB0243793	NA	NA	NA	NA	348247	NA	C(C#CCN1CCCCCC1)N1CCCCCC1	SPHPCGYXRFWXPR-UHFFFAOYSA-N	Organoheterocyclic compounds	Azepanes	Unclassified	NA	1	10788.3912963763	8328.43862225543	10275.4215469224	8669.66152054737
615	539.22010	539.221128004	1.9105912833705	C23H36N2O11	M+Na	Perindoprilat glucuronide	82720	HMDB0060863	1797	NA	NA	NA	179962	120381-56-8	CCC(NC(C)C(=O)N1[C@H]2CCCC[C@H]2C[C@H]1C(=O)O[C@@]1(O[C@H](C)[C@@H](O)[C@H](O)[C@H]1O)C(O)=O)C(O)=O	DCYRDAKXQLERQS-FQCHSDBKSA-N	Organic acids and derivatives	Peptidomimetics	Depsipeptides	NA	1	266.306702973268	150.465428998759	190.334704797974	143.565141253959
616	542.06730	542.068385752	2.00529642249242	C15H21N5O13P2	M+H	Cyclic ADP-ribose	204464	HMDB0249529	NA	NA	NA	NA	22062770	NA	OC1C2COP(O)(=O)OP(O)(=O)OCC3OC(C(O)C3O)N3C=NC4=C(N=CN4C(O2)C1O)C3=N	BQOHYSXSASDCEA-UHFFFAOYSA-N	Organic oxygen compounds	Organooxygen compounds	Carbohydrates and carbohydrate conjugates	NA	1	820.187360361532	736.398662462355	698.478138395903	766.493826276722
617	547.33906	547.339115236	0.0955653133837981	C31H42N6O3	M+H	Anamorelin	203488	HMDB0248383	NA	NA	NA	NA	18518455	NA	CN(C)N(C)C(=O)C1(CC2=CC=CC=C2)CCCN(C1)C(=O)C(CC1=CNC2=CC=CC=C12)NC(=O)C(C)(C)N	VQPFSIRUEPQQPP-UHFFFAOYSA-N	Organic acids and derivatives	Carboxylic acids and derivatives	Amino acids, peptides, and analogues	NA	1	582.083199430447	334.450245895707	938.677625798933	681.903302298502
618	547.41109	547.412163658	1.95347569151704	C35H56O3	M+Na	Flavidulol D	63873	HMDB0040736	95205	NA	NA	171915	131752918	156980-40-4	CCCCCCCCCCCCCCCCCC(=O)OC1=CC=C(OC)C2=C1C\C(C)=C/CC\C(C)=C/C2	KEQNDOBNCIQHAL-QFMQDTALSA-N	Benzenoids	Phenol ethers	Anisoles	NA	1	234.730622186248	64.078834191964	178.230719105991	214.750424557769
619	548.03832	548.036920287	2.54813234327045	C24H17N5O6	M+2K-H	2-Naphthalenecarboxamide, 3-hydroxy-4-[(4-methyl-2-nitrophenyl)azo]-N-(3-nitrophenyl)-	201554	HMDB0246195	348280	NA	NA	NA	77102	NA	CC1=CC(=C(C=C1)N=NC1=C(O)C(=CC2=CC=CC=C12)C(=O)NC1=CC(=CC=C1)[N+]([O-])=O)[N+]([O-])=O	MCSXGCZMEPXKIW-UHFFFAOYSA-N	Benzenoids	Naphthalenes	Naphthols and derivatives	NA	1	279.770701582491	359.056101394272	334.000729081457	359.225049870219
620	549.35419	549.35504271	1.54869035439851	C33H50O5	M+Na	3alpha-Acetomethoxy-11alpha-oxo-12-ursen-24-oic acid	60351	HMDB0036673	91713	NA	NA	NA	131752030	17019-95-3	[H][C@@]12[C@@H](C)[C@H](C)CC[C@]1(C)CC[C@]1(C)C2=CC(=O)C2[C@@]3(C)CC[C@@H](OC(C)=O)[C@@](C)(C3CC[C@@]12C)C(=O)OC	LFLJTCVAAOWHTD-BHPNAFPPSA-N	Lipids and lipid-like molecules	Prenol lipids	Triterpenoids	NA	1	408.644291178068	345.424974244705	377.282126828349	361.316511951806
621	549.42754	549.427968476	0.782802592067117	C32H62O4	M+K	FAHFA(16:0/5-O-16:0)	8429	HMDB0112114	NA	LMFA07090033	NA	NA	126457337	2005487-35-2	C(CCC(=O)O)C(OC(CCCCCCCCCCCCCCC)=O)CCCCCCCCCCC	KBWQFRVOCVTZTO-UHFFFAOYSA-N	Lipids and lipid-like molecules	Fatty Acyls	Fatty acids and conjugates	NA	1	16112.0314295073	12761.0509216867	15820.2559617944	13263.5046221448
622	550.18012	550.182856255	4.97435043994263	C24H35N5O5	M+2K-H	Ximelagatran	53639	HMDB0015603	85547	NA	NA	65172	656635	192939-46-1	CCOC(=O)CN[C@@H](C(=O)N1CC[C@H]1C(=O)NCC1=CC=C(C=C1)C(\N)=N\O)C1CCCCC1	ZXIBCJHYVWYIKI-PZJWPPBQSA-N	Organic acids and derivatives	Carboxylic acids and derivatives	Amino acids, peptides, and analogues	NA	1	104.893380751815	132.945646479058	198.072695602365	204.587621777419
623	550.34907	550.350291683	2.21945782196734	C32H49NO5	M+Na	Daphniphylline	55113	HMDB0030291	NA	NA	NA	NA	12309037	15007-67-7	CC(C)C1CCC2(C)C3CCC45CCCC4C2(CC(OC(C)=O)C(=O)C2(C)COC4(C)CCC2O4)C1N5C3	LFLWRPZTBUUBEQ-UHFFFAOYSA-N	Alkaloids and derivatives	Daphniphylline-type alkaloids	Unclassified	NA	1	43.1534058961711	128.30643189564	167.70699379927	129.263502431857
624	557.09253	557.093170034	1.1453808429689	C26H22O15	M+H-H2O	Mangiferin 6'-gallate	62591	HMDB0039306	93890	NA	NA	NA	131752602	92631-82-8	OC1C(O)C(COC(=O)C2=CC(O)=C(O)C(O)=C2)OC(C1O)C1=C(O)C2=C(OC3=C(C=C(O)C(O)=C3)C2=O)C=C1O	PIAVWKNSDNBFSQ-UHFFFAOYSA-N	Organoheterocyclic compounds	Benzopyrans	1-benzopyrans	NA	1	157411.408430605	137988.405425202	141116.512609638	139233.874067595
625	559.09190	559.090363158	2.75004427723493	C11H17O3PS	2M+K	Kitagine	256519	HMDB0303663	NA	NA	NA	NA	NA	NA	CCOP(=O)(OCC)SCC1=CC=CC=C1	XFMJUIKWKVJNDY-UHFFFAOYSA-N	Benzenoids	Benzene and substituted derivatives	Unclassified	NA	1	62484.2952193783	54440.6476952303	56117.6137628237	54901.5389040633
626	559.12463	559.124076213	0.982404185043203	C30H24O12	M+H-H2O	Proanthocyanidin A2	61175	HMDB0037655	68190	NA	C10237	28472	124025	41743-41-3	O[C@@H]1CC2=C(O[C@@H]1C1=CC=C(O)C(O)=C1)C1=C(O[C@@]3(OC4=C([C@H]1[C@H]3O)C(O)=CC(O)=C4)C1=CC(O)=C(O)C=C1)C=C2O	NSEWTSAADLNHNH-LSBOWGMISA-N	Phenylpropanoids and polyketides	Flavonoids	Biflavonoids and polyflavonoids	*	1	260.140415746594	195.762881725739	196.162639505587	211.534149939679
627	559.15642	559.156718704	0.539128341715005	C27H30N2O7S2	M+H	Sulforhodamine B	56447	HMDB0031987	88098	NA	NA	52101	65191	2609-88-3	CCN(CC)C1=CC2=C(C=C1)C(C1=CC=C(C=C1S([O-])(=O)=O)S(O)(=O)=O)=C1C=CC(C=C1O2)=[N+](CC)CC	IOOMXAQUNPWDLL-UHFFFAOYSA-N	Organoheterocyclic compounds	Benzopyrans	1-benzopyrans	NA	1	52.5904762271411	95.1765030688857	94.9167787112805	187.028199252394
628	561.17216	561.173269915	1.96909436498288	C26H34O11	M+K	Icariside E5; Isolariciresinol 9-O-beta-D-glucoside; (7'R,8'R)-4,7'-Epoxy-3',5-dimethoxy-4',9,9'-lignanetriol 9'-glucoside	58726; 57170; 62074	HMDB0034749; HMDB0032907; HMDB0038711	90175; 88815; 93366	; ;	; ;	; ;	91884923; 85210374; 14558383	126176-79-2; 63358-11-2;	COC1=CC(\C=C\CO)=CC([C@H](CO)CC2=CC(OC)=C(O)C=C2)=C1O[C@@H]1O[C@H](CO)[C@@H](O)[C@H](O)[C@H]1O; COC1=C(O)C=C2C(C(CO)C(COC3OC(CO)C(O)C(O)C3O)CC2=C1)C1=CC(OC)=C(O)C=C1; COC1=CC(CCCO)=CC2=C1OC(C2COC1OC(CO)C(O)C(O)C1O)C1=CC(OC)=C(O)C=C1	UFFRBCKYXMEITK-RUBGFCLFSA-N; BUQQDANPHQFSEK-UHFFFAOYSA-N; VTKHRLZMWODHJA-UHFFFAOYSA-N	Phenylpropanoids and polyketides; Lignans, neolignans and related compounds; Phenylpropanoids and polyketides	Stilbenes; Lignan glycosides; 2-arylbenzofuran flavonoids	Stilbene glycosides; Unclassified; Unclassified	NA	3	94.9653212177759	91.8995221163252	46.8461954357789	505.665082134738
629	562.08485	562.08517367	0.579837030964494	C23H26F3NO7	M+2K-H	Fluoxetine glucuronide	82487	HMDB0060607	NA	NA	NA	NA	71316864	96735-71-6	CN(CCC(OC1=CC=C(C=C1)C(F)(F)F)C1=CC=CC=C1)[C@@H]1O[C@@H]([C@@H](O)[C@H](O)[C@H]1O)C(O)=O	ROQAUFRWFXOLOE-FEKBJPIOSA-N	Organic oxygen compounds	Organooxygen compounds	Carbohydrates and carbohydrate conjugates	NA	1	2282.93892125612	1952.81815955575	2042.8672828108	1988.88465448277
630	563.18844	563.188919994	0.857196028094195	C26H36O11	M+K	Mascaroside	59464	HMDB0035603	NA	NA	C09132	NA	5088573	55465-97-9	CC12CC(=O)C3=C(C=CO3)C1CCC13CC(CC(O)C21)C(O)(COC1OC(CO)C(O)C(O)C1O)C3O	SJBDVPKAXKLGPV-UHFFFAOYSA-N	Organoheterocyclic compounds	Naphthofurans	Unclassified	*	1	16.5289457042758	51.4997118312927	7.00815119372656	167.278843957156
631	563.22536	563.225150739	0.36568810191396	C30H36O9	M+Na	Methyl 1-(3,4-dimethoxyphenyl)-3-(3-ethyl-1-oxopentyl)-4-hydroxy-6,7,8-trimethoxy-2-naphthalenecarboxylate	211085	HMDB0257390	432153	NA	NA	NA	153965	NA	CCC(CC)CC(=O)C1=C(O)C2=CC(OC)=C(OC)C(OC)=C2C(C2=CC(OC)=C(OC)C=C2)=C1C(=O)OC	QEJQEIIPZKQCNP-UHFFFAOYSA-N	Lignans, neolignans and related compounds	Arylnaphthalene lignans	Unclassified	NA	1	399.092237446627	363.35488543455	303.205825483821	424.11361881378
632	563.37017	563.370692774	0.93197199326344	C34H52O5	M+Na	5	255452	HMDB0302501	NA	NA	NA	NA	5468405	NA	CCCC1=CC=C(OC1=O)C(C)C(O)C(\C)=C\C\C=C(/C)C\C(C)=C\C(\C)=C\CC(O)C(C)C(O)C(\C)=C\C	OTNYCNDIGKWKTO-RCXJYNBZSA-N	Lipids and lipid-like molecules	Prenol lipids	Terpene lactones	NA	1	672.021234325085	421.841358134783	742.272424458607	722.850450425663
633	563.44197	563.443463786	2.64781517561654	C36H60O3	M+Na	Momordicilin	55615	HMDB0030896	NA	NA	NA	NA	131751092	189156-40-9	CC\C=C\C(C)(O)OCC1(C)C2CCC3(C)C(CCC4C5C(C)C(C)CCC5(C)CCC34C)C2(C)CCC1=O	UQBFECUQCTWGFC-GZTJUZNOSA-N	Lipids and lipid-like molecules	Prenol lipids	Triterpenoids	NA	1	1591.43344558761	1029.6289511088	1539.17199358191	1344.74994209338
634	566.08684	566.087241783	0.704881158252495	C22H27N5O6S	M+2K-H	(2S)-3-[3-[(4-Carbamimidoylbenzoyl)amino]propanoylamino]-2-[(4-ethylphenyl)sulfonylamino]propanoic acid	211882	HMDB0258340	NA	NA	NA	NA	NA	NA	CCC1=CC=C(C=C1)S(=O)(=O)NC(CNC(=O)CCNC(=O)C1=CC=C(C=C1)C(N)=N)C(O)=O	YHPJWEBFMVJNND-UHFFFAOYSA-N	Benzenoids	Benzene and substituted derivatives	Benzenesulfonamides	NA	1	232.21800824618	103.559497654836	107.397105010064	104.495648329889
635	570.06516	570.063888115	2.2223582558093	C16H23N5O15P2	M+H-H2O	GDP-4-Dehydro-6-L-deoxygalactose; GDP-4-Dehydro-6-deoxy-D-mannose	47556; 47529	HMDB0001391; HMDB0001346	; 6180	;	C14830; C01222	16955; 16955	136948341; 439446	; 18186-48-6	C[C@@H]1OC(OP(O)(=O)OP(O)(=O)OCC2O[C@H]([C@H](O)[C@@H]2O)N2C=NC3=C2N=C(N)NC3=O)[C@@H](O)[C@H](O)C1=O; C[C@H]1O[C@H](OP(O)(=O)OP(O)(=O)OC[C@H]2O[C@H]([C@H](O)[C@@H]2O)N2C=NC3=C2N=C(N)NC3=O)[C@@H](O)[C@@H](O)C1=O	PNHLMHWWFOPQLK-GTXIGXBOSA-N; PNHLMHWWFOPQLK-BKUUWRAGSA-N	Nucleosides, nucleotides, and analogues; Nucleosides, nucleotides, and analogues	Purine nucleotides; Purine nucleotides	Purine nucleotide sugars; Purine nucleotide sugars	*	2	72.8123703937772	188.110762167791	180.493060210897	223.230116100235
636	575.04860	575.049557742	1.66380365617798	C13H9ClN2O3	2M+Na	2-Chloro-5-nitro-N-phenylbenzamide	207401	HMDB0252995	63072	NA	C15627	NA	644213	22978-25-2	[O-][N+](=O)C1=CC=C(Cl)C(=C1)C(=O)NC1=CC=CC=C1	DNTSIBUQMRRYIU-UHFFFAOYSA-N	Benzenoids	Benzene and substituted derivatives	Nitrobenzenes	*	1	247.933195819529	429.220127739136	366.254849745083	466.104376083807
637	577.16691	577.168184535	2.20395643342569	C26H34O12	M+K	Borapetoside; Diosbulbinoside F; Citrusin A	204310; 60458; 62518	HMDB0249346; HMDB0036783; HMDB0039230	; ;	; ;	; ;	; ;	14671115; 78173052; 131752579	; 66756-58-9; 105279-09-2	CC12C3CC4C(=O)OC(CC4(C)C1CCC(OC1OC(CO)C(O)C(O)C1O)C2(O)C(=O)O3)C1=COC=C1; COC(=O)C1CC(O)CC2C1=C(CC1C(=O)OC(CC21C)C1=COC=C1)OC1OC(CO)C(O)C(O)C1O; COC1=C(OC(CO)C(O)C2=CC(OC)=C(OC3OC(CO)C(O)C(O)C3O)C=C2)C=CC(\C=C/CO)=C1	GCXIISSOWSXMCD-UHFFFAOYSA-N; SVXOFPLAAYAGIG-UHFFFAOYSA-N; WHKMPWQXESJAPI-ARJAWSKDSA-N	Organoheterocyclic compounds; Lipids and lipid-like molecules; Lignans, neolignans and related compounds	Naphthopyrans; Prenol lipids; Lignan glycosides	Unclassified; Terpene glycosides; Unclassified	NA	3	25.0947259115312	24.8696054044675	6.25028709579251	139.743101531538
638	577.34806	577.349957332	3.29494343996348	C34H50O6	M+Na	Ganoderic acid Me; Ganoderic acid R; (2xi,3xi)-2,3-Dihydroxy-12,18-ursadien-28-oic acid diacetate	59215; 59479; 60420	HMDB0035333; HMDB0035621; HMDB0036745	90633; ; 91772	; ;	; ;	; ; 176042	13969079; 13916703; 131752047	108026-93-3; 103963-39-9; 273379-39-8	CC(CC\C=C(/C)C(O)=O)C1CC(OC(C)=O)C2(C)C3=CCC4C(C)(C)C(CCC4(C)C3=CCC12C)OC(C)=O; CC(C(C\C=C(/C)C(O)=O)OC(C)=O)C1CCC2(C)C3=CCC4C(C)(C)C(CCC4(C)C3=CCC12C)OC(C)=O; CC1CCC2(CCC3(C)C(=CCC4C5(C)CC(OC(C)=O)C(OC(C)=O)C(C)(C)C5CCC34C)C2=C1C)C(O)=O	OTUZGGSAOMCYNC-CIAFOILYSA-N; RXLRLJSRXDHQCH-KEBDBYFISA-N; NKUPBVVFDCQLGE-UHFFFAOYSA-N	Lipids and lipid-like molecules; Lipids and lipid-like molecules; Lipids and lipid-like molecules	Prenol lipids; Prenol lipids; Prenol lipids	Triterpenoids; Triterpenoids; Triterpenoids	NA	3	2853.62715837807	2684.3133658617	2627.22080848738	2374.35366787451
639	579.18183	579.183834616	3.46437901702949	C26H36O12	M+K	Sambacin	62219	HMDB0038883	93502	NA	NA	NA	131752485	85562-86-3	[H][C@]1(C[C@H]2OC(=O)C3=COC(O[C@@H]4O[C@H](CO)[C@@H](O)[C@H](O)[C@H]4O)\C(=C\C)\C\3=C\C(=O)OC[C@@H]1[C@H]2C)[C@@H](C)CO	SIVWXOPASOMQQC-PANBKRDHSA-N	Organic oxygen compounds	Organooxygen compounds	Carbohydrates and carbohydrate conjugates	NA	1	8.28232043584595	16.461376512089	5.64658566575254	156.787897752221
640	586.06054	586.05777104	4.72708297908954	C23H28ClN3O6S	M+2K-H	2-trans-Hydroxycyclohexyl glyburide; 4-cis-Hydroxycyclohexyl glyburide; 4-trans-Hydroxycyclohexyl glyburide	82785; 82786; 82787	HMDB0060936; HMDB0060937; HMDB0060938	; ;	; ;	; ;	; ;	131770000; ;	; ;	COC1=C(C=C(Cl)C=C1)C(O)=NCCC1=CC=C(C=C1)S(=O)(=O)NC(O)=N[C@H]1CCCC[C@@H]1O; COC1=C(C=C(Cl)C=C1)C(O)=NCCC1=CC=C(C=C1)S(=O)(=O)NC(O)=N[C@@H]1CC[C@H](O)CC1; COC1=C(C=C(Cl)C=C1)C(O)=NCCC1=CC=C(C=C1)S(=O)(=O)NC(O)=N[C@H]1CC[C@H](O)CC1	PASKIAZVROHUGZ-PMACEKPBSA-N; IUWSGCQEWOOQDN-HDICACEKSA-N; IUWSGCQEWOOQDN-IYARVYRRSA-N	Benzenoids; Benzenoids; Benzenoids	Benzene and substituted derivatives; Benzene and substituted derivatives; Benzene and substituted derivatives	Benzenesulfonamides; Benzenesulfonamides; Benzenesulfonamides	NA	3	203.344397273104	341.266601124485	283.323058884869	346.245817240968
641	587.37054	587.370847523	0.522745675925743	C33H56O6	M+K	Cholesteryl glucoside	205009	HMDB0250186	NA	NA	NA	NA	3306288	NA	CC(C)CCCC(C)C1CCC2C3CC=C4CC(CCC4(C)C3CCC12C)OC1OC(CO)C(O)C(O)C1O	FSMCJUNYLQOAIM-UHFFFAOYSA-N	Lipids and lipid-like molecules	Steroids and steroid derivatives	Steroidal glycosides	NA	1	109.322312071314	38.4104111144461	303.231198695361	261.841156363283
642	591.12921	591.128572924	1.07074403705722	C34H22O10	M+H	Mulberrofuran M	57512	HMDB0033261	89124	NA	NA	NA	21594897	101365-03-1	CC12CC(C3=C(C4=C(O3)C=C(C=C4OC(=O)C3=C(O)C=C(O)C=C3)C3=CC4=C(O3)C=C(O)C=C4)C1=O)C1=CC=C(O)C=C1O2	UCGIUWUATGREEP-UHFFFAOYSA-N	Phenylpropanoids and polyketides	2-arylbenzofuran flavonoids	Unclassified	NA	1	117.79781775511	52.0504516888538	80.8403774165024	181.077496383252
643	595.26538	595.266776384	2.34971065256004	C16H22O4	2M+K	Monoethylhexyl phthalic acid	52230	HMDB0013248	44802	NA	C03343	17243	20393	4376-20-9	CCCCC(CC)COC(=O)C1=CC=CC=C1C(O)=O	DJDSLBVSSOQSLW-UHFFFAOYSA-N	Benzenoids	Benzene and substituted derivatives	Benzoic acids and derivatives	*	1	3934.79457106585	3263.68420328595	3657.60834641729	3206.41765354058
644	599.57042	599.572134866	2.85643148183678	C18H37NO2	2M+H	Palmitoylethanolamide; 3-Dehydrosphinganine; Sphingosine	9024; 38924; 38921	HMDB0002100; HMDB0001480; HMDB0000252	43210; 3428;	LMFA08040013; LMSP01020002; LMSP01010001	C16512; C02934; C00319	71464; 17862; 16393	4671; 439853; 5280335	544-31-0; 16105-69-4; 123-78-4	C(CCCCCCCCCCCCCC)C(=O)NCCO; OC[C@]([H])(N)C(=O)CCCCCCCCCCCCCCC; OC[C@]([H])(N)[C@]([H])(O)/C=C/CCCCCCCCCCCCC	HXYVTAGFYLMHSO-UHFFFAOYSA-N; KBUNOSOGGAARKZ-KRWDZBQOSA-N; WWUZIQQURGPMPG-KRWOKUGFSA-N	Organic acids and derivatives; Organic oxygen compounds; Organic nitrogen compounds	Carboximidic acids and derivatives; Organooxygen compounds; Organonitrogen compounds	Carboximidic acids; Carbonyl compounds; Amines	*	3	7026.77793673352	8590.07417071936	8533.19505974707	8056.07295472534
645	601.42195	601.421113534	1.3909226739845	C35H56N2O6	M+H	3'-N-Acetyl-4'-O-(14-methylheptadecanoyl)fusarochromanone	61936	HMDB0038565	93236	NA	NA	NA	102146768	136762-44-2	CC(C)CCCCCCCCCCCCCCC(=O)OCC(CC(=O)C1=CC=C2OC(C)(C)CC(=O)C2=C1N)NC(C)=O	NQLASHIWANSPGZ-UHFFFAOYSA-N	Organoheterocyclic compounds	Benzopyrans	1-benzopyrans	NA	1	29.1588210675374	6.89352188166991	231.098340150307	53.1241274140928
646	603.40124	603.399585966	2.74723842909018	C35H58O5	M+2Na-H	DG(32:5)	48995	HMDB0007048	58683	NA	NA	NA	53477983	NA	[H][C@](CO)(COC(=O)CCCCCCC\C=C/CCCC)OC(=O)CCCC\C=C/C\C=C/C\C=C/C\C=C/CC	XQJDPVVGWRYPNC-HWYSFVLZSA-N	Lipids and lipid-like molecules	Fatty Acyls	Lineolic acids and derivatives	NA	1	135.225192988134	42.3045649765683	312.591250008255	195.752854459625
647	607.17641	607.17859447	3.6015219158048	C30H32O12	M+Na	Benzoylpaeoniflorin	204080	HMDB0249055	NA	NA	NA	NA	73157327	NA	CC12CC3(O)OC(O1)C1(COC(=O)C4=CC=CC=C4)C3CC21OC1OC(COC(=O)C2=CC=CC=C2)C(O)C(O)C1O	LATYEZNGPQKAIK-UHFFFAOYSA-N	Lipids and lipid-like molecules	Prenol lipids	Terpene glycosides	NA	1	30.2946735425905	5.75355752946362	14.0282401606845	158.217639965194
648	607.44805	607.446934356	1.82947221840124	C19H29NO2	2M+H	Bornaprolol	204313	HMDB0249349	NA	NA	NA	NA	68863	NA	CC(C)NCC(O)COC1=CC=CC=C1C1CC2CCC1C2	NACJSVRGPPMZRS-UHFFFAOYSA-N	Lipids and lipid-like molecules	Prenol lipids	Monoterpenoids	NA	1	197.977938409132	116.098785211591	79.342545125509	162.300566933787
649	615.39944	615.399623922	0.300141002180898	C31H61O8P	M+Na	PA(28:0); Dimyristoyl phosphatidic acid	134993; 206037	HMDB0115090; HMDB0251413	;	;	;	; 62085	131821976;	;	[H][C@@](COC(=O)CCCCCCCCCCCCCCCCCCC)(COP(O)(O)=O)OC(=O)CCCCCCC; CCCCCCCCCCCCCC(=O)OCC(COP(O)(O)=O)OC(=O)CCCCCCCCCCCCC	BLOVCFLMJNFKPP-GDLZYMKVSA-N; OZSITQMWYBNPMW-UHFFFAOYSA-N	Lipids and lipid-like molecules; Lipids and lipid-like molecules	Glycerophospholipids; Glycerophospholipids	Glycerophosphates; Glycerophosphates	NA	2	328.731621883269	135.778086200913	226.672573091349	175.523086529973
650	619.39534	619.394500588	1.36178584469968	C35H58O6	M+2Na-H	Stigmasteryl glucoside; Isofucosterol glucoside; alpha-Spinasterol 3-glucoside	44306; 54659; 57959	HMDB0034419; HMDB0029768; HMDB0033775	; 86475; 89526	LMST01040204; ;	; ;	68383; ;	6602508; 12895797; 12960498	19716-26-8; 87678-84-0; 1745-36-4	C1[C@H](O[C@H]2[C@H](O)[C@@H](O)[C@H](O)[C@@H](CO)O2)CC2=CC[C@@]3([H])[C@]4([H])CC[C@]([H])([C@@]([H])(/C=C/[C@@H](CC)C(C)C)C)[C@@]4(C)CC[C@]3([H])[C@@]2(C)C1; C\C=C(/CCC(C)C1CCC2C3CC=C4CC(CCC4(C)C3CCC12C)OC1OC(CO)C(O)C(O)C1O)C(C)C; CCC(\C=C\C(C)C1CCC2C3=CCC4CC(CCC4(C)C3CCC12C)OC1OC(CO)C(O)C(O)C1O)C(C)C	VWDLOXMZIGUBKM-AUGXRQBFSA-N; FHEBKVQDISXEGI-QPJQQBGISA-N; ITYGLICZKGWOPA-CMDGGOBGSA-N	Lipids and lipid-like molecules; Lipids and lipid-like molecules; Lipids and lipid-like molecules	Steroids and steroid derivatives; Steroids and steroid derivatives; Steroids and steroid derivatives	Stigmastanes and derivatives; Stigmastanes and derivatives; Stigmastanes and derivatives	NA	3	158.196311147892	72.310069377987	257.843480235295	301.063033610327
651	629.45235	629.454655632	3.66289908189364	C35H67O8P	M+H-H2O	Glycerol 1-(9Z-octadecenoate) 2-tetradecanoate 3-phosphate; PA(32:1)	55745; 25104	HMDB0031131; HMDB0114855	87431; 81371	; LMGP10010205	;	170137;	131751138; 52928798	;	CCCCCCCCCCCCCC(=O)OC(COC(=O)CCCCCCC\C=C\CCCCCCCC)COP(O)(O)=O; [C@](COP(=O)(O)O)([H])(OC(CCCCCCCCCCCCCCC)=O)COC(CCCCCCC/C=C\CCCCCC)=O	SOEWBJRWWSGRKM-WUKNDPDISA-N; RCNDQKSBSIYZCH-AVKQKRQHSA-N	Lipids and lipid-like molecules; Lipids and lipid-like molecules	Glycerophospholipids; Glycerophospholipids	Glycerophosphates; Glycerophosphates	NA	2	3709.07337767078	3034.35354454533	4331.53342650627	2956.0692632872
652	632.11255	632.113062608	0.818506346900424	C30H29N5O4S	M+2K-H	Fiduxosin	206758	HMDB0252255	NA	NA	NA	NA	18796887	NA	COC1=CC=CC2=C1C1CN(CCCCN3C(=O)NC4=C(SC5=NC=C(N=C45)C4=CC=CC=C4)C3=O)CC1CO2	WDTAYDBPNYFWDR-UHFFFAOYSA-N	Organoheterocyclic compounds	Benzopyrans	1-benzopyrans	NA	1	20601.9890867324	17717.2991544312	18275.7982824452	18082.7064929359
653	633.11048	633.10857891	3.00826167741306	C25H30N4O9S2	M+K	Sultamicillin	212105	HMDB0258621	NA	NA	NA	NA	2175	NA	CC1(C)SC2C(NC(=O)C(N)C3=CC=CC=C3)C(=O)N2C1C(=O)OCOC(=O)C1N2C(CC2=O)S(=O)(=O)C1(C)C	OPYGFNJSCUDTBT-UHFFFAOYSA-N	Organoheterocyclic compounds	Lactams	Beta lactams	NA	1	15984.7440667033	13575.2663811804	13763.1232196416	13774.4963306981
654	635.54178	635.539772114	3.15416385809141	C43H70O3	M+H	CE(5D5); CE(6F6); CE(7D3)	132632; 132635; 132636	HMDB0112214; HMDB0112217; HMDB0112218	; ;	; ;	; ;	; ;	131819657; 131819660; 131819661	; ;	CCCCCC1=C(C)C(C)=C(CCCCC(=O)OC2CCC3(C)C4CCC5(C)C(CCC5C4CC=C3C2)C(C)CCCC(C)C)O1; CCCCCCC1=CC=C(CCCCCC(=O)OC2CCC3(C)C4CCC5(C)C(CCC5C4CC=C3C2)C(C)CCCC(C)C)O1; CCCC1=C(C)C(C)=C(CCCCCCC(=O)OC2CCC3(C)C4CCC5(C)C(CCC5C4CC=C3C2)C(C)CCCC(C)C)O1	YCJJGFRFRQSJCX-UHFFFAOYSA-N; DVCZIGGEBQPRCU-UHFFFAOYSA-N; TWGJAWLEECMYLP-UHFFFAOYSA-N	Lipids and lipid-like molecules; Lipids and lipid-like molecules; Lipids and lipid-like molecules	Steroids and steroid derivatives; Steroids and steroid derivatives; Steroids and steroid derivatives	Steroid esters; Steroid esters; Steroid esters	NA	3	38.9989255254107	15.553057267742	221.718592465029	38.201963533675
655	645.16361	645.160855668	4.26251316475179	C34H30O14	M+H-H2O	Kaempferol 3-(2'',3''-diacetyl-4''-p-coumaroylrhamnoside)	63691	HMDB0040537	95028	NA	NA	172788	14630678	128941-61-7	CC1OC(OC2=C(OC3=CC(O)=CC(O)=C3C2=O)C2=CC=C(O)C=C2)C(OC(C)=O)C(OC(C)=O)C1OC(=O)\C=C\C1=CC=C(O)C=C1	NEYRFFHYUHAXKD-AWNIVKPZSA-N	Phenylpropanoids and polyketides	Flavonoids	Flavonoid glycosides	NA	1	805.483206030626	636.392823677847	690.557989359516	735.054637093462
656	647.46235	647.464747908	3.70759693448722	C37H68O6	M+K	Muricatenol	59720	HMDB0035900	91103	NA	NA	176227	131751882	NA	CCCCCCCCCCCCCCCC(O)C(O)CC\C=C/CCCC(O)CCCCCC(O)CC1=CC(C)OC1=O	KQTROLJZWNACJT-VKAVYKQESA-N	Lipids and lipid-like molecules	Fatty Acyls	Fatty alcohols	NA	1	4516.16823054305	4084.42668437698	3984.71597020744	4079.09052779697
657	649.32584	649.326726524	1.36352251020331	C35H56O6	M+2K-H	(3b,5a,22E,24S)-Stigmasta-7,22,25-trien-3-ol 3-glucoside; 22-Angeloylbarringtogenol C	57351; 57103	HMDB0033089; HMDB0032835	88981; 88755	;	;	; 172746	131751370; 131751328	99782-87-3; 200492-43-9	CCC(\C=C\C(C)C1CCC2C3=CCC4CC(CCC4(C)C3CCC12C)OC1OC(CO)C(O)C(O)C1O)C(C)=C; C\C=C(\C)C(=O)OC1C(O)C(C)(C)CC2C3=CCC4C5(C)CCC(O)C(C)(C)C5CCC4(C)C3(C)CC(O)C12CO	XUUMFDUVFVNHSM-CMDGGOBGSA-N; UBLRZFCEDOUFPK-JMIUGGIZSA-N	Lipids and lipid-like molecules; Lipids and lipid-like molecules	Steroids and steroid derivatives; Prenol lipids	Stigmastanes and derivatives; Triterpenoids	NA	2	3432.06202096256	4078.89025452219	3544.32863885211	3543.98967351827
658	651.43677	651.438533158	2.70364781194246	C39H64O5	M+K	DG(36:6)	10914	HMDB0007034	58669	LMGL02010401	NA	NA	53477969	NA	OC[C@]([H])(OC(CC/C=C\C/C=C\C/C=C\C/C=C\C/C=C\C/C=C\CC)=O)COC(CCCCCCCCCCCCC)=O	FRUADKDVYOLUEU-RWYVPCEMSA-N	Lipids and lipid-like molecules	Glycerolipids	Diradylglycerols	NA	1	346.559579663711	234.921428526548	852.410184486561	340.810710540251
659	653.45293	653.454656115	2.64100019761575	C37H67O8P	M+H-H2O	Phosphatidate(34:3)	134881	HMDB0114784	NA	NA	NA	NA	131821864	NA	[H][C@@](COC(=O)CCCCCCCCCCCCC)(COP(O)(O)=O)OC(=O)CCC\C=C/C\C=C/C\C=C/CCCCCCCC	NVBMOVTUZNFKEL-FFUHTYBESA-N	Lipids and lipid-like molecules	Glycerophospholipids	Glycerophosphates	NA	1	2068.99391017437	1440.03283194769	2590.68082439269	1561.01379044006
660	656.34667	656.343511466	4.80673671633436	C36H51NO11	M+H-H2O	(1,10,11,12,14,23-Hexahydroxy-6,10,19-trimethyl-24-oxa-4-azaheptacyclo[12.12.0.02,11.04,9.015,25.018,23.019,25]hexacosan-22-yl) 3,4-dimethoxybenzoate	198755	HMDB0242290	NA	NA	NA	NA	5657	NA	COC1=CC=C(C=C1OC)C(=O)OC1CCC2(C)C3CCC4C5(O)CC(O)C6(O)C(CN7CC(C)CCC7C6(C)O)C5(O)CC24OC13O	FVECELJHCSPHKY-UHFFFAOYSA-N	Lipids and lipid-like molecules	Steroids and steroid derivatives	Steroidal alkaloids	NA	1	2897.62672778237	4956.56101749215	4252.91283113864	4426.0327556608
661	657.48234	657.485367074	4.5987183656963	C37H69O7P	M+H	PA(34:3)	26063	HMDB0011155	82328	LMGP10030088	C15647	NA	52929743	937723-92-7	[C@](COP(=O)(O)O)([H])(OC(CCCCCCC/C=C\C/C=C\CCCCC)=O)CO/C=C\CCCCCCCCCCCCCC	OLCTYLMZTXKGKH-BBNWHMLASA-N	Lipids and lipid-like molecules	Glycerophospholipids	Glycerophosphates	*	1	644.746453461664	490.169545597264	849.516297535564	464.707680303307
662	659.42656	659.428207652	2.49408444243265	C40H60O6	M+Na	Mactraxanthin	60585	HMDB0036928	NA	NA	NA	NA	131752098	86105-69-3	C/C(/C=C/C=C(/C)\C=C\C1(O)C(C)(C)CC(O)CC1(C)O)=C\C=C/C=C(\C)/C=C/C=C(\C)/C=C/C1(O)C(C)(C)CC(O)CC1(C)O	QOXCNWZDKKXAOL-GJFRSXNUSA-N	Lipids and lipid-like molecules	Prenol lipids	Tetraterpenoids	NA	1	513.133780814437	503.484684722077	363.276864365418	503.982857620201
663	659.49914	659.501133414	3.02090224001046	C39H72O5	M+K	DG(36:2); 1,2-Dioleoyl-rac-glycerol	10910; 199613	HMDB0007030; HMDB0244087	58665;	LMGL02010397;	;	88788;	53477965; 1324	;	OC[C@]([H])(OC(CCCCCCCCCCC/C=C\C/C=C\CCCCC)=O)COC(CCCCCCCCCCCCC)=O; CCCCCCCCC=CCCCCCCCC(=O)OCC(CO)OC(=O)CCCCCCCC=CCCCCCCCC	IOYSFCVWNHOMJU-KAOSVWFWSA-N; AFSHUZFNMVJNKX-UHFFFAOYSA-N	Lipids and lipid-like molecules; Lipids and lipid-like molecules	Glycerolipids; Glycerolipids	Diradylglycerols; Diradylglycerols	NA	2	412.232823079858	362.499967981465	584.467764987974	348.234771437429
664	661.43607	661.438220148	3.24513002206517	C16H30N2O5	2M+H	(8S)-8-Amino-7-oxononanoylcarnitine	198388	HMDB0241866	NA	NA	NA	NA	NA	NA	CC(N)C(=O)CCCCCC(=O)OC(CC([O-])=O)C[N+](C)(C)C	IFOHXRVAXASLQG-UHFFFAOYSA-N	Lipids and lipid-like molecules	Fatty Acyls	Fatty acid esters	NA	1	5175.65750747268	4872.34741310246	4244.91706012183	4544.27477981683
665	671.18359	671.181790284	2.68095467782681	C29H34O18	M+H	Spinacetin 3-gentiobioside	61022	HMDB0037469	NA	NA	NA	NA	73822534	101021-29-8	COC1=CC(=CC=C1O)C1=C(OC2OC(COC3OC(CO)C(O)C(O)C3O)C(O)C(O)C2O)C(=O)C2=C(O1)C=C(O)C(OC)=C2O	ZZNVCZGRNCQHCQ-UHFFFAOYSA-N	Phenylpropanoids and polyketides	Flavonoids	Flavonoid glycosides	NA	1	202.881516748443	123.086812020056	189.738799313847	157.999859677747
666	673.47791	673.477836286	0.103335806230101	C40H68O5	M+2Na-H	DG(37:5)	49010	HMDB0007090	58725	NA	NA	NA	53478019	NA	[H][C@](CO)(COC(=O)CCCCCCCCCCCCCC)OC(=O)CC\C=C/C\C=C/C\C=C/C\C=C/C\C=C/CCCCC	RMBSKBPPHQMHRE-SAZUINNPSA-N	Lipids and lipid-like molecules	Glycerolipids	Diradylglycerols	NA	1	408.888906244536	360.165551948123	409.328576894633	374.517854553387
667	677.43708	677.438927088	2.73062276596445	C37H66O8	M+K	Bullatanocin	58721	HMDB0034739	67027	NA	C08505	8643	132942	150134-21-7	CCCCCCCCCCC(O)C1CCC(O1)C(O)CCC(O)C1CCC(CCCCCCCC(O)CC2=CC(C)OC2=O)O1	HKMBLJVHVBJAIH-UHFFFAOYSA-N	Lipids and lipid-like molecules	Fatty Acyls	Fatty alcohols	*	1	3381.77407235843	2606.04951775826	3217.15441543785	2952.87114612934
668	679.18283	679.180086626	4.04129208310106	C34H32N4O9	M+K	Nicomol	209548	HMDB0255582	321935	NA	NA	NA	34081	NA	OC1C(COC(=O)C2=CN=CC=C2)(COC(=O)C2=CN=CC=C2)CCCC1(COC(=O)C1=CN=CC=C1)COC(=O)C1=CN=CC=C1	VRAHPESAMYMDQI-UHFFFAOYSA-N	Organic acids and derivatives	Carboxylic acids and derivatives	Tetracarboxylic acids and derivatives	NA	1	55.5818706973659	16.3936061316332	15.6061851622498	313.606833967522
669	681.45754	681.457224268	0.47030557927284	C19H32O5	2M+H	2-beta-Ethoxydihydrophytuberin; 2-alpha-Ethoxydihydrophytuberin	255860; 255859	HMDB0302962; HMDB0302961	;	;	;	;	23252201; 23252256	;	CCO[C@H]1C[C@@]2(C)OC[C@]3(C)CC[C@H](C[C@]23O1)C(C)(C)OC(C)=O; CCO[C@@H]1C[C@@]2(C)OC[C@]3(C)CC[C@H](C[C@]23O1)C(C)(C)OC(C)=O	WZOSFKXVOJBVII-QWXYKEQDSA-N; WZOSFKXVOJBVII-UWAKZDDMSA-N	Lipids and lipid-like molecules; Lipids and lipid-like molecules	Prenol lipids; Prenol lipids	Sesquiterpenoids; Sesquiterpenoids	NA	2	331.270433265439	215.373488452876	363.049853192924	391.10438073892
670	682.46714	682.465476189	2.44112029716325	C36H69NO8	M+K	GlcCer(d30:1); Galactosylceramide (d30:1)	40112; 51996	HMDB0004969; HMDB0012320	7222;	LMSP0501AA01;	C01190; C02686	76297;	5771774; 53481405	; 111956-48-0	[C@](CO[C@H]1[C@H](O)[C@@H](O)[C@H](O)[C@@H](CO)O1)([H])(NC(CCCCCCCCCCC)=O)[C@]([H])(O)/C=C/CCCCCCCCCCCCC; CCCCCCCCCCCCC\C=C/C(O)C(CO[C@@H]1O[C@H](CO)[C@H](O)[C@H](O)[C@H]1O)NC(=O)CCCCCCCCCCC	IYCYEZLMOLRFAN-IUGLYQEMSA-N; IYCYEZLMOLRFAN-KXKCTSJCSA-N	Lipids and lipid-like molecules; Lipids and lipid-like molecules	Sphingolipids; Sphingolipids	Glycosphingolipids; Glycosphingolipids	*	2	79.4763080412317	45.8372240715527	65.0113102501414	79.7763663969989
671	691.48942	691.491435549	2.91994782109761	C37H73O10P	M+H-H2O	PG(31:0)	136303	HMDB0116648	NA	NA	NA	NA	131823281	NA	[H][C@](O)(CO)COP(O)(=O)OC[C@@]([H])(COC(=O)CCCCCCCCC(C)CC)OC(=O)CCCCCCCCCCCCCCC(C)C	QNYLONMIIOJTHG-ZYVKZGOESA-N	Lipids and lipid-like molecules	Glycerophospholipids	Glycerophosphoglycerols	NA	1	643.112787636416	531.232325572066	600.592137762356	591.173209751789
672	693.42516	693.427968476	4.04861717911514	C44H62O4	M+K	FAHFA(O-36:20-36:20)	8499	HMDB0112171	NA	LMFA07090103	NA	NA	131819632	NA	O(C(/C=C/C=C\C/C=C\C/C=C\CCC(=O)O)C/C=C\C/C=C\CC)C(CC/C=C\C/C=C\C/C=C\C/C=C\C/C=C\C/C=C\CC)=O	RPHQLMFTHOYRFA-HOPRKMSTSA-N	Lipids and lipid-like molecules	Fatty Acyls	Fatty acids and conjugates	NA	1	238.563054232331	263.405703810116	204.156656322723	253.481252598095
673	695.15311	695.152534488	0.826417364391383	C18H16O6	2M+K	Betagarin	55477	HMDB0030727	NA	NA	C09479	NA	3482905	60132-69-6	COC1=CC=CC=C1C1CC(=O)C2=C(OC)C3=C(OCO3)C=C2O1	IHPVFYLOGNNZLA-UHFFFAOYSA-N	Phenylpropanoids and polyketides	Flavonoids	O-methylated flavonoids	*	1	5644.53819194815	4330.00885240668	5007.11567695944	6468.24560296107
674	701.40815	701.40613217	2.88362879061427	C22H26N2O2	2M+H	Ethyl apovincaminate; 3-Methyl-2-(3-pyridyl)-1-indoleoctanoic acid	199151; 204745	HMDB0243512; HMDB0249870	;	;	;	;	;	;	CCOC(=O)C1=CC2(CC)CCCN3CCC4=C(C23)N1C1=CC=CC=C41; CC1=C(N(CCCCCCCC(O)=O)C2=CC=CC=C12)C1=CN=CC=C1	DDNCQMVWWZOMLN-UHFFFAOYSA-N; CVVKIXNPXDBREE-UHFFFAOYSA-N	Alkaloids and derivatives; Organoheterocyclic compounds	Eburnan-type alkaloids; Indoles and derivatives	Unclassified; Indolyl carboxylic acids and derivatives	NA	2	1004.48410382439	937.439074660964	1334.45294220286	1016.56571594044
675	703.45296	703.45205342	1.28303434881795	C35H69O10P	M+Na	PG(29:0)	136301	HMDB0116646	NA	NA	NA	NA	131823279	NA	[H][C@](O)(CO)COP(O)(=O)OC[C@@]([H])(COC(=O)CCCCCCCCC(C)CC)OC(=O)CCCCCCCCCCCCC(C)C	WVHZSAJVYKEYON-ADIDXWPESA-N	Lipids and lipid-like molecules	Glycerophospholipids	Glycerophosphoglycerols	NA	1	2824.4250466093	2157.43361383828	2706.86243837171	2529.65688984031
676	705.13053	705.128782434	2.47231380653254	C15H17Cl2N3O2	2M+Na	Propiconazole	210623	HMDB0256825	68862	NA	C11121	8489	43234	60207-90-1	CCCC1COC(CN2C=NC=N2)(O1)C1=C(Cl)C=C(Cl)C=C1	STJLVHWMYQXCPB-UHFFFAOYSA-N	Benzenoids	Benzene and substituted derivatives	Halobenzenes	*	1	12000.0105201561	10149.1422425449	10882.8818008996	10485.9845483746
677	707.48374	707.485877278	3.01944641823838	C39H72O8	M+K	4-{[1,3-Bis(hexadecanoyloxy)propan-2-yl]oxy}-4-oxobutanoic acid; 1,2-Dipalmitoyl-3-succinylglycerol	202726; 199617	HMDB0247505; HMDB0244091	;	;	;	;	134301; 10211876	;	CCCCCCCCCCCCCCCC(=O)OCC(COC(=O)CCCCCCCCCCCCCCC)OC(=O)CCC(O)=O; CCCCCCCCCCCCCCCC(=O)OCC(COC(=O)CCC(O)=O)OC(=O)CCCCCCCCCCCCCCC	XIIQDZOQBSLDBF-UHFFFAOYSA-N; GNENAKXIVCYCIZ-UHFFFAOYSA-N	Lipids and lipid-like molecules; Lipids and lipid-like molecules	Glycerolipids; Glycerolipids	Triradylcglycerols; Triradylcglycerols	NA	2	273.981206157449	193.771138826298	282.243043375255	295.566162095222
678	709.12732	709.12864565	1.86940215683003	C16H17NO5S	2M+K	Sulotroban	212103	HMDB0258617	NA	NA	NA	NA	NA	NA	OC(=O)COC1=CC=C(CCNS(=O)(=O)C2=CC=CC=C2)C=C1	XTNWJMVJVSGKLR-UHFFFAOYSA-N	Benzenoids	Benzene and substituted derivatives	Phenoxyacetic acid derivatives	NA	1	991.34648475765	743.719335067511	822.632855829685	818.909027850484
679	714.50453	714.506830797	3.22227422580065	C39H72NO8P	M+H	PE(34:3)	49928	HMDB0008836	60280	NA	C00350	NA	53479552	NA	[H][C@@](COC(=O)CCCCCCCCCCCCC)(COP(O)(=O)OCCN)OC(=O)CCC\C=C/C\C=C/C\C=C/CCCCCCCC	XWFNQNWYEQUBPP-AXXMIQHMSA-N	Lipids and lipid-like molecules	Glycerophospholipids	Glycerophosphoethanolamines	*	1	463.44595159471	299.143214425189	497.85594279283	355.273333305089
680	715.32797	715.3301645	3.06269062214252	C33H56O14	M+K	Gingerglycolipid A; (S)-Nerolidol 3-O-[a-L-Rhamnopyranosyl-(1->4)-a-L-rhamnopyranosyl-(1->2)-b-D-glucopyranoside]; (S)-Nerolidol 3-O-[a-L-rhamnopyranosyl-(1->4)-a-L-rhamnopyranosyl-(1->6)-b-D-glucopyranoside]	64201; 63970; 63971	HMDB0041093; HMDB0040845; HMDB0040846	; 95303; 95304	; ;	; ;	; 168191; 173307	131753022; 14060453; 131752952	145937-22-0; ; 130466-33-0	CC\C=C/C\C=C/C\C=C/CCCCCCCC(=O)OCC(O)COC1OC(COC2OC(CO)C(O)C(O)C2O)C(O)C(O)C1O; CC1OC(OC2C(C)OC(OC3C(O)C(O)C(CO)OC3OC(C)(CC\C=C(/C)CCC=C(C)C)C=C)C(O)C2O)C(O)C(O)C1O; CC1OC(OC2C(C)OC(OCC3OC(OC(C)(CC\C=C(/C)CCC=C(C)C)C=C)C(O)C(O)C3O)C(O)C2O)C(O)C(O)C1O	MPSGDHOYFIUPSO-PDBXOOCHSA-N; NLQYAUOYHNMEPR-GHRIWEEISA-N; HIAIQDVRFUXFLS-GHRIWEEISA-N	Lipids and lipid-like molecules; Organic oxygen compounds; Organic oxygen compounds	Glycerolipids; Organooxygen compounds; Organooxygen compounds	Glycosylglycerols; Carbohydrates and carbohydrate conjugates; Carbohydrates and carbohydrate conjugates	NA	3	85.4013349797174	47.899513182325	348.388656540323	178.199007002098
681	716.52051	716.522480861	2.74486594069508	C39H74NO8P	M+H	PE(34:2)	20105	HMDB0008835	60279	LMGP02010416	C00350	NA	52924121	NA	[C@](COP(=O)(O)OCCN)([H])(OC(CCCCCCCCC/C=C\C/C=C\CCCCC)=O)COC(CCCCCCCCCCCCC)=O	RXKSKZZAOIRFLK-UQYDIMRYSA-N	Lipids and lipid-like molecules	Glycerophospholipids	Glycerophosphoethanolamines	*	1	942.750769925097	671.139298750309	878.759692550669	631.247686201191
682	717.43149	717.431280021	0.292289020474959	C40H64O8	M+2Na-H	4alpha-Phorbol 12,13-didecanoate	202031	HMDB0246703	NA	NA	NA	NA	537379	NA	CCCCCCCCCC(=O)OC1C(C)C2(O)C3C=C(C)C(=O)C3(O)CC(CO)=CC2C2C(C)(C)C12OC(=O)CCCCCCCCC	DGOSGFYDFDYMCW-UHFFFAOYSA-N	Lipids and lipid-like molecules	Prenol lipids	Diterpenoids	NA	1	730.879094869976	751.456712390019	655.847423401468	720.270461716211
683	719.44727	719.449337024	2.87858572629759	C21H32O4	2M+Na	17alpha,21-Dihydroxypregnenolone; 11b,21-Dihydroxy-5b-pregnane-3,20-dione; 3a,21-Dihydroxy-5b-pregnane-11,20-dione	45012; 45057; 45067	HMDB0006762; HMDB0006757; HMDB0006755	84297; 57876; 57886	LMST02030141; LMST02030188; LMST02030199	C05487; C05475; C05478	27832; ;	192735; 44263339; 44263347	1167-48-2; 566-01-8; 566-03-0	[C@@H]1(O)CC2[C@@](C)([C@@]3([H])CC[C@]4(C)[C@@](O)(C(=O)CO)CC[C@@]4([H])[C@]3([H])CC=2)CC1; [C@@]12([H])CC[C@]3([H])CC(=O)CC[C@]3(C)[C@@]1([H])[C@@H](O)C[C@]1(C)C(C(=O)CO)CC[C@@]21[H]; [C@@]12([H])CC[C@]3([H])C[C@H](O)CC[C@]3(C)[C@@]1([H])C(=O)C[C@]1(C)C(C(CO)=O)CC[C@@]21[H]	JNHJGXQUDOYJAK-IYRCEVNGSA-N; CTTOFMJLOGMZRN-MGXYISIMSA-N; XWYBFXIUISNTQG-XPYNSANSSA-N	Lipids and lipid-like molecules; Lipids and lipid-like molecules; Lipids and lipid-like molecules	Steroids and steroid derivatives; Steroids and steroid derivatives; Steroids and steroid derivatives	Hydroxysteroids; Hydroxysteroids; Hydroxysteroids	*	3	1056.30095472579	902.837121727029	906.10613917962	941.503757165219
684	721.19204	721.193684446	2.28094410577026	C14H15N5O6	2M+Na	6-[(2S,3S,4R,5R)-5-(6-Aminopurin-9-yl)-3,4-dihydroxyoxolan-2-yl]oxane-2,5-dione	211394	HMDB0257755	NA	NA	NA	NA	NA	NA	NC1=NC=NC2=C1N=CN2C1OC(C(O)C1O)C1OC(=O)CCC1=O	DMRWFHYXVKKNFR-UHFFFAOYSA-N	Nucleosides, nucleotides, and analogues	Purine nucleosides	Unclassified	NA	1	506.036181029965	272.175058932683	674.74553304639	528.366407435311
685	723.19270	723.195068004	3.26877960642694	C37H36N2O11	M+K	Citbismine C	64524	HMDB0041435	95831	NA	NA	168674	85149847	169055-79-2	COC1=CC2=C(C(O)=C1C1C(OC3=C1C1=C(C(O)=C3)C(=O)C3=C(N1C)C(OC)=C(O)C=C3)C(C)(C)O)C(=O)C1=C(N2C)C(OC)=C(OC)C=C1	BDURUBOYNAVRCF-UHFFFAOYSA-N	Organoheterocyclic compounds	Quinolines and derivatives	Benzoquinolines	NA	1	944.382423959482	430.529794762377	332.699987439022	1052.15232765212
686	725.42216	725.42413743	2.71902341977101	C16H34NO5P	2M+Na	Sphingosine 1-phosphate (d16:1-P)	38937	HMDB0060061	83702	LMSP01050005	NA	84505	52931110	NA	OP(OC[C@]([H])(N)[C@]([H])(O)/C=C/CCCCCCCCCCC)(=O)O	IQHNJQKWEMCXAD-YYZTVXDQSA-N	Organic acids and derivatives	Organic phosphoric acids and derivatives	Phosphate esters	NA	1	951.225919433624	712.966798740341	831.382922279269	1045.2240677975
687	729.55494	729.558254362	4.53830693766955	C47H78O3	M+K	CE(dime); CE(9M6); CE(7D7)	83255; 132652; 132638	HMDB0061667; HMDB0112234; HMDB0112220	; ;	; ;	; ;	; ;	131770396; 131819677; 131819663	; ;	CCCC1=C(C)C(C)=C(CCCCCCCCCCC(=O)OC2CCC3(C)C4CCC5(C)C(CCC5C4CC=C3C2)C(C)CCCC(C)C)O1; CCCCCCC1=CC(C)=C(CCCCCCCCC(=O)OC2CCC3(C)C4CCC5(C)C(CCC5C4CC=C3C2)C(C)CCCC(C)C)O1; CCCCCCCC1=C(C)C(C)=C(CCCCCCC(=O)OC2CCC3(C)C4CCC5(C)C(CCC5C4CC=C3C2)C(C)CCCC(C)C)O1	GWPOWQHYFOHQNJ-UHFFFAOYSA-N; UAFWFKIDYHORIC-UHFFFAOYSA-N; BORLSVYTEDMFSB-UHFFFAOYSA-N	Lipids and lipid-like molecules; Lipids and lipid-like molecules; Lipids and lipid-like molecules	Steroids and steroid derivatives; Steroids and steroid derivatives; Steroids and steroid derivatives	Steroid esters; Steroid esters; Steroid esters	NA	3	505.264188194188	381.303417225635	323.907618782723	376.390257808813
688	733.41862	733.420514115	2.58220738682611	C39H67O8P	M+K	Phosphatidate(36:5)	134884	HMDB0114791	NA	NA	NA	NA	131821867	NA	[H][C@@](COC(=O)CCCCCCCCCCCCC)(COP(O)(O)=O)OC(=O)CC\C=C/C\C=C/C\C=C/C\C=C/C\C=C/CCCCC	KXVSLTLTCWECMO-ADNFXOFXSA-N	Lipids and lipid-like molecules	Glycerophospholipids	Glycerophosphates	NA	1	182.12076735813	180.465441172561	406.367925981335	323.942186967265
689	739.16550	739.166334976	1.124437717696	C39H32O16	M+H-H2O	Quercetin 3-(3'',6''-di-p-coumarylglucoside)	60944	HMDB0037373	NA	NA	NA	NA	131752179	72691-78-2	OC1C(COC(=O)\C=C\C2=CC=C(O)C=C2)OC(OC2=C(OC3=CC(O)=CC(O)=C3C2=O)C2=CC(O)=C(O)C=C2)C(O)C1OC(=O)\C=C\C1=CC=C(O)C=C1	RMWPNUYFHAPTBJ-ACFHMISVSA-N	Phenylpropanoids and polyketides	Flavonoids	Flavonoid glycosides	NA	1	4053.03239781053	3023.87614188304	4297.59353088607	4001.53093249479
690	741.52882	741.530732782	2.58060884968604	C39H79N2O6P	M+K	SM(d34:1)	52279	HMDB0013464	NA	NA	C00550	90008	53481781	NA	CCCCCCCCCCCCCCC[C@@H](O)[C@H](COP([O-])(=O)OCC[N+](C)(C)C)NC(=O)CCCCCCC\C=C/CCCCCC	CGVOQSQIYSUXAT-PPLFXBRHSA-N	Lipids and lipid-like molecules	Sphingolipids	Phosphosphingolipids	*	1	293.161480744227	197.726974536393	247.204297406418	231.092352612881
691	745.55120	745.54914624	2.75336193535064	C21H39NO3	2M+K	Tetradecadienyl-l-carnitine; N-Oleoyl Alanine; N-Palmitoyl Proline	212320; 198471; 198449	HMDB0258883; HMDB0241953; HMDB0241931	; ;	; ;	; ;	; ;	129885448; 73324759; 101057	; ;	CCCCCCCCCCC=CC=CC(O)(CC([O-])=O)C[N+](C)(C)C; CCCCCCCCC=CCCCCCCCC(=O)NC(C)C(O)=O; CCCCCCCCCCCCCCCC(=O)N1CCCC1C(O)=O	MDSXUXANDGCYGY-UHFFFAOYSA-N; CHQZBIVWDKADIA-UHFFFAOYSA-N; XOAIXMQPJQVGRV-UHFFFAOYSA-N	Lipids and lipid-like molecules; Organic acids and derivatives; Organic acids and derivatives	Fatty Acyls; Carboxylic acids and derivatives; Carboxylic acids and derivatives	Fatty acids and conjugates; Amino acids, peptides, and analogues; Amino acids, peptides, and analogues	NA	3	718.68989059301	540.600358864365	452.682107451258	488.95582017213
692	748.56858	748.569786509	1.60643580264803	C42H79NO8	M+Na	GlcCer(d36:2); Galactosylceramide (d36:2)	40130; 51143	HMDB0004970; HMDB0010714	7223;	LMSP0501AA27;	C01190; C02686	139140;	24779575; 53480658	;	[C@](CO[C@H]1[C@H](O)[C@@H](O)[C@H](O)[C@@H](CO)O1)([H])(NC(CCCCCCC/C=C\CCCCCCCC)=O)[C@]([H])(O)/C=C/CCCCCCCCCCCCC; CCCCCCCCCCCCC\C=C/C(O)C(CO[C@@H]1O[C@H](CO)[C@H](O)[C@H](O)[C@H]1O)NC(=O)CCCCCCC\C=C/CCCCCCCC	MVGFIPNJBNBHNC-HVFXMTMESA-N; MVGFIPNJBNBHNC-XJPHKABUSA-N	Lipids and lipid-like molecules; Lipids and lipid-like molecules	Sphingolipids; Sphingolipids	Glycosphingolipids; Glycosphingolipids	*	2	186.380294162199	102.063589661052	118.109482651757	126.146886069426
693	752.50501	752.507341003	3.09144956699396	C40H75NO9	M+K	Soyacerebroside I	56958	HMDB0032677	NA	NA	NA	NA	131751281	114297-20-0	CCCCCCCCCCCCCCC(O)C(=O)NC(COC1OC(CO)C(O)C(O)C1O)C(O)\C=C/CC\C=C/CCCCCCCCC	HOMYIYLRRDTKAA-UYIJODJPSA-N	Lipids and lipid-like molecules	Sphingolipids	Glycosphingolipids	NA	1	1503.05515336083	1032.43465157188	1232.41566904571	1071.78037245538
694	754.47530	754.472532073	3.67486379467716	C39H65N5O8	M+Na	Mmaf	208882	HMDB0254815	NA	NA	NA	NA	76418953	NA	CCC(C)C(C(CC(=O)N1CCCC1C(OC)C(C)C(=O)NC(CC1=CC=CC=C1)C(O)=O)OC)N(C)C(=O)C(NC(=O)C(NC)C(C)C)C(C)C	MFRNYXJJRJQHNW-UHFFFAOYSA-N	Organic acids and derivatives	Peptidomimetics	Hybrid peptides	NA	1	1428.70169077654	1027.90873413917	1162.3496413645	1103.01015817994
695	756.55060	756.551373053	1.02072074867054	C40H80NO8P	M+Na	PC(32:0)	18240	HMDB0000564	39306	LMGP01010564	C00157	72999	452110	63-89-8	[C@](COP(=O)([O-])OCC[N+](C)(C)C)([H])(OC(CCCCCCCCCCCCCCC)=O)COC(CCCCCCCCCCCCCCC)=O	KILNVBDSWZSGLL-KXQOOQHDSA-N	Lipids and lipid-like molecules	Glycerophospholipids	Glycerophosphocholines	*	1	5110.97331717482	3778.50570244472	4763.25871906737	3795.58490100628
696	774.46653	774.468192585	2.14777941607366	C38H74NO10P	M+K	PS(32:0)	21293	HMDB0000614	NA	LMGP03010029	NA	84523	9547090	40290-42-4	C(O)(=O)[C@@]([H])(N)COP(OC[C@]([H])(OC(CCCCCCCCCCCCCCC)=O)COC(CCCCCCCCCCCCCCC)=O)(=O)O	KLFKZIQAIPDJCW-GPOMZPHUSA-N	Lipids and lipid-like molecules	Glycerophospholipids	Glycerophosphoserines	NA	1	53.1426373455977	356.782116484742	326.572432035846	301.380049794706
697	774.56179	774.564346158	3.29687051190858	C42H80NO9P	M+H	PC(34:1-O)	239054	HMDB0285953	NA	NA	NA	NA	90659302	NA	[H][C@@](COC(=O)CCCCCCCCCCCCCCC)(COP([O-])(=O)OCC[N+](C)(C)C)OC(=O)CCCCCCC\C=C/CC1OC1CCCCC	HZKBHRZARZUXPO-JLBYXMBLSA-N	Lipids and lipid-like molecules	Glycerophospholipids	Glycerophosphocholines	NA	1	1157.04784145387	895.600198762247	812.123778932883	825.454022707167
698	776.46028	776.462712797	3.12755187868175	C41H72NO8P	M+K	PE(36:5)	49931	HMDB0008845	60289	NA	C00350	NA	53479555	NA	[H][C@@](COC(=O)CCCCCCCCCCCCC)(COP(O)(=O)OCCN)OC(=O)CC\C=C/C\C=C/C\C=C/C\C=C/C\C=C/CCCCC	WPOPBYPPPATGDY-UQGWHFHQSA-N	Lipids and lipid-like molecules	Glycerophospholipids	Glycerophosphoethanolamines	*	1	767.211262953953	502.802439447265	602.453952071549	537.086590136692
699	778.47522	778.478362861	4.03781617595945	C41H74NO8P	M+K	PC(33:4)	18677	HMDB0007943	59393	LMGP01011418	C00157	NA	52922318	NA	[C@](COP(=O)([O-])OCC[N+](C)(C)C)([H])(OC(CCCC/C=C\C/C=C\C/C=C\C/C=C\CC)=O)COC(CCCCCCCCCCCCCC)=O	DPPYJZPUMHOJFQ-IASQADCASA-N	Lipids and lipid-like molecules	Glycerophospholipids	Glycerophosphocholines	*	1	1765.40286919545	1216.8983952995	1321.82041748025	1276.80196245155
700	779.18059	779.179537098	1.351795041709	C33H40O19	M+K	Kaempferol 3-O-beta-robinoside 7-O-alpha-L-rhamnopyranoside	31774	HMDB0302847	NA	LMPK12111685	C10178	8878	5281693	NA	C1(O[C@H]2[C@H](O)[C@H](O)[C@@H](O)[C@H](C)O2)=CC2OC(C3C=CC(O)=CC=3)=C(O[C@H]3[C@H](O)[C@@H](O)[C@@H](O)[C@@H](CO[C@H]4[C@H](O)[C@H](O)[C@@H](O)[C@H](C)O4)O3)C(=O)C=2C(O)=C1	PEFASEPMJYRQBW-HKWQTAEVSA-N	Phenylpropanoids and polyketides	Flavonoids	Flavonoid glycosides	*	1	7398.3493387727	4999.18416683628	7331.23660641513	6114.07513191704
701	780.55783	780.554370158	4.43725790241937	C44H80NO9P	M+H-H2O	PC(16:0/20:4(5Z,8Z,10E,14Z)-OH(12S))	27822	HMDB0285913	82375	LMGP20010002	NA	131654	52929777	NA	[C@](COP(=O)([O-])OCC[N+](C)(C)C)([H])(OC(CCC/C=C\C/C=C\C=C\[C@@H](O)C/C=C\CCCCC)=O)COC(CCCCCCCCCCCCCCC)=O	YQWFSBLEXGUMGO-GZXBEVTESA-N	Lipids and lipid-like molecules	Glycerophospholipids	Glycerophosphocholines	NA	1	6636.46518960942	4618.19026995543	6842.44320003762	4883.39437933087
702	781.14631	781.146387394	0.0956691035379684	C33H34O23	M+H-H2O	Apigenin 7-[glucuronyl-(1->2)-glucuronide] 4'-glucuronide	61701	HMDB0038294	93018	NA	NA	NA	131752324	NA	OC1C(O)C(OC2C(O)C(O)C(OC2OC2=CC(O)=C3C(=O)C=C(OC3=C2)C2=CC=C(OC3OC(C(O)C(O)C3O)C(O)=O)C=C2)C(O)=O)OC(C1O)C(O)=O	ZXGPWPMIUHWEOJ-UHFFFAOYSA-N	Phenylpropanoids and polyketides	Flavonoids	Flavonoid glycosides	NA	1	1808.45015926147	1387.19327532139	1471.49231417661	1439.38488458757
703	784.58645	784.585081117	1.73862620468053	C44H82NO8P	M+H	PC(36:3)	18665	HMDB0007921	59371	LMGP01011406	C00157	NA	52922294	NA	[C@](COP(=O)([O-])OCC[N+](C)(C)C)([H])(OC(CCCCCCCCCCC/C=C\C/C=C\CCCCC)=O)COC(CCCCCCC/C=C\CCCC)=O	LMYYUVAVNWPEPG-GXAHKNHCSA-N	Lipids and lipid-like molecules	Glycerophospholipids	Glycerophosphocholines	*	1	3323.14357706503	2217.56147166108	3221.40452949173	2253.45449895765
704	785.58548	785.582212926	4.16309791644453	C45H88O5	M+2K-H	DG(42:0)	49045	HMDB0007180	58762	NA	NA	NA	53478055	NA	[H][C@](CO)(COC(=O)CCCCCCCCCCCCCCCCC)OC(=O)CCCCCCCCCCCCCCCCCCCCCCC	VUCBBMHKAJGVCH-QLKFWGTOSA-N	Lipids and lipid-like molecules	Glycerolipids	Diradylglycerols	NA	1	1272.01611778676	801.997640083462	1288.83033996552	867.232074823172
705	787.60720	787.605837664	1.7300640750546	C23H42O4	2M+Na	MG(20:2); Persenone B; Lepidiumterpenyl ester	51364; 59770; 60536	HMDB0011544; HMDB0035959; HMDB0036865	62328; ; 91868	; ;	; ;	; ; 168403	53480964; 131751886; 11794320	; ; 255833-57-9	[H]C(CO)(CO)OC(=O)CCCCCCCCC\C=C/C\C=C/CCCCC; CCCCCCCCCCCCCCC\C=C\C(=O)CC(O)COC(C)=O; CC(CCCC(C)CCC(O)=O)CCCC(C)C(=O)OCCCCCC=C	PMJSUEZTCFTBMD-HZJYTTRNSA-N; NLXNQLZUOMHEHB-ISLYRVAYSA-N; PASMASQJCDKBJK-UHFFFAOYSA-N	Lipids and lipid-like molecules; Lipids and lipid-like molecules; Lipids and lipid-like molecules	Endocannabinoids; Fatty Acyls; Prenol lipids	Unclassified; Fatty alcohols; Sesquiterpenoids	NA	3	1166.82548515124	836.164061582434	998.969230158474	715.022409453476
706	787.82510	787.8241507	1.2077195346324	C26H54O	2M+Na	1-Hexacosanol	5985	HMDB0243887	36460	LMFA05000002	C08381	28415	68171	NA	C(CCCCCCCCCCCCCO)CCCCCCCCCCCC	IRHTZOCLLONTOC-UHFFFAOYSA-N	Lipids and lipid-like molecules	Fatty Acyls	Fatty alcohols	*	1	123.27846453389	660.933070261388	610.242519636718	579.342893655592
707	791.50566	791.507479062	2.2998401865021	C41H77O13P	M+H-H2O	PI(32:1)	50429	HMDB0009779	NA	NA	C00626	88396	NA	NA	[H][C@@](COC(=O)CCCCCCCCCCCCCCC)(COP(O)(=O)O[C@H]1C(O)C(O)C(O)[C@@H](O)C1O)OC(=O)CCCCCCC\C=C/CCCCCC	QAWXBJDYTIBLRK-KHSFEHQMSA-N	Lipids and lipid-like molecules	Glycerophospholipids	Glycerophosphoinositols	*	1	118.03632161168	78.4262364082365	274.377796650268	123.896221430368
708	791.56009	791.558648292	1.81832252335765	C24H40O3	2M+K	Lithocholic acid; Isolithocholic acid	45866; 45867	HMDB0000761; HMDB0000717	209; 5685	LMST04010003; LMST04010004	C03990; C17658	16325; 81253	9903; 164853	434-13-9; 1534-35-6	C1[C@]2(C)[C@@]3([H])CC[C@]4(C)[C@@]([H])([C@]([H])(C)CCC(O)=O)CC[C@@]4([H])[C@]3([H])CC[C@]2([H])C[C@H](O)C1; C1[C@]2(C)[C@@]3([H])CC[C@]4(C)[C@@]([H])([C@]([H])(C)CCC(O)=O)CC[C@@]4([H])[C@]3([H])CC[C@]2([H])C[C@@H](O)C1	SMEROWZSTRWXGI-HVATVPOCSA-N; SMEROWZSTRWXGI-WFVDQZAMSA-N	Lipids and lipid-like molecules; Lipids and lipid-like molecules	Steroids and steroid derivatives; Steroids and steroid derivatives	Bile acids, alcohols and derivatives; Bile acids, alcohols and derivatives	*	2	778.931004248785	597.045360313138	521.77221107937	506.525511210783
709	793.56428	793.56203291	2.82564681027102	C43H83N2O6P	M+K	SM(d38:2)	52280	HMDB0013465	NA	NA	C00550	90009	53481783	NA	CCCCCCCCCCCCC\C=C\[C@@H](O)[C@H](COP([O-])(=O)OCC[N+](C)(C)C)NC(=O)CCCCCCCCC\C=C/C\C=C/CCCCC	YVTVVJRJLRHYSJ-XJRFMCMQSA-N	Lipids and lipid-like molecules	Sphingolipids	Phosphosphingolipids	*	1	50.1299252322024	35.719319283859	277.635081396917	120.797796031018
710	794.50738	794.509662989	2.87380930444075	C42H78NO8P	M+K	PC(34:3)	19386	HMDB0007881	59331	LMGP01012127	C00157	89517	53478605	NA	[C@](COP(=O)([O-])OCC[N+](C)(C)C)([H])(OC(CCC/C=C\C/C=C\C/C=C\CCCCCCCC)=O)COC(CCCCCCCCCCCCC)=O	XWHIBISICRMDDW-ZLBNXBDKSA-N	Lipids and lipid-like molecules	Glycerophospholipids	Glycerophosphocholines	*	1	5743.41232847639	4215.24135265431	5025.12475250209	4489.18852036449
711	796.52117	796.522751367	1.98060756530668	C43H78NO7P	M+2Na-H	PE(20:4); PE(22:4); PE(38:5)	50151; 50283; 21063	HMDB0009347; HMDB0009609; HMDB0005779	60743; 60998; 77583	; ; LMGP02030003	C00350; C00350; C00350	; ; 78342	53479773; 53479905; 9547058	; ; 144371-69-7	[H][C@@](COC(=O)CCC\C=C/C\C=C/C\C=C/CCCCCCCC)(COP(O)(=O)OCCN)O\C=C/CCCCCCCC\C=C/CCCCCC; [H][C@@](COC(=O)CCCCC\C=C/C\C=C/C\C=C/C\C=C/CCCCC)(COP(O)(=O)OCCN)O\C=C/CCCCCCCCCCCCCC; [C@](COP(=O)(O)OCCN)([H])(OC(CCC/C=C\C/C=C\C/C=C\C/C=C\CCCCC)=O)CO/C=C\CCCCCCCCCCCCCCCC	SSRFBEKXNQSNLN-PWQUOMSQSA-N; CBTPUGMCCOFLJT-LNCIMUPZSA-N; URPXXNCTXCOATD-FXMFQVEGSA-N	Lipids and lipid-like molecules; Lipids and lipid-like molecules; Lipids and lipid-like molecules	Glycerophospholipids; Glycerophospholipids; Glycerophospholipids	Glycerophosphoethanolamines; Glycerophosphoethanolamines; Glycerophosphoethanolamines	*	3	11467.0339261817	8517.45817390334	9386.29285692127	8718.84244457558
712	799.42166	799.422756608	1.37101884487485	C23H30ClN3O	2M+H	Quinacrine	53329	HMDB0015235	24079	NA	C07339	8711	237	83-89-6	CCN(CC)CCCC(C)NC1=C2C=C(OC)C=CC2=NC2=C1C=CC(Cl)=C2	GPKJTRJOBQGKQK-UHFFFAOYSA-N	Organoheterocyclic compounds	Quinolines and derivatives	Benzoquinolines	*	1	112.199149304991	43.9732743045889	33.9384702335028	253.45592362956
713	800.54257	800.541202778	1.71234763818611	C41H80NO10P	M+Na	PS(35:0)	21411	HMDB0112327	77814	LMGP03010150	NA	NA	52925260	NA	C(O)(=O)[C@@]([H])(N)COP(OC[C@]([H])(OC(CCCCCCCCCCCCCCCCCCC)=O)COC(CCCCCCCCCCCCCC)=O)(=O)O	JJKYCKODCYTILJ-AMAPPZPBSA-N	Lipids and lipid-like molecules	Glycerophospholipids	Glycerophosphoserines	NA	1	168.989159995676	130.165865264945	173.257022762958	123.508759752454
714	807.55374	807.554035324	0.369298877521838	C46H81O10P	M+H-H2O	PG(40:5)	51096	HMDB0010612	61884	NA	NA	89277	53480612	NA	[H][C@](O)(CO)COP(O)(=O)OC[C@@]([H])(COC(=O)CCCCCCCCCCCCCCCCC)OC(=O)CC\C=C/C\C=C/C\C=C/C\C=C/C\C=C/CCCCC	BPQUVZVCLXWAQN-NITOSIMZSA-N	Lipids and lipid-like molecules	Glycerophospholipids	Glycerophosphoglycerols	NA	1	125.261678129499	74.4229675836712	210.758200226726	177.330114158364
715	809.56861	809.569685388	1.32839350794861	C46H83O10P	M+H-H2O	PG(40:4)	23361	HMDB0010611	61883	LMGP04010883	NA	89278	52927148	NA	[H][C@](O)(CO)COP(OC[C@]([H])(OC(CCCCC/C=C\C/C=C\C/C=C\C/C=C\CCCCC)=O)COC(CCCCCCCCCCCCCCCCC)=O)(=O)O	DDDVOYJWOXYXHJ-RKHXCIBKSA-N	Lipids and lipid-like molecules	Glycerophospholipids	Glycerophosphoglycerols	NA	1	91.7789523387742	39.4107288114212	156.751455800594	149.930832049906
716	811.50530	811.505229182	0.0930812148875772	C20H34N4O4	2M+Na	1,6-Bis(cyclohexyloximinocarbonyl)hexane	210926	HMDB0257195	NA	NA	NA	NA	NA	NA	O=C(NCCCCCCNC(=O)ON=C1CCCCC1)ON=C1CCCCC1	RXSVYGIGWRDVQC-UHFFFAOYSA-N	Organic acids and derivatives	Carboximidic acids and derivatives	Unclassified	NA	1	285.559089290551	204.186475678736	154.503962763019	159.516510308377
717	812.51404	812.517665989	4.4622734052228	C43H78NO8P	M+2Na-H	PC(35:4)	18683	HMDB0007949	59399	LMGP01011424	C00157	86344	52922330	NA	[C@](COP(=O)([O-])OCC[N+](C)(C)C)([H])(OC(CCC/C=C\C/C=C\C/C=C\C/C=C\CCCCC)=O)COC(CCCCCCCCCCCCCC)=O	ZSWHHKKYMMYPPD-MSZSINMWSA-N	Lipids and lipid-like molecules	Glycerophospholipids	Glycerophosphocholines	*	1	1253.55381615719	863.815541404039	759.21002950975	831.050617558421
718	813.48752	813.486901686	0.763392536203829	C41H64N8O9	M+H	Glabrin C	57827	HMDB0033612	89414	NA	NA	NA	5317650	NA	CC(C)CC1NC(=O)C(NC(=O)C(CC2=CC=C(O)C=C2)NC(=O)CNC(=O)C2CCCN2C(=O)C(NC(=O)C(CC(C)C)NC(=O)C(C)NC1=O)C(C)C)C(C)C	DDWIRDHTZAQZIO-UHFFFAOYSA-N	Organic acids and derivatives	Carboxylic acids and derivatives	Amino acids, peptides, and analogues	NA	1	11295.0283551365	8637.35718842799	10105.9665661471	8750.28724791675
719	815.56030	815.558648292	2.02210754195703	C25H40O3	2M+K	Methyl 2-(10-heptadecenyl)-6-hydroxybenzoate	61899	HMDB0038523	93198	NA	NA	169431	131752389	111047-31-5	CCCCCC\C=C/CCCCCCCCCC1=C(C(=O)OC)C(O)=CC=C1	ASEOLGYFIXYYFV-HJWRWDBZSA-N	Benzenoids	Benzene and substituted derivatives	Benzoic acids and derivatives	NA	1	363.01723554098	299.507820565522	193.302313259187	216.103709823189
720	817.43669	817.438808832	2.58835683723222	C45H62N4O11	M+H-H2O	25-Desacetyl rifapentine	201086	HMDB0245684	NA	NA	NA	NA	136968141	NA	COC1C=COC2(C)OC3=C(C2=O)C2=C(C(O)=C3C)C(O)=C(NC(=O)C(C)=CC=CC(C)C(O)C(C)C(O)C(C)C(O)C1C)C(C=NN1CCN(CC1)C1CCCC1)=C2O	LPUNEQQTZOWCNO-UHFFFAOYSA-N	Phenylpropanoids and polyketides	Macrolactams	Unclassified	NA	1	179.11303663996	360.860971792061	268.889260612726	221.818044896465
721	817.49733	817.499003132	2.05071905669461	C44H75O10P	M+Na	PG(38:6)	22520	HMDB0010584	61859	LMGP04010041	NA	89088	52926307	NA	[H][C@](O)(CO)COP(OC[C@]([H])(OC(CC/C=C\C/C=C\C/C=C\C/C=C\C/C=C\C/C=C\CC)=O)COC(CCCCCCCCCCCCCCC)=O)(=O)O	HUFCXYMYEWLLHT-XNTJBMDASA-N	Lipids and lipid-like molecules	Glycerophospholipids	Glycerophosphoglycerols	NA	1	677.132219844453	555.837674615525	640.190118119944	544.324937224197
722	818.50574	818.507101303	1.66016576925226	C45H76NO7P	M+2Na-H	PE(22:7)	50363	HMDB0009710	61098	NA	C00350	NA	53479985	NA	[H][C@@](COC(=O)CC\C=C/C\C=C/C\C=C/C\C=C/C\C=C/C\C=C/CC)(COP(O)(=O)OCCN)O\C=C/CCCCCCCC\C=C/CCCCCC	VMCLUUPLLQFCRY-VJIHGULMSA-N	Lipids and lipid-like molecules	Glycerophospholipids	Glycerophosphoethanolamines	*	1	7519.58672237455	5509.85603081416	6361.5329667455	5808.72713724469
723	820.52142	820.525313053	4.75042819678124	C44H80NO8P	M+K	PC(36:4)	18637	HMDB0007889	59339	LMGP01011378	C00157	89514	52922238	NA	[C@](COP(=O)([O-])OCC[N+](C)(C)C)([H])(OC(CCCCC/C=C\C/C=C\C/C=C\C/C=C\CCCCC)=O)COC(CCCCCCCCCCCCC)=O	UDOCLKXJVMJFLD-CCHOKCMJSA-N	Lipids and lipid-like molecules	Glycerophospholipids	Glycerophosphocholines	*	1	11192.5881044223	8328.54642964802	9795.98355997472	8968.75583605381
724	821.53172	821.532711196	1.21088754628918	C46H77O10P	M+H	PG(40:7)	51112	HMDB0010629	61900	NA	NA	89382	53480628	NA	[H][C@](O)(CO)COP(O)(=O)OC[C@@]([H])(COC(=O)CCCCCCCCC\C=C/CCCCCC)OC(=O)CC\C=C/C\C=C/C\C=C/C\C=C/C\C=C/C\C=C/CC	TZGMUGQUTJEGJC-SMHLWGDZSA-N	Lipids and lipid-like molecules	Glycerophospholipids	Glycerophosphoglycerols	NA	1	5017.97464040185	3561.14035324931	4554.0695645234	3997.43967831976
725	822.53559	822.538401431	3.41746941898572	C45H80NO7P	M+2Na-H	PE(22:5)	50285	HMDB0009611	61000	NA	C00350	NA	53479907	NA	[H][C@@](COC(=O)CCCCC\C=C/C\C=C/C\C=C/C\C=C/CCCCC)(COP(O)(=O)OCCN)O\C=C/CCCCCCCC\C=C/CCCCCC	FISVEBQJGBZOPW-USOCFQKQSA-N	Lipids and lipid-like molecules	Glycerophospholipids	Glycerophosphoethanolamines	*	1	3784.29561453283	2615.14333307067	3254.38322895509	2719.50577390006
726	823.47542	823.475706518	0.353643941882007	C23H36O5	2M+K	VIPROSTOL; 20, 22-Dihydrodigoxigenin	213070; 82594	HMDB0259834; HMDB0060730	;	;	;	;	76414106; 131769932	;	CCCCC(O)(CC=CC1C(O)CC(=O)C1CC=CCCCC(=O)OC)C=C; C[C@@]12[C@H](CC[C@]1(O)C1CC[C@@H]3C[C@@H](O)CC[C@]3(C)[C@H]1C[C@H]2O)[C@@H]1COC(=O)C1	TWCQWABAGCMHLL-UHFFFAOYSA-N; MWPLZPAHTHIKQB-WFGOHPFPSA-N	Lipids and lipid-like molecules; Lipids and lipid-like molecules	Fatty Acyls; Steroids and steroid derivatives	Eicosanoids; Steroid lactones	NA	2	196.875362142509	568.386139150127	513.124346895821	507.695131012515
727	824.55384	824.556613181	3.35824415218827	C44H84NO8P	M+K	PC(36:2); DMPE(37:2); MMPE(38:2)	18403; 134036; 133080	HMDB0000593; HMDB0113933; HMDB0112977	102731; ;	LMGP01010890; ;	; ;	74669; ;	10350317; 131821043; 131820092	4235-95-4; ;	[C@](COP(=O)([O-])OCC[N+](C)(C)C)([H])(OC(CCCCCCC/C=C\CCCCCCCC)=O)COC(CCCCCCC/C=C\CCCCCCCC)=O; [H]C(COC(=O)CCCCCCCCCCCCCC)(COP(O)(=O)OCCN(C)C)OC(=O)CCCCCCCCCCC\C=C/C\C=C/CCCCC; [H]C(COC(=O)CCCCCCC\C=C/CCCC)(COP(O)(=O)OCCNC)OC(=O)CCCCCCCCCCCCC\C=C/CCCCCCCC	SNKAWJBJQDLSFF-NVKMUCNASA-N; DOPKBXYIXNDNSE-SESCJMQFSA-N; VJJYXDIFKMYYNP-BCTRXSSUSA-N	Lipids and lipid-like molecules; Lipids and lipid-like molecules; Lipids and lipid-like molecules	Glycerophospholipids; Glycerophospholipids; Glycerophospholipids	Glycerophosphocholines; Glycerophosphoethanolamines; Glycerophosphoethanolamines	NA	3	2975.25322057187	2143.26050756049	2559.05577036257	2137.72612567642
728	826.49547	826.499492233	4.86598439103709	C42H78NO10P	M+K	PS(36:2)	21295	HMDB0012380	40816	LMGP03010031	NA	84513	9547091	132014-81-4	C(O)(=O)[C@@]([H])(N)COP(OC[C@]([H])(OC(CCCCCCC/C=C\C/C=C\CCCCC)=O)COC(CCCCCCCCCCCCCCCCC)=O)(=O)O	AGTPCXBHIGMTEU-NREGDSCDSA-N	Lipids and lipid-like molecules	Glycerophospholipids	Glycerophosphoserines	NA	1	1098.5991077564	828.595987532818	600.760441554996	655.484665955929
729	828.51207	828.515142778	3.70844498767157	C42H80NO10P	M+K	PS(36:1)	21290	HMDB0010163	3888	LMGP03010025	C02737	79096	9547087	124262-93-7	C(O)(=O)[C@@]([H])(N)COP(OC[C@]([H])(OC(CCCCCCC/C=C\CCCCCCCC)=O)COC(CCCCCCCCCCCCCCCCC)=O)(=O)O	AJFWREUFUPEYII-PAHWMLEVSA-N	Lipids and lipid-like molecules	Glycerophospholipids	Glycerophosphoserines	*	1	2692.11939938698	2024.57251517285	1770.42950756015	1795.50133072375
730	829.48474	829.483746998	1.2005082891041	C41H75O13P	M+Na	PI(32:2)	50430	HMDB0009780	NA	NA	NA	NA	NA	NA	[H][C@@](COC(=O)CCCCCCCCCCCCCCC)(COP(O)(=O)O[C@H]1C(O)C(O)C(O)[C@@H](O)C1O)OC(=O)CCCCCCC\C=C/C\C=C/CCC	XVAYDAQDXIWIQD-NUHINHKHSA-N	Lipids and lipid-like molecules	Glycerophospholipids	Glycerophosphoinositols	NA	1	352.56031600306	336.795846759255	532.785037343965	410.190391010854
731	830.47225	830.470715797	1.84186348047804	C45H72NO8P	M+2Na-H	PE(40:9)	20398	HMDB0009144	60551	LMGP02010709	C00350	NA	52924410	NA	[C@](COP(=O)(O)OCCN)([H])(OC(CC/C=C\C/C=C\C/C=C\C/C=C\C/C=C\C/C=C\CC)=O)COC(CCCC/C=C\C/C=C\C/C=C\CCCCC)=O	ONSVAFNPEAEPSP-CPUBONDHSA-N	Lipids and lipid-like molecules	Glycerophospholipids	Glycerophosphoethanolamines	*	1	1196.19572069198	2049.74862237037	1940.10667763208	1735.61833062412
732	834.50212	834.504422861	2.75936215232698	C47H74NO8P	M+Na	PE(42:10)	20650	HMDB0009408	60804	LMGP02010961	C00350	NA	52924662	NA	[C@](COP(=O)(O)OCCN)([H])(OC(CC/C=C\C/C=C\C/C=C\C/C=C\C/C=C\C/C=C\CC)=O)COC(CCC/C=C\C/C=C\C/C=C\C/C=C\CCCCC)=O	KXAGMEXWNHUIQR-OOPACUNWSA-N	Lipids and lipid-like molecules	Glycerophospholipids	Glycerophosphoethanolamines	*	1	389.671139649079	320.202838938297	219.351981618666	252.991961774131
733	838.53080	838.533316053	2.99988706991205	C45H80NO8P	M+2Na-H	PE(40:5); PC(37:5)	49989; 49581	HMDB0009010; HMDB0007956	60430; 59406	;	C00350; C00157	131665;	53479611; 53478653	;	[H][C@@](COC(=O)CCCCCCCCCCCCCCCCC)(COP(O)(=O)OCCN)OC(=O)CC\C=C/C\C=C/C\C=C/C\C=C/C\C=C/CCCCC; CCCCCCCCCCCCCCC(=O)OC[C@]([H])(COP([O-])(=O)OCC[N+](C)(C)C)OC(=O)CC\C=C/C\C=C/C\C=C/C\C=C/C\C=C/CCCCC	DPRXQVIZBLENFV-NPQRSGSQSA-N; HRTXZWFRPLOXSH-UJOYSCBBSA-N	Lipids and lipid-like molecules; Lipids and lipid-like molecules	Glycerophospholipids; Glycerophospholipids	Glycerophosphoethanolamines; Glycerophosphocholines	*	2	236.030201001023	160.621067952414	121.371375861705	124.902692364303
734	841.44783	841.448537766	0.839770112541927	C21H31N5O3	2M+K	Buspirone N-oxide; 3'-Hydroxybuspirone; 5-Hydroxybuspirone	82932; 82933; 82934	HMDB0061107; HMDB0061108; HMDB0061109	; ; 1451	; ;	; ;	; ;	15234439; 59058967; 59964599	; ; 105496-33-1	O=C1CC2(CCCC2)CC(=O)N1CCCCN1(=O)CCN(CC1)C1=NC=CC=N1; OC1CCC2(C1)CC(=O)N(CCCCN1CCN(CC1)C1=NC=CC=N1)C(=O)C2; OC1=CN=C(N=C1)N1CCN(CCCCN2C(=O)CC3(CCCC3)CC2=O)CC1	PXFOIYSPRVISSG-UHFFFAOYSA-N; RQGHABOPJRYOEZ-UHFFFAOYSA-N; WKAUDMPUKWYRBF-UHFFFAOYSA-N	Organoheterocyclic compounds; Organoheterocyclic compounds; Organoheterocyclic compounds	Diazinanes; Diazinanes; Diazinanes	Piperazines; Piperazines; Piperazines	NA	3	4501.84774122708	5250.01018219636	4572.06645642896	4784.67152801932
735	850.49863	850.495320671	3.88713322589103	C45H73NO15	M+H-H2O	alpha-Solanine	58274	HMDB0034202	NA	NA	C20046	68802	50200	20562-02-1	CC1C2CCC(C)CN2C2CC3C4CC=C5CC(CCC5(C)C4CCC3(C)C12)OC1OC(CO)C(O)C(OC2OC(CO)C(O)C(O)C2O)C1OC1OC(C)C(O)C(O)C1O	ZGVSETXHNHBTRK-UHFFFAOYSA-N	Lipids and lipid-like molecules	Steroids and steroid derivatives	Steroidal glycosides	*	1	1160.0298138773	927.518226447951	518.986310243782	624.704017797752
736	853.11993	853.121312854	1.62766616565589	C19H17N3O4S2	2M+Na	Floridin	256487	HMDB0303624	44138	NA	C11754	3537	5773	50-59-9	[H][C@]12SCC(C[N+]3=CC=CC=C3)=C(N1C(=O)[C@@]2([H])N=C(O)CC1=CC=CS1)C([O-])=O	CZTQZXZIADLWOZ-CRAIPNDOSA-N	Organoheterocyclic compounds	Lactams	Beta lactams	*	1	1316.30211882369	1820.29480034843	1578.60919220695	1450.60593047244
737	853.51549	853.517733772	2.62665923235384	C22H38N2O4S	2M+H	Dual-release hydrocortisone	206240	HMDB0251636	445513	NA	NA	NA	3081351	NA	CCCCCCCCCCCCCC(=O)NCCC1=CC=C(OS(N)(=O)=O)C=C1	MBODHUVGZPZRBW-UHFFFAOYSA-N	Benzenoids	Benzene and substituted derivatives	Phenoxy compounds	NA	1	794.713521271203	732.501151466511	507.760492288821	567.059425511666
738	854.52721	854.530792842	4.18857835799511	C44H82NO10P	M+K	PS(38:2)	132682	HMDB0112292	NA	NA	NA	NA	131819702	NA	[H][C@](N)(COP(O)(=O)OC[C@@]([H])(COC(=O)CCCCCCC\C=C/CCCC)OC(=O)CCCCCCCCCCCCC\C=C/CCCCCCCC)C(O)=O	UOIREORWDLQXSA-PNWDAASZSA-N	Lipids and lipid-like molecules	Glycerophospholipids	Glycerophosphoserines	NA	1	500.645883347572	374.082980897219	275.850166835237	287.065556829381
739	856.54305	856.546442907	3.96385768416987	C44H84NO10P	M+K	PS(38:1)	132689	HMDB0112307	NA	NA	NA	NA	131819709	NA	[H][C@](N)(COP(O)(=O)OC[C@@]([H])(COC(=O)CCCCCCCCCCCCC)OC(=O)CCCCCCCCCCCCC\C=C/CCCCCCCC)C(O)=O	YATWWORSTFWFGZ-ALFANBORSA-N	Lipids and lipid-like molecules	Glycerophospholipids	Glycerophosphoserines	NA	1	549.399778062361	398.263218997463	305.934395969863	303.539800344686
740	861.47186	861.474597756	3.1832201864038	C45H62N10O6	M+Na	Hydrocinnamate-(orn-Pro-dcha-Trp-Arg)	210477	HMDB0256653	NA	NA	NA	NA	72321072	NA	NC(N)=NCCCC1NC(=O)C(CC2=CNC3=CC=CC=C23)NC(=O)C(CC2CCCCC2)NC(=O)C2CCCN2C(=O)C(CCCNC1=O)NC(=O)CCC1=CC=CC=C1	VATFHFJULBPYLM-UHFFFAOYSA-N	Organic acids and derivatives	Carboxylic acids and derivatives	Amino acids, peptides, and analogues	NA	1	703.524019801321	505.815142938566	554.588592635675	520.886253692172
741	866.49256	866.490235293	2.68841602043244	C45H73NO16	M+H-H2O	alpha-Solamarine; Solasonine	58396; 211901	HMDB0034356; HMDB0258364	;	;	;	;	14428446; 537159	20318-30-3;	CC1C2C(CC3C4CC=C5CC(CCC5(C)C4CCC23C)OC2OC(CO)C(O)C(OC3OC(CO)C(O)C(O)C3OC3OC(C)C(O)C(O)C3O)C2O)OC11CCC(C)CN1; CC1C2C(CC3C4CC=C5CC(CCC5(C)C4CCC23C)OC2OC(CO)C(O)C(OC3OC(CO)C(O)C(O)C3O)C2OC2OC(C)C(O)C(O)C2O)OC11CCC(C)CN1	RCTKRNCKOYYRIO-UHFFFAOYSA-N; QCTMYNGDIBTNSK-UHFFFAOYSA-N	Lipids and lipid-like molecules; Lipids and lipid-like molecules	Steroids and steroid derivatives; Steroids and steroid derivatives	Steroidal glycosides; Steroidal glycosides	NA	2	412.12717999748	346.221848247842	282.455172899507	300.422393282033
742	869.50916	869.507675354	1.71165850960936	C25H37NO4	2M+K	Salmeterol	53195	HMDB0015073	2387	NA	C07241	64064	5152	89365-50-4	OCC1=C(O)C=CC(=C1)C(O)CNCCCCCCOCCCCC1=CC=CC=C1	GIIZNNXWQWCKIB-UHFFFAOYSA-N	Benzenoids	Benzene and substituted derivatives	Benzyl alcohols	*	1	240.884061875662	216.208439030939	191.766137916968	171.118714805323
743	873.32485	873.321099646	4.2909212716491	C23H24N4O3S	2M+H	METESIND	208619	HMDB0254512	NA	NA	NA	NA	3047716	NA	CN(CC1=CC=C(C=C1)S(=O)(=O)N1CCOCC1)C1=C2C=CC=C3C(N)=NC(C=C1)=C23	CVEGTZWWWRJCFK-UHFFFAOYSA-N	Benzenoids	Naphthalenes	Unclassified	NA	1	154.949051768352	83.5720623255189	103.142378234734	87.5231495033907
744	874.00472	874.008880096	4.75589356296584	C31H64	2M+H	Hentriacontane	9680	HMDB0030092	66931	LMFA11000573	C08376	5659	12410	630-04-6	CCCCCCCCCCCCCCCCCCCCCCCCCCCCCCC	IUJAMGNYPWYUPM-UHFFFAOYSA-N	Hydrocarbons	Saturated hydrocarbons	Alkanes	*	1	1422.17452781108	2421.84243789518	2448.62541254316	2224.87128475084
745	874.49767	874.499492233	2.07975921651548	C46H78NO10P	M+K	PS(40:6)	21301	HMDB0010167	40825	LMGP03010040	C02737	79098	24779546	NA	C(O)(=O)[C@@]([H])(N)COP(OC[C@]([H])(OC(CC/C=C\C/C=C\C/C=C\C/C=C\C/C=C\C/C=C\CC)=O)COC(CCCCCCCCCCCCCCCCC)=O)(=O)O	LYYHRRPTEXPVOR-SYEOQEKUSA-N	Lipids and lipid-like molecules	Glycerophospholipids	Glycerophosphoserines	*	1	1192.07186287226	2161.67738581683	2047.34865308426	2001.72814738398
746	877.47369	877.473856948	0.19521174280268	C50H70O14	M+H-H2O	alpha-Bungarotoxin	203332	HMDB0248191	NA	NA	NA	NA	2432	NA	CC1CC2OC3CC4OC(=O)C=C(C)C4OC3(C)CC2OC2CCC3(C)OC4(C)CC5OC6CC7OC8(C)C(O)CC(CC(=C)C=O)OC8CC7OC6C=CCC5(C)OC4CC3OC12	LYTCVQQGCSNFJU-UHFFFAOYSA-N	Phenylpropanoids and polyketides	Brevetoxins and derivatives	Unclassified	NA	1	455.564831184138	616.691627764873	497.047202841252	541.256233753683
747	889.66432	889.664175994	0.159124874341808	C25H47NO4	2M+K	Elaidic carnitine; Vaccenyl carnitine; 2-Hydroxyhexadecanoylcarnitine	8345; 48712; 52261	HMDB0006464; HMDB0006351; HMDB0013337	58415; ;	LMFA07070063; ;	; ;	86038; 136372;	53477837; 53477830; 53481699	; ;	C(OC(C[N+](C)(C)C)CC([O-])=O)(CCCCCCC/C=C/CCCCCCCC)=O; CCCCCC\C=C\CCCCCCCCCC(=O)O[C@@H](CC([O-])=O)C[N+](C)(C)C; CCCCCC\C=C/CCCCCCCCCC(=O)O[C@@H](CC([O-])=O)C[N+](C)(C)C	IPOLTUVFXFHAHI-OUKQBFOZSA-N; HOAMADDCQBUDDY-YSESTWPTSA-N; HOAMADDCQBUDDY-JCKUYFFHSA-N	Lipids and lipid-like molecules; Lipids and lipid-like molecules; Lipids and lipid-like molecules	Fatty Acyls; Fatty Acyls; Fatty Acyls	Fatty acid esters; Fatty acid esters; Fatty acid esters	NA	3	287.404909096243	215.245946894067	522.637976265906	241.520618130927
748	891.67262	891.66843792	4.69122502102342	C27H46O4	2M+Na	3a,7a,12a-Trihydroxy-5b-cholestan-26-al	46470	HMDB0003533	57926	LMST04030164	C01301	16466	439479	3836-01-9	C1[C@H](O)CC[C@]2(C)[C@]3(C[C@H](O)[C@@]4([C@](CC[C@@]4([H])[C@]3([H])[C@H](O)C[C@]12[H])([C@H](C)CCCC(C)C=O)[H])C)[H]	USFJGINJGUIFSY-XZULNKEGSA-N	Lipids and lipid-like molecules	Steroids and steroid derivatives	Bile acids, alcohols and derivatives	*	1	785.539029258954	539.844188589178	821.639628869789	641.539557280606
749	896.51336	896.517665989	4.79980466003061	C50H78NO8P	M+2Na-H	PC(42:11)	18494	HMDB0008518	59964	LMGP01011059	C00157	NA	24779082	NA	[C@](COP(=O)([O-])OCC[N+](C)(C)C)([H])(OC(CC/C=C\C/C=C\C/C=C\C/C=C\C/C=C\C/C=C\CC)=O)COC(CCC/C=C\C/C=C\C/C=C\C/C=C\C/C=C\CC)=O	PRAHGYJIPXTSPA-OWXGTRINSA-N	Lipids and lipid-like molecules	Glycerophospholipids	Glycerophosphocholines	*	1	1063.56461170676	1982.9834902319	1888.06131631962	1851.67268709711
750	907.48730	907.488593677	1.42671117636246	C50H77O10P	M+K	PG(44:11)	136279	HMDB0116620	NA	NA	NA	NA	131823257	NA	[H][C@](O)(CO)COP(O)(=O)OC[C@@]([H])(COC(=O)CC\C=C/C\C=C/C\C=C/C\C=C/C\C=C/CCCCC)OC(=O)CC\C=C/C\C=C/C\C=C/C\C=C/C\C=C/C\C=C/CC	MWWCHBNKQONBGX-PALVNQMRSA-N	Lipids and lipid-like molecules	Glycerophospholipids	Glycerophosphoglycerols	NA	1	7056.70687100183	8305.84388031331	7304.1302634395	7483.63097210409
751	911.64835	911.652548676	4.60381093864626	C57H92O6	M+K	Glycerol 1,2-di-(9Z,11E,13Z-octadecatrienoate) 3-(8Z,11Z,13E-octadecatrienoate); Trieleostearin; TG(54:9)	55298; 55114; 51023	HMDB0030491; HMDB0030292; HMDB0010498	87012; 86864;	; ;	; ;	; ;	131751031; 122376203; 53480547	189164-13-4; 159099-33-9;	CCCC\C=C\C=C/C\C=C/CCCCCCC(=O)OCC(COC(=O)CCCCCCC\C=C/C=C/C=C\CCCC)OC(=O)CCCCCCC\C=C/C=C/C=C\CCCC; CCCC\C=C\C=C\C=C/CCCCCCCC(=O)OCC(COC(=O)CCCCCCC\C=C/C=C/C=C/CCCC)OC(=O)CCCCCCC\C=C/C=C/C=C/CCCC; [H][C@](COC(=O)CCCCCCC\C=C/C\C=C/C\C=C/CC)(COC(=O)CC\C=C/C\C=C/C\C=C/C\C=C/C\C=C/C\C=C/CC)OC(=O)CCCCCCCCCCCCC	ZXZCCRJAFYCTTD-HZCOQAAFSA-N; SBOBXVGDOAOGKL-YRDUZZGMSA-N; FBRYKXDHYCSSKA-WNDHHCJCSA-N	Lipids and lipid-like molecules; Lipids and lipid-like molecules; Lipids and lipid-like molecules	Glycerolipids; Glycerolipids; Glycerolipids	Triradylcglycerols; Triradylcglycerols; Triradylcglycerols	NA	3	192.929972299945	141.007626207593	329.309722605231	156.559601663347
752	913.66813	913.66819874	0.0789046580140513	C57H94O6	M+K	TG(54:8); 1,2-Di-(9Z,12Z-heptadecadienoyl)-3-(5Z,8Z,11Z,14Z-eicosatetraenoyl)-sn-glycerol	51032; 212379	HMDB0010507; HMDB0258950	;	;	;	;	14390011;	;	[H]C(COC(=O)CCCCCCC\C=C/C\C=C/C\C=C/CC)(COC(=O)CCCCCCC\C=C/C\C=C/C\C=C/CC)OC(=O)CCCCCCC\C=C/C\C=C/CCCCC; CCCCCC=CCC=CCC=CCC=CCCCC(=O)OCC(COC(=O)CCCCCCCC=CCC=CCCCC)OC(=O)CCCCCCCC=CCC=CCCCC	XEITVIOODDIPOO-QYSMCKTOSA-N; BMPVTDWOWBNPJU-UHFFFAOYSA-N	Lipids and lipid-like molecules; Lipids and lipid-like molecules	Glycerolipids; Glycerolipids	Triradylcglycerols; Triradylcglycerols	NA	2	1179.15581339617	857.091018763606	1448.41026451366	900.88179726479
753	915.68113	915.678918146	2.41977286222276	C51H99O8P	M+2Na-H	PA(48:1)	135211	HMDB0115454	NA	NA	NA	NA	131822192	NA	[H][C@@](COC(=O)CCCCCCCCCCCCCCCCCCCCCCC)(COP(O)(O)=O)OC(=O)CCCCCCCCCCCCC\C=C/CCCCCCCC	CJXWVWYKHNWCCX-WXNGPCRQSA-N	Lipids and lipid-like molecules	Glycerophospholipids	Glycerophosphates	NA	1	1803.56994516707	1213.07026883819	1726.30409176015	1287.23921700527
754	917.69566	917.695476124	0.200608803411778	C26H49NO4	2M+K	(9Z)-Nonadec-9-enoylcarnitine; (10Z)-Nonadec-10-enoylcarnitine	198103; 198104	HMDB0241563; HMDB0241564	;	;	;	;	;	;	CCCCCCCCCC=CCCCCCCCC(=O)OC(CC([O-])=O)C[N+](C)(C)C; CCCCCCCCC=CCCCCCCCCC(=O)OC(CC([O-])=O)C[N+](C)(C)C	AIZSZHDPQYAXHP-UHFFFAOYSA-N; NMJPCCCRCOPAFC-UHFFFAOYSA-N	Lipids and lipid-like molecules; Lipids and lipid-like molecules	Fatty Acyls; Fatty Acyls	Fatty acid esters; Fatty acid esters	NA	2	1010.7150638946	667.921572996053	1000.51354162703	726.223336368581
755	919.71016	919.708440844	1.8711525977977	C24H48N4O3	2M+K	N-Stearoyl Arginine	198455	HMDB0241937	NA	NA	NA	NA	10275032	NA	CCCCCCCCCCCCCCCCCC(=O)NC(CCCN=C(N)N)C(O)=O	NKGQJPIKJYXDCX-UHFFFAOYSA-N	Organic acids and derivatives	Carboxylic acids and derivatives	Amino acids, peptides, and analogues	NA	1	315.826383873372	200.599015486768	368.148671369459	187.938417369546
756	921.50547	921.505356227	0.121520115071348	C45H76O19	M+H	Officinalisnin I	254927	HMDB0301861	67257	NA	C08904	NA	441889	57944-18-0	C[C@H](CC[C@@]1(O)O[C@H]2C[C@H]3[C@@H]4CC[C@@H]5C[C@H](CC[C@]5(C)[C@H]4CC[C@]3(C)[C@H]2[C@@H]1C)O[C@@H]1O[C@H](CO)[C@@H](O)[C@H](O)[C@H]1O[C@@H]1O[C@H](CO)[C@@H](O)[C@H](O)[C@H]1O)CO[C@@H]1O[C@H](CO)[C@@H](O)[C@H](O)[C@H]1O	SORUXVRKWOHYEO-YGNOLRTQSA-N	Lipids and lipid-like molecules	Steroids and steroid derivatives	Steroidal glycosides	*	1	152.592464636818	414.229022257578	365.419433036596	374.052160145201
757	921.65308	921.654005234	1.00689898982499	C25H47NO5	2M+K	(9Z)-3-Hydroxyoctadecenoylcarnitine; 3-Hydroxy-11Z-octadecenoylcarnitine; 3-Hydroxy-9Z-octadecenoylcarnitine	8307; 52262; 52263	HMDB0240761; HMDB0013339; HMDB0013340	; ;	LMFA07070025; ;	; ;	73076; ;	71464558; ;	; ;	C(=C/CCCCCCCC)/CCCCCC(O)CC(OC(C[N+](C)(C)C)CC([O-])=O)=O; CCCCCC\C=C/CCCCCCC[C@@H](O)CC(=O)O[C@H](CC([O-])=O)C[N+](C)(C)C; CCCCCCCC\C=C/CCCCC[C@@H](O)CC(=O)O[C@H](CC([O-])=O)C[N+](C)(C)C	YBCVTTMMURGSEY-SEYXRHQNSA-N; FMLYQPQCFBAOHS-XQRPBTPTSA-N; YBCVTTMMURGSEY-MLDHBFCZSA-N	Lipids and lipid-like molecules; Lipids and lipid-like molecules; Lipids and lipid-like molecules	Fatty Acyls; Fatty Acyls; Fatty Acyls	Fatty acid esters; Fatty acid esters; Fatty acid esters	NA	3	391.056063344718	285.791825318803	250.130305732672	306.536583433191
758	924.67240	924.668811229	3.88592836847174	C52H94NO10P	M+H	PS(46:4)	132925	HMDB0112813	NA	NA	NA	NA	131819944	NA	[H][C@](N)(COP(O)(=O)OC[C@@]([H])(COC(=O)CCCCC\C=C/C\C=C/C\C=C/C\C=C/CCCCC)OC(=O)CCCCCCCCCCCCCCCCCCCCCCC)C(O)=O	GTOHROVBZXDEIN-ZPICSXNGSA-N	Lipids and lipid-like molecules	Glycerophospholipids	Glycerophosphoserines	NA	1	432.89420985521	284.328675479412	311.630349040097	348.815738258874
759	925.68236	925.685305364	3.1793327098344	C25H49NO5	2M+K	3-Hydroxyoctadecanoylcarnitine; 10-Hydroxyoctadecanoylcarnitine; 12-Hydroxy-12-octadecanoylcarnitine	8325; 198061; 8310	HMDB0240769; HMDB0241519; HMDB0013154	; ;	LMFA07070043; ; LMFA07070028	; ;	73077; ;	71464560; ; 53481632	; ;	C(CCCCCCCCC)CCCCCC(O)CC(OC(C[N+](C)(C)C)CC([O-])=O)=O; CCCCCCCCC(O)CCCCCCCCC(=O)OC(CC([O-])=O)C[N+](C)(C)C; C(CCC(O)CCCCCC)CCCCCCCC(OC(C[N+](C)(C)C)CC(=O)[O-])=O	PWZJXSPDNGIODC-UHFFFAOYSA-N; ZDRUEMIBICHSCK-UHFFFAOYSA-N; QAIWREXEZLJMTC-UHFFFAOYSA-N	Lipids and lipid-like molecules; Lipids and lipid-like molecules; Lipids and lipid-like molecules	Fatty Acyls; Fatty Acyls; Fatty Acyls	Fatty acid esters; Fatty acid esters; Fatty acid esters	NA	3	473.484292446375	301.016912976222	348.921244952666	358.183852439981
760	932.67449	932.674485293	0.00521365072085128	C54H96NO10P	M+H-H2O	PE-NMe2(13M5/13D5); PE-NMe(13D5/13D5); PE-NMe2(13D5/13M5)	134812; 133899; 134804	HMDB0114709; HMDB0113796; HMDB0114701	; ;	; ;	; ;	; ;	; ;	; ;	[H][C@@](COC(=O)CCCCCCCCCCCCC1=C(C)C=C(CCCCC)O1)(COP(O)(=O)OCCN(C)C)OC(=O)CCCCCCCCCCCCC1=C(C)C(C)=C(CCCCC)O1; [H][C@@](COC(=O)CCCCCCCCCCCCC1=C(C)C(C)=C(CCCCC)O1)(COP(O)(=O)OCCNC)OC(=O)CCCCCCCCCCCCC1=C(C)C(C)=C(CCCCC)O1; [H][C@@](COC(=O)CCCCCCCCCCCCC1=C(C)C(C)=C(CCCCC)O1)(COP(O)(=O)OCCN(C)C)OC(=O)CCCCCCCCCCCCC1=C(C)C=C(CCCCC)O1	AZTHXNWRIVEUOC-ANFMRNGASA-N; LBVHTELILAZDHC-QSCHNALKSA-N; PGSTZTNCBFDBCD-ANFMRNGASA-N	Lipids and lipid-like molecules; Lipids and lipid-like molecules; Lipids and lipid-like molecules	Glycerophospholipids; Glycerophospholipids; Glycerophospholipids	Glycerophosphoethanolamines; Glycerophosphoethanolamines; Glycerophosphoethanolamines	NA	3	333.975536635847	290.298415726112	235.891006640306	251.469320970364
761	937.64893	937.64715029	1.90139443325029	C25H44N2O6	2M+H	(9E,12Z)-10-Nitrooctadeca-9,12-dienoylcarnitine	198404	HMDB0241883	NA	NA	NA	NA	NA	NA	CCCCCC=CCC(=CCCCCCCCC(=O)OC(CC([O-])=O)C[N+](C)(C)C)[N+]([O-])=O	OGQJTGWTOCQMOM-UHFFFAOYSA-N	Lipids and lipid-like molecules	Fatty Acyls	Fatty acid esters	NA	1	494.338755611	331.549570908201	349.493233452988	450.062407590245
762	939.66210	939.662719432	0.664208104056643	C31H46O2	2M+K	Vitamin K1	37478	HMDB0003555	228	LMPR02030028	C02059	18067	5284607	84-80-0	C12C=CC=CC=1C(C(=C(C)C2=O)C/C=C(\C)/CCC[C@H](C)CCC[C@H](C)CCCC(C)C)=O	MBWXNTAXLNYFJB-NKFFZRIASA-N	Lipids and lipid-like molecules	Prenol lipids	Quinone and hydroquinone lipids	*	1	890.676360097452	615.941805659471	674.841068425143	800.687741646914
763	940.66700	940.669560131	2.7179869982661	C50H95NO13	M+Na	LacCer(d18:1/20:0)	40190	HMDB0011593	7127	LMSP0501AB05	C01290	84761	53481000	125650-87-5	[C@](CO[C@H]1[C@H](O)[C@@H](O)[C@H](O[C@H]2[C@H](O)[C@@H](O)[C@@H](O)[C@@H](CO)O2)[C@@H](CO)O1)([H])(NC(CCCCCCCCCCCCCCCCCCC)=O)[C@]([H])(O)/C=C/CCCCCCCCCCCCC	FGJIXPPBZNPEHW-CRMMDXJYSA-N	Lipids and lipid-like molecules	Sphingolipids	Glycosphingolipids	*	1	419.683037569039	234.48578761421	272.329798797569	356.785054343784
764	941.68099	941.678450418	2.69703683373042	C25H46N2O6	2M+H	(9E)-10-Nitrooctadec-9-enoylcarnitine; (9E)-9-Nitrooctadec-9-enoylcarnitine	198345; 198346	HMDB0241823; HMDB0241824	;	;	;	;	;	;	CCCCCCCCC(=CCCCCCCCC(=O)OC(CC([O-])=O)C[N+](C)(C)C)N(=O)=O; CCCCCCCCC=C(CCCCCCCC(=O)OC(CC([O-])=O)C[N+](C)(C)C)N(=O)=O	AZNSPPVLQBDFKQ-UHFFFAOYSA-N; CZXBKJMYDNXFNV-UHFFFAOYSA-N	Lipids and lipid-like molecules; Lipids and lipid-like molecules	Fatty Acyls; Fatty Acyls	Fatty acid esters; Fatty acid esters	NA	2	390.397149440816	221.076798538854	250.579507514811	323.203773073519
765	949.68298	949.682198402	0.818305990537519	C51H96O15	M+H	1,2-Dioctadecanoyl-3-(galactosyl-B-1-6-galactosyl-B-1)-glycerol	51168	HMDB0011132	61994	NA	NA	NA	53480668	NA	CCCCCCCCCCCCCCCCCC(=O)OC[C@H](CO[C@@H]1OC(CO[C@@H]2O[C@H](CO)[C@@H](O)[C@H](O)[C@H]2O)[C@@H](O)[C@H](O)[C@H]1O)OC(=O)CCCCCCCCCCCCCCCCC	LDQFLSUQYHBXSX-HPPMYKKZSA-N	Lipids and lipid-like molecules	Glycerolipids	Glycosylglycerols	NA	1	419.394228124244	342.880644505875	352.696066726684	363.281497206461
766	950.50672	950.502217385	4.73812701473887	C52H67N7O10	M+H	Ac-(5H-Dibenzyl(a,d)cycloheptene-10,11-dihydroglycine-leu-asp-ile-ile-trp)	210054	HMDB0256174	NA	NA	NA	NA	22004768	NA	CCC(C)C(NC(=O)C(NC(=O)C(CC(O)=O)NC(=O)C(CC(C)C)NC(=O)C(NC(C)=O)C1C2=CC=CC=C2CCC2=CC=CC=C12)C(C)CC)C(=O)NC(CC1=CNC2=CC=CC=C12)C(O)=O	HRAQSWKGRRUBDJ-UHFFFAOYSA-N	Organic acids and derivatives	Carboxylic acids and derivatives	Amino acids, peptides, and analogues	NA	1	13021.1335359011	15619.5673005638	13477.5794778021	13556.2793573567
767	953.55933	953.562083268	2.88989880228344	C27H40O7	2M+H	Lucidenic acid C; Lucidenic acid G; Lucidenic acid H	61141; 59461; 59728	HMDB0037609; HMDB0035599; HMDB0035908	; ; 91110	; ;	; ;	; ;	14109383; 14109385; 22310	95311-96-9; ; 110241-25-3	CC(CCC(O)=O)C1CC(=O)C2(C)C3=C(C(=O)C(O)C12C)C1(C)CCC(O)C(C)(C)C1CC3O; CC(CCC(O)=O)C1CC(O)C2(C)C3=C(C(=O)CC12C)C1(C)CCC(=O)C(C)(CO)C1CC3O; CC(CCC(O)=O)C1CC(=O)C2(C)C3=C(C(=O)CC12C)C1(C)CCC(O)C(C)(CO)C1CC3O	XIMQDJNNBMWDIH-UHFFFAOYSA-N; PWSMDKBWXADYJS-UHFFFAOYSA-N; FWZRMYARQHUFQY-UHFFFAOYSA-N	Lipids and lipid-like molecules; Lipids and lipid-like molecules; Lipids and lipid-like molecules	Prenol lipids; Prenol lipids; Prenol lipids	Triterpenoids; Triterpenoids; Triterpenoids	NA	3	304.17465800238	205.180703151583	439.407241487397	265.472745268644
768	957.67488	957.67102794	4.02035441502544	C57H100O6	M+2K-H	TG(54:5)	48511	HMDB0005385	NA	NA	C00422	NA	9544319	NA	[H][C@](COC(=O)CCCCCCCCCCCCCCC)(COC(=O)CCC\C=C/C\C=C/C\C=C/C\C=C/CCCCC)OC(=O)CCCCCCC\C=C/CCCCCCCC	KKABVOCYVJCRKP-LFLUISAQSA-N	Lipids and lipid-like molecules	Glycerolipids	Triradylcglycerols	*	1	258.566935333491	156.382439824562	171.31169957799	223.705093333023
769	961.65227	961.650457832	1.88111083306651	C24H49O7P	2M+H	1-heneicosanoyl-glycero-3-phosphate; LPA(21:0)	26096; 134844	HMDB0062317; HMDB0114741	82351;	LMGP10050032;	;	;	52929764; 17786810	;	[C@](COP(=O)(O)O)([H])(O)COC(CCCCCCCCCCCCCCCCCCCC)=O; CCCCCCCCCCCCCCCCCCCCC(=O)OCC(O)COP(O)(O)=O	SPXKINNONQHLLM-HSZRJFAPSA-N; SPXKINNONQHLLM-UHFFFAOYSA-N	Lipids and lipid-like molecules; Lipids and lipid-like molecules	Glycerophospholipids; Glycerophospholipids	Glycerophosphates; Glycerophosphates	NA	2	535.023710503071	424.651052662359	528.484891538085	533.471509851253
770	962.54263	962.543792309	1.2027048557835	C52H88NO8P	M+2K-H	PC(44:8)	19324	HMDB0008616	60062	LMGP01012065	C00157	NA	52923607	NA	[C@](COP(=O)([O-])OCC[N+](C)(C)C)([H])(OC(CC/C=C\C/C=C\C/C=C\C/C=C\C/C=C\C/C=C\CC)=O)COC(CCCCCCCCCCC/C=C\C/C=C\CCCCC)=O	DGMIFZYXZKMMFC-QNRZDJQYSA-N	Lipids and lipid-like molecules	Glycerophospholipids	Glycerophosphocholines	*	1	982.133266201842	1886.4313228525	1880.21105628411	1666.14110877561
771	963.66650	963.662719432	3.91820263843433	C32H46O2	2M+K	Ginsenoyne N; Ginsenoyne L; Ginsenoyne M	59388; 59389; 59387	HMDB0035523; HMDB0035524; HMDB0035522	90804; 90805; 90803	; ;	; ;	; ;	101084303; 72798624; 10595178	; ;	CCCCCCCC1OC1CC#CC#CC1=CCC2CC\C(C)=C/C3C(CCC2(C)O1)C3(C)C; CCCCCCCC1OC1CC#CC#CC1=CCC2CCC(=C)C3CC(C)(C)C3CCC2(C)O1; CCCCCCCC1OC1CC#CC#CC1=CCC2CC\C(C)=C3\CC(C)(C)C3CCC2(C)O1	VJQQQMJLGGRJCG-VHXPQNKSSA-N; YYGGQNGAVIATMP-UHFFFAOYSA-N; UZINSQVBXBQDEQ-PNHLSOANSA-N	Organoheterocyclic compounds; Lipids and lipid-like molecules; Organoheterocyclic compounds	Epoxides; Prenol lipids; Epoxides	Unclassified; Sesquiterpenoids; Unclassified	NA	3	744.533241205752	586.691628006536	605.142888539165	694.148248100471
772	974.61247	974.60928234	3.27446613072111	C52H90NO12P	M+Na	PS(DiMe(11,5)/DiMe(13,5)); PS(MonoMe(13,5)/MonoMe(13,5)); PS(DiMe(13,5)/DiMe(11,5))	83173; 83232; 83181	HMDB0061563; HMDB0061622; HMDB0061571	; ;	; ;	; ;	; ;	; ;	; ;	CCCCCC1=C(C)C(C)=C(CCCCCCCCCCCCC(=O)OC(COC(=O)CCCCCCCCCCC2=C(C)C(C)=C(CCCCC)O2)COP(O)(=O)OCC(N)C(O)=O)O1; CCCCCC1=CC(C)=C(CCCCCCCCCCCCC(=O)OCC(COP(O)(=O)OCC(N)C(O)=O)OC(=O)CCCCCCCCCCCCC2=C(C)C=C(CCCCC)O2)O1; CCCCCC1=C(C)C(C)=C(CCCCCCCCCCCCC(=O)OCC(COP(O)(=O)OCC(N)C(O)=O)OC(=O)CCCCCCCCCCC2=C(C)C(C)=C(CCCCC)O2)O1	GWVSZWDSPBCKSQ-UHFFFAOYSA-N; LUYJPEARXISGBN-UHFFFAOYSA-N; VPFVHYPUQNLVRM-UHFFFAOYSA-N	Lipids and lipid-like molecules; Lipids and lipid-like molecules; Lipids and lipid-like molecules	Glycerophospholipids; Glycerophospholipids; Glycerophospholipids	Glycerophosphoserines; Glycerophosphoserines; Glycerophosphoserines	NA	3	57.6437972394427	364.966503555838	337.821635775815	351.418954465081
773	975.53953	975.538306776	1.25858466489268	C29H40O5	2M+K	Antcin B; (17alpha,23S)-17,23-Epoxy-29-hydroxy-27-norlanosta-1,8-diene-3,15,24-trione	203545; 59780	HMDB0248458; HMDB0035971	; 91157	;	;	;	496174; 72796165	;	CC(CCC(=C)C(C)C(O)=O)C1CCC2C3=C(C(=O)CC12C)C1(C)CCC(=O)C(C)C1CC3=O; CCC(=O)C1CC(C)C2(CC(=O)C3(C)C4=C(CCC23C)C2(C)C=CC(=O)C(C)(CO)C2CC4)O1	DVORYMAGXQGBQK-UHFFFAOYSA-N; BQWYLPVWSPZWPN-UHFFFAOYSA-N	Lipids and lipid-like molecules; Lipids and lipid-like molecules	Steroids and steroid derivatives; Steroids and steroid derivatives	Ergostane steroids; Oxosteroids	NA	2	1369.11071103487	956.849197414127	1349.21504145826	1143.09191454547
774	977.54652	977.546067863	0.467116378623928	C49H74N10O12	M+H-H2O	Cyanoginosin; Microcystin-LR	202624; 208787	HMDB0247387; HMDB0254706	;	;	;	;	76419061; 3595220	;	CC(C)CC1NC(=O)C(C)NC(=O)C(=C)N(C)C(=O)CCC(N(C)C(=O)C(C)C(NC(=O)C(CCCN=C(N)N)NC(=O)C(C)C(NC1=O)C(O)=O)C=CC(C)=CC(C)C(O)CC1=CC=CC=C1)C(O)=O; COC(CC1=CC=CC=C1)C(C)C=C(C)C=CC1NC(=O)C(CCCN=C(N)N)NC(=O)C(C)C(NC(=O)C(CC(C)C)NC(=O)C(C)NC(=O)C(=C)N(C)C(=O)CCC(NC(=O)C1C)C(O)=O)C(O)=O	SRUWWOSWHXIIIA-UHFFFAOYSA-N; ZYZCGGRZINLQBL-UHFFFAOYSA-N	Organic acids and derivatives; Organic acids and derivatives	Peptidomimetics; Peptidomimetics	Hybrid peptides; Hybrid peptides	NA	2	170.359769273919	98.753020870187	413.854616073873	211.212333373826
775	977.64297	977.639727811	3.3125919175439	C59H96O6	M+2K-H	TG(56:9)	48570	HMDB0005448	NA	NA	C00422	NA	9544831	NA	[H][C@](COC(=O)CCCCCCC\C=C/CCCCCC)(COC(=O)CCC\C=C/C\C=C/C\C=C/C\C=C/CCCCC)OC(=O)CCC\C=C/C\C=C/C\C=C/C\C=C/CCCCC	RXIRNQZZDMHWHR-QKSWABPTSA-N	Lipids and lipid-like molecules	Glycerolipids	Triradylcglycerols	*	1	383.568939894609	344.345691676188	314.102528721587	395.89985354655
776	979.65974	979.663110572	3.44147145208992	C27H41F2N5O	2M+H	Nirogacestat	209583	HMDB0255626	NA	NA	NA	NA	11670360	NA	CCCC(NC1CCC2=CC(F)=CC(F)=C2C1)C(=O)NC1=CN(C=N1)C(C)(C)CNCC(C)(C)C	VFCRKLWBYMDAED-UHFFFAOYSA-N	Organic acids and derivatives	Carboxylic acids and derivatives	Amino acids, peptides, and analogues	NA	1	454.856965397656	360.939218318631	424.087645335976	459.44533759624
