# Supplementary material for: Integration of Spatiotemporal Multi‐Omics in Peach Fruit Unravels a Metabolic Niche and the Genetic Basis of Trichome‐Mediated Stress Adaptation
Source: Adv Sci (Weinh). 2026 Apr 27;13(41):e20438. doi: 10.1002/advs.202520438 (PMC13335457; doi:10.1002/advs.202520438)
Supplement: Supplementary file 2 — Supporting File 2: advs75459‐sup‐0002‐TableS1‐S13.zip[Correction added on 27 April 2026 after first online publication: Supporting file has been updated.] [file ADVS-13-e20438-s001.zip › Supplemental Tables-AS-20260423/Table S3.Cluster-Specially expressed metabolites-all.xlsx]

## Sheet: all-neg
mz	Cluster 1	Cluster 2	Cluster 3	Cluster 4	Cluster 5	Cluster 6	Cluster 7	Cluster 8	Cluster 9	Cluster 10	Cluster 11	Cluster 12	Cluster 13	Cluster 14	Cluster 15	ID	Adduct Mass	ppm	Formula	Adduct	Metabolites			cid	HMDB	METLIN	Lipidmaps	KEGG	ChEBI	PubChem	CAS	smiles	InChIKey	Super Class	Class	Sub Class	level	num
715.49105	-1.93339	-2.15874	0	0	4.59248	-0.0628164	-0.371362	0	0	0	19.6124	0	0	-1.48676	-3.65626	568	715.494	4.56438	C23H34O3	2M-H	24,25,26,27-Tetranor-23-oxo-hydroxyvitamin D3	Testosterone isobutyrate		82101; 212300	HMDB0060114; HMDB0258860	;	;	;	;	131769828; 14299663	;	C[C@@H](CC=O)[C@@H]1CC[C@@H]2\C(CCC[C@@]12C)=C\C=C1/C[C@@H](O)C[C@@H](O)C1=C; CC(C)C(=O)OC1CCC2C3CCC4=CC(=O)CCC4(C)C3CCC12C	AOVGFTJYESGAEA-ZSCXDZJGSA-N; PYHZLMFTKOTWGQ-UHFFFAOYSA-N	Lipids and lipid-like molecules; Lipids and lipid-like molecules	Steroids and steroid derivatives; Steroids and steroid derivatives	Vitamin D and derivatives; Steroid esters		2
131.04608	-16.2258	-11.9228	52.5929	-62.067	21.6189	25.1235	28.8507	0	22.9706	14.32	-26.9015	2.73707	81.3147	22.6664	-37.8107	32	131.046	1.03315	C4H8N2O3	M-H	Ureidopropionic acid			46833	HMDB0000026	294		C02642	18261	111	462-88-4	NC(=O)NCCC(O)=O	JSJWCHRYRHKBBW-UHFFFAOYSA-N	Organic acids and derivatives	Organic carbonic acids and derivatives	Ureas	*	1
571.09111	0	-4.3114	-0.816776	-5.72839	0	8.47325	3.30324	11.7429	2.72417	0	0	1.26021	3.77994	0	-6.93635	504	571.093	3.70885	C7H15ClN4O4S	2M-H	Tauromustine			212202	HMDB0258745							CN(C)S(=O)(=O)CCNC(=O)N(CCCl)N=O	RCLLNBVPCJDIPX-UHFFFAOYSA-N	Organic acids and derivatives	Organic carbonic acids and derivatives	Ureas		1
435.12510	-6.47947	-10.8167	6.3977	-38.4209	5.8114	0	35.3156	1.138	35.8789	29.6421	-15.1228	0	32.7221	30.9223	-26.7918	405	435.123	4.2498	C28H22O6	M-H2O-H	epsilon-Viniferin	trans-delta-Viniferin	Ampelopsin D	55390; 56941; 64016	HMDB0030604; HMDB0032657; HMDB0040894	; 88598;	; ;	; ;	; ;	13887317; 11487842; 131752975	62218-08-0; 204076-78-8; 149418-37-1	OC1=CC=C(\C=C/C2=CC(O)=CC3=C2C(C(O3)C2=CC=C(O)C=C2)C2=CC(O)=CC(O)=C2)C=C1; OC1=CC=C(C=C1)C1OC2=C(C=C(\C=C\C3=CC(O)=CC(O)=C3)C=C2)C1C1=CC(O)=CC(O)=C1; OC1=CC=C(\C=C2\C(C(C3=C2C=C(O)C=C3O)C2=CC(O)=CC(O)=C2)C2=CC=C(O)C=C2)C=C1	FQWLMRXWKZGLFI-RJRFIUFISA-N; LILPTCHQLRKZNG-OWOJBTEDSA-N; NJFRRNXUFGQUEK-NUGSKGIGSA-N	Phenylpropanoids and polyketides; Phenylpropanoids and polyketides; Phenylpropanoids and polyketides	2-arylbenzofuran flavonoids; 2-arylbenzofuran flavonoids; Stilbenes	Unclassified; Unclassified; Unclassified		3
662.19885	0	0	0	-0.878054	0	2.63697	22.8733	0	0	0	0	0	0	0	0	544	662.201	3.20934	C32H37NO12	M+Cl	3'-Deamino-3'-(2-methoxy-4-morpholinyl)doxorubicin	tetrahydropyranyl adriamycin	Pirarubicin	201460; 212338; 210416	HMDB0246091; HMDB0258905; HMDB0256586	; ;	; ;	; ;	; ;	; ; 4844	; ;	COC1CN(CCO1)C1CC(OC2CC(O)(CC3=C2C=C2C(=O)C4=C(C=CC=C4OC)C(=O)C2=C3O)C(=O)CO)OC(C)C1O; COC1=C(C=CC2=C1C(=O)C1=C(C(O)=C3CC(O)(CC(OC4CC(N)C(O)C(C)O4)C3=C1O)C(=O)CO)C2=O)C1CCCCO1; COC1=CC=CC2=C1C(=O)C1=C(C(O)=C3CC(O)(CC(OC4CC(N)C(OC5CCCCO5)C(C)O4)C3=C1O)C(=O)CO)C2=O	WLOOKPSVFQAPPY-UHFFFAOYSA-N; MVVAFVGPLFLDEU-UHFFFAOYSA-N; KMSKQZKKOZQFFG-UHFFFAOYSA-N	Phenylpropanoids and polyketides; Phenylpropanoids and polyketides; Phenylpropanoids and polyketides	Anthracyclines; Anthracyclines; Anthracyclines	Unclassified; Unclassified; Unclassified		3
147.04505	-19.6293	-7.94121	43.5145	-47.2468	0	51.051	35.7513	-19.579	43.2084	-12.8436	-30.4226	-9.88416	92.0737	35.2245	-28.7072	49	147.045	3.04746	C9H10O3	M-H2O-H	3-(3-Hydroxyphenyl)propanoic acid	D-Phenyllactic acid	L-3-Phenyllactic acid	47014; 47094; 47199	HMDB0000375; HMDB0000563; HMDB0000748	4152; 3291; 5745	; ;	C11457; C05607; C05607	1427; 43065; 32978	91; 444718; 643327	621-54-5; 7326-19-4; 20312-36-1	OC(=O)CCC1=CC(O)=CC=C1; [H][C@](O)(CC1=CC=CC=C1)C(O)=O; O[C@H](CC1=CC=CC=C1)C(O)=O	QVWAEZJXDYOKEH-UHFFFAOYSA-N; VOXXWSYKYCBWHO-QMMMGPOBSA-N; VOXXWSYKYCBWHO-MRVPVSSYSA-N	Phenylpropanoids and polyketides; Phenylpropanoids and polyketides; Phenylpropanoids and polyketides	Phenylpropanoic acids; Phenylpropanoic acids; Phenylpropanoic acids	Unclassified; Unclassified; Unclassified	*	3
489.27012	-1.79052	-2.12816	2.59516	-7.20763	3.54904	2.25602	7.20811	0	11.5068	0	-1.82347	0	12.1236	0.553112	-3.35665	453	489.271	0.812267	C24H42O10	M-H	12-Hydroxy-13-O-D-glucuronoside-octadec-9Z-enoate	12-O-D-Glucuronoside-13-hydroxyoctadec-9Z-enoate	10-Hydroxy-octadec-12Z-enoate-9-beta-D-glucuronide	82104; 82105; 82106	HMDB0060118; HMDB0060119; HMDB0060120	; ;	; ;	; ;	; ;	131769830; 131769831; 131769832	; ;	CCCCC[C@H](O)[C@H](C\C=C/CCCCCCCC(O)=O)O[C@H]1O[C@@H]([C@H](O)[C@H](O)[C@@H]1O)C(O)=O; CCCCC[C@@H](O[C@@H]1O[C@H]([C@@H](O)[C@@H](O)[C@H]1O)C(O)=O)[C@H](O)C\C=C/CCCCCCCC(O)=O; CCCCC\C=C/C[C@@H](O)[C@@H](CCCCCCCC(O)=O)O[C@@H]1O[C@H]([C@@H](O)[C@@H](O)[C@H]1O)C(O)=O	WDJRXGFYLUIKBX-GRIBZEQKSA-N; ZWDYIYOIBZOENK-YZGJGUBNSA-N; IRADJQUIAYBZPY-WKVBQAANSA-N	Lipids and lipid-like molecules; Lipids and lipid-like molecules; Lipids and lipid-like molecules	Saccharolipids; Saccharolipids; Saccharolipids	Unclassified; Unclassified; Unclassified		3
328.05219	-0.470812	-0.136488	11.0393	-5.38637	0.256702	0	0	0	12.7058	0	-0.726677	0	9.27747	0	-2.5734	278	328.053	1.70356	C14H17N3O2S	M+K-2H	Fasudil	1-(5-Isoquinolinesulfonyl)-2-methylpiperazine		206687; 199337	HMDB0252175; HMDB0243797	321419;	;	;	; 43385	3547; 3542	;	O=S(=O)(N1CCCNCC1)C1=CC=CC2=C1C=CN=C2; CC1CNCCN1S(=O)(=O)C1=C2C=CN=CC2=CC=C1	NGOGFTYYXHNFQH-UHFFFAOYSA-N; BDVFVCGFMNCYPV-UHFFFAOYSA-N	Organoheterocyclic compounds; Organoheterocyclic compounds	Isoquinolines and derivatives; Isoquinolines and derivatives	Unclassified; Unclassified		2
309.11858	-6.63467	-0.763763	6.67877	-19.0756	11.0568	38.2766	11.3399	0	6.19061	0	-10.4826	0	20.8755	9.07354	-10.037	244	309.117	3.8453	C17H20N4OS	M-H2O-H	2-hydroxymethylolanzapine	7-hydroxyolanzapine		82825; 82807	HMDB0060987; HMDB0060958	;	;	;	;	71549171; 93285	;	CN1CCN(CC1)C1=NC2=CC=CC=C2NC2=C1C=C(CO)S2; CN1CCN(CC1)C1=NC2=C(NC3=C1C=C(C)S3)C=CC(O)=C2	FPDIERBPQFAFSI-UHFFFAOYSA-N; SMNUCABXNXAPBY-UHFFFAOYSA-N	Organoheterocyclic compounds; Organoheterocyclic compounds	Benzodiazepines; Benzodiazepines	Unclassified; Unclassified		2
325.20176	-16.5104	-9.33922	45.8356	-40.1291	5.21911	7.02094	52.6894	-12.0748	17.5104	-3.37	-14.8729	-0.0787778	72.175	15.7565	-25.5916	273	325.202	0.878178	C18H30O5	M-H	(3b,6b,8a,12a)-8,12-Epoxy-7(11)-eremophilene-6,8,12-trimethoxy-3-ol	(Z)-5-[(2R,3S,4S)-4-Hydroxy-2-[(E)-3-hydroxyoct-1-enyl]oxan-3-yl]pent-3-enoic acid		56425; 199859	HMDB0031963; HMDB0244345	88075;	;	;	172554;	131751225;	;	COC1OC2(CC3CCC(O)C(C)C3(C)C(OC)C2=C1C)OC; CCCCCC(O)C=CC1OCCC(O)C1CC=CCC(O)=O	CLQUNRBWTPVVAG-UHFFFAOYSA-N; CMBTXTLLBGRNAY-UHFFFAOYSA-N	Organoheterocyclic compounds; Organic acids and derivatives	Naphthofurans; Hydroxy acids and derivatives	Unclassified; Medium-chain hydroxy acids and derivatives		2
78.95901	-7.50921	-11.3132	48.2217	-50.5811	19.9549	22.4522	43.3722	-7.70292	33.0733	-5.13325	-23.3722	4.68279	64.5705	14.2128	-31.0503	3	78.9592	2.04534	C2H2O	M+K-2H	Oxirene	Ketene	Ethynol	209892; 206542; 206613	HMDB0255989; HMDB0252013; HMDB0252091	434783; 326950;	; ;	; ;	30973; 48003;	160438; 10038; 123441	; ;	O1C=C1; C=C=O; OC#C	BJEYNNFDAPPGST-UHFFFAOYSA-N; CCGKOQOJPYTBIH-UHFFFAOYSA-N; QFXZANXYUCUTQH-UHFFFAOYSA-N	Organoheterocyclic compounds; Organic oxygen compounds; Organic oxygen compounds	Oxirenes; Organooxygen compounds; Organooxygen compounds	Unclassified; Ketenes; Ynols		3
239.09216	-6.82218	-2.9709	13.0468	-14.2043	8.76832	4.79177	32.2125	-1.97703	3.60323	-2.38636	-10.2052	-1.78888	30.2069	7.17496	-5.94017	158	239.092	0.891656	C12H18O6	M-H2O-H	L-enantiomer	1,1'-(Tetrahydro-6a-hydroxy-2,3a,5-trimethylfuro[2,3-d]-1,3-dioxole-2,5-diyl)bis-ethanone		208149; 56829	HMDB0253884; HMDB0032527	; 88506	;	;	; 168972	4229821; 193527	; 18114-49-3	CC1(C)OC2COC3(COC(C)(C)O3)C(=O)C2O1; CC(=O)C1(C)CC2(O)OC(C)(OC2(C)O1)C(C)=O	IVWWFWFVSWOTLP-UHFFFAOYSA-N; TXTNKDRGVWKECN-UHFFFAOYSA-N	Organoheterocyclic compounds; Organic oxygen compounds	Dioxolopyrans; Organooxygen compounds	Unclassified; Ethers		2
369.03815	0	0	1.83295	-0.544928	0	0	1.21094	0	0	0	0	0	10.5745	0	0	324	369.038	0.333937	C16H14O8	M+Cl	2,3-Bis(3,4-dihydroxyphenyl)butanedioic acid	Xanthotoxol arabinoside	Hovenitin I	204854; 56431; 57276	HMDB0250004; HMDB0031971; HMDB0033014	; 88082; 88906	; ;	; ;	; 175254; 175256	3011689; 13846560; 53462148	; 160845-06-7; 71106-82-6	OC(=O)C(C(C(O)=O)C1=CC(O)=C(O)C=C1)C1=CC(O)=C(O)C=C1; OC1COC(OC2=C3OC(=O)C=CC3=CC3=C2OC=C3)C(O)C1O; COC1=C(O)C(O)=CC(=C1)C1OC2=CC(O)=CC(O)=C2C(=O)C1O	UMAASMUXEBOCLH-UHFFFAOYSA-N; HBYXUKYDTXEALZ-UHFFFAOYSA-N; MIEZPHMCERQLMT-UHFFFAOYSA-N	Phenylpropanoids and polyketides; Phenylpropanoids and polyketides; Phenylpropanoids and polyketides	Stilbenes; Coumarins and derivatives; Flavonoids	Unclassified; Coumarin glycosides; Flavans		3
181.05064	-0.261315	0	15.7563	-2.31064	0	0	0	0	0	0	-0.84147	0	4.07103	0	0	87	181.051	0.0458691	C8H8O2	M+FA-H	Phenylacetic acid	2-Methylbenzoic acid	4-Hydroxyphenylacetaldehyde	46930; 47915; 48165	HMDB0000209; HMDB0002340; HMDB0003767	129; 6632; 63506	; ;	C07086; C07215; C03765	30745; 36632; 15621	999; 8373; 440113	103-82-2; 118-90-1; 7339-87-9	OC(=O)CC1=CC=CC=C1; CC1=CC=CC=C1C(O)=O; OC1=CC=C(CC=O)C=C1	WLJVXDMOQOGPHL-UHFFFAOYSA-N; ZWLPBLYKEWSWPD-UHFFFAOYSA-N; IPRPPFIAVHPVJH-UHFFFAOYSA-N	Benzenoids; Benzenoids; Benzenoids	Benzene and substituted derivatives; Benzene and substituted derivatives; Benzene and substituted derivatives	Unclassified; Benzoic acids and derivatives; Phenylacetaldehydes	*	3
206.08192	10.8379	-10.3232	20.7925	-26.3353	0	10.404	1.30952	-6.30002	50.2054	-8.47087	-5.87112	16.4004	20.2565	-0.562282	-22.671	126	206.082	1.70558	C11H13NO3	M-H	Methylone	N-Acetyl-L-phenylalanine		208741; 47069	HMDB0254656; HMDB0000512	73543; 34536	;	C20126; C03519	; 16259	45789647; 74839	186028-79-5; 2018-61-3	CNC(C)C(=O)C1=CC2=C(OCO2)C=C1; CC(=O)N[C@@H](CC1=CC=CC=C1)C(O)=O	VKEQBMCRQDSRET-UHFFFAOYSA-N; CBQJSKKFNMDLON-JTQLQIEISA-N	Organoheterocyclic compounds; Organic acids and derivatives	Benzodioxoles; Carboxylic acids and derivatives	Unclassified; Amino acids, peptides, and analogues	*	2
222.07689	-0.151032	0	-0.11353	-1.33094	0	0	0	0	0	0	-1.59807	0	0	0	22.1033	138	222.077	1.33593	C11H13NO4	M-H	bendiocarb	N-Acetyl-L-tyrosine		203975; 47268	HMDB0248947; HMDB0000866	44456; 5827	;	C14433; C01657	34556; 21563	2314; 68310	22781-23-3; 537-55-3	CNC(=O)OC1=CC=CC2=C1OC(C)(C)O2; CC(=O)N[C@@H](CC1=CC=C(O)C=C1)C(O)=O	XEGGRYVFLWGFHI-UHFFFAOYSA-N; CAHKINHBCWCHCF-JTQLQIEISA-N	Organoheterocyclic compounds; Organic acids and derivatives	Benzodioxoles; Carboxylic acids and derivatives	Unclassified; Amino acids, peptides, and analogues	*	2
93.03449	-20.7018	-9.56191	27.0934	-46.4611	21.4249	17.9667	25.9741	0	14.9062	0	-26.6884	-6.46774	66.9155	48.6623	-7.96678	10	93.0346	1.06356	C6H6O	M-H	Benzene oxide	Phenol		204005; 46944	HMDB0248977; HMDB0000228	65651; 128	;	C01782; C15584	; 15882	104944; 996	; 108-95-2	O1C2C=CC=CC12; OC1=CC=CC=C1	WDFZWSZNOFELJY-UHFFFAOYSA-N; ISWSIDIOOBJBQZ-UHFFFAOYSA-N	Organoheterocyclic compounds; Benzenoids	Epoxides; Phenols	Unclassified; 1-hydroxy-4-unsubstituted benzenoids	*	2
128.98290	0	0	0	0	0	0	0	0	0	10.6812	0	0	0	0	0	27	128.983	2.835	C5H8OS2	M-H2O-H	Dihydro-4-mercapto-5-methyl-3(2H)-thiophenone	3-Acetyl-1,2-dithiolane		63045; 63439	HMDB0039797; HMDB0040230	; 94761	;	;	169740;	129675633; 524171	65936-90-5; 89712-89-0	CC1SC=C(O)C1S; CC(=O)C1CCSS1	BEYGIIYBQRJTSW-UHFFFAOYSA-N; OEBJHVCWENCTLE-UHFFFAOYSA-N	Organoheterocyclic compounds; Organoheterocyclic compounds	Dihydrothiophenes; Dithiolanes	Unclassified; 1,2-dithiolanes		2
531.08744	0	0	9.99821	-1.04307	0	5.8679	0	0	0	0	-0.10287	0	0	0	0	482	531.085	4.18576	C29H20O8	M+Cl	Yuccaol A			60391	HMDB0036714					131752044		OC1=CC=C(\C=C\C2=CC(O)=CC3=C2C2(C(OC4=C2C(O)=CC(O)=C4)C2=CC=C(O)C=C2)C(=O)O3)C=C1	YOJXOIWMUVWNAB-DAFODLJHSA-N	Phenylpropanoids and polyketides	2-arylbenzofuran flavonoids	Unclassified		1
786.23647	0	-0.0952776	0	-2.72743	0	0	41.8483	0	0	0	-1.36057	3.12919	0	0	-0.640848	598	786.24	4.86353	C38H47N5O7S2	M+K-2H	SIMEPREVIR			211847	HMDB0258296					66811198		COC1=C(C)C2=C(C=C1)C(OC1CC3C(C1)C(=O)N(C)CCCCC=CC1CC1(NC3=O)C(=O)NS(=O)(=O)C1CC1)=CC(=N2)C1=NC(=CS1)C(C)C	JTZZSQYMACOLNN-UHFFFAOYSA-N	Phenylpropanoids and polyketides	Macrolactams	Unclassified		1
601.13772	-3.81871	-4.41461	-1.41668	-13.2999	35.9566	16.4067	29.3991	9.4339	1.30223	-1.31985	-5.76388	0	10.1215	4.66673	-7.7391	517	601.139	2.25333	C30H30Cl2N4O4	M+Na-2H	Nutlin-3			209750	HMDB0255820					216345		COC1=CC(OC(C)C)=C(C=C1)C1=NC(C(N1C(=O)N1CCNC(=O)C1)C1=CC=C(Cl)C=C1)C1=CC=C(Cl)C=C1	BDUHCSBCVGXTJM-UHFFFAOYSA-N	Phenylpropanoids and polyketides	Stilbenes	Unclassified		1
410.07497	0	0	0	-1.0533	9.79597	0	1.68756	0	0	0	0	0	9.37645	0	0	372	410.074	3.40762	C10H17N7O9S	M-H	Gonyautoxin I			57729	HMDB0033506	89323		C16855		104848	60748-39-2	NC(=O)OCC1C2NC(=N)NC22N(CC(OS(O)(=O)=O)C2(O)O)C(=N)N1O	CETRDCWBMBILAL-UHFFFAOYSA-N	Phenylpropanoids and polyketides	Saxitoxins, gonyautoxins, and derivatives	Unclassified	*	1
353.04882	15.4686	-5.06697	-5.34261	-6.38265	0	-1.04142	-0.691931	0	16.5405	0.272283	2.779	18.6216	-2.7909	-4.12392	-8.73558	301	353.049	0.562026	C13H16O10	M+Na-2H	Galloyl glucose			254792	HMDB0301708	65564		C01158	15834	124021	554-37-0	OC[C@H]1O[C@@H](OC(=O)C2=CC(O)=C(O)C(O)=C2)[C@H](O)[C@@H](O)[C@@H]1O	GDVRUDXLQBVIKP-HQHREHCSSA-N	Phenylpropanoids and polyketides	Tannins	Unclassified	*	1
253.03507	0	0	9.03542	-0.541381	4.38526	0	0	0	0	0	0	0	1.96867	0	0	170	253.035	0.962866	C11H12O8	M-H2O-H	Fukiic acid			54444	HMDB0029496	86306			166659	161871	35388-56-8	O[C@H](C(O)=O)[C@](O)(CC1=CC(O)=C(O)C=C1)C(O)=O	PHFSBARLASYIFM-LDYMZIIASA-N	Phenylpropanoids and polyketides	Phenylpropanoic acids	Unclassified		1
357.09309	30.7279	-11.5932	-2.63086	-24.0845	15.2912	20.9716	36.1525	-8.92569	4.03189	0	-2.88125	40.077	0	-6.02659	-19.7578	307	357.092	1.96101	C18H15FN4O	M+Cl	Finrozole			206765	HMDB0252263	435939				216220		OC(CC1=CC=C(F)C=C1)C(N1C=NC=N1)C1=CC=C(C=C1)C#N	SLJZVZKQYSKYNV-UHFFFAOYSA-N	Phenylpropanoids and polyketides	Linear 1,3-diarylpropanoids	Unclassified		1
988.55680	19.9657	-10.0925	-4.98548	-14.1068	0	0.812093	7.102	-3.42358	7.18291	0	0	50.5518	-1.49765	-5.73613	-11.4236	620	988.556	1.14685	C53H84NO14P	M-H	Deforolimus			199119	HMDB0242756					71433797		COC1CC(CC(C)C2CC(=O)C(C)C=C(C)C(O)C(OC)C(=O)C(C)CC(C)C=CC=CC=C(C)C(CC3CCC(C)C(O)(O3)C(=O)C(=O)N3CCCCC3C(=O)O2)OC)CCC1OP(C)(C)=O	BUROJSBIWGDYCN-UHFFFAOYSA-N	Phenylpropanoids and polyketides	Macrolide lactams	Unclassified		1
513.08601	5.7064	-2.70505	-3.47199	-1.09204	0	0	0	5.66034	0.209814	0	3.36684	4.83961	-0.929485	-0.190013	-4.77988	471	513.084	4.50966	C22H24Cl2N2O8	M-H	Alexomycin			255148	HMDB0302168							Cl.[H][C@]12C[C@@]3([H])[C@]([H])(N(C)C)C(O)=C(C(O)=N)C(=O)[C@@]3(O)C(O)=C1C(=O)C1=C(O)C=CC(Cl)=C1[C@@]2(C)O	CBHYYLPALVVVEY-MRFRVZCGSA-N	Phenylpropanoids and polyketides	Tetracyclines	Unclassified		1
285.06502	-0.0830702	0	-0.536851	0	0	0	0	0	0	0	-0.526347	0	0	0	21.0249	216	285.066	2.82745	C9H20OS3	M+FA-H	Propyl 1-(propylsulfinyl)propyl disulfide			57333	HMDB0033071	88963			174238	85752107		CCCSSC(CC)S(=O)CCC	NIBWKLISDHVING-UHFFFAOYSA-N	Organosulfur compounds	Sulfoxides	Unclassified		1
174.10754	-0.624225	1.05368	5.99245	-1.93968	0	0	0	0	0	0	0	0	8.90864	0	0	77	174.107	2.87978	C7H17N3S	M-H	4-(Dimethylamino)butyl carbamimidothioate			201652	HMDB0246305					5227		CN(C)CCCCSC(N)=N	UFYJLJINUGVUHO-UHFFFAOYSA-N	Organosulfur compounds	Isothioureas	Unclassified		1
266.96923	-5.19383	0	13.6236	-20.5698	12.7529	0	10.1857	3.60752	7.16471	0	-11.9477	0	38.6777	11.6883	-12.1024	184	266.969	2.2367	C6H15O3PS2	M+K-2H	Demeton-S-methyl			205669	HMDB0250995	72441		C18655	38624	13526	919-86-8	CCSCCSP(=O)(OC)OC	WEBQKRLKWNIYKK-UHFFFAOYSA-N	Organophosphorus compounds	Organothiophosphorus compounds	Unclassified	*	1
485.07680	-2.50906	0	22.3048	-5.59827	0	0	0	-0.919267	3.16811	-0.598366	-3.66825	-0.0976334	17.5521	0	-2.34054	448	485.079	4.60171	C21H24N2O7S	M+K-2H	Trombodipine			212691	HMDB0259294							CCOC(=O)C1=C(C)NC(C)=C(C1C)C(=O)OCCN1C(=O)C2=CC=CC=C2S1(=O)=O	MCNAAGLIGWJLQX-UHFFFAOYSA-N	Organoheterocyclic compounds	Benzothiazoles	Unclassified		1
327.14079	4.44351	-3.95129	-2.36921	-12.3688	0	0	23.6249	-3.7247	9.54155	4.6629	-1.22286	20.2124	0.706568	0	-6.20201	276	327.142	2.39449	C15H24N4S	M+Cl	Thioperamide			212448	HMDB0259023	45306		C17933		3035905	148440-81-7	SC(=NC1CCCCC1)N1CCC(CC1)C1=CN=CN1	QKDDJDBFONZGBW-UHFFFAOYSA-N	Organoheterocyclic compounds	Piperidines	Unclassified	*	1
244.06702	-9.65994	0.304578	18.9481	-46.9148	4.17622	15.9795	32.6495	-6.22019	19.0742	28.0044	-15.3164	0	38.8386	26.1245	-25.0785	162	244.068	4.29713	C10H15N3S	M+Cl	Talipexole			212157	HMDB0258691	314723				5374		C=CCN1CCC2=C(CC1)SC(=N)N2	DHSSDEDRBUKTQY-UHFFFAOYSA-N	Organoheterocyclic compounds	Azepines	Unclassified		1
276.04206	-0.812851	0	0	-3.06462	0	22.6197	11.1967	0	0	0	-1.84245	0	3.76191	1.78903	-0.684447	202	276.042	1.21403	C10H10F3N3OS	M-H	Sulfoxaflor			212093	HMDB0258606				133306			CC(C1=CN=C(C=C1)C(F)(F)F)S(C)(=O)=NC#N	ZVQOOHYFBIDMTQ-UHFFFAOYSA-N	Organoheterocyclic compounds	Pyridines and derivatives	Unclassified		1
315.07222	-23.0282	-1.8224	18.3312	-37.4739	0	99.6851	69.3748	-16.0474	-3.32419	-10.5808	-28.1402	-12.6966	45.6973	38.5186	-7.95473	256	315.073	2.55707	C7H10O2S	2M-H	S-(4,5-Dihydro-2-methyl-3-furanyl) ethanethioate			61281	HMDB0037786	92601			131456	20831821	26486-14-6	CC(=O)SC1=C(C)OCC1	YDYAMYYOQBGPRX-UHFFFAOYSA-N	Organoheterocyclic compounds	Dihydrofurans	Unclassified		1
445.18206	-1.35828	0	11.5748	-3.86535	0	0	5.13021	-0.285307	0	0	-2.28034	0	21.222	0	-1.28609	415	445.181	1.90939	C23H27FN4O2	M+Cl	Risperidone			48457	HMDB0005020	2348		C06861	8871	5073	106266-06-2	CC1=C(CCN2CCC(CC2)C2=NOC3=C2C=CC(F)=C3)C(=O)N2CCCCC2=N1	RAPZEAPATHNIPO-UHFFFAOYSA-N	Organoheterocyclic compounds	Pyridopyrimidines	Unclassified	*	1
305.15750	-0.157552	0	5.07205	-2.3911	0	0	0	0	0	0	-0.168572	0	14.6143	0	-0.177406	242	305.158	0.0927608	C18H28O3S	M-H2O-H	Piperonyl sulfoxide			212094	HMDB0258607	72888		C19147		8442	120-62-7	CCCCCCCCS(=O)C(C)CC1=CC2=C(OCO2)C=C1	ATTZFSUZZUNHBP-UHFFFAOYSA-N	Organoheterocyclic compounds	Benzodioxoles	Unclassified	*	1
311.13400	-6.8281	0	3.40793	-17.9516	0	7.09718	13.2134	-2.45353	5.24318	17.448	-8.05753	-0.694022	19.2543	14.0817	-6.58202	250	311.134	1.31731	C17H20N4S	M-H	Olanzapine			48451	HMDB0005012	58286		C07322	7735	135398745	132539-06-1	CN1CCN(CC1)C1=NC2=CC=CC=C2NC2=C1C=C(C)S2	KVWDHTXUZHCGIO-UHFFFAOYSA-N	Organoheterocyclic compounds	Benzodiazepines	Unclassified	*	1
318.99826	-1.36892	0	16.7504	-4.0932	0	0	0	-0.0866136	0	0	-1.3216	0	12.5838	0	-0.265311	262	318.998	0.0380913	C12H14N2O2S2	M+K-2H	N-Methoxyspirobrassinol			64239	HMDB0041133	95562			174681	10265811		CON1C(O)C2(CN=C(SC)S2)C2=CC=CC=C12	YMIMEAOCSJOCSI-UHFFFAOYSA-N	Organoheterocyclic compounds	Indoles and derivatives	Unclassified		1
397.16086	-2.25619	-1.94649	0	-7.34122	0	12.2922	59.9249	-1.75421	0	0	-4.26525	0	0	0	-3.39242	359	397.16	1.96362	C22H23FN4	M+Cl	N-(4-Fluorophenyl)-4,5-dimethyl-6-[(1S)-1-methyl-3,4-dihydro-1H-isoquinolin-2-YL]pyrimidin-2-amine			200311	HMDB0244857					204104		CC1N(CCC2=CC=CC=C12)C1=NC(NC2=CC=C(F)C=C2)=NC(C)=C1C	LECZXZOBEZITCL-UHFFFAOYSA-N	Organoheterocyclic compounds	Tetrahydroisoquinolines	Unclassified		1
713.19282	-2.67788	0	0	-10.4019	2.98761	44.4778	29.3445	0	0	0	-1.38267	0	0	2.43784	-6.31473	566	713.195	2.89818	C16H21Cl2N3O2	2M-H	Bendamustine			203973	HMDB0248945	316345				65628		CN1C(CCCC(O)=O)=NC2=CC(=CC=C12)N(CCCl)CCCl	YTKUWDBFDASYHO-UHFFFAOYSA-N	Organoheterocyclic compounds	Benzimidazoles	Unclassified		1
316.05282	0	0	12.4442	-4.65445	0	0	0	0	4.43634	0	-1.88523	0	13.3777	0	-1.89002	258	316.053	0.0235567	C12H15N3O3S	M+Cl	albendazole S-oxide			81714	HMDB0059609	329925		C02809	16959	83969		CCCS(=O)C1=CC2=C(C=C1)N=C(N2)N=C(O)OC	VXTGHWHFYNYFFV-UHFFFAOYSA-N	Organoheterocyclic compounds	Benzimidazoles	Unclassified	*	1
197.05505	-7.9173	-3.33774	0	-16.7477	34.9323	24.6925	14.5691	1.3396	0	0	-8.2677	-1.8936	26.2503	11.0724	-9.28935	114	197.056	3.37371	C7H8N6	M+Na-2H	6-Methylpteridine-2,4-diamine			202367	HMDB0247090					254916		CC1=CN=C2N=C(N)N=C(N)C2=N1	MFNAKLLYSPINFZ-UHFFFAOYSA-N	Organoheterocyclic compounds	Pteridines and derivatives	Unclassified		1
216.02348	-0.352576	9.5727	0	-1.88406	0	0	0	0	0	0.387021	-1.35852	0	0	0.0129135	4.46745	133	216.024	1.04967	C10H7N3OS	M-H	5-Hydroxythiabendazole			202883	HMDB0247680	2824				108227	948-71-0	OC1=CC2=C(C=C1)N=C(N2)C1=CSC=N1	VNENJHUOPQAPAT-UHFFFAOYSA-N	Organoheterocyclic compounds	Benzimidazoles	Unclassified		1
415.97891	-0.680695	0	11.0165	-3.66336	0	0	0	-0.217636	0.949675	0	-0.916667	0	16.6923	0	-0.390084	378	415.978	1.38893	C14H11N3O6S2	M+Cl	5'-Carboxy meloxicam			82641	HMDB0060779	416775				54750414	130262-93-0	CN1C(C(O)=NC2=NC=C(S2)C(O)=O)=C(O)C2=CC=CC=C2S1(=O)=O	MTQQFYLGAZXHTB-UHFFFAOYSA-N	Organoheterocyclic compounds	Benzothiazines	Unclassified		1
275.01996	10.1912	0	-3.67406	0	0.856849	-0.204725	0	5.32882	0	0	-1.79054	4.72774	-0.782492	-1.2756	-1.48294	197	275.021	2.30237	C14H12O2S2	M-H	5-(4-Acetoxy-1-butynyl)-2,2'-bithiophene			10135	HMDB0034454	66192	LMFA12000355	C04485	17181	440356	1219-28-9	C1=CC=C(C2=CC=C(C#CCCOC(C)=O)S2)S1	KHPAKGUGOFYJNA-UHFFFAOYSA-N	Organoheterocyclic compounds	Bi- and oligothiophenes	Unclassified	*	1
297.11876	-4.59856	0	4.2193	-14.5838	0	10.7228	14.3074	-1.40845	9.65036	7.91461	-6.66873	0	17.5678	4.69792	-6.16302	230	297.118	2.76651	C16H18N4S	M-H	4'-N-desmethylolanzapine			82808	HMDB0060959					135446209		CC1=CC2=C(NC3=CC=CC=C3N=C2N2CCNCC2)S1	FHPIXVHJEIZKJW-UHFFFAOYSA-N	Organoheterocyclic compounds	Benzodiazepines	Unclassified		1
200.98899	1.99085	0	1.55372	-4.26942	0	0	0	0	14.2712	0	0	0.58428	0	-0.00931999	-1.85846	119	200.989	2.16412	C8H8N2S	M+K-2H	2H-Benzimidazole-2-thione, 1,3-dihydro-4-methyl-			201837	HMDB0246500					97521		CC1=C2NC(S)=NC2=CC=C1	UDQCDDZBBZNIFA-UHFFFAOYSA-N	Organoheterocyclic compounds	Benzimidazoles	Unclassified		1
215.00481	-4.95863	0	36.4061	-11.2606	0	0	-0.917566	-2.69295	4.82332	-0.14199	-6.69256	-2.18894	24.4799	0	-5.01998	131	215.005	1.24437	C9H10N2S	M+K-2H	2-Ethylsulfanyl-1H-benzoimidazole			200130	HMDB0244644							CCSC1=NC2=CC=CC=C2N1	UGCOPUIBNABIEP-UHFFFAOYSA-N	Organoheterocyclic compounds	Benzimidazoles	Unclassified		1
507.15570	-5.07609	-1.29645	-1.44386	-11.6417	23.1948	16.6362	20.4459	0	0	0	-7.27608	-1.62518	11.5499	24.7705	-6.0532	467	507.156	0.634097	C24H25F3N6S	M+Na-2H	2-[[5-[3-(Dimethylamino)propyl]-2-methylpyridin-3-yl]amino]-9-(trifluoromethyl)-5,7-dihydropyrimido[5,4-d][1]benzazepine-6-thione			208873	HMDB0254804	822007				46235922		CN(C)CCCC1=CC(NC2=NC=C3CC(=S)NC4=C(C=CC(=C4)C(F)(F)F)C3=N2)=C(C)N=C1	CODBZFJPKJDNDT-UHFFFAOYSA-N	Organoheterocyclic compounds	Benzazepines	Unclassified		1
132.95872	5.71919	-3.36543	0	-8.04427	0	1.76858	0	1.54424	5.07192	1.82266	-2.81047	14.5684	1.50333	0	-4.9019	34	132.959	4.5274	C3H6Cl2	M+Na-2H	1,2-Dichloropropane			199595	HMDB0244069	72785		C19034	142468	6564	78-87-5	CC(Cl)CCl	KNKRKFALVUDBJE-UHFFFAOYSA-N	Organohalogen compounds	Organochlorides	Unclassified	*	1
133.00807	28.179	-23.9513	5.52651	-42.6515	4.47457	14.1887	-0.119704	12.0274	31.1912	17.8557	-12.7342	51.3299	18.2757	2.10979	-38.366	36	133.008	1.08449	C3H3F5	M-H	1,1,1,3,3-Pentafluoropropane			199565	HMDB0244038	326940				68030		FC(F)CC(F)(F)F	MSSNHSVIGIHOJA-UHFFFAOYSA-N	Organohalogen compounds	Organofluorides	Unclassified		1
175.96853	0	0	0	-0.21418	0	0	0	0	0	0	-0.838789	0	0	0	19.8671	83	175.968	0.465783	C3H7FNO2P	M+K-2H	(R)-3-Amino-2-fluoropropyl phosphenite			203811	HMDB0248770					76419056		NCC(F)COP=O	ZUHQHFXKGMALPO-UHFFFAOYSA-N	Organic oxygen compounds	Organic oxoanionic compounds	Unclassified		1
154.98351	-17.6251	0.523047	84.2549	-34.7326	-3.22636	4.24141	-3.50202	-13.4285	24.1242	-4.62378	-16.5251	-8.9286	58.4498	0.699838	-20.1666	53	154.984	4.48685	C2H6OS2	M+FA-H	S-Methyl methanesulfinothioate			57011	HMDB0032739	88666				95200	13882-12-7	CSS(C)=O	RRGUMJYEQDVBFP-UHFFFAOYSA-N	Organic acids and derivatives	Thiosulfinic acid esters	Unclassified		1
128.95945	-0.0790889	9.2505	-7.05331	11.1486	0	-3.3027	-4.41043	0	-2.76909	0	-2.92454	-3.85897	-6.1175	-2.33216	10.6743	26	128.96	1.38548	CH2O5	M+Cl	hydroxycarbonate			207622	HMDB0253259					17887040		OOC(=O)OO	NKCVNYJQLIWBHK-UHFFFAOYSA-N	Organic acids and derivatives	Organic carbonic acids and derivatives	Unclassified		1
207.06596	-21.0611	-8.37937	45.3691	-52.1608	0	56.6541	40.8721	-21.3625	49.265	-13.1189	-32.6226	-10.6206	95.1607	40.0484	-32.3837	128	207.065	2.55387	C6H12N4O2	M+Cl	1,1'-Azobis(N,N-dimethylformamide)			199831	HMDB0244313				48958	4278		CN(C)C(=O)N=NC(=O)N(C)C	VLSDXINSOMDCBK-UHFFFAOYSA-N	Organic acids and derivatives	Organic carbonic acids and derivatives	Unclassified		1
279.03925	-16.8923	-9.32483	28.9682	-43.3689	12.1133	15.2953	85.2753	-5.08303	24.9893	-6.15392	-26.1853	-4.99769	75.8272	21.2806	-26.4683	206	279.039	1.11827	C9H12N2O6	M+Cl	Uridine			46982	HMDB0000296	90		C00299	16704	6029	58-96-8	OC[C@H]1O[C@H]([C@H](O)[C@@H]1O)N1C=CC(=O)NC1=O	DRTQHJPVMGBUCF-XVFCMESISA-N	Nucleosides, nucleotides, and analogues	Pyrimidine nucleosides	Unclassified	*	1
607.33650	0	-1.5969	0	-4.67781	0	0	11.7613	0	1.42333	0	0	13.1453	0	0	-1.79469	520	607.336	0.516457	C30H42N8O3	M+FA-H	Pinometostat			210398	HMDB0256563					76518457		CC(C)N(CC1OC(C(O)C1O)N1C=NC2=C1N=CN=C2N)C1CC(CCC2=NC3=C(N2)C=C(C=C3)C(C)(C)C)C1	LXFOLMYKSYSZQS-UHFFFAOYSA-N	Nucleosides, nucleotides, and analogues	5'-deoxyribonucleosides	Unclassified		1
409.16133	23.847	-13.8696	-5.81648	-16.9707	3.95064	0	28.9236	-4.95506	5.90861	-2.70617	-3.61007	61.2015	0	-5.5514	-10.9278	371	409.161	1.86674	C18H24N6O4	M+Na-2H	2-Hexynyl-5'-N-ethylcarboxamidoadenosine			200580	HMDB0245138					4438292		CCCCC#CC1=NC2=C(N=CN2C2OC(C(O)C2O)C(=O)NCC)C(N)=N1	FDEACFAXFCKCHZ-UHFFFAOYSA-N	Nucleosides, nucleotides, and analogues	Purine nucleosides	Unclassified		1
635.21007	4.3448	-1.76701	-1.80297	-3.33723	8.84097	5.60725	6.2171	0	0	0	0	12.9231	0	0	-2.49221	536	635.211	1.45412	C32H38O12	M+Na-2H	chrysoeriol 7-O-neohesperidoside			257378	HMDB0304575				86635	353908		COC1=CC(=CC(OC)=C1O)C1OCC2C1COC2C1=CC(OC)=C(OC(CO)C(O)C2=CC(OC)=C(O)C=C2)C(OC)=C1	FITCDKVKQIBVRK-UHFFFAOYSA-N	Lignans, neolignans and related compounds	Furanoid lignans	Unclassified		1
341.03858	0	0	0	-1.23019	0	0	18.5711	0	0.459905	0	-0.0727549	0	2.69155	0	0	291	341.038	0.611217	C12H14N4O4S2	M-H	Thiophanate-methyl			212450	HMDB0259025	43980		C14432	35014	3032791		COC(=O)NC(=S)NC1=CC=CC=C1NC(=S)NC(=O)OC	QGHREAKMXXNCOA-UHFFFAOYSA-N	Benzenoids	Benzene and substituted derivatives	Unclassified	*	1
336.14115	-11.2029	0	19.7237	-19.0329	-1.2484	2.62917	24.3629	-8.63043	5.41715	0	-1.06425	-5.47413	38.6464	9.76128	-12.3349	285	336.14	2.37101	C19H25NOS	M+Na-2H	Rotigotine			53649	HMDB0015615	85553				57537	92206-54-7	CCCN(CCC1=CC=CS1)C1CCC2=C(C1)C=CC=C2O	KFQYTPMOWPVWEJ-UHFFFAOYSA-N	Benzenoids	Tetralins	Unclassified		1
240.98373	-5.74381	0	39.5506	-11.6005	0	0	-0.920114	-3.9816	5.2535	-2.01791	-6.74136	-2.15994	28.9342	0	-6.02646	159	240.983	4.36344	C10H7O3P	M+Cl	Naphthalen-1-yloxy-oxido-oxophosphanium			209438	HMDB0255447					57349007		[O-][P+](=O)OC1=CC=CC2=CC=CC=C12	DOUPMKZWDYCBSH-UHFFFAOYSA-N	Benzenoids	Naphthalenes	Unclassified		1
515.21997	-3.34345	-1.46372	0.750752	-11.7285	0	1.35693	25.0852	0	3.40821	0.811533	0	0	18.9986	0	-7.08233	473	515.221	1.20911	C29H36O6	M+Cl	Demethylzeylasteral			205668	HMDB0250994					5070778		CC12CCC(C)(CC1C1(C)CCC3(C)C4=CC(O)=C(O)C(C=O)=C4C(=O)C=C3C1(C)CC2)C(O)=O	ZDZSFWLPCFRASW-UHFFFAOYSA-N	Benzenoids	Phenanthrenes and derivatives	Unclassified		1
313.12478	-16.2032	-11.9643	39.1052	-64.1784	14.9987	23.2034	49.0659	-6.63835	31.1914	20.4096	-24.7361	1.20686	86.7336	31.3618	-41.4972	254	313.123	4.41631	C21H16	M+FA-H	3-Methylcholanthrene			201308	HMDB0245929	44182		C14470	34342	1674		CC1=C2CCC3=C4C=CC5=CC=CC=C5C4=CC(C=C1)=C23	PPQNQXQZIWHJRB-UHFFFAOYSA-N	Benzenoids	Phenanthrenes and derivatives	Unclassified	*	1
236.07725	-3.82163	-5.81257	13.8192	-19.2923	22.5563	1.62059	14.4737	6.26762	11.711	0	-5.65858	0.431828	21.2236	0	-12.2778	153	236.078	1.36187	C7H13NO5	M+FA-H	Calystegine C1			55920	HMDB0031346	87600			165180	3851514	156705-04-3	OC1CC2(O)NC1C(O)C(O)C2O	GGOJRYWHKVYFQK-UHFFFAOYSA-N	Alkaloids and derivatives	Tropane alkaloids	Unclassified		1
156.06641	-8.12194	-4.12478	12.0063	-19.6154	5.42246	15.2156	27.2505	-3.8263	17.7319	-0.783122	-10.4219	-0.658345	34.5172	5.22467	-7.2408	54	156.066	2.17229	C7H13NO4	M-H2O-H	Calystegine B2			61963	HMDB0038594			C10851		3693124	127414-85-1	OC1C2CCC(O)(N2)C(O)C1O	FXFBVZOJVHCEDO-UHFFFAOYSA-N	Alkaloids and derivatives	Tropane alkaloids	Unclassified	*	1
433.11132	-6.76172	0	32.6134	-13.1176	0.371996	41.9457	0.0185984	-4.8854	-0.178192	-2.7949	-9.49016	-2.80078	0.726602	1.4535	-0.848414	402	433.111	0.369786	C20H19F5N2O	M+Cl	Idalopirdine			207711	HMDB0253371					21071390		FC(F)C(F)(F)COC1=CC=CC(CNCCC2=CNC3=CC(F)=CC=C23)=C1	YBAWYTYNMZWMMJ-UHFFFAOYSA-N	Organoheterocyclic compounds	Indoles and derivatives	Tryptamines and derivatives		1
619.36096	-2.09069	-0.456161	4.819	-7.0797	1.44855	9.38039	6.4859	0	2.12456	-0.648102	0.87073	0	3.69088	0	-5.4497	527	619.364	4.94532	C37H50O5	M+FA-H	3-Benzoyloxy-11-oxo-12-ursen-28-oic acid	3-Benzoyloxy-6-oxo-12-ursen-28-oic acid		57160; 57108	HMDB0032894; HMDB0032840	88806; 88760	;	;	; 172749	131751344; 131751331	205699-23-6; 205699-24-7	CC1CCC2(CCC3(C)C(=CC(=O)C4C5(C)CCC(OC(=O)C6=CC=CC=C6)C(C)(C)C5CCC34C)C2C1C)C(O)=O; CC1CCC2(CCC3(C)C(=CCC4C5(C)CCC(OC(=O)C6=CC=CC=C6)C(C)(C)C5C(=O)CC34C)C2C1C)C(O)=O	RGCBYGZECVEZKC-UHFFFAOYSA-N; WTRSURIFLHBSLZ-UHFFFAOYSA-N	Lipids and lipid-like molecules; Lipids and lipid-like molecules	Prenol lipids; Prenol lipids	Triterpenoids; Triterpenoids		2
853.54180	0	-7.78351	-1.32829	-16.1237	5.78497	0	0	1.33816	25.5302	3.97193	9.80891	14.4231	1.81185	-3.12841	-11.0782	611	853.539	3.19811	C51H78O8	M+Cl	Staphyloxanthin			211986	HMDB0258483							CCC(C)CCCCCCCCCCC(=O)OCC1OC(OC(=O)C(C)=CC=CC(C)=CC=CC(C)=CC=CC=C(C)C=CC=C(C)CCC=C(C)C)C(O)C(O)C1O	PDOUICUKTQRPHO-UHFFFAOYSA-N	Lipids and lipid-like molecules	Prenol lipids	Triterpenoids		1
553.37418	-8.6629	0	30.2294	-16.6885	7.65102	0.226946	0	0	5.75833	-2.69906	0	-4.20514	18.7087	1.42227	-12.0041	496	553.375	0.742486	C30H52O6	M+FA-H	Fasciculol C			59681	HMDB0035853	91069				131751875	65694-19-1	CC(C)(O)C(O)CCC(CO)C1CCC2(C)C3=C(CC(O)C12C)C1(C)CC(O)C(O)C(C)(C)C1CC3	YRXIDKUVBPMNRA-UHFFFAOYSA-N	Lipids and lipid-like molecules	Prenol lipids	Triterpenoids		1
637.37171	0	-5.40207	3.24397	-6.09227	2.99208	0.661828	4.64714	0	6.97137	-4.10572	7.56284	5.34248	5.40209	-1.75074	-12.3321	539	637.375	4.51541	C37H52O6	M+FA-H	Avenestergenin B2			59150	HMDB0035266	90574			172763	73816172	90578-32-8	CC1(C)C(O)CCC2(C)C1CCC1(C)C2CC(=O)C2C3CC(C)(C=O)C(CC3(C)C(O)CC12C)OC(=O)C1=CC=CC=C1	GQOZPIAGDDOAGV-UHFFFAOYSA-N	Lipids and lipid-like molecules	Prenol lipids	Triterpenoids		1
711.45948	-10.0156	-19.2006	-10.7791	0	9.49612	-9.43464	-9.08272	13.1375	10.4043	0	68.0681	0	-2.46279	-16.0436	-26.3273	564	711.463	4.96982	C46H64O6	M-H	19'-Hexanoyloxymytiloxanthin			60694	HMDB0037045	92023			172805	131752132		CCCCCC(=O)OC\C(=C\C=C/C(/C)=C\C=C\C=C(/C)\C=C/C=C(\C)C(=O)CC1(O)C(C)CC(=O)CC1(C)C)C#CC1=C(C)CC(O)CC1(C)C	LIBOJHYHDLWKKI-ZOKYUFNTSA-N	Lipids and lipid-like molecules	Prenol lipids	Triterpenoids		1
217.07154	0	-1.28199	4.69098	-7.29634	0.234619	6.10689	4.30597	0	2.26781	0	-4.10248	0.34259	9.60933	4.10525	-2.57349	137	217.072	1.01335	C9H14O6	M-H	Triacetin			13723	HMDB0029592	44144	LMGL03012615		9661	5541	102-76-1	C(OC(=O)C)[C@]([H])(OC(C)=O)COC(C)=O	URAYPUMNDPQOKB-UHFFFAOYSA-N	Lipids and lipid-like molecules	Glycerolipids	Triradylcglycerols		1
241.10784	-1.38755	-0.285689	3.76552	-4.5077	4.19158	1.79297	5.20559	0	0	0	-2.28134	0	16.2224	0.177986	-0.570562	161	241.108	0.998855	C12H20O6	M-H2O-H	Glycerol tripropanoate			57125	HMDB0032857	88776			88153	8763	139-45-7	CCC(=O)OCC(COC(=O)CC)OC(=O)CC	YZWRNSARCRTXDS-UHFFFAOYSA-N	Lipids and lipid-like molecules	Glycerolipids	Triradylcglycerols		1
391.06825	0	-4.33789	-1.91279	-4.52783	15.0734	-1.51802	-0.92046	31.4794	1.92587	4.52028	0	0	0	-1.66292	-6.36639	353	391.068	1.16013	C16H15F3N2O4	M+Cl	Methyl 2,6-dimethyl-5-nitro-4-[2-(trifluoromethyl)phenyl]-1,4-dihydropyridine-3-carboxylate			202559	HMDB0247310	69687		C13758	131345	2303	71145-03-4	COC(=O)C1=C(C)NC(C)=C(C1C1=CC=CC=C1C(F)(F)F)[N+]([O-])=O	ZFLWDHHVRRZMEI-UHFFFAOYSA-N	Benzenoids	Benzene and substituted derivatives	Trifluoromethylbenzenes	*	1
331.06710	-12.8816	0	27.2297	-23.325	2.24417	32.2261	31.6703	-9.07742	-2.41676	-5.8236	-17.3469	-6.3158	36.4849	33.4144	-12.8359	281	331.068	1.44564	C15H13F3N2O2	M+Na-2H	Laflunimus			208187	HMDB0253954					66583751		CC1=C(C=CC(NC(=O)C(C#N)=C(O)C2CC2)=C1)C(F)(F)F	GDHFOVCRYCPOTK-UHFFFAOYSA-N	Benzenoids	Benzene and substituted derivatives	Trifluoromethylbenzenes		1
171.00619	-3.2105	-4.37375	10.3263	-20.6784	22.5268	25.9004	5.88055	2.60602	9.57233	0	-7.1067	0	17.2224	4.83081	-12.139	71	171.006	2.41095	C8H5F3O2	M-H2O-H	4-(Trifluoromethyl)benzoic acid			201662	HMDB0246315	337338			60696	9966		OC(=O)C1=CC=C(C=C1)C(F)(F)F	SWKPKONEIZGROQ-UHFFFAOYSA-N	Benzenoids	Benzene and substituted derivatives	Trifluoromethylbenzenes		1
203.01941	-8.49182	-3.78111	0.623507	-15.6712	39.0783	39.631	12.1061	16.3289	-1.03011	-4.1841	-9.62526	-3.01046	21.124	2.83835	-8.58264	122	203.02	1.55768	C7H8O7	M-H	2-(2-Oxopropanoyloxy)butanedioic acid	Daucic acid		211624; 56152	HMDB0258031; HMDB0031665	; 87845	;	;	; 172444	53644070; 5316316	; 34098-52-7	CC(=O)C(=O)OC(CC(O)=O)C(O)=O; OC1C=C(OC(C1O)C(O)=O)C(O)=O	AIBNGERYLGBBKO-UHFFFAOYSA-N; KUKCUROTFRBUNU-UHFFFAOYSA-N	Organic acids and derivatives; Organic acids and derivatives	Carboxylic acids and derivatives; Hydroxy acids and derivatives	Tricarboxylic acids and derivatives; Beta hydroxy acids and derivatives		2
263.04056	-0.284558	0	0	-2.96276	4.26581	0	0	0	0	10.5381	-0.251414	0	0	0	0	181	263.041	1.13207	C9H12O9	M-H	tri-glyceride			212542	HMDB0259133					129631760		OCC1OC(=O)C(CO)OC(=O)C(CO)OC1=O	JQPUZFQXVWGXAZ-UHFFFAOYSA-N	Organic acids and derivatives	Carboxylic acids and derivatives	Tricarboxylic acids and derivatives		1
205.03504	-15.442	-4.87364	18.2192	-29.9309	27.3016	55.2629	17.9055	0	0	-0.626157	-18.9855	-4.9393	38.543	30.0076	-16.9294	123	205.035	1.64923	C7H10O7	M-H	Homocitric acid			48123	HMDB0003518	6943		C01251	52222	439459	13052-73-8	OC(=O)CC[C@@](O)(CC(O)=O)C(O)=O	XKJVEVRQMLKSMO-SSDOTTSWSA-N	Organic acids and derivatives	Carboxylic acids and derivatives	Tricarboxylic acids and derivatives	*	1
173.00893	-19.1671	-16.2	67.0033	-66.9774	7.06865	20.1989	14.6715	-14.1908	26.8218	26.3395	-28.994	0	97.0472	59.6003	-49.1153	74	173.009	1.32384	C6H6O6	M-H	cis-Aconitic acid			46856	HMDB0000072	3300		C00417	32805	643757	585-84-2	OC(=O)C\C(=C\C(O)=O)C(O)=O	GTZCVFVGUGFEME-IWQZZHSRSA-N	Organic acids and derivatives	Carboxylic acids and derivatives	Tricarboxylic acids and derivatives	*	1
553.17680	0	0	0	-1.38371	0	32.6614	1.56932	0	0	0	-0.458149	0	0	0	0	495	553.178	1.82792	C30H33ClN4O2	M+K-2H	Ispinesib			208020	HMDB0253716				93772	6450817		CC(C)C(N(CCCN)C(=O)C1=CC=C(C)C=C1)C1=NC2=C(C=CC(Cl)=C2)C(=O)N1CC1=CC=CC=C1	QJZRFPJCWMNVAV-UHFFFAOYSA-N	Benzenoids	Benzene and substituted derivatives	Toluenes		1
317.10829	-3.85444	0	6.19286	-8.55917	0	0	5.21318	0	9.9512	0	-5.49729	-0.393293	13.9121	15.5287	-4.02587	260	317.109	3.5616	C13H23N2O3PS	M-H	Tebupirimfos			212221	HMDB0258766	72470		C18692	38951	93516	96182-53-5	CCOP(=S)(OC(C)C)OC1=CN=C(N=C1)C(C)(C)C	AWYOMXWDGWUJHS-UHFFFAOYSA-N	Organic acids and derivatives	Organic thiophosphoric acids and derivatives	Thiophosphoric acid esters	*	1
358.97263	0	0	0	-0.246371	0	0	0	0	0	0	0	0	0	0	16.0655	310	358.971	3.59284	C8H20O5P2S2	M+K-2H	Sulfotep			212092	HMDB0258605	72469		C18691	38945	19395	3689-24-5	CCOP(=S)(OCC)OP(=S)(OCC)OCC	XIUROWKZWPIAIB-UHFFFAOYSA-N	Organic acids and derivatives	Organic thiophosphoric acids and derivatives	Thiophosphoric acid esters	*	1
136.02157	5.41539	-4.56477	0	-9.69196	0	2.80182	0	3.23916	8.48299	3.31334	-1.35088	13.1551	0	0	-6.81085	42	136.022	3.82094	C7H9NOS	M-H2O-H	5-Acetyl-2,4-dimethylthiazole			64569	HMDB0041484	95871				520888	38205-60-6	CC(=O)C1=C(C)N=C(C)S1	BLQOKWQUTLNKON-UHFFFAOYSA-N	Organoheterocyclic compounds	Azoles	Thiazoles		1
130.99226	-1.88545	0	0	-3.87161	0	0	0	0	0	0	-3.16697	0	0	0	24.7963	31	130.992	1.46335	C2H2N2S	M+FA-H	1,3,4-Thiadiazole	1,2,3-Thiadiazole		199707; 199631	HMDB0244183; HMDB0244106	;	;	;	39472; 39468	119391; 67518	;	S1C=NN=C1; S1C=CN=N1	MBIZXFATKUQOOA-UHFFFAOYSA-N; UGUHFDPGDQDVGX-UHFFFAOYSA-N	Organoheterocyclic compounds; Organoheterocyclic compounds	Azoles; Azoles	Thiadiazoles; Thiadiazoles		2
194.93672	-0.509134	0	5.48512	-2.94289	0	0	8.34651	0	0	0	-1.58948	0	16.4254	0	-0.406754	109	194.936	2.62366	C2H2N2S3	M+FA-H	2,5-Dimercapto-1,3,4-thiadiazole			199842	HMDB0244326					14078		SC1=NN=C(S)S1	BIGYLAKFCGVRAN-UHFFFAOYSA-N	Organoheterocyclic compounds	Azoles	Thiadiazoles		1
197.00881	-7.9012	-2.3923	8.4587	-14.7252	0	0	0	-5.22208	27.3847	-3.05697	-9.84679	-3.47247	35.508	30.3356	-7.73347	113	197.009	1.00753	C8H8O7	M-H2O-H	(+)-Diacetyl-L-tartaric anhydride	Diacetyl-L-tartaric Anhydride		198723; 205773	HMDB0242250; HMDB0251121	;	;	;	;	95411; 13725948	;	CC(=O)OC1C(OC(C)=O)C(=O)OC1=O; CC(=O)C1(O)C(=O)OC(=O)C1(O)C(C)=O	XAKITKDHDMPGPW-UHFFFAOYSA-N; KGCYYMUHGZTDQN-UHFFFAOYSA-N	Organic acids and derivatives; Organic acids and derivatives	Carboxylic acids and derivatives; Carboxylic acids and derivatives	Tetracarboxylic acids and derivatives; Dicarboxylic acids and derivatives		2
537.14151	0.698018	0	0	0	0	0	0	0	0	0	0	0	0	0	0	486	537.141	0.908562	C29H24N4O8	M-H2O-H	Niceritrol			209546	HMDB0255580					4476		O=C(OCC(COC(=O)C1=CN=CC=C1)(COC(=O)C1=CN=CC=C1)COC(=O)C1=CN=CC=C1)C1=CN=CC=C1	KUEUWHJGRZKESU-UHFFFAOYSA-N	Organic acids and derivatives	Carboxylic acids and derivatives	Tetracarboxylic acids and derivatives		1
831.50417	9.3448	-24.9476	0	-2.28973	1.05816	0	2.92097	3.03932	17.6395	-10.7377	34.294	21.3097	0	-16.7021	-34.7426	604	831.505	1.32324	C25H36O5	2M-H	manoalide	Colupox b	Colupox a	208467; 62861; 62859	HMDB0254329; HMDB0039598; HMDB0039596	; ;	; ;	; ;	; ;	4009; ;	; 36136-11-5; 18944-21-3	CC(CCC1=C(C)CCCC1(C)C)=CCCC1=CCC(OC1O)C1=CC(=O)OC1O; CC(C)C1CC2(CC=C(C)C)C(O1)=C(CC1OC1(C)C)C(=O)C(C(=O)C(C)C)=C2O; CC(C)C(=O)C1=C(O)C(CC=C(C)C)(CC=C(C)C)C(=O)C2=C1OC(C2)C(C)(C)O	FGJIDQWRRLDGDB-UHFFFAOYSA-N; OIQBFSJIAYCREW-UHFFFAOYSA-N; PJJKEFBNTHAOBF-UHFFFAOYSA-N	Lipids and lipid-like molecules; Organoheterocyclic compounds; Organoheterocyclic compounds	Prenol lipids; Benzofurans; Benzofurans	Terpene lactones; Unclassified; Unclassified		3
397.25867	0	-1.74732	0	-5.69259	0	-0.886902	0	-0.520614	10.6112	2.44328	17.6027	0	0	-0.444321	-5.76758	360	397.26	2.24556	C21H36O4	M+FA-H	3-Ethyl-4-(9-hydroxy-4,6,8,10-tetramethyl-7-oxododec-4-en-2-yl)oxetan-2-one	1-Monolinolenoyl-rac-glycerol	MG(18:3)	206273; 207282; 51359	HMDB0251673; HMDB0252853; HMDB0011539	; ; 62323	; ;	; ;	; ;	3193; 86742; 11646044	; ;	CCC(C)C(O)C(C)C(=O)C(C)C=C(C)CC(C)C1OC(=O)C1CC; CCC=CCC=CCC=CCCCCCCCC(=O)OCC(O)CO; [H]C(CO)(CO)OC(=O)CCCC\C=C/C\C=C/C\C=C/CCCCC	UNBMQQNYLCPCHS-UHFFFAOYSA-N; GGJRAQULURVTAJ-UHFFFAOYSA-N; BXAXVVVVPFELOK-QNEBEIHSSA-N	Lipids and lipid-like molecules; Lipids and lipid-like molecules; Lipids and lipid-like molecules	Prenol lipids; Fatty Acyls; Fatty Acyls	Terpene lactones; Lineolic acids and derivatives; Lineolic acids and derivatives		3
267.15986	0	-4.11452	0	-14.1382	0	0	15.2043	-4.12512	7.2302	30.2488	0	5.04844	3.71355	0	-6.03567	186	267.16	1.2264	C15H24O4	M-H	4,11,13,15-Tetrahydroridentin B	1-(3-Furanyl)-6,7-dihydroxy-4,8-dimethyl-1-nonanone	3,11,12-Trihydroxy-1(10)-spirovetiven-2-one	59941; 61587; 61588	HMDB0036150; HMDB0038153; HMDB0038154	91305; 92894; 92895	; ;	; ;	169733; 143032; 168108	15540432; 47945; 539964	75991-58-1; 66472-04-6; 84321-96-0	[H][C@@]12[C@H]3OC(=O)[C@@H](C)[C@@H]3CC[C@@]1(C)[C@H](O)C[C@H](O)[C@@H]2C; CC(C)C(O)C(O)CC(C)CCC(=O)C1=COC=C1; CC1C(O)C(=O)C=C(C)C11CCC(C1)C(C)(O)CO	GAPZIAIPNAGPQZ-UIUPBXLSSA-N; PRLJTIPWGNRUNG-UHFFFAOYSA-N; DQOOWVDEQWNBKX-UHFFFAOYSA-N	Lipids and lipid-like molecules; Lipids and lipid-like molecules; Lipids and lipid-like molecules	Prenol lipids; Fatty Acyls; Prenol lipids	Terpene lactones; Fatty alcohols; Sesquiterpenoids		3
815.27925	-0.586572	-0.0327816	0	-2.96646	22.857	6.57523	2.76208	4.72773	0	0	-1.08534	0	2.74983	1.04211	-0.829635	601	815.277	3.01614	C20H24O9	2M-H	Ginkgolide A	Torachrysone 8-glucoside	Marmesin galactoside	60533; 61969; 64590	HMDB0036862; HMDB0038600; HMDB0041508	; 93263; 95892	; ;	; ;	; 168095; 167958	11794320; 14345578; 611513	15291-75-5; 64032-49-1; 156363-69-8	CC1C(=O)OC2CC34C5CC(C(C)(C)C)C33C(O)C(=O)OC3OC4(C(=O)O5)C12O; COC1=CC(OC2OC(CO)C(O)C(O)C2O)=C2C(O)=C(C(C)=O)C(C)=CC2=C1; CC(C)(OC1OC(CO)C(O)C(O)C1O)C1CC2=C(O1)C=C1OC(=O)C=CC1=C2	FPUXKXIZEIDQKW-UHFFFAOYSA-N; GHKWPHRULCFTBB-UHFFFAOYSA-N; HXCGUCZXPFBNRD-UHFFFAOYSA-N	Lipids and lipid-like molecules; Organic oxygen compounds; Phenylpropanoids and polyketides	Prenol lipids; Organooxygen compounds; Coumarins and derivatives	Terpene lactones; Carbohydrates and carbohydrate conjugates; Furanocoumarins		3
327.10786	-2.52824	0	2.36913	-5.98391	0	52.833	3.95137	-1.26091	0	-0.711237	-4.11959	-0.357236	2.98946	0	-2.37637	275	327.109	2.08909	C15H20O8	M-H	Anisatin			255618	HMDB0302686			C09294	2733			C[C@@H]1C[C@@H](O)[C@]2(O)[C@]3(COC3=O)[C@@](C)(O)[C@H]3C[C@@]12[C@@H](O)C(=O)O3	GEVWHIDSUOMVRI-QHRGTXDDSA-N	Lipids and lipid-like molecules	Prenol lipids	Terpene lactones	*	1
527.17611	0	0	0	0	0	1.96138	15.5534	0	0	0	0	0	0	0	0	481	527.176	0.0545981	C15H17ClO2	2M-H	3beta-Chlorodehydrocostuslactone			255029	HMDB0302038					10659317		[H][C@@]12CCC(=C)[C@]3([H])C[C@H](Cl)C(=C)[C@]3([H])[C@@]1([H])OC(=O)C2=C	XVGIEOUYQLZGPH-PEDHHIEDSA-N	Lipids and lipid-like molecules	Prenol lipids	Terpene lactones		1
425.19274	1.62609	-4.48942	-0.870993	-9.80837	0.0970424	2.8112	40.004	-1.52233	1.3156	0	-5.32876	24.642	0	0	-4.94683	388	425.195	4.26647	C23H32O6	M+Na-2H	1alpha-O-Methylquassin			62824	HMDB0039558	94117				85102744		COC1C(OC)=CC(C)C2CC3OC(=O)CC4C(C)=C(OC)C(=O)C(C34C)C12C	YHEQIRIWAKHQFI-UHFFFAOYSA-N	Lipids and lipid-like molecules	Prenol lipids	Terpene lactones		1
425.21738	0	0	0	0	0	0	0	0	0	0	0	0	0	0	0	389	425.218	1.67433	C22H34O8	M-H	Cichorioside N	Cinnzeylanine		255048; 59818	HMDB0302058; HMDB0036011	; 91190	;	;	;	; 85379763	; 62203-47-8	[H][C@]12CC(=O)[C@@H](C)[C@]1([H])[C@@H](O)C[C@@](C)(C=C)[C@@H]2\C(C)=C\O[C@@H]1O[C@H](CO)[C@@H](O)[C@H](O)[C@H]1O; CC(C)C1(O)CC2(O)C3(C)CC4(O)OC5(C(OC(C)=O)C(C)CCC35O)C2(O)C14C	PBKSUDBCJRZUBN-SNLBVQBNSA-N; DFYFOAFKHRTQLA-UHFFFAOYSA-N	Lipids and lipid-like molecules; Lipids and lipid-like molecules	Prenol lipids; Prenol lipids	Terpene glycosides; Diterpenoids		2
491.11560	0	0	0	-1.62905	0	28.0749	10.2961	0	0	0	-0.543521	0	0	0	0	455	491.117	3.04769	C21H26O12	M+Na-2H	Plumieride			210471	HMDB0256647					3453259		COC(=O)C1=COC(OC2OC(CO)C(O)C(O)C2O)C2C1C=CC21OC(=O)C(=C1)C(C)O	AOPMSFXOYJXDNJ-UHFFFAOYSA-N	Lipids and lipid-like molecules	Prenol lipids	Terpene glycosides		1
757.43018	-6.66097	0	19.9004	-7.22766	0.596636	0	0	0	1.70216	-2.62197	0.490262	-2.05614	14.1641	0	-8.20735	588	757.43	0.426947	C41H68O10	M+K-2H	Lupeoside			62529	HMDB0039242	93832				131752586	111216-33-2	CC(=C)C1CCC2(C)CCC3(C)C(CCC4C5(C)CCC(OC6OC(CO)C(OC7OCC(O)C(O)C7O)C(O)C6O)C(C)(C)C5CCC34C)C12	VTDZILAWJJXPEL-UHFFFAOYSA-N	Lipids and lipid-like molecules	Prenol lipids	Terpene glycosides		1
359.13394	-1.14505	-1.3893	0.986808	-6.49116	0	13.6296	18.7973	-0.600846	3.75935	-0.170417	-3.67566	0	13.3061	0.00642709	-2.87635	312	359.135	2.26278	C16H24O9	M-H	Deoxyloganic acid			60678	HMDB0037028			C11647	167915	4490284	92842-56-3	CC1CCC2C1C(OC1OC(CO)C(O)C(O)C1O)OC=C2C(O)=O	DSXFHNSGLYXPNG-UHFFFAOYSA-N	Lipids and lipid-like molecules	Prenol lipids	Terpene glycosides	*	1
783.48029	0	-4.16163	-2.54441	-0.137388	0	-1.63517	-1.48532	0	4.74657	0	23.921	1.84103	-1.65299	-3.68633	-6.15867	597	783.482	2.12338	C43H72O10	M+Cl	20-Deoxynarasin			55264	HMDB0030449	86986				3053530	70022-35-4	CCC(C1OC(C(C)C(O)C(C)C(=O)C(CC)C2OC3(OC4(CCC(C)(O4)C4CCC(O)(CC)C(C)O4)CC=C3)C(C)CC2C)C(C)CC1C)C(O)=O	DIUFDFNALWNSNW-UHFFFAOYSA-N	Lipids and lipid-like molecules	Prenol lipids	Terpene glycosides		1
275.16836	0	0	0	-0.448827	0	1.21183	0	0	0	0	0	0	0	13.3899	0	198	275.168	0.973085	C14H30O4S	M-H2O-H	Sodium Tetradecyl Sulfate			52815	HMDB0014607	85386				5248	1191-50-0	[H]OS(=O)(=O)OC([H])([H])C([H])([H])C([H])([H])C([H])([H])C([H])([H])C([H])([H])C([H])([H])C([H])([H])C([H])([H])C([H])([H])C([H])([H])C([H])([H])C([H])([H])C([H])([H])[H]	URLJMZWTXZTZRR-UHFFFAOYSA-N	Organic acids and derivatives	Organic sulfuric acids and derivatives	Sulfuric acid esters		1
175.00517	-1.68283	0	-1.43113	-2.50678	0	0	0	0	-0.0714487	0	-3.01843	-0.0213201	-0.171908	-0.205647	32.9416	78	175.005	2.98617	C4H10O4S	M+Na-2H	Diethyl sulfate			205883	HMDB0251240	70277		C14706		6163	64-67-5	CCOS(=O)(=O)OCC	DENRZWYUOJLTMF-UHFFFAOYSA-N	Organic acids and derivatives	Organic sulfuric acids and derivatives	Sulfuric acid esters	*	1
481.13404	2.01607	0	0	0	0	0	0	0	0	0	0	0	0	0	0	445	481.135	2.55494	C26H29ClN2O4S	M-H2O-H	(E)-N-(2-(((3-(4-Chlorophenyl)allyl)(methyl)amino)methyl)phenyl)-N-(2-hydroxyethyl)-4-methoxybenzenesulfonamide			208096	HMDB0253810					3837		COC1=CC=C(C=C1)S(=O)(=O)N(CCO)C1=CC=CC=C1CN(C)CC=CC1=CC=C(Cl)C=C1	LLLQTDSSHZREGW-UHFFFAOYSA-N	Benzenoids	Benzene and substituted derivatives	Sulfanilides		1
475.14779	-2.85387	-0.882743	8.39284	-11.1888	24.0243	27.0213	5.84331	1.80047	0	0	-5.79814	0	0.415252	4.07867	-6.23428	438	475.147	0.983455	C24H26ClFN4O	M+Cl	Sertindole			53651	HMDB0015618	66684		C07567	9122	60149	106516-24-9	FC1=CC=C(C=C1)N1C=C(C2CCN(CCN3CCNC3=O)CC2)C2=C1C=CC(Cl)=C2	GZKLJWGUPQBVJQ-UHFFFAOYSA-N	Organoheterocyclic compounds	Pyrroles	Substituted pyrroles	*	1
165.05543	-22.2792	-9.23433	48.7801	-52.4729	0	52.2177	36.0612	-20.4615	47.6587	-13.9005	-32.8918	-10.4495	100.187	40.447	-31.2827	64	165.056	1.72542	C8H8O	M+FA-H	4-Hydroxystyrene	Phenylacetaldehyde		48221; 48683	HMDB0004072; HMDB0006236	7012; 58372	;	C05627; C00601	1883; 16424	62453; 998	2628-17-3; 122-78-1	OC1=CC=C(C=C)C=C1; O=CCC1=CC=CC=C1	FUGYGGDSWSUORM-UHFFFAOYSA-N; DTUQWGWMVIHBKE-UHFFFAOYSA-N	Benzenoids; Benzenoids	Benzene and substituted derivatives; Benzene and substituted derivatives	Styrenes; Phenylacetaldehydes	*	2
523.36353	0	0	6.02077	-2.82161	0	0	1.19165	-1.17783	1.26594	0	1.85496	0	0	0	-2.73905	480	523.364	0.952298	C29H50O5	M+FA-H	Homocastasterone	(24S)-24-Ethylbrassinone	24-Ethylbrassinone	207573; 255356; 255357	HMDB0253202; HMDB0302393; HMDB0302394	; ;	; ;	; ;	; ;	13037422; ;	; ;	CCC(C(C)C)C(O)C(O)C(C)C1CCC2C3CC(=O)C4CC(O)C(O)CC4(C)C3CCC12C; [H][C@@]12CC(=O)[C@@]3([H])C[C@H](O)[C@H](O)C[C@]3(C)C1CC[C@]1(C)C(CCC21)C(C)[C@@H](O)[C@H](O)[C@@H](CC)C(C)C; [H][C@@]12CC(=O)[C@@]3([H])C[C@H](O)[C@H](O)C[C@]3(C)C1CC[C@]1(C)C(CCC21)C(C)[C@@H](O)[C@H](O)C(CC)C(C)C	WADMTJKRYLAHQV-UHFFFAOYSA-N; WADMTJKRYLAHQV-CVNRPTOBSA-N; WADMTJKRYLAHQV-BRGOLETBSA-N	Lipids and lipid-like molecules; Lipids and lipid-like molecules; Lipids and lipid-like molecules	Steroids and steroid derivatives; Steroids and steroid derivatives; Steroids and steroid derivatives	Stigmastanes and derivatives; Stigmastanes and derivatives; Stigmastanes and derivatives		3
606.32737	2.23475	-8.02612	0	-14.8755	0	4.05122	31.7423	-3.90405	7.00309	0.948113	0	24.2862	1.92381	0	-9.65996	519	606.328	0.749047	C32H51NO11	M-H2O-H	Glycochenodeoxycholic acid 3-glucuronide			47963	HMDB0002579	6715		C03033		53477753	79254-98-1	[H][C@@]12CCC([C@H](C)CCC(=O)NCC(O)=O)[C@@]1(C)CC[C@@]1([H])[C@@]2([H])[C@H](O)C[C@]2([H])C[C@@H](CC[C@]12C)O[C@@H]1O[C@@H]([C@@H](O)[C@H](O)[C@H]1O)C(O)=O	ABFZMYIIUREPLL-ZWDGUQLWSA-N	Lipids and lipid-like molecules	Steroids and steroid derivatives	Steroidal glycosides	*	1
543.15320	0	0	0.294347	0	0	0	0	0	0	0	0	0	5.82124	0	0	489	543.154	1.78447	C24H32O12S	M-H	Estriol 3-sulfate 16-glucuronide			50917	HMDB0010356	61671		C03033	88727	151223	4661-65-8	[H][C@@]12C[C@@H](OC3O[C@@H]([C@@H](O)[C@H](O)[C@H]3O)C(O)=O)[C@H](O)[C@@]1(C)CC[C@]1([H])C3=C(CC[C@@]21[H])C=C(OS(O)(=O)=O)C=C3	ATNWFRGUDKUYOG-SUPAOECSSA-N	Lipids and lipid-like molecules	Steroids and steroid derivatives	Steroidal glycosides	*	1
622.32276	4.03973	-9.46524	0	-20.8816	0	5.28932	69.5497	-8.33987	2.42492	5.08203	-7.86947	30.9255	3.96437	0	-13.0497	530	622.323	0.0436307	C32H51NO12	M-H2O-H	(3a,5b,7a,12a)-24-[(carboxymethyl)amino]-1,12-dihydroxy-24-oxocholan-3-yl-b-D-Glucopyranosiduronic acid			47949	HMDB0002472	57947				6419427	99794-78-2	[H][C@@]12CCC([C@H](C)CCC(=O)NCC(O)=O)[C@@]1(C)[C@@H](O)C[C@@]1([H])[C@@]2([H])[C@H](O)C[C@]2([H])C[C@@H](CC[C@]12C)O[C@@H]1O[C@@H]([C@@H](O)[C@H](O)[C@H]1O)C(O)=O	BWWWIHHYPYDOJQ-BSGVGGAOSA-N	Lipids and lipid-like molecules	Steroids and steroid derivatives	Steroidal glycosides		1
572.32247	4.81389	-4.88423	-0.177356	-9.94719	0	0	26.8083	-2.7165	2.39829	8.06239	-2.16388	18.2184	0	0	-5.64166	506	572.322	0.220503	C32H49NO9	M-H2O-H	veratrine			213026	HMDB0259783					5658		CC=C(C)C(=O)OC1CCC2(C)C3CCC4C5(O)CC(O)C6(O)C(CN7CC(C)CCC7C6(C)O)C5(O)CC24OC13O	DBUCFOVFALNEOO-UHFFFAOYSA-N	Lipids and lipid-like molecules	Steroids and steroid derivatives	Steroidal alkaloids		1
423.17700	0	0	0	-1.44386	0	0.837872	6.94392	0	0	0	0	15.2937	0	0	0	384	423.177	0.913112	C23H32O3S	M+Cl	7alpha-Thiomethylspironolactone			201590	HMDB0246238				143452	14078922		CSC1CC2=CC(=O)CCC2(C)C2CCC3(C)C(CCC33CCC(=O)O3)C12	FWRDLPQBEOKIRE-UHFFFAOYSA-N	Lipids and lipid-like molecules	Steroids and steroid derivatives	Steroid lactones		1
147.02973	-16.0598	-18.5514	53.4875	-65.6067	12.4754	25.4174	13.6215	-6.53562	29.2035	34.4159	-28.7017	2.24836	77.5776	54.7618	-44.8739	48	147.03	1.07537	C4H6O3	M+FA-H	2-Ketobutyric acid	Acetoacetic acid		2038; 2039	HMDB0000005; HMDB0000060	481; 276	LMFA01060002; LMFA01060003	C00109; C00164	30831; 15344	58; 96	600-18-0; 541-50-4	CCC(=O)C(=O)O; CC(=O)CC(=O)O	TYEYBOSBBBHJIV-UHFFFAOYSA-N; WDJHALXBUFZDSR-UHFFFAOYSA-N	Organic acids and derivatives; Organic acids and derivatives	Keto acids and derivatives; Keto acids and derivatives	Short-chain keto acids and derivatives; Short-chain keto acids and derivatives	*	2
130.05089	-12.4357	-2.54295	40.3852	-27.1246	0	8.51755	17.3838	-9.23971	34.314	-5.4347	-17.4109	-4.33248	51.7326	6.22806	-14.4222	29	130.051	0.61772	C5H9NO3	M-H	5-Amino-2-oxopentanoic acid	5-Aminolevulinic acid	4-Hydroxyproline	2163; 2497; 47180	HMDB0006272; HMDB0001149; HMDB0000725	35853; 74883; 257	LMFA01060169; LMFA01100055;	C01110; C00430; C01157	49268; 17549; 18095	439402; 137; 5810	; 106-60-5; 51-35-4	C(=O)(CCCN)C(=O)O; C(=O)(O)CCC(=O)CN; O[C@H]1CN[C@@H](C1)C(O)=O	BWHGMFYTDQEALD-UHFFFAOYSA-N; ZGXJTSGNIOSYLO-UHFFFAOYSA-N; PMMYEEVYMWASQN-DMTCNVIQSA-N	Organic acids and derivatives; Organic acids and derivatives; Organic acids and derivatives	Keto acids and derivatives; Carboxylic acids and derivatives; Carboxylic acids and derivatives	Short-chain keto acids and derivatives; Amino acids, peptides, and analogues; Amino acids, peptides, and analogues	*	3
193.03506	-5.47289	-10.1873	18.445	-40.4588	28.6273	26.6723	27.7749	3.39184	22.3767	2.66539	-13.0299	5.8156	37.3918	11.733	-26.5342	105	193.035	1.63081	C5H8O5	M+FA-H	2-Hydroxyglutarate	Citramalic acid		1949; 47028	HMDB0059655; HMDB0000426	63268; 3273	LMFA01050483;	C02630; C00815	17084; 15584	43; 1081	2889-31-8; 597-44-4	OC(C(=O)O)CCC(=O)O; CC(O)(CC(O)=O)C(O)=O	HWXBTNAVRSUOJR-UHFFFAOYSA-N; XFTRTWQBIOMVPK-UHFFFAOYSA-N	Organic acids and derivatives; Lipids and lipid-like molecules	Hydroxy acids and derivatives; Fatty Acyls	Short-chain hydroxy acids and derivatives; Fatty acids and conjugates	*	2
489.11039	7.25168	-0.635069	0	0	0	0	0	0	5.58822	0	0	3.17221	0	0	-1.2714	452	489.109	3.27737	C23H29ClO7	M+K-2H	Melleolide M			58984	HMDB0035068					85260457		CC1=C(C(=O)OC2CC3(C)C4C(O)C(C)(C)CC4C=C(CO)C23O)C(O)=CC(O)=C1Cl	PBSFHHQIJGTBQH-UHFFFAOYSA-N	Lipids and lipid-like molecules	Prenol lipids	Sesquiterpenoids		1
465.22556	-0.638403	-0.477581	0.564026	-2.30804	3.92388	0	0	4.06864	0.611528	0	1.56561	0	4.56644	0	-2.13845	431	465.226	0.726145	C21H39O9P	M-H	Dolichyl b-D-glucosyl phosphate			47367	HMDB0001054	5969		C01246	15812	22833557	220496-27-5	OC[C@H]1O[C@@H](OP(=O)(O)OCCC(C)CC\C=C(\C)CCC=C(C)C)[C@H](O)[C@@H](O)[C@@H]1O	RHJMCOLWMXJOGE-ZTZGTLKASA-N	Lipids and lipid-like molecules	Prenol lipids	Sesquiterpenoids	*	1
281.13898	-1.31019	-1.14505	14.5584	-8.25481	2.52866	0	2.85128	-0.518096	10.2169	0	-3.27752	0	16.1196	0	-2.70917	211	281.139	1.67771	C15H22O5	M-H	Dihydrophaseic acid			35500	HMDB0038660	53368	LMPR0103050005	C15971	23757	11988272	41756-77-8	C1[C@@]2(C)[C@](O)([C@@](OC2)(C)C[C@H]1O)/C=C/C(/C)=C\C(O)=O	XIVFQYWMMJWUCD-VSTJRZLJSA-N	Lipids and lipid-like molecules	Prenol lipids	Sesquiterpenoids	*	1
635.35652	-9.72744	-1.62491	15.7146	-13.8447	6.80568	9.54367	4.78008	0	4.10551	-1.89481	6.51713	-4.51033	18.0636	0	-12.0408	537	635.359	3.81876	C19H26O4	2M-H	Ubiquinone-2			48844	HMDB0006709			C00399	46372	5280346	606-06-4	COC1=C(OC)C(=O)C(C\C=C(/C)CCC=C(C)C)=C(C)C1=O	SQQWBSBBCSFQGC-JLHYYAGUSA-N	Lipids and lipid-like molecules	Prenol lipids	Quinone and hydroquinone lipids	*	1
368.12399	-0.0767612	0	0	-4.35102	0	0	0.409349	0	6.14906	6.18738	-0.539232	0	1.98258	4.96021	-1.415	323	368.123	3.3763	C17H18F3N3O3	M-H	fleroxacin			206793	HMDB0252299	69548		C13179	31810	3357	79660-72-3	CN1CCN(CC1)C1=C(F)C=C2C(=O)C(=CN(CCF)C2=C1F)C(O)=O	XBJBPGROQZJDOJ-UHFFFAOYSA-N	Organoheterocyclic compounds	Quinolines and derivatives	Quinoline carboxylic acids	*	1
271.07129	-6.20823	0	22.9041	-12.6202	0	0	16.475	-4.19965	0	-2.47697	-8.63936	-2.0009	43.0522	0	-6.39053	192	271.072	1.04498	C9H13ClN6O2	M-H	Nimustine			209571	HMDB0255613	44117			75270	39214	42471-28-3	CC1=NC=C(CN=C(O)N(CCCl)N=O)C(=N)N1	VFEDRRNHLBGPNN-UHFFFAOYSA-N	Organoheterocyclic compounds	Diazines	Pyrimidines and pyrimidine derivatives		1
435.09285	-3.95394	0	2.24642	-8.8256	0	47.257	15.4878	-2.54236	-0.730745	-1.56439	-6.26599	-1.32596	8.11847	8.29197	-3.83161	404	435.093	0.902249	C17H26N4O3S2	M+K-2H	Fursultiamine			207022	HMDB0252549					3441		CC(N(CC1=CN=C(C)N=C1N)C=O)=C(CCO)SSCC1CCCO1	JTLXCMOFVBXEKD-UHFFFAOYSA-N	Organoheterocyclic compounds	Diazines	Pyrimidines and pyrimidine derivatives		1
359.08682	0	0	-0.87724	0	1.96394	0	0	13.4874	0	0	0	0	0	0	5.14548	311	359.086	2.35115	C21H16N2O2S	M-H	Cambinol			204496	HMDB0249572					270278		OC1=C(CC2=C(NC(=S)NC2=O)C2=CC=CC=C2)C2=CC=CC=C2C=C1	RVNSQVIUFZVNAU-UHFFFAOYSA-N	Organoheterocyclic compounds	Diazines	Pyrimidines and pyrimidine derivatives		1
419.09693	-2.81198	0	-0.0729205	-6.43161	0	56.4673	12.3295	-1.59828	-0.270117	-0.683669	-4.53811	-0.573492	1.89317	1.79523	-0.675726	382	419.097	0.776326	C18H13F3N4O2	M+FA-H	3-(6-((4-(Trifluoromethoxy)phenyl)amino)pyrimidin-4-yl)benzamide			207316	HMDB0252899					5311510		OC(=N)C1=CC=CC(=C1)C1=CC(NC2=CC=C(OC(F)(F)F)C=C2)=NC=N1	WEVYNIUIFUYDGI-UHFFFAOYSA-N	Organoheterocyclic compounds	Diazines	Pyrimidines and pyrimidine derivatives		1
539.19758	-0.694946	0	0	-3.19721	0	35.2084	12.6087	0	0	0	-1.8004	0	0	1.51827	-0.778766	488	539.196	3.11755	C12H15FN2O4	2M-H	1,3-Bis(tetrahydro-2-furanyl)-5-fluoro-2,4-pyrimidinedione			206691	HMDB0252180					124956		FC1=CN(C2CCCO2)C(=O)N(C2CCCO2)C1=O	FLMBDTNCANYTCP-UHFFFAOYSA-N	Organoheterocyclic compounds	Diazines	Pyrimidines and pyrimidine derivatives		1
305.01761	-7.78377	-3.63587	19.0578	-19.2364	4.61695	0	0	0.787563	10.3206	19.6491	0	-0.792573	20.5978	0	-11.5906	241	305.017	0.430096	C9H13N2O9P	M-H2O-H	Uridine 5'-monophosphate			46975	HMDB0000288			C00105	16695	6030	58-97-9	O[C@H]1[C@@H](O)[C@@H](O[C@@H]1COP(O)(O)=O)N1C=CC(=O)NC1=O	DJJCXFVJDGTHFX-XVFCMESISA-N	Nucleosides, nucleotides, and analogues	Pyrimidine nucleotides	Pyrimidine ribonucleotides	*	1
565.04706	-0.540724	-1.69721	1.96434	-5.63281	22.5618	2.40647	0	16.5788	0	-1.22482	-0.672175	0	4.7286	0	-4.19849	501	565.048	1.20824	C15H24N2O17P2	M-H	Uridine diphosphate glucose	Uridine diphosphategalactose		46974; 46986	HMDB0000286; HMDB0000302	3598; 5291	;	C00029; C00052	46229; 67119	8629; 18068	133-89-1; 2956-16-3	OC[C@H]1O[C@H](OP(O)(=O)OP(O)(=O)OC[C@H]2O[C@H]([C@H](O)[C@@H]2O)N2C=CC(=O)NC2=O)[C@H](O)[C@@H](O)[C@@H]1O; OC[C@H]1O[C@H](OP(O)(=O)OP(O)(=O)OC[C@H]2O[C@H]([C@H](O)[C@@H]2O)N2C=CC(=O)NC2=O)[C@H](O)[C@@H](O)[C@H]1O	HSCJRCZFDFQWRP-JZMIEXBBSA-N; HSCJRCZFDFQWRP-ABVWGUQPSA-N	Nucleosides, nucleotides, and analogues; Nucleosides, nucleotides, and analogues	Pyrimidine nucleotides; Pyrimidine nucleotides	Pyrimidine nucleotide sugars; Pyrimidine nucleotide sugars	*	2
122.02460	-3.48076	0	0	-6.66354	0	0	8.79288	-1.66241	0	0	-5.19689	-0.981148	13.0452	1.16395	13.0838	24	122.025	1.24807	C6H5NO2	M-H	Nicotinic acid	Picolinic acid	Nitrobenzene	47609; 47876; 64960	HMDB0001488; HMDB0002243; HMDB0041950	240; 44803; 44789	; ;	C00253; C10164; C06813	15940; 28747; 27798	938; 1018; 7416	59-67-6; 98-98-6; 98-95-3	OC(=O)C1=CN=CC=C1; OC(=O)C1=CC=CC=N1; O=N(=O)C1=CC=CC=C1	PVNIIMVLHYAWGP-UHFFFAOYSA-N; SIOXPEMLGUPBBT-UHFFFAOYSA-N; LQNUZADURLCDLV-UHFFFAOYSA-N	Organoheterocyclic compounds; Organoheterocyclic compounds; Benzenoids	Pyridines and derivatives; Pyridines and derivatives; Benzene and substituted derivatives	Pyridinecarboxylic acids and derivatives; Pyridinecarboxylic acids and derivatives; Nitrobenzenes	*	3
164.03511	-6.75231	-2.04584	4.91047	-12.6014	0	11.4288	10.5161	-4.08092	0	0	-9.01858	-2.88433	32.7241	21.288	0	61	164.035	2.07265	C8H9NO4	M-H2O-H	4-Pyridoxic acid			46827	HMDB0000017	239		C00847	17405	6723	82-82-6	CC1=NC=C(CO)C(C(O)=O)=C1O	HXACOUQIXZGNBF-UHFFFAOYSA-N	Organoheterocyclic compounds	Pyridines and derivatives	Pyridinecarboxylic acids and derivatives	*	1
196.02496	-1.07951	0	0	-2.73705	0	0.568134	0	0	0	0	-0.742046	0	0.0599649	0.168378	12.5294	112	196.025	0.929628	C8H7NO5	M-H	3-Hydroxy-2-methylpyridine-4,5-dicarboxylate			48938	HMDB0006955	327680		C04604	17978	440403		CC1=NC=C(C(O)=O)C(C(O)=O)=C1O	LVJJEIJOKPHQOU-UHFFFAOYSA-N	Organoheterocyclic compounds	Pyridines and derivatives	Pyridinecarboxylic acids and derivatives	*	1
225.05138	-0.724691	0	0	-2.62616	0	0	0	0	0	0	-2.02548	0	0	0	15.7079	141	225.052	1.40722	C9H10N2O5	M-H	5H-Indazole-5,5-dicarboxylicacid, 1,2,3,4,6,7-hexahydro-3-oxo-	3-Nitrotyrosine		199845; 47707	HMDB0244329; HMDB0001904	; 6383	;	;	; 44454	21121227; 65124	; 3604-79-3	OC(=O)C1(CCC2=C(C1)C(=O)NN2)C(O)=O; N[C@@H](CC1=CC=C(O)C(=C1)[N+]([O-])=O)C(O)=O	JGVHSSOIVVLKHG-UHFFFAOYSA-N; FBTSQILOGYXGMD-LURJTMIESA-N	Organoheterocyclic compounds; Organic acids and derivatives	Azolines; Carboxylic acids and derivatives	Pyrazolines; Amino acids, peptides, and analogues		2
408.94536	-0.12441	0	0	-0.12299	0	0	0	0	0	0	-0.74311	0	0	0	21.489	369	408.946	2.5016	C12H4Cl2F6N4	M+Na-2H	Fipronil Desulfinyl			206768	HMDB0252266				83489			NC1=C(C(=NN1C1=C(Cl)C=C(C=C1Cl)C(F)(F)F)C#N)C(F)(F)F	JWKXVHLIRTVXLD-UHFFFAOYSA-N	Organoheterocyclic compounds	Azoles	Pyrazoles		1
463.10756	0	0	17.3567	-2.08763	1.20162	0	0	0	0	0	-1.20857	0	0	0	-0.293296	429	463.109	3.33527	C23H17FN6O2	M+Cl	Balipodect			212152	HMDB0258682							COC1=CN(N=C(C2=CC=NN2C2=CC=CC=C2)C1=O)C1=C(F)C=C(C=C1)N1C=CC=N1	KVHRYLNQDWXAGI-UHFFFAOYSA-N	Organoheterocyclic compounds	Azoles	Pyrazoles		1
276.03332	-0.970039	10.9305	-2.1344	-0.949867	0	-0.317876	-0.49559	1.88121	-1.0379	11.8091	-4.37273	-0.886694	-1.1527	0	2.0654	201	276.033	1.70432	C16H10ClN3O	M-H2O-H	2-(4-Chlorophenyl)-1H-pyrazolo[4,3-c]quinolin-3-one			204750	HMDB0249876					108030		ClC1=CC=C(C=C1)N1NC2=C(C=NC3=CC=CC=C23)C1=O	QCBUAKLOWCOUCR-UHFFFAOYSA-N	Organoheterocyclic compounds	Azoles	Pyrazoles		1
249.00377	0	-0.223562	-0.493841	1.80358	0	0	0	5.5478	0	0	0	0	0	0	-0.645647	167	249.005	3.57926	C8H9N2O4P	M+Na-2H	2,3,5,6-Tetramethylpyrazine phosphate			200868	HMDB0245439					129862857		CC1=NC(C)=C(N=C1C)C12OP(=O)(O1)O2	MEFQREVZTAWRNF-UHFFFAOYSA-N	Organoheterocyclic compounds	Diazines	Pyrazines		1
173.04532	-7.16024	-9.94765	16.7517	-41.6343	36.1886	28.8057	3.31075	17.0391	18.4907	12.0707	-10.4653	0	39.6323	9.97939	-26.6831	75	173.046	1.30989	C6H8O3	M+FA-H	Osmundalactone			55880	HMDB0031303	87570			173475	12374456	69308-39-0	CC1OC(=O)C=CC1O	TVDPVFPVOHCHQM-UHFFFAOYSA-N	Organoheterocyclic compounds	Pyrans	Pyranones and derivatives		1
537.16616	-5.38987	-2.41546	-4.59476	-13.591	49.745	16.6653	18.2642	7.91402	0	0	-2.31058	-1.86237	5.12664	15.328	-8.45129	487	537.169	4.45121	C30H30O7	M+Cl	Cycloheterophyllin	Artonin F	Isocycloheterophyllin	31010; 31607; 54422	HMDB0030685; HMDB0035187; HMDB0029471	49349; 49940; 86290	LMPK12110921; LMPK12111518;	; ;	563917; ;	5316250; 14680593; 131750874	36545-53-6; 129683-94-9; 49794-94-7	C12OC(C)(C)C=CC1=C(O)C1C(=O)C3C(/C=C(/C)\C)OC4C=C(O)C(O)=CC=4C=3OC=1C=2C/C=C(\C)/C; C12C(=O)C3CC4C(C)(C)OC5=C(O)C=C(O)C(C=3OC=1C1C=CC(C)(C)OC=1C(C/C=C(/C)\C)=C2O)=C45; CC(C)=CCC1=C(O)C2=C(OC3=C(CC(OC4=C3C=C(O)C(O)=C4)=C(C)C)C2=O)C2=C1OC(C)(C)C=C2	ZZPIXEJZTXAVCX-UHFFFAOYSA-N; GKWNQOINHKVKOT-UHFFFAOYSA-N; PNKNNRLOQYRSCW-UHFFFAOYSA-N	Phenylpropanoids and polyketides; Organoheterocyclic compounds; Organoheterocyclic compounds	Flavonoids; Benzopyrans; Benzopyrans	Pyranoflavonoids; 1-benzopyrans; 1-benzopyrans		3
387.10001	-13.1549	0.549776	57.5984	-24.3581	-1.13679	0	0	-8.3884	13.2212	0	-11.9472	-5.15326	41.8935	0	-8.20508	348	387.1	1.1991	C21H21ClO5	M-H	10-Chloromethyl-11-demethyl-12-oxo-calanolide A			204883	HMDB0250038					45487205		CCCC1=CC(=O)OC2=C1C1=C(C=CC(C)(C)O1)C1=C2C(=O)CC(CCl)O1	GICGMJBYHLLYIK-UHFFFAOYSA-N	Phenylpropanoids and polyketides	Coumarins and derivatives	Pyranocoumarins		1
248.07983	0	0	0	0	0	0	0	0	0	0	1.63485	0	0	0	0	166	248.079	3.68813	C10H11N5O3	M-H	2',3'-Didehydro-2',3'-dideoxyguanosine	4-Nitro-7-piperazinobenzofurazan		200970; 200064	HMDB0245542; HMDB0244572	;	;	;	;	360780;	;	NC1=NC2=C(N=CN2C2OC(CO)C=C2)C(=O)N1; [O-][N+](=O)C1=CC=C(N2CCNCC2)C2=NON=C12	FZYYPNOHKXTKLI-UHFFFAOYSA-N; MVLWYDGJBGPXOL-UHFFFAOYSA-N	Organoheterocyclic compounds; Organoheterocyclic compounds	Imidazopyrimidines; Diazinanes	Purines and purine derivatives; Piperazines		2
396.12905	2.68738	-0.445953	-0.677972	-3.27688	0	9.49893	12.6548	0	0	0	0	9.33986	0	0	-1.36305	358	396.129	0.29608	C17H21N5O5	M+Na-2H	Theodrenaline			212391	HMDB0258964							CN1C2=C(N(CCNCC(O)C3=CC(O)=C(O)C=C3)C=N2)C(=O)N(C)C1=O	WMCMJIGLYZDKRN-UHFFFAOYSA-N	Organoheterocyclic compounds	Imidazopyrimidines	Purines and purine derivatives		1
428.15560	2.52241	-6.86242	0	-17.0257	10.9388	5.71253	26.7184	-2.5317	2.65474	7.44714	-4.51917	30.0451	5.29161	0	-10.0105	395	428.155	1.26565	C24H23N5OS	M-H	StemRegenin 1			211996	HMDB0258494	821910				46199207		CC(C)N1C=NC2=C1N=C(N=C2NCCC1=CC=C(O)C=C1)C1=CSC2=CC=CC=C12	BGFHMYJZJZLMHW-UHFFFAOYSA-N	Organoheterocyclic compounds	Imidazopyrimidines	Purines and purine derivatives		1
521.17163	-6.24856	-6.89263	0	-18.2502	33.1593	12.5522	29.7736	19.8379	8.6099	-0.728084	-11.3587	0	17.8134	13.4706	-12.8942	476	521.171	1.29491	C26H26N6O4	M+Cl	N-(4-Cyanophenyl)-2-[4-(2,6-dioxo-1,3-dipropyl-7H-purin-8-yl)phenoxy]acetamide			208980	HMDB0254927					6603931		CCCN1C2=C(NC(=N2)C2=CC=C(OCC(=O)NC3=CC=C(C=C3)C#N)C=C2)C(=O)N(CCC)C1=O	AJBBEYXFRYFVNM-UHFFFAOYSA-N	Organoheterocyclic compounds	Imidazopyrimidines	Purines and purine derivatives		1
301.09236	-1.67729	1.1223	4.49111	-4.41275	2.33902	0	0	0	3.12036	0	-1.98151	0	3.60814	0	-0.386299	236	301.092	2.69569	C5H5N5O	2M-H	Guanine			46889	HMDB0000132	315		C00242	16235	764	73-40-5	NC1=NC(=O)C2=C(N1)N=CN2	UYTPUPDQBNUYGX-UHFFFAOYSA-N	Organoheterocyclic compounds	Imidazopyrimidines	Purines and purine derivatives	*	1
134.04699	-8.60079	-3.56696	5.93739	-14.5718	0	17.9562	8.92105	-1.18599	0	1.8359	0	-3.41849	28.1044	12.6952	-10.3917	40	134.047	1.72788	C5H5N5	M-H	Adenine			46837	HMDB0000034	85		C00147	16708	190	73-24-5	NC1=C2NC=NC2=NC=N1	GFFGJBXGBJISGV-UHFFFAOYSA-N	Organoheterocyclic compounds	Imidazopyrimidines	Purines and purine derivatives	*	1
536.17064	0	0	0	0	2.84331	9.96341	0	0	0	0	0	0	0	0	0	485	536.168	4.46255	C20H32N5O8P	M+Cl	Adefovir Dipivoxil			53019	HMDB0014856	85417			183515	60871	142340-99-6	CC(C)(C)C(=O)OCOP(=O)(COCCN1C=NC2=C(N)N=CN=C12)OCOC(=O)C(C)(C)C	WOZSCQDILHKSGG-UHFFFAOYSA-N	Organoheterocyclic compounds	Imidazopyrimidines	Purines and purine derivatives		1
276.05048	-1.47537	0	-1.2287	-3.35808	0	0	0	0	0	0	-2.7398	0	0	-0.0836599	33.6296	203	276.051	0.107662	C8H11N5O4	M+Cl	8-Hydroxyacyclovir			202672	HMDB0247439					133522		NC1=NC2=C(NC(=O)N2COCCO)C(=O)N1	PTSDSAPWOJZBNX-UHFFFAOYSA-N	Organoheterocyclic compounds	Imidazopyrimidines	Purines and purine derivatives		1
395.06724	-3.77455	-2.80298	26.5333	-15.9354	0	7.51299	0.268483	-5.03331	32.4888	-0.719242	-6.92585	0	21.0634	0	-9.11715	357	395.067	1.38564	C14H14N4O5S	M+FA-H	4-(2,6-Dioxo-1-propyl-3,7-dihydropurin-8-yl)benzenesulfonic acid			210679	HMDB0256891							CCCN1C(=O)NC2=C(NC(=N2)C2=CC=C(C=C2)S(O)(=O)=O)C1=O	UYDRRQPGDSIMNU-UHFFFAOYSA-N	Organoheterocyclic compounds	Imidazopyrimidines	Purines and purine derivatives		1
329.08713	-10.157	-1.3375	71.5342	-45.3291	27.8172	58.7295	12.8719	-11.5938	11.5724	-6.1755	-22.4989	0	35.9337	10.1646	-27.8275	279	329.086	2.04679	C10H8N10O	M+FA-H	2-Amino-9-(6-aminopurin-9-yl)-1H-purin-6-one			211376	HMDB0257732					135985036		NC1=NC2=C(N=CN2N2C=NC3=C2N=CN=C3N)C(=O)N1	NQSOJPNCKIZARJ-UHFFFAOYSA-N	Organoheterocyclic compounds	Imidazopyrimidines	Purines and purine derivatives		1
346.05547	0	-1.50064	0	-7.99402	14.771	0	-0.776452	2.80875	3.42091	16.891	5.11621	0	0	-1.58672	-4.55592	295	346.056	0.991755	C10H14N5O7P	M-H	Adenosine monophosphate	2'-Deoxyguanosine 5'-monophosphate	3'-AMP	46841; 47359; 48128	HMDB0000045; HMDB0001044; HMDB0003540	34478; ; 63401	; ;	C00020; C00362; C01367	16027; 16192; 28931	6083; 65059; 41211	61-19-8; 902-04-5; 84-21-9	NC1=C2N=CN([C@@H]3O[C@H](COP(O)(O)=O)[C@@H](O)[C@H]3O)C2=NC=N1; NC1=NC2=C(N=CN2[C@H]2C[C@H](O)[C@@H](COP(O)(O)=O)O2)C(=O)N1; NC1=C2N=CN([C@@H]3O[C@H](CO)[C@@H](OP(O)(O)=O)[C@H]3O)C2=NC=N1	UDMBCSSLTHHNCD-KQYNXXCUSA-N; LTFMZDNNPPEQNG-KVQBGUIXSA-N; LNQVTSROQXJCDD-KQYNXXCUSA-N	Nucleosides, nucleotides, and analogues; Nucleosides, nucleotides, and analogues; Nucleosides, nucleotides, and analogues	Purine nucleotides; Purine nucleotides; Ribonucleoside 3'-phosphates	Purine ribonucleotides; Purine deoxyribonucleotides; Unclassified	*	3
362.04990	0	0	-0.2044	-4.49481	6.42112	0	0	1.32701	2.07672	14.9439	4.41588	0	0	-0.304233	-2.19591	316	362.051	2.27291	C10H14N5O8P	M-H	Guanosine monophosphate	Cyclic pyranopterin monophosphate		47560; 81733	HMDB0001397; HMDB0059639	6216;	;	C00144; C18239	17345; 60210	6804; 16061579	85-32-5; 150829-29-1	NC1=NC2=C(N=CN2[C@@H]2O[C@H](COP(O)(O)=O)[C@@H](O)[C@H]2O)C(=O)N1; [H][C@@]12COP(O)(=O)O[C@]1([H])C(O)(O)[C@]1([H])NC3=C(NC(=N)N=C3O)N[C@]1([H])O2	RQFCJASXJCIDSX-UUOKFMHZSA-N; CZAKJJUNKNPTTO-AJFJRRQVSA-N	Nucleosides, nucleotides, and analogues; Organoheterocyclic compounds	Purine nucleotides; Pteridines and derivatives	Purine ribonucleotides; Pterins and derivatives	*	2
363.03309	25.4389	-8.89486	-11.563	-4.83419	0	-5.94729	-6.46442	20.1191	5.17369	15.5627	0	22.8733	-7.21744	-6.93526	-15.5187	317	363.035	4.5429	C10H13N4O9P	M-H	Xanthylic acid			47650	HMDB0001554			C00655	15652	73323	523-98-8	O[C@@H]1[C@@H](COP(O)(O)=O)O[C@H]([C@@H]1O)N1C=NC2=C1NC(=O)NC2=O	DCTLYFZHFGENCW-UUOKFMHZSA-N	Nucleosides, nucleotides, and analogues	Purine nucleotides	Purine ribonucleotides	*	1
426.02198	0	-3.03159	0	-1.96157	11.0101	0	0	8.42027	1.97797	-1.31226	0	1.17021	1.42573	-0.646577	-4.44587	390	426.022	0.369526	C10H15N5O10P2	M-H	dGDP	ADP	Adenosine 3',5'-diphosphate	47321; 47526; 46850	HMDB0000960; HMDB0001341; HMDB0000061	5906; 34522;	; ;	C00361; C00008; C00054	28862; 16761; 17985	439220; 6022; 159296	3493-09-2; 58-64-0; 1053-73-2	NC1=NC2=C(N=CN2[C@H]2C[C@H](O)[C@@H](COP(O)(=O)OP(O)(O)=O)O2)C(=O)N1; NC1=NC=NC2=C1N=CN2[C@@H]1O[C@H](COP(O)(=O)OP(O)(O)=O)[C@@H](O)[C@H]1O; NC1=C2N=CN([C@@H]3O[C@H](COP(O)(O)=O)[C@@H](OP(O)(O)=O)[C@H]3O)C2=NC=N1	CIKGWCTVFSRMJU-KVQBGUIXSA-N; XTWYTFMLZFPYCI-KQYNXXCUSA-N; WHTCPDAXWFLDIH-KQYNXXCUSA-N	Nucleosides, nucleotides, and analogues; Nucleosides, nucleotides, and analogues; Nucleosides, nucleotides, and analogues	Purine nucleotides; Purine nucleotides; Purine nucleotides	Purine deoxyribonucleotides; Purine ribonucleotides; Purine ribonucleotides	*	3
426.15162	12.3095	-14.3282	12.6911	-45.3633	23.302	25.3619	53.7913	-5.84159	12.8012	0	-14.8606	54.1603	22.9342	0	-34.0344	391	426.153	2.26704	C19H23N7O6	M-H2O-H	Tetrahydrofolic acid			47669	HMDB0001846	714		C00101	20506	91443	135-16-0	NC1=NC(=O)C2=C(NC[C@H](CNC3=CC=C(C=C3)C(=O)NC(CCC(O)=O)C(O)=O)N2)N1	MSTNYGQPCMXVAQ-PXYINDEMSA-N	Organoheterocyclic compounds	Pteridines and derivatives	Pterins and derivatives	*	1
214.03389	-2.47316	0	-0.509511	-4.48198	0	0	0	0	0	3.65307	-3.94952	-0.529822	0	0	25.9924	130	214.035	3.53285	C7H7N5O2	M+Na-2H	6-Hydroxymethylpterin			202357	HMDB0247079					69736		NC1=NC2=NC=C(CO)N=C2C(=O)N1	XGWIBNWDLMIPNF-UHFFFAOYSA-N	Organoheterocyclic compounds	Pteridines and derivatives	Pterins and derivatives		1
440.16651	17.9761	-7.52322	-6.78992	-11.0067	0	0	14.4812	-5.02196	0	-1.85036	0	56.9944	-2.89299	-4.40651	-5.17709	409	440.168	3.92328	C20H25N7O6	M-H2O-H	5-Methyltetrahydrofolic acid			47559	HMDB0001396	6215		C00440	15641	439234	134-35-0	CN1C(CNC2=CC=C(C=C2)C(=O)N[C@H](CCC(O)=O)C(O)=O)CNC2=C1C(=O)NC(N)=N2	ZNOVTXRBGFNYRX-ZGTCLIOFSA-N	Organoheterocyclic compounds	Pteridines and derivatives	Pterins and derivatives	*	1
687.46037	-15.0951	-13.1966	0	-1.59505	8.51268	-4.90801	-5.67389	9.73801	5.61076	-2.07312	57.08	-3.98469	2.76609	-11.0901	-24.4048	554	687.463	3.8459	C22H32O3	2M-H	Medroxyprogesterone	Medrysone	Testosterone Propionate	45045; 52651; 44933	HMDB0001939; HMDB0014398; HMDB0015489	1094; 43589; 2783	LMST02030176; ; LMST02020076	C07119; C14643; C08158	6715; 775124; 290629	10631; 247839; 5995	520-85-4; 2668-66-8; 57-85-2	C1C[C@@](C(=O)C)(O)[C@@]2(C)CC[C@]3([H])[C@@]4(C)CCC(=O)C=C4[C@@H](C)C[C@@]3([H])[C@@]21[H]; [H][C@@]12CC[C@H](C(C)=O)[C@@]1(C)C[C@H](O)[C@@]1([H])[C@@]2([H])C[C@H](C)C2=CC(=O)CC[C@]12C; [C@]12([H])CC[C@]3(C)[C@H](CC[C@@]3([H])[C@]1([H])CCC1=CC(CC[C@]21C)=O)OC(=O)CC	FRQMUZJSZHZSGN-HBNHAYAOSA-N; GZENKSODFLBBHQ-ILSZZQPISA-N; PDMMFKSKQVNJMI-BLQWBTBKSA-N	Lipids and lipid-like molecules; Lipids and lipid-like molecules; Lipids and lipid-like molecules	Steroids and steroid derivatives; Steroids and steroid derivatives; Steroids and steroid derivatives	Pregnane steroids; Pregnane steroids; Steroid esters	*	3
739.41945	-2.34438	0	10.712	-4.04606	0.782712	0	0	0	0	-0.047449	0	0	7.50492	0	-2.7285	578	739.422	2.8285	C23H30O4	2M-H	Nestorone	Nomegestrol acetate		209518; 209649	HMDB0255548; HMDB0255701	;	;	;	;	23297360; 13505135	;	CC(=O)OC1(C(C)=O)C(=C)CC2C3CCC4=CC(=O)CCC4C3CCC12C; CC(=O)OC1(CCC2C3C=C(C)C4=CC(=O)CCC4C3CCC12C)C(C)=O	CKFBRGLGTWAVLG-UHFFFAOYSA-N; IIVBFTNIGYRNQY-UHFFFAOYSA-N	Lipids and lipid-like molecules; Lipids and lipid-like molecules	Steroids and steroid derivatives; Steroids and steroid derivatives	Pregnane steroids; Pregnane steroids		2
475.12991	-4.89923	-11.1765	0	-35.1516	17.7011	32.2258	27.9472	15.1383	17.5372	0	-8.48293	0	32.1371	29.8017	-26.5361	437	475.129	1.05099	C21H29O8P	M+Cl	Metreton			208767	HMDB0254683					4896		CC12CC(O)C3C(CCC4=CC(=O)C=CC34C)C1CCC2(O)C(=O)COP(O)(O)=O	JDOZJEUDSLGTLU-UHFFFAOYSA-N	Lipids and lipid-like molecules	Steroids and steroid derivatives	Pregnane steroids		1
519.15245	-0.924436	0	13.8702	-3.58221	3.81572	0	0	0	0	0	-1.87075	0	16.158	0	-0.739252	474	519.152	0.46578	C25H31ClF2O5	M+Cl	Halobetasol Propionate			52922	HMDB0014734	85406				48175	66852-54-8	[H][C@]1(F)CC2C3C[C@H](C)[C@](OC(=O)CC)(C(=O)CCl)C3(C)CC(O)[C@]2(F)C2(C)C=CC(=O)C=C12	BDSYKGHYMJNPAB-YKQIDFLYSA-N	Lipids and lipid-like molecules	Steroids and steroid derivatives	Pregnane steroids		1
739.20909	13.2131	-3.93039	-2.58378	-1.72027	0	-0.243169	-1.45596	-2.84069	0.128217	-0.737254	8.17802	22.1537	-2.15785	-2.52186	-6.1432	577	739.209	0.51539	C35H38Cl2N8O4	M+Cl	Hyphanox	Itraconazole		207665; 53384	HMDB0253309; HMDB0015298	;	;	;	; 6076	; 55283	; 84625-61-6	CCC(C)N1N=CN(C1=O)C1=CC=C(C=C1)N1CCN(CC1)C1=CC=C(OCC2COC(CN3C=NC=N3)(O2)C2=C(Cl)C=C(Cl)C=C2)C=C1; CCC(C)N1N=CN(C1=O)C1=CC=C(C=C1)N1CCN(CC1)C1=CC=C(OC[C@H]2CO[C@@](CN3C=NC=N3)(O2)C2=C(Cl)C=C(Cl)C=C2)C=C1	VHVPQPYKVGDNFY-UHFFFAOYSA-N; VHVPQPYKVGDNFY-ZPGVKDDISA-N	Organoheterocyclic compounds; Organoheterocyclic compounds	Diazinanes; Diazinanes	Piperazines; Piperazines		2
179.03482	-0.723031	-0.11078	1.60243	-8.08338	3.97857	16.5615	6.81712	-0.513364	0	0	-5.68302	0	10.9801	2.99928	1.11869	85	179.034	3.87155	C4H8N4O2	M+Cl	N,N'-dinitrosopiperazine			64951	HMDB0041941	96186				8819	140-79-4	O=NN1CCN(CC1)N=O	WNSYEWGYAFFSSQ-UHFFFAOYSA-N	Organoheterocyclic compounds	Diazinanes	Piperazines		1
254.05148	-1.26844	-9.7442	7.71884	-23.052	17.7008	4.58312	0.608794	27.6388	17.3761	2.01419	-1.40852	0	24.0855	0	-20.613	172	254.052	3.69793	C11H13N3S	M+Cl	ID11614			82685	HMDB0060827					2772144		C1CN(CCN1)C1=NSC2=C1C=CC=C2	KRDOFMHJLWKXIU-UHFFFAOYSA-N	Organoheterocyclic compounds	Diazinanes	Piperazines		1
468.15049	0.163101	-0.453933	0	-2.2019	0	1.93149	0.172515	0	0.644288	0	0	12.9468	0	0	-0.614442	432	468.152	2.79824	C25H27N3O2S	M+Cl	Brexpiprazole			204334	HMDB0249379							O=C1NC2=CC(OCCCCN3CCN(CC3)C3=C4C=CSC4=CC=C3)=CC=C2C=C1	ZKIAIYBUSXZPLP-UHFFFAOYSA-N	Organoheterocyclic compounds	Diazinanes	Piperazines		1
383.14553	0	-7.10921	-1.16747	-15.4745	3.57558	19.9106	63.2608	-3.30592	2.30681	0	-7.66309	24.2458	0	0	-8.69439	344	383.146	0.092817	C18H22F2N4O	M+Cl	alpha-(4-Fluorophenyl)-4-(5-fluoro-2-pyrimidinyl)-1-piperazine butanol			204294	HMDB0249324				91549	108046		OC(CCCN1CCN(CC1)C1=NC=C(F)C=N1)C1=CC=C(F)C=C1	ZXUYYZPJUGQHLQ-UHFFFAOYSA-N	Organoheterocyclic compounds	Diazinanes	Piperazines		1
181.08059	-3.05042	-1.0255	0	-7.70409	0	5.6938	21.436	-0.817184	11.5409	0	-4.09818	0	21.0499	0	-3.33	89	181.08	3.71709	C7H16FO2P	M-H	(R)-Methylphosphonofluoridic acid 1,2,2-trimethylpropyl ester			204442	HMDB0249500	66663		C07494		7305	96-64-0	CC(OP(C)(F)=O)C(C)(C)C	GRXKLBBBQUKJJZ-UHFFFAOYSA-N	Organic acids and derivatives	Organic phosphonic acids and derivatives	Phosphonic acid esters	*	1
184.98537	-0.441892	-2.41722	3.40734	-9.55434	6.16269	10.1293	23.1789	0	5.52919	-1.85601	-5.10198	0	17.0548	0	-4.96389	94	184.986	1.53508	C2H5O5P	M+FA-H	Acetylphosphate	Phosphonoacetate		47613; 48235	HMDB0001494; HMDB0004110	63131; 63576	;	C00227; C05682	15350; 15732	186; 546	590-54-5; 4408-78-0	CC(=O)OP(O)(O)=O; OC(=O)CP(O)(O)=O	LIPOUNRJVLNBCD-UHFFFAOYSA-N; XUYJLQHKOGNDPB-UHFFFAOYSA-N	Organic acids and derivatives; Organic acids and derivatives	Organic phosphoric acids and derivatives; Organic phosphonic acids and derivatives	Phosphate esters; Organic phosphonic acids	*	2
496.10886	0	0	11.9245	-1.8017	0	9.41472	0	0	0	0	-1.15651	0	0	0	0	461	496.11	2.83966	C26H25N3O3S	M+K-2H	Pavinetant	Fenoverine		210024; 206717	HMDB0256143; HMDB0252209	; 314673	;	;	;	23649160; 72098	;	CCC(NC(=O)C1=C(NS(C)(=O)=O)C(=NC2=CC=CC=C12)C1=CC=CC=C1)C1=CC=CC=C1; O=C(CN1CCN(CC2=CC3=C(OCO3)C=C2)CC1)N1C2=CC=CC=C2SC2=CC=CC=C12	QYTBBBAHNIWFOD-UHFFFAOYSA-N; UBAJTZKNDCEGKL-UHFFFAOYSA-N	Organoheterocyclic compounds; Organoheterocyclic compounds	Quinolines and derivatives; Benzothiazines	Phenylquinolines; Phenothiazines		2
477.18016	0	-1.00897	-0.16262	-5.04568	0	5.518	44.936	-0.420566	1.38562	0	-2.90813	4.58857	0	0	-2.0018	442	477.178	4.61228	C25H26N4O6	M-H	Ethyl 4-(3,4-dimethoxyphenyl)-6,7-dimethoxy-2-(1H-1,2,4-triazol-1-ylmethyl)-3-quinolinecarboxylate			213438	HMDB0260309	435159				153980		CCOC(=O)C1=C(C2=CC(OC)=C(OC)C=C2)C2=CC(OC)=C(OC)C=C2N=C1CN1C=NC=N1	CLQRMSBSMHXMMC-UHFFFAOYSA-N	Organoheterocyclic compounds	Quinolines and derivatives	Phenylquinolines		1
415.08981	-8.76739	-3.0531	10.1724	-15.1645	30.5717	3.07871	1.1521	17.5726	3.8393	0	-8.34332	-4.00075	23.8912	3.23569	-5.97408	377	415.089	1.67981	C19H14F2N6O	M+Cl	Bmn-673 8R,9S			199963	HMDB0244463							CN1N=CN=C1C1C(NC2=C3C1=NNC(=O)C3=CC(F)=C2)C1=CC=C(F)C=C1	HWGQMRYQVZSGDQ-UHFFFAOYSA-N	Organoheterocyclic compounds	Quinolines and derivatives	Phenylquinolines		1
331.12369	-3.1013	0	0	-6.7985	0	2.55959	8.17922	-0.115083	0	4.76629	-4.27842	-0.420427	7.80424	20.2409	-2.69787	282	331.124	1.16357	C24H16N2	M-H	4,7-Diphenyl-1,10-phenanthroline			201949	HMDB0246617	343960			77995	72812		C1=CC=C(C=C1)C1=C2C=CC3=C(C=CN=C3C2=NC=C1)C1=CC=CC=C1	DHDHJYNTEFLIHY-UHFFFAOYSA-N	Organoheterocyclic compounds	Quinolines and derivatives	Phenylquinolines		1
371.13544	-8.89922	1.94697	25.4864	-34.7748	0	0.155676	24.5423	-11.0536	20.7349	23.5352	-15.1036	0	24.6588	23.7047	-18.6666	330	371.135	0.0447448	C21H24N2S	M+Cl	2-Propanamine, N,N,2-trimethyl-1-((3-phenyl-2-quinolinyl)thio)-			212851	HMDB0259526					134946		CN(C)C(C)(C)CSC1=NC2=CC=CC=C2C=C1C1=CC=CC=C1	ARPRLCXPAGXBRL-UHFFFAOYSA-N	Organoheterocyclic compounds	Quinolines and derivatives	Phenylquinolines		1
325.03969	7.64156	-5.26023	0	-14.1211	0	0	-2.02203	6.48223	13.0242	12.4807	-5.77085	16.1978	0	0	-2.30961	270	325.039	3.52231	C17H10N2O3	M+Cl	1H-Pyrrole-2,5-dione, 1-[4-(2-benzoxazolyl)phenyl]-			200223	HMDB0244749	359343				85555		O=C1C=CC(=O)N1C1=CC=C(C=C1)C1=NC2=CC=CC=C2O1	BGGCPIFVRJFAKF-UHFFFAOYSA-N	Organoheterocyclic compounds	Pyrrolines	Phenylpyrrolines		1
340.20305	0	0	0	0	0	0	0	0	0	0	0	0	0	1.42203	0	290	340.205	4.75955	C23H29N	M+Na-2H	Igmesine			207727	HMDB0253389					123761		CCC(CC=CC1=CC=CC=C1)(N(C)CC1CC1)C1=CC=CC=C1	VCZSWYIFCKGTJI-UHFFFAOYSA-N	Benzenoids	Benzene and substituted derivatives	Phenylpropanes		1
474.16357	-2.37911	-14.2633	0.752024	-43.4969	47.5542	37.6734	42.4516	15.7042	10.6106	0	-21.9319	16.7913	44.9981	21.2203	-30.0439	436	474.162	2.53926	C24H29N3O3S	M+Cl	2-Tert-Butyl-5-phenyl 4-[(4-piperidin-1-ylphenyl)amino]isothiazol-3(2H)-one 1,1-dioxide	(Tetrahydropyran-4-yl)-[2-phenyl-5-(1,1-dioxo-thiomorpholin-4-yl)methyl-1H-indol-7-yl]amine		203797; 209487	HMDB0248756; HMDB0255501	;	;	;	;	; 44187164	;	CC(C)(C)N1C(=O)C(NC2=CC=C(C=C2)N2CCCCC2)=C(C2=CC=CC=C2)S1(=O)=O; O=S1(=O)CCN(CC2=CC(NC3CCOCC3)=C3NC(=CC3=C2)C2=CC=CC=C2)CC1	IVANYIPLGFVBGR-UHFFFAOYSA-N; UZRCNCPUOFYHRB-UHFFFAOYSA-N	Organoheterocyclic compounds; Organoheterocyclic compounds	Piperidines; Indoles and derivatives	Phenylpiperidines; Indoles		2
375.10433	0	0	0	-2.28027	5.48666	0	0	0	0	4.3464	0	0	1.60646	0	-0.0340811	332	375.104	1.84266	C20H21ClN2O	M+Cl	3-(4-(4-Chlorophenyl-4-hydroxypiperidino)methyl)indole			208135	HMDB0253858					133633		OC1(CCN(CC2=CNC3=CC=CC=C23)CC1)C1=CC=C(Cl)C=C1	LLBLNMUONVVVPG-UHFFFAOYSA-N	Organoheterocyclic compounds	Piperidines	Phenylpiperidines		1
565.16699	-0.552048	0	15.7535	-2.74944	0	10.1137	0	0	0	0	-1.36607	0	0	0	-0.397881	502	565.166	2.55205	C26H34ClN6O2P	M+K-2H	(2-((5-Chloro-2-((4-(4-(dimethylamino)piperidin-1-yl)-2-methoxyphenyl)amino)pyrimidin-4-yl)amino)phenyl)dimethylphosphine oxide			198900	HMDB0242456	851038				57390074		COC1=C(NC2=NC=C(Cl)C(NC3=CC=CC=C3P(C)(C)=O)=N2)C=CC(=C1)N1CCC(CC1)N(C)C	OVDSPTSBIQCAIN-UHFFFAOYSA-N	Organoheterocyclic compounds	Piperidines	Phenylpiperidines		1
967.57676	12.486	-6.19584	-4.48086	-9.56577	0.0960061	0	0.591438	-2.02281	3.75509	0	0.851466	43.7921	-1.22255	-3.23605	-6.81038	619	967.58	3.52515	C28H40N2O5	2M-H	Gallopamil			207058	HMDB0252599	2999		C13764		1234	16662-47-8	COC1=CC(=CC(OC)=C1OC)C(CCCN(C)CCC1=CC(OC)=C(OC)C=C1)(C#N)C(C)C	XQLWNAFCTODIRK-UHFFFAOYSA-N	Benzenoids	Benzene and substituted derivatives	Phenylbutylamines	*	1
428.11953	64.1479	-21.6044	-13.168	-20.666	0	20.8033	1.87271	-3.4444	0.291004	0	-2.29415	77.4082	-10.453	-12.1937	-27.2801	394	428.12	2.25526	C22H24ClN3O2S	M-H	Azalanstat			203802	HMDB0248761							NC1=CC=C(SCC2COC(CCC3=CC=C(Cl)C=C3)(CN3C=CN=C3)O2)C=C1	VYNIUBZKEWJOJP-UHFFFAOYSA-N	Benzenoids	Benzene and substituted derivatives	Phenylbutylamines		1
497.15051	0	0	0	-0.646742	0	7.34309	17.0261	0	0	0	0	0	0	0.695147	0	463	497.15	0.379059	C25H31ClO6	M+Cl	4-O-Carboxymethyl ascochlorin	6-O-Methylarmillaridin		203694; 59544	HMDB0248633; HMDB0035690	; 90952	;	;	;	; 14466082	; 126006-70-0	CC1CCC(=O)C(C)C1(C)C=CC(C)=CCC1=C(O)C(C=O)=C(C)C(Cl)=C1OCC(O)=O; COC1=C(Cl)C(C)=C(C(=O)OC2CC3(C)C4CC(C)(C)CC4C=C(C=O)C23OC)C(O)=C1	YRRAKQFQGINEPT-UHFFFAOYSA-N; OFHJKWNSOIQOPB-UHFFFAOYSA-N	Benzenoids; Lipids and lipid-like molecules	Benzene and substituted derivatives; Prenol lipids	Phenoxyacetic acid derivatives; Sesquiterpenoids		2
361.13515	-4.50177	-3.12483	1.79508	-18.5124	4.54905	3.96509	20.0359	0	21.7561	13.1918	-10.083	0	15.068	10.0673	-10.9562	314	361.136	1.25434	C20H24N2OS	M+Na-2H	Propiomazine	Lucanthone		53064; 53643	HMDB0014915; HMDB0015607	44141; 69172	;	C07405; C11715	8491; 51052	4940; 10180	362-29-8; 479-50-5	CCC(=O)C1=CC2=C(SC3=CC=CC=C3N2CC(C)N(C)C)C=C1; CCN(CC)CCNC1=C2C(=O)C3=CC=CC=C3SC2=C(C)C=C1	UVOIBTBFPOZKGP-UHFFFAOYSA-N; FBQPGGIHOFZRGH-UHFFFAOYSA-N	Organoheterocyclic compounds; Organoheterocyclic compounds	Benzothiazines; Thiochromenes	Phenothiazines; Unclassified	*	2
400.12471	0	-2.48007	-1.55049	-9.48125	5.2578	9.30135	39.7158	-1.18105	0	0.974331	-3.58183	15.1627	0	0	-4.81618	363	400.125	0.805653	C21H26ClN3O2S	M-H2O-H	Perphenazine sulfoxide			210217	HMDB0256352	1803				82341	10078-25-8	OCCN1CCN(CCCN2C3=CC=CC=C3S(=O)C3=C2C=C(Cl)C=C3)CC1	WXJXTMQMAOYROI-UHFFFAOYSA-N	Organoheterocyclic compounds	Benzothiazines	Phenothiazines		1
357.11804	-6.25855	-2.63856	6.31586	-12.1933	7.28027	24.0323	42.0851	-1.44454	0	-2.17214	-8.38879	-2.28141	19.8269	5.40033	-6.20236	308	357.12	4.85431	C20H22N2S	M+Cl	Mequitazine			53304	HMDB0015204	69479		C12755		4066	29216-28-2	C(C1CN2CCC1CC2)N1C2=CC=CC=C2SC2=CC=CC=C12	HOKDBMAJZXIPGC-UHFFFAOYSA-N	Organoheterocyclic compounds	Benzothiazines	Phenothiazines	*	1
547.15622	0	-2.24717	-1.88197	-4.67037	5.14731	0	4.39005	15.4281	5.8389	5.45981	-0.225204	0	0	0	-4.39348	491	547.157	1.33648	C25H28N2O12	M-H	1,2-Bis(2-aminophenoxy)ethane N,N,N',N'-tetraacetic acid acetoxymethyl ester			200067	HMDB0244575	425562				3034747		CC(=O)OCOC(=O)CN(CC(O)=O)C1=CC=CC=C1OCCOC1=CC=CC=C1N(CC(O)=O)CC(O)=O	ZYOUCRHWAYJCPN-UHFFFAOYSA-N	Organic acids and derivatives	Carboxylic acids and derivatives	Pentacarboxylic acids and derivatives		1
252.03875	-0.651026	0	4.0585	-3.14024	0	0	8.44646	0	0	0	-1.69535	0	18.2746	0	-0.743707	169	252.039	1.8195	C8H13N3O4	M+K-2H	(+/-)-(E)-Ethyl-2-[(E)-hydroxyimino]-5-nitro-3-hexeneamide			198733	HMDB0242267					6809956		CCC(=CC(=NO)C(N)=O)C(C)[N+]([O-])=O	MZAGXDHQGXUDDX-UHFFFAOYSA-N	Organic nitrogen compounds	Organonitrogen compounds	Oximes		1
153.01920	-2.95973	-2.50316	9.4052	-10.916	1.98417	3.03764	0.0538326	-0.698709	4.83933	-0.009061	-6.4965	-1.54724	30.0706	15.3798	-5.67148	50	153.02	3.64473	C5H10NO2	M+K-2H	Doxyl			206212	HMDB0251604					9898814		CC1(C)COCN1[O]	DCXJOVUZENRYSH-UHFFFAOYSA-N	Organoheterocyclic compounds	Azolidines	Oxazolidines		1
380.12379	4.03967	-9.84547	-0.970654	-23.9098	11.9062	-7.06433	-2.3576	12.48	29.296	31.3514	3.22077	9.99379	1.58573	0	-22.3319	337	380.123	2.72349	C18H18F3N3O3	M-H	Pleconaril			210465	HMDB0256637	329506				1684		CC1=NOC(CCCOC2=C(C)C=C(C=C2C)C2=NOC(=N2)C(F)(F)F)=C1	KQOXLKOJHVFTRN-UHFFFAOYSA-N	Organoheterocyclic compounds	Azoles	Oxadiazoles		1
258.99419	-23.9691	3.85144	108.74	-52.4044	-6.00017	9.60573	-3.03963	-20.0087	36.4412	-4.39932	-20.9633	-11.0875	74.408	8.62243	-30.5268	176	258.995	1.65314	C6H14O8S2	M-H2O-H	Treosulfan			65015	HMDB0042046			C19557		9296	299-75-2	CS(=O)(=O)OCC(O)C(O)COS(C)(=O)=O	YCPOZVAOBBQLRI-UHFFFAOYSA-N	Organic acids and derivatives	Organic sulfonic acids and derivatives	Organosulfonic acids and derivatives	*	1
187.04171	-6.42763	0	0.302253	-9.66253	15.6162	3.28954	-1.24938	6.93582	-1.23727	11.0405	-3.36064	-3.01831	5.57929	9.9648	0	95	187.041	3.60663	C6H14O3S	M+Na-2H	Hexanesulfonic acid			207524	HMDB0253146					49937		CCCCCCS(O)(=O)=O	FYAQQULBLMNGAH-UHFFFAOYSA-N	Organic acids and derivatives	Organic sulfonic acids and derivatives	Organosulfonic acids and derivatives		1
91.02199	-0.49236	0	-0.748152	0	0	0	0	0	0	0	-0.73511	0	0	0	21.7441	9	91.0223	3.48411	C3H8OS	M-H	Cibulins	2-(Methylthio)ethanol		55121; 56775	HMDB0030299; HMDB0032425	86871; 88449	;	;	91018; 63861	20514207; 78925	; 5271-38-5	CCCSO; CSCCO	LYNBNVDYPNEWHG-UHFFFAOYSA-N; WBBPRCNXBQTYLF-UHFFFAOYSA-N	Organic acids and derivatives; Organosulfur compounds	Organosulfenic acids and derivatives; Thioethers	Organosulfenic acids; Dialkylthioethers		2
170.96997	9.96158	-3.37479	-3.49993	-2.88487	0	-1.35787	-1.5744	4.16201	10.9308	0	0	14.1154	-1.69185	-3.27084	-5.71481	70	170.97	0.234538	CH3O5P	M+FA-H	Foscarnet			52868	HMDB0014670	2957		C06456	127780	3415	63585-09-1	OC(=O)P(O)(O)=O	ZJAOAACCNHFJAH-UHFFFAOYSA-N	Organic acids and derivatives	Organic phosphonic acids and derivatives	Organic phosphonic acids	*	1
404.10430	-21.4372	0	2.11307	-42.0717	45.6356	40.2703	34.7488	20.0944	2.79441	0	-17.6938	-8.89283	36.468	38.7223	-21.0861	365	404.103	3.54329	C17H21N5O6S	M-H2O-H	3-[[4-[(5-Nitropyridin-2-yl)hydrazinylidene]-3-oxocyclohexa-1,5-dien-1-yl]-propylamino]propane-1-sulfonic acid			199906	HMDB0244401					3082665		CCCN(CCCS(O)(=O)=O)C1=CC(O)=C(C=C1)N=NC1=NC=C(C=C1)[N+]([O-])=O	DSOBYSHRIJISFE-UHFFFAOYSA-N	Organic 1,3-dipolar compounds	Allyl-type 1,3-dipolar organic compounds	Organic nitro compounds		1
111.01986	-9.47112	-2.91152	17.8731	-24.4683	11.1818	8.44138	8.18977	0	6.20938	5.71957	-10.6814	-0.910159	39.5497	6.68269	-5.43533	18	111.02	1.25273	C3H2N2	M+FA-H	MALONONITRILE			208457	HMDB0254315				33186			N#CCC#N	CUONGYYJJVDODC-UHFFFAOYSA-N	Organic nitrogen compounds	Organonitrogen compounds	Organic cyanides		1
433.23518	0	-23.4187	-19.8027	-11.6798	7.67599	-12.0666	-10.9842	14.7156	21.434	11.9103	63.2569	16.889	-7.59362	-18.5407	-28.4875	403	433.236	1.31673	C24H30N6O2	M-H	Lexibulin			208275	HMDB0254071					56675648		CCCC(NC1=NC(=NC=C1C)C1=CC(OC)=C(NC(=O)NCC)C=C1)C1=CN=CC=C1	MTJHLONVHHPNSI-UHFFFAOYSA-N	Benzenoids	Benzene and substituted derivatives	N-phenylureas		1
175.01326	0	0	3.53223	-1.94005	0	0	0	0	0	0	-0.605196	0	12.5642	3.80327	0	79	175.013	4.26669	C6H6N2O3	M+Na-2H	2-Amino-4-nitrophenol	4-Amino-2-nitrophenol		200441; 201688	HMDB0244990; HMDB0246341	73031; 73033	;	C19321; C19323	;	3613389; 3417419	99-57-0; 119-34-6	NC1=C(O)C=CC(=C1)[N+]([O-])=O; NC1=CC(=C(O)C=C1)[N+]([O-])=O	VLZVIIYRNMWPSN-UHFFFAOYSA-N; WHODQVWERNSQEO-UHFFFAOYSA-N	Benzenoids; Benzenoids	Phenols; Phenols	Nitrophenols; Nitrophenols	*	2
277.02365	-7.8534	-4.29816	16.0104	-18.0978	13.6701	3.1691	17.5808	6.76181	14.5407	-4.09854	-12.2889	-2.40685	36.9895	4.20711	-11.1299	204	277.023	1.51165	C10H12N2O5	M+K-2H	(±)-2-(1-Methylpropyl)-4,6-dinitrophenol			56851	HMDB0032559	69953		C14302	83632	6950	88-85-7	CCC(C)C1=C(O)C(=CC(=C1)N(=O)=O)N(=O)=O	OWZPCEFYPSAJFR-UHFFFAOYSA-N	Benzenoids	Phenols	Nitrophenols	*	1
226.99586	-8.17718	-2.06646	9.74881	-27.2297	24.3226	17.9568	18.0767	0	15.6352	11.2665	-13.3599	0	18.8588	17.0851	-13.1717	144	226.995	1.82024	C8H8N2O2S2	M-H	Thiolutin			58294	HMDB0034228	89788			156450	6870	87-11-6	CN1C(=O)C(NC(C)=O)=C2SSC=C12	MHMRAFONCSQAIA-UHFFFAOYSA-N	Organic nitrogen compounds	Organonitrogen compounds	N-arylamides		1
167.04448	-4.02395	-1.52173	0.582244	-9.05396	11.7318	17.7191	9.69025	0	0.81445	0	-5.78997	-0.483472	14.0677	9.3791	-4.28561	66	167.045	2.36667	C5H6N5O2	M-H	2,6-diamino-4-hydroxy-5-formamidopyrimidine			256872	HMDB0304046							NC1=NC(=O)[C-](NC=O)C(N)=[N+]1	BKXIMINDJGDBPF-UHFFFAOYSA-N	Organic nitrogen compounds	Organonitrogen compounds	N-arylamides		1
429.10365	-0.100352	0	0	-1.97627	0	28.7273	0	0	0	0	-0.889746	0	4.87414	1.42422	0	396	429.104	0.41409	C20H19FN4O4S	M-H	5-(1,1-Dioxido-1,2-thiazinan-2-yl)-N-(4-fluorobenzyl)-8-hydroxy-1,6-naphthyridine-7-carboxamide			212828	HMDB0259494					457930		OC(=NCC1=CC=C(F)C=C1)C1=C(O)C2=C(C=CC=N2)C(=N1)N1CCCCS1(=O)=O	DIDKWCOCQJWMDJ-UHFFFAOYSA-N	Organoheterocyclic compounds	Diazanaphthalenes	Naphthyridines		1
345.04185	-19.6774	1.72369	86.1543	-42.8707	-1.21568	5.31998	-2.49557	-14.9377	24.0639	0	-22.1734	-8.70588	71.917	9.76316	-25.1164	294	345.04	4.02663	C20H10O6	M-H	3,3'-Bisjuglone			58085	HMDB0033936	89630				329584	61836-43-9	OC1=CC=CC2=C1C(=O)C(=CC2=O)C1=CC(=O)C2=C(C(O)=CC=C2)C1=O	YSWLZVWSHJYBPI-UHFFFAOYSA-N	Benzenoids	Naphthalenes	Naphthoquinones		1
212.98890	-3.82968	0	33.8742	-8.03479	0	0	-0.0493621	-2.23423	0.134325	-1.32003	-5.06281	-1.05566	23.2494	0	-3.63309	129	212.988	4.49232	C10H7ClO	M+Cl	4-Chloro-1-naphthol			202400	HMDB0247127	339194				11787		OC1=CC=C(Cl)C2=CC=CC=C12	LVSPDZAGCBEQAV-UHFFFAOYSA-N	Benzenoids	Naphthalenes	Naphthols and derivatives		1
439.08544	-12.4781	-9.18086	5.23705	-42.542	45.3749	40.7867	68.8625	1.09506	22.7439	-7.07925	-21.8146	0	39.805	33.0044	-25.9493	408	439.087	2.5836	C24H19FN2O3	M+K-2H	Setipiprant			211817	HMDB0258261							OC(=O)CN1C2=C(CN(CC2)C(=O)C2=CC=CC3=CC=CC=C23)C2=CC(F)=CC=C12	IHAXLPDVOWLUOS-UHFFFAOYSA-N	Benzenoids	Naphthalenes	Naphthalenecarboxylic acids and derivatives		1
285.08134	-1.74984	3.44595	0	-5.86899	0.00155681	1.17561	0	0	0	11.3878	-3.47359	0	0.362498	6.05188	0	217	285.082	0.749297	C14H14N4OS	M-H	1-(1-Methylindol-5-yl)-3-(3-methyl-1,2-thiazol-5-yl)urea			211185	HMDB0257511				140936			CN1C=CC2=C1C=CC(NC(=O)NC1=CC(C)=NS1)=C2	USFUFHFQWXDVMH-UHFFFAOYSA-N	Organoheterocyclic compounds	Indoles and derivatives	N-alkylindoles		1
427.23346	0	0	0	0	0	0	0	0	0	0	0	0	0	0	0	393	427.235	3.78091	C23H32N4O4	M-H	Lotrafiban			208355	HMDB0254173					9823909		CN1CC2=C(NC(CC(O)=O)C1=O)C=CC(=C2)C(=O)N1CCC(CC1)C1CCNCC1	PYZOVVQJTLOHDG-UHFFFAOYSA-N	Organoheterocyclic compounds	Piperidines	N-acylpiperidines		1
215.12852	-1.5985	0	0	-6.6428	0	0	0	-0.603253	0	16.6324	-0.750544	0	0	-0.0928059	14.8863	132	215.129	1.67893	C10H18O2	M+FA-H	Citronellic acid	8-Methylnonenoate		199; 1364	HMDB0035837; HMDB0012183	4630; 62842	LMFA01020104; LMFA01030994	C16462; C18202	80507; 81581	10402; 5365959	502-47-6; 59320-77-3	C(=C(/C)\C)/CCC(C)CC(=O)O; CC(/C=C/CCCCC(=O)O)C	GJWSUKYXUMVMGX-UHFFFAOYSA-N; OCALSPDXYQHUHA-FNORWQNLSA-N	Lipids and lipid-like molecules; Lipids and lipid-like molecules	Prenol lipids; Fatty Acyls	Monoterpenoids; Fatty acids and conjugates	*	2
144.06641	-3.46006	-1.40746	6.83499	-10.7296	2.91412	4.54158	12.7635	-0.363046	11.1971	0	-5.81827	0	17.6239	0	0	45	144.067	1.44463	C6H11NO3	M-H	(S)-5-Amino-3-oxohexanoate	Allysine	4-Acetamidobutanoic acid	2167; 47480; 48158	HMDB0012131; HMDB0001263; HMDB0003681	35856; 63455; 44719	LMFA01060173; ;	C03656; C04076; C02946	27713; 17917; 17645	440077; 160603; 18189	19355-90-9; 6665-12-9; 3025-96-5	C([C@@H](N)C)C(=O)CC(=O)O; N[C@@H](CCCC=O)C(O)=O; CC(=O)NCCCC(O)=O	FAASBXNEOGMQHS-BYPYZUCNSA-N; GFXYTQPNNXGICT-YFKPBYRVSA-N; UZTFMUBKZQVKLK-UHFFFAOYSA-N	Organic acids and derivatives; Organic acids and derivatives; Organic acids and derivatives	Keto acids and derivatives; Carboxylic acids and derivatives; Carboxylic acids and derivatives	Medium-chain keto acids and derivatives; Amino acids, peptides, and analogues; Amino acids, peptides, and analogues	*	3
225.11295	-21.3985	-12.2605	44.6091	-51.8517	0	21.7249	61.8576	-19.0013	21.9045	-4.98209	-26.96	-6.65864	110.719	39.1299	-30.9869	143	225.113	1.17391	C12H20O5	M-H2O-H	Polyethylene, oxidized			56805	HMDB0032472	88485			168411	24847855	68441-17-8	CC(C(O)CCCCC=O)C(=O)CCC(O)=O	AZUZXOSWBOBCJY-UHFFFAOYSA-N	Organic acids and derivatives	Keto acids and derivatives	Medium-chain keto acids and derivatives		1
261.13394	-0.136616	-5.89386	1.3367	-14.2435	6.71548	1.31209	11.6613	-1.14648	13.7078	0	2.67334	0	13.3809	0	-6.602	179	261.134	1.60363	C12H22O6	M-H	Phaseolic acid			2187	HMDB0031897		LMFA01060200			73242171	29533-15-1	C(C(=O)CCC(O)CCC(O)CCCCO)(=O)O	OPPXDBWFRYVXHW-UHFFFAOYSA-N	Organic acids and derivatives	Keto acids and derivatives	Medium-chain keto acids and derivatives		1
223.04564	-23.6824	-6.33722	18.0356	-39.5905	69.121	80.1937	39.2174	11.0609	0	-11.2437	-27.4903	-11.8001	55.8194	26.0414	-23.5399	139	223.046	1.35184	C6H10O6	M+FA-H	2-Keto-3-deoxy-D-gluconic acid			1952	HMDB0001353	6184	LMFA01050486	C01216	17028	194024	17510-99-5	C(=O)(C(C[C@H]([C@@H](CO)O)O)=O)O	WPAMZTWLKIDIOP-NQXXGFSBSA-N	Organic acids and derivatives	Keto acids and derivatives	Medium-chain keto acids and derivatives	*	1
113.06071	6.5975	-11.7653	16.6836	-34.7333	0	0	0	-1.80069	27.0128	7.85039	-14.4793	27.5619	33.1205	7.96141	-12.309	19	113.06	4.00547	C6H12O3	M-H2O-H	6-Hydroxyhexanoic acid			1661	HMDB0012843	35397	LMFA01050015	C06103	17869	14490	1191-25-9	C(CCCO)CC(=O)O	IWHLYPDWHHPVAA-UHFFFAOYSA-N	Organic acids and derivatives	Hydroxy acids and derivatives	Medium-chain hydroxy acids and derivatives	*	1
309.20696	-6.55859	-19.5961	28.7573	-38.8976	5.4963	0	31.1727	-6.01516	29.059	0	4.96334	6.66063	57.0644	9.07891	-33.8327	246	309.207	1.20383	C18H32O5	M-H2O-H	Corchorifatty acid F	Auxin a		59738; 61862	HMDB0035919; HMDB0038483	91118; 93162	;	;	91218; 142254	44559173; 92772	95341-44-9;	CC\C=C/CC(O)C(O)\C=C\C(O)CCCCCCCC(O)=O; CCC(C)C1CC(C(C)CC)C(=C1)C(O)CC(O)C(O)C(O)=O	MKYUCBXUUSZMQB-MKZMYESJSA-N; RKOUCPMGBBKLNK-UHFFFAOYSA-N	Lipids and lipid-like molecules; Lipids and lipid-like molecules	Fatty Acyls; Prenol lipids	Lineolic acids and derivatives; Monoterpenoids		2
279.23264	0.284185	-10.3834	0	-24.5441	2.86277	-0.0878834	4.74475	-0.274465	14.068	43.1602	9.42569	11.4628	0	-3.13317	-13.7522	209	279.233	1.10935	C18H32O2	M-H	Bovinic acid	FA(18:2)		626; 628	HMDB0003797; HMDB0000673	24063; 191	LMFA01030118; LMFA01030120	C04056; C01595	32798; 17351	5280644; 5280450	2540-56-9; 60-33-3	C(/C=C\C=C\CCCCCC)CCCCCCC(=O)O; C(CCCCCCC(=O)O)/C=C\C/C=C\CCCCC	JBYXPOFIGCOSSB-GOJKSUSPSA-N; OYHQOLUKZRVURQ-HZJYTTRNSA-N	Lipids and lipid-like molecules; Lipids and lipid-like molecules	Fatty Acyls; Fatty Acyls	Lineolic acids and derivatives; Lineolic acids and derivatives	*	2
293.21205	-9.42033	-16.3224	23.0011	-32.1181	4.18511	0	13.6094	-0.599489	25.8727	7.64148	15.4458	1.2884	32.0576	3.58525	-27.4878	224	293.212	1.31401	C18H32O4	M-H2O-H	(10E,12Z)-(9S)-9-Hydroperoxyoctadeca-10,12-dienoic acid	13-L-Hydroperoxylinoleic acid		2972; 2989	HMDB0062434; HMDB0003871	36019; 36036	LMFA02000012; LMFA02000034	C14827; C04717	34498; 15655	9548877; 5280720	29774-12-7; 33964-75-9	C(CCCCCCC[C@H](OO)/C=C/C=C\CCCCC)(=O)O; C(CCCCCCC/C=C\C=C\[C@@H](OO)CCCCC)(=O)O	JGUNZIWGNMQSBM-UINYOVNOSA-N; JDSRHVWSAMTSSN-IRQZEAMPSA-N	Lipids and lipid-like molecules; Lipids and lipid-like molecules	Fatty Acyls; Fatty Acyls	Lineolic acids and derivatives; Lineolic acids and derivatives	*	2
399.27502	0	-6.45485	-3.9057	-7.59901	0	-3.93674	-3.9066	-2.08544	14.164	3.0736	35.3349	0	-1.93895	-5.94069	-8.70162	362	399.275	0.461768	C21H38O4	M+FA-H	Glyceryl monolinoleate			10436	HMDB0242115	4252	LMGL01010006		75565	5283469	26545-74-4	OCC([H])(O)COC(CCCCCCC/C=C\C/C=C\CCCCC)=O	WECGLUPZRHILCT-HZJYTTRNSA-N	Lipids and lipid-like molecules	Fatty Acyls	Lineolic acids and derivatives		1
275.20122	0	0	0	-0.697878	0	0	0	0	2.09234	2.9089	1.93302	0	0	0	0	199	275.202	1.57907	C18H28O2	M-H	FA(18:4)			849	HMDB0006547	34838	LMFA01030357	C16300	32389	5312508	20290-75-9	C(CCCC/C=C\C/C=C\C/C=C\C/C=C\CC)(=O)O	JIWBIWFOSCKQMA-LTKCOYKYSA-N	Lipids and lipid-like molecules	Fatty Acyls	Lineolic acids and derivatives	*	1
487.10861	28.073	-3.73779	-3.61537	5.84014	0.501634	0	-0.450618	-1.47689	-0.520715	-1.52115	-5.22344	1.21224	-1.43578	-1.93421	-3.1364	450	487.11	2.41877	C27H22Cl2N4O	M-H	Tonapofylline			212518	HMDB0259106							CN1C=NC=C1C(N)(C1=CC=C(Cl)C=C1)C1=CC2=C(C=C1)N(C)C(=O)C=C2C1=CC(Cl)=CC=C1	PLHJCIYEEKOWNM-UHFFFAOYSA-N	Phenylpropanoids and polyketides	Diarylheptanoids	Linear diarylheptanoids		1
657.18988	0	0	0	-1.11319	0	17.9328	13.0114	0	0	0	-0.0840237	0	0	0.14112	0	543	657.19	0.397778	C38H36O8	M+K-2H	1,7-bis(4-hydroxyphenyl)-5-hydroxy-4,6-hepadien-3-one			256209	HMDB0303332							O\C(\C=C\C1=CC=C(O)C=C1)=C/C(=O)CCC1=CC=C(O)C=C1.OC1=CC=C(CCC(=O)CC(=O)\C=C\C2=CC=C(O)C=C2)C=C1	MVZDRCCZQFBTNS-VUNFZNKKSA-N	Phenylpropanoids and polyketides	Diarylheptanoids	Linear diarylheptanoids		1
393.05189	-1.34812	0	20.0433	-6.98865	0	0	0	0	16.8162	0	-2.36973	0	8.40163	0	-3.22245	356	393.053	2.5073	C14H18N2O7S	M+Cl	[(3S,3Ar,6R,6aS)-6-nitrooxy-2,3,3a,5,6,6a-hexahydrofuro[3,2-b]furan-3-yl] 2-ethylsulfanyl-1,2-dihydropyridine-3-carboxylate			208166	HMDB0253931							CCSC1NC=CC=C1C(=O)OC1COC2C(COC12)O[N+]([O-])=O	ISKSFVDWBALXEP-UHFFFAOYSA-N	Organoheterocyclic compounds	Furofurans	Isosorbides		1
144.04533	-2.82649	0	65.4494	-21.7582	-1.68307	-4.32296	-4.90413	-7.68005	24.2798	0	-8.88652	0	9.99502	-2.08287	-12.8463	44	144.045	1.12722	C9H7NO	M-H	1-Hydroxyisoquinoline	Indole-3-carboxaldehyde	4-Hydroxyquinoline	199435; 54634; 201806	HMDB0243900; HMDB0029737; HMDB0246466	66365; 67018; 66379	; ;	C06324; C08493; C06343	18350; 28238; 15815	10284; 10256; 69141	491-30-5; 487-89-8; 611-36-9	O=C1NC=CC2=CC=CC=C12; O=CC1=CNC2=C1C=CC=C2; O=C1C=CNC2=CC=CC=C12	VDBNYAPERZTOOF-UHFFFAOYSA-N; OLNJUISKUQQNIM-UHFFFAOYSA-N; PMZDQRJGMBOQBF-UHFFFAOYSA-N	Organoheterocyclic compounds; Organoheterocyclic compounds; Organoheterocyclic compounds	Isoquinolines and derivatives; Indoles and derivatives; Quinolines and derivatives	Isoquinolones and derivatives; Indoles; Quinolones and derivatives	*	3
333.06140	19.1923	-19.6676	5.20138	-23.2228	12.1788	3.05383	23.0788	31.2437	12.2872	-0.898887	-14.6932	15.2489	22.6157	0	-31.0325	283	333.062	0.575765	C15H12O6	M+FA-H	Dalbergioidin	Eriodictyol	Aromadendrin	29638; 34184; 34888	HMDB0032707; HMDB0005810; HMDB0030847	48004; 3415; 3416	LMPK12050500; LMPK12140002; LMPK12140720	C10415; C05631; C00974	65; 28412; 15401	181994; 440735; 122850	30368-42-4; 552-58-9; 480-20-6	C1(O)=CC2OCC(C3=CC=C(O)C=C3O)C(=O)C=2C(O)=C1; C1(O)C=C2O[C@H](C3=CC=C(O)C(O)=C3)CC(=O)C2=C(O)C=1; C1(O)C=C(O)C2C(=O)[C@@H]([C@@H](C3=CC=C(O)C=C3)OC=2C=1)O	WNHXBLZBOWXNQO-UHFFFAOYSA-N; SBHXYTNGIZCORC-ZDUSSCGKSA-N; PADQINQHPQKXNL-LSDHHAIUSA-N	Phenylpropanoids and polyketides; Phenylpropanoids and polyketides; Phenylpropanoids and polyketides	Isoflavonoids; Flavonoids; Flavonoids	Isoflavans; Flavans; Flavans	*	3
271.06068	-6.33468	3.51526	15.457	-11.6223	0	49.4117	2.08564	-4.24286	0	-2.72369	-8.74441	-2.50254	3.34709	3.42073	-1.41786	191	271.061	1.89904	C15H12O5	M-H	(±)-2'-Hydroxydihydrodaidzein			29601	HMDB0033928	47967	LMPK12050463	C03567	16035	440047		C1(O)=CC2OCC(C3=CC=C(O)C=C3O)C(=O)C=2C=C1	WBOWBLGZAXVREM-UHFFFAOYSA-N	Phenylpropanoids and polyketides	Isoflavonoids	Isoflavans	*	1
515.11959	7.39795	-0.0458402	-1.96095	0	8.50415	4.05184	0	0	0	-0.403582	-3.06726	1.76641	0	-0.279169	0	472	515.119	0.184483	C24H22O10	M+FA-H	Dillanoside			255215	HMDB0302238							COC1=CC2=C(C=C1)C=CC1=C2C(=O)C2=C(O1)C=C(OC1OC(CO)C(O)C(O)C1O)C=C2O	MNMKDPGRWWQDGI-UHFFFAOYSA-N	Phenylpropanoids and polyketides	Isoflavonoids	Isoflav-2-enes		1
382.11376	10.7188	-7.06967	-5.22359	-11.2645	0	13.323	47.9631	-5.71232	0	0	-1.57104	19.0922	0	-0.310911	-9.51232	340	382.114	1.5339	C16H19NO7	M+FA-H	4-O-(Indole-3-acetyl)-D-glucopyranose	Indole-3-acetyl-myo-inositol		254868; 55792	HMDB0301785; HMDB0031182	66132;	;	C04197; C03868	17990; 15711	440255;	52703-89-6; 73925-84-5	OC[C@H]1O[C@@H](OC(=O)CC2=CNC3=CC=CC=C23)[C@H](O)[C@@H](O)[C@@H]1O; O[C@H]1[C@H](O)[C@@H](O)[C@H](OC(=O)CC2=CNC3=C2C=CC=C3)[C@H](O)[C@@H]1O	HHDMMUWDSFASNB-JZYAIQKZSA-N; XUACNUJFOIKYPQ-BKQXGZDCSA-N	Organoheterocyclic compounds; Organoheterocyclic compounds	Indoles and derivatives; Indoles and derivatives	Indolyl carboxylic acids and derivatives; Indolyl carboxylic acids and derivatives	*	2
369.04823	-0.257539	0	6.06099	-2.26287	0	0	4.50669	0	0	0	-1.03079	0	16.2074	0	0	325	369.046	4.81338	C19H17ClN2O3S	M-H2O-H	2-[4-Acetamido-3-(4-chlorophenyl)sulfanyl-2-methylindol-1-yl]acetic acid			203821	HMDB0248782					11292191		CC(=O)NC1=C2C(=CC=C1)N(CC(O)=O)C(C)=C2SC1=CC=C(Cl)C=C1	JWYIGNODXSRKGP-UHFFFAOYSA-N	Organoheterocyclic compounds	Indoles and derivatives	Indolyl carboxylic acids and derivatives		1
199.03349	-0.288366	10.4401	0	-2.29687	0	0	0	0	0	1.91115	-1.58537	0	0	0	2.8098	118	199.034	0.281398	C11H8N2S	M-H	Camalexin	2-Methyl-4-(pyridin-3-ylethynyl)thiazole	Naphtho[1,2-d]thiazol-2-amine	61998; 208988; 209441	HMDB0038631; HMDB0254936; HMDB0255450	93292; ;	; ;	; ;	22990; ;	636970; 9794218; 94880	135531-86-1; ;	N1C=C(C2=NC=CS2)C2=CC=CC=C12; CC1=NC(=CS1)C#CC1=CN=CC=C1; NC1=NC2=C(S1)C=CC1=CC=CC=C21	IYODIJVWGPRBGQ-UHFFFAOYSA-N; NRBNGHCYDWUVLC-UHFFFAOYSA-N; FECQXVPRUCCUIL-UHFFFAOYSA-N	Organoheterocyclic compounds; Organoheterocyclic compounds; Organoheterocyclic compounds	Indoles and derivatives; Azoles; Naphthothiazoles	Indoles; Thiazoles; Unclassified		3
755.41514	-0.649111	0	7.60225	-1.78634	0	0	0	0	0	0	0	0	5.76919	0	-1.17665	586	755.414	1.23359	C24H27FN2O	2M-H	Cebranopadol			204638	HMDB0249746					11848225		CN(C)C1(CCC2(CC1)OCCC1=C2NC2=C1C=C(F)C=C2)C1=CC=CC=C1	CSMVOZKEWSOFER-UHFFFAOYSA-N	Organoheterocyclic compounds	Indoles and derivatives	Indoles		1
287.05551	-3.9088	4.14361	1.80198	-7.53152	0	52.8375	0.14643	-2.3336	-0.280676	-0.836985	-5.80673	-1.18341	0	0	0	220	287.057	4.74825	C13H15ClN2O2	M+Na-2H	6-Chloromelatonin			202328	HMDB0247048	342186				1858		COC1=C(Cl)C=C2NC=C(CCNC(C)=O)C2=C1	LUINDDOUWHRIPW-UHFFFAOYSA-N	Organoheterocyclic compounds	Indoles and derivatives	Indoles		1
160.04015	-0.679826	0	24.2395	-2.76851	0	0	0	0	0	0	-1.18726	0	1.2085	0	-0.586019	56	160.04	1.54756	C9H7NO2	M-H	Indole-3-carboxylic acid	4,6-Dihydroxyquinoline	Quinoline-4,8-diol	48055; 48224; 82216	HMDB0003320; HMDB0004077; HMDB0060289	3795; 58204; 63549	; ;	C19837; C05639; C05637	24809; 28799; 28883	69867; 440738; 440737	771-50-6; 3517-61-1;	OC(=O)C1=CNC2=CC=CC=C12; OC1=CC2=C(O)C=CN=C2C=C1; OC1=CC=CC2=C(O)C=CN=C12	KMAKOBLIOCQGJP-UHFFFAOYSA-N; XFALURCRIGINGT-UHFFFAOYSA-N; PYELIMVFIITPER-UHFFFAOYSA-N	Organoheterocyclic compounds; Organoheterocyclic compounds; Organoheterocyclic compounds	Indoles and derivatives; Quinolines and derivatives; Quinolines and derivatives	Indolecarboxylic acids and derivatives; Quinolones and derivatives; Quinolones and derivatives	*	3
610.17756	0	0	0	-0.135823	0	21.4972	5.88993	0	0	0	0	0	0	0	0	525	610.175	4.23978	C35H31N3O5	M+K-2H	7-(3-((3-Formylphenoxy)methyl)-1,5-dimethyl-1H-pyrazol-4-yl)-3-(3-(naphthalen-1-yloxy)propyl)-1H-indole-2-carboxylic acid			202483	HMDB0247223					121487974		CN1N=C(COC2=CC=CC(C=O)=C2)C(=C1C)C1=CC=CC2=C1NC(C(O)=O)=C2CCCOC1=CC=CC2=CC=CC=C12	XEIVCDDCSGGZSG-UHFFFAOYSA-N	Organoheterocyclic compounds	Indoles and derivatives	Indolecarboxylic acids and derivatives		1
321.13416	0	0	10.2976	-6.73197	0	0	-0.0127362	-1.86648	31.6309	-1.00686	-2.5664	0	6.24412	0	-3.33339	266	321.134	0.61099	C16H20O4	M+FA-H	Acetylpterosin C			55511	HMDB0030764	87183			168987	5316039		CC1C(O)C2=C(C1=O)C(C)=C(CCOC(C)=O)C(C)=C2	KBPAOKSMUDDOIN-UHFFFAOYSA-N	Benzenoids	Indanes	Indanones		1
177.01918	-3.22811	0	0	-6.25708	0	25.741	0	-1.3908	0	0	-4.45972	-0.895204	16.2831	8.5782	0	84	177.018	3.96644	C4H6N4O2	M+Cl	Glycoluril	2,5-Diamino-4,5-diketopyrimidine		207300; 206120	HMDB0252872; HMDB0251499	;	;	;	42946;	; 91606	;	O=C1NC2NC(=O)NC2N1; NC1N=C(N)NC(=O)C1=O	VPVSTMAPERLKKM-UHFFFAOYSA-N; NVANETMVFYSFSK-UHFFFAOYSA-N	Organoheterocyclic compounds; Organoheterocyclic compounds	Azolidines; Diazines	Imidazolidines; Pyrimidines and pyrimidine derivatives		2
193.02358	-13.4002	-10.5177	60.4994	-47.5953	6.86213	25.1786	6.53281	8.5933	14.0689	0	-13.3521	0	69.8499	12.068	-37.6928	104	193.023	2.60136	C6H8N2O4	M+Na-2H	Hydantoin-5-propionic acid			47456	HMDB0001212	6084		C05565	28297	782	5624-26-0	OC(=O)CCC1NC(=O)NC1=O	VWFWNXQAMGDPGG-UHFFFAOYSA-N	Organoheterocyclic compounds	Azolidines	Imidazolidines	*	1
109.04059	-1.57807	0	-2.36256	-2.73532	0	-0.0142298	0	-0.344503	-0.863232	0	-3.49421	-0.793491	-0.64072	-0.464187	36.2975	16	109.041	1.32641	C5H6N2O	M-H	N-Acetylimidazole	Imidazole-4-acetaldehyde		199354; 48180	HMDB0243814; HMDB0003905	65783; 58184	;	C02560; C05130	16984; 27398	17174; 150841	593-79-3; 645-14-7	CC(=O)N1C=CN=C1; O=CCC1=CN=CN1	VIHYIVKEECZGOU-UHFFFAOYSA-N; MQSRGWNVEZRLDK-UHFFFAOYSA-N	Organoheterocyclic compounds; Organoheterocyclic compounds	Azoles; Azoles	Imidazoles; Imidazoles	*	2
715.16876	1.15406	0	0	0.739172	0	0	0	0	0	0	0	0	0	0	0	567	715.167	2.03708	C22H15ClN2O	2M-H	4-(4,5-Diphenyl-1H-imidazol-2-yl)benzoyl Chloride			200209	HMDB0244735					4072355		ClC(=O)C1=CC=C(C=C1)C1=NC(=C(N1)C1=CC=CC=C1)C1=CC=CC=C1	PHMRAWURTKPWFB-UHFFFAOYSA-N	Organoheterocyclic compounds	Azoles	Imidazoles		1
106.04095	-0.71142	0	-1.25183	-1.48944	0	0	0	0	0	0	-2.54059	0	-0.101637	0	29.6698	14	106.041	1.16238	C5H5N3	M-H	1H-Imidazo[1,2-b]pyrazole			200326	HMDB0244874					159609		N1C=CC2=NC=CN12	MFGQIJCMHXZHHP-UHFFFAOYSA-N	Organoheterocyclic compounds	Azoles	Imidazoles		1
495.19966	4.21347	-4.66866	0	-9.79483	0	4.04591	12.3367	-1.90984	13.5494	-2.367	0	15.8663	5.21594	0	-10.9465	460	495.2	0.765048	C26H34O8	M+Na-2H	Methylprednisolone 17-hemisuccinate	Methylprednisolone hemisuccinate	Austalide B	212868; 208747; 54863	HMDB0259551; HMDB0254662; HMDB0030004	; ;	; ;	; ;	; ;	13105989; 1875; 10899299	; ; 81543-02-4	CC1CC2C3CCC(OC(=O)CCC(O)=O)(C(=O)CO)C3(C)CC(O)C2C2(C)C=CC(=O)C=C12; CC1CC2C3CCC(O)(C(=O)COC(=O)CCC(O)=O)C3(C)CC(O)C2C2(C)C=CC(=O)C=C12; COC1=C2C(=O)OCC2=C(C)C2=C1CC1C(C)(CC(O)C34OC(CCC13C)(OC)OC4(C)C)O2	VDJNUHGXSJAWMH-UHFFFAOYSA-N; IMBXEJJVJRTNOW-UHFFFAOYSA-N; ZVFMDVFPBVFGPG-UHFFFAOYSA-N	Lipids and lipid-like molecules; Lipids and lipid-like molecules; Organoheterocyclic compounds	Steroids and steroid derivatives; Steroids and steroid derivatives; Benzopyrans	Hydroxysteroids; Pregnane steroids; 1-benzopyrans		3
533.17458	-18.865	-11.8608	-4.53976	-40.6899	56.6458	20.9073	41.9363	68.8579	7.57557	0.0750427	-19.2283	-10.0661	28.8691	41.5704	-33.0582	484	533.175	0.271737	C29H33FO6	M+K-2H	Betamethasone 17-benzoate			204150	HMDB0249158					571358		CC1CC2C3CCC4=CC(=O)C=CC4(C)C3(F)C(O)CC2(C)C1(OC(=O)C1=CC=CC=C1)C(=O)CO	SOQJPQZCPBDOMF-UHFFFAOYSA-N	Lipids and lipid-like molecules	Steroids and steroid derivatives	Hydroxysteroids		1
285.14536	2.35642	-0.479317	-1.63734	-11.9403	0	-0.940946	-1.06736	-0.365384	0	37.9798	0	18.3115	-0.426483	-1.5084	-4.04439	218	285.146	0.814213	C12H20N2O3	M+FA-H	Pirbuterol			53480	HMDB0015407	66744		C07807	724172	4845	38677-81-5	CC(C)(C)NCC(O)C1=NC(CO)=C(O)C=C1	VQDBNKDJNJQRDG-UHFFFAOYSA-N	Organoheterocyclic compounds	Pyridines and derivatives	Hydroxypyridines	*	1
230.98199	-0.88446	0	12.0536	-3.18244	0	0	0	0	0	0	-0.959038	0	9.59078	0	0	149	230.983	4.53096	C10H7ClO3	M+Na-2H	3-Chloro-4-methyl-7-hydroxycoumarin			202410	HMDB0247140	329018			38620	5355079		CC1=C(Cl)C(=O)OC2=C1C=CC(O)=C2	ODZHLDRQCZXQFQ-UHFFFAOYSA-N	Phenylpropanoids and polyketides	Coumarins and derivatives	Hydroxycoumarins		1
355.10314	-6.64155	-0.543541	5.50373	-13.7401	27.503	38.3412	21.2918	0	0	-1.73755	-9.56215	-2.17962	11.4007	9.84982	-7.40737	304	355.103	0.899437	C16H20O9	M-H	trans-p-Feruloyl-beta-D-glucopyranoside			254976	HMDB0301952			C17759	81321			COC1=C(O)C=CC(\C=C\C(=O)O[C@@H]2O[C@H](CO)[C@@H](O)[C@H](O)[C@H]2O)=C1	JWRQVQWBNRGGPK-PMQCXRHVSA-N	Phenylpropanoids and polyketides	Cinnamic acids and derivatives	Hydroxycinnamic acids and derivatives	*	1
685.19705	0	0	0	0	0	0	22.4144	0	0	0	0	0	0	0	0	551	685.199	2.16437	C29H36O16	M+FA-H	Plantamajoside			210460	HMDB0256632					4484595		OCC1OC(OC2C(O)C(OCCC3=CC=C(O)C(O)=C3)OC(CO)C2OC(=O)C=CC2=CC=C(O)C(O)=C2)C(O)C(O)C1O	KFEFLPDKISUVNR-UHFFFAOYSA-N	Phenylpropanoids and polyketides	Cinnamic acids and derivatives	Hydroxycinnamic acids and derivatives		1
703.45489	-18.0793	-5.92027	17.0325	-7.73374	9.13678	0	-0.00113792	7.80529	2.21269	-7.39572	30.2931	-7.05011	21.1703	-2.47143	-23.0774	561	703.457	3.53767	C44H66O8	M-H2O-H	1,26-Dicaffeoylhexacosanediol			55499	HMDB0030750	87173				131751079		OC1=C(O)C=C(\C=C\C(=O)OCCCCCCCCCCCCCCCCCCCCCCCCCCOC(=O)\C=C\C2=CC(O)=C(O)C=C2)C=C1	MRSDYZWGUXOJBW-WWQQVGJXSA-N	Phenylpropanoids and polyketides	Cinnamic acids and derivatives	Hydroxycinnamic acids and derivatives		1
239.04391	0	0	6.83228	0	0.487744	0	0	0	0	0	0	0	0	0	0	157	239.044	0.479456	C7H12N2O5	M+Cl	Alanylaspartic acid	L-beta-aspartyl-L-alanine	gamma-Glutamylglycine	53724; 51180; 51451	HMDB0028683; HMDB0011162; HMDB0011667	23907; 62011;	; ;	; ;	73803; ; 73845	99719; 14284576; 165527	20727-65-5; ; 1948-29-4	C[C@H](N)C(=O)N[C@@H](CC(O)=O)C(O)=O; CC(NC(=O)CC(N)C(O)=O)C(O)=O; N[C@@H](CCC(=O)NCC(O)=O)C(O)=O	XAEWTDMGFGHWFK-IMJSIDKUSA-N; ARSVRKCVNFIICJ-UHFFFAOYSA-N; ACIJGUBIMXQCMF-BYPYZUCNSA-N	Organic acids and derivatives; Organic acids and derivatives; Organic acids and derivatives	Peptidomimetics; Peptidomimetics; Carboxylic acids and derivatives	Hybrid peptides; Hybrid peptides; Amino acids, peptides, and analogues		3
247.05682	-7.50789	-3.20216	12.332	-14.3274	9.87833	32.511	14.8581	0	0	-2.39113	-9.40893	-2.09081	31.565	5.7865	-7.41822	165	247.057	1.44968	C8H12N2O7	M-H	L-beta-aspartyl-L-aspartic acid	Aspartyl-Aspartate		51181; 53788	HMDB0011163; HMDB0028749	62012; 85664	;	;	; 174279	274178; 332965	;	NC(CC(=O)NC(CC(O)=O)C(O)=O)C(O)=O; NC(CC(O)=O)C(=O)NC(CC(O)=O)C(O)=O	KXAWLANLJYMEGB-UHFFFAOYSA-N; FRYULLIZUDQONW-UHFFFAOYSA-N	Organic acids and derivatives; Organic acids and derivatives	Peptidomimetics; Carboxylic acids and derivatives	Hybrid peptides; Amino acids, peptides, and analogues		2
567.13526	0	0	18.3157	-1.97818	0	6.89585	0	0	0	0	-0.918372	0	0	0	0	503	567.135	1.1169	C21H30N4O12	M+K-2H	N-Acetyl-Asp-Glu-Val-Asp-CHO			203106	HMDB0247925							CC(C)C(NC(=O)C(CCC(O)=O)NC(=O)C(CC(O)=O)NC(C)=O)C(=O)NC(CC(O)=O)C(=O)C=O	LUOWSNAZOQEWCS-UHFFFAOYSA-N	Organic acids and derivatives	Peptidomimetics	Hybrid peptides		1
698.48395	3.16254	-16.6257	-3.98883	-1.98542	3.37683	-8.57235	-8.31127	2.24838	11.4582	-0.798477	40.9897	14.0051	-1.08416	-14.8427	-18.6018	559	698.486	2.44786	C39H67N5O7	M-H2O-H	MMAE			208881	HMDB0254814					21976333		CCC(C)C(C(CC(=O)N1CCCC1C(OC)C(C)C(=O)NC(C)C(O)C1=CC=CC=C1)OC)N(C)C(=O)C(NC(=O)C(NC)C(C)C)C(C)C	DASWEROEPLKSEI-UHFFFAOYSA-N	Organic acids and derivatives	Peptidomimetics	Hybrid peptides		1
461.31117	-0.319312	0	0	-8.05634	0	0	8.57698	-0.615933	5.85732	22.2543	-1.51919	2.20727	0.527263	0	-3.3737	427	461.309	4.03524	C10H21N3O3	2M-H	gamma-Aminobutyryllysine			47738	HMDB0001959					20849140	22468-02-6	NCCCC[C@H](NC(=O)CCCN)C(O)=O	OCBQYJFUZHJRIU-QMMMGPOBSA-N	Organic acids and derivatives	Peptidomimetics	Hybrid peptides		1
727.40484	-1.0337	-0.431094	0	0	1.89745	0	0	3.25908	0	0	4.81669	0	0	0	-2.1932	573	727.408	3.82623	C42H56N4O7	M-H	Boc-phepsi(CH(OH)CH2)phe-val-phe-morpholine			204300	HMDB0249334					71346343		CC(C)C(NC(=O)C(CC(O)C(CC1=CC=CC=C1)NC(=O)OC(C)(C)C)CC1=CC=CC=C1)C(=O)NC(CC1=CC=CC=C1)C(=O)N1CCOCC1	NAJDZKGRZBLNON-UHFFFAOYSA-N	Organic acids and derivatives	Peptidomimetics	Hybrid peptides		1
564.33803	0	-1.16249	4.14657	-11.1015	0	2.80153	12.2351	0	9.91644	-0.836189	0	5.5828	7.28076	0	-7.90147	500	564.34	3.96473	C27H45N5O5	M+FA-H	Boceprevir			204302	HMDB0249336					23594367		CC(C)(C)NC(=O)NC(C(=O)N1CC2C(C1C(=O)NC(CC1CCC1)C(=O)C(N)=O)C2(C)C)C(C)(C)C	LHHCSNFAOIFYRV-UHFFFAOYSA-N	Organic acids and derivatives	Peptidomimetics	Hybrid peptides		1
495.09598	1.0143	0	0	0	0	3.43882	0	0	0	0	0	0	0	0	0	459	495.097	1.60129	C26H27ClN2O3S2	M-H2O-H	Verlukast			208849	HMDB0254776					60719		CN(C)C(=O)CCSC(SCCC(O)=O)C1=CC=CC(C=CC2=NC3=C(C=CC(Cl)=C3)C=C2)=C1	AXUZQJFHDNNPFG-UHFFFAOYSA-N	Organoheterocyclic compounds	Quinolines and derivatives	Haloquinolines		1
206.86162	0	0	0	0	0	0	0	0	0	0	-0.837909	0	0	0	15.6339	127	206.862	2.14937	CHBrCl2	M+FA-H	Bromodichloromethane			83297	HMDB0061732	70279		C14708	34591	6359	75-27-4	ClC(Cl)Br	FMWLUWPQPKEARP-UHFFFAOYSA-N	Organohalogen compounds	Alkyl halides	Halomethanes	*	1
160.95649	-0.254445	0	0	-1.15611	0	0	0	0	0	0	-0.930516	0	0	0	18.754	58	160.957	0.93991	C6H4Cl2O	M-H	3,4-Dichlorophenol	2,4-Dichlorophenol	2,5-Dichlorophenol	201400; 48309; 64852	HMDB0246027; HMDB0004811; HMDB0041800	70080; 7075; 66453	; ;	C14462; C02625; C06602	; 16738; 27929	7258; 8449; 66	95-77-2; 120-83-2; 583-78-8	OC1=CC(Cl)=C(Cl)C=C1; OC1=CC=C(Cl)C=C1Cl; OC1=C(Cl)C=CC(Cl)=C1	WDNBURPWRNALGP-UHFFFAOYSA-N; HFZWRUODUSTPEG-UHFFFAOYSA-N; RANCECPPZPIPNO-UHFFFAOYSA-N	Benzenoids; Benzenoids; Benzenoids	Benzene and substituted derivatives; Benzene and substituted derivatives; Benzene and substituted derivatives	Halobenzenes; Halobenzenes; Halobenzenes	*	3
132.98643	18.9978	-17.5106	6.28722	-34.1672	5.56317	10.4021	0	9.21505	22.0696	12.7803	-7.70575	33.5757	17.6469	4.66951	-32.3938	35	132.986	2.21497	C6H5F	M+K-2H	Fluorobenzene			206862	HMDB0252370	68953		C11272	5115	10008	462-06-6	FC1=CC=CC=C1	PYLWMHQQBFSUBP-UHFFFAOYSA-N	Benzenoids	Benzene and substituted derivatives	Halobenzenes	*	1
286.11405	-6.48523	-5.2394	5.35468	-21.228	9.50709	12.2064	36.4648	0	16.2514	0	-10.5001	0	28.426	9.17699	-11.9637	219	286.113	1.99894	C15H22ClN	M+Cl	Didesmethylsibutramine			202735	HMDB0247516					134772		CC(C)CC(N)C1(CCC1)C1=CC=C(Cl)C=C1	WQSACWZKKZPCHN-UHFFFAOYSA-N	Benzenoids	Benzene and substituted derivatives	Halobenzenes		1
300.12964	-4.26046	-1.47067	0	-11.2322	2.21431	7.55394	28.7163	-0.510659	4.0575	0	-6.40386	0	21.7548	8.54145	-5.36159	233	300.129	1.70715	C16H24ClN	M+Cl	Desmethylsibutramine			205726	HMDB0251062					10199199		CNC(CC(C)C)C1(CCC1)C1=CC=C(Cl)C=C1	PLXKZKLXYHLWHR-UHFFFAOYSA-N	Benzenoids	Benzene and substituted derivatives	Halobenzenes		1
761.49658	-5.10565	-14.7388	-10.2509	6.97364	3.21736	-5.8562	-7.84077	10.1633	0	-1.93961	48.9501	0	-4.86648	-12.3039	-18.7282	591	761.498	1.34088	C41H74O10	M+Cl	1-O-beta-D-Glucopyranosyl-2,3-di-O-(8-hexadecenoyl)glycerol			55747	HMDB0031133	87432				131751139		CCCCCCC\C=C\CCCCCCC(=O)OCC(COC1OC(CO)C(O)C(O)C1O)OC(=O)CCCCCC\C=C\CCCCCCC	LJGDLFGTFICYEJ-YTEMWHBBSA-N	Lipids and lipid-like molecules	Glycerolipids	Glycosylglycerols		1
815.49882	-4.18153	-8.00783	-6.77942	0	3.47805	-2.88482	-2.39961	6.22276	0	5.71804	33.7333	0	-1.84881	-5.21019	-9.96526	602	815.496	3.37518	C41H78O12S	M+Na-2H	1,2-Di-O-palmitoyl-3-O-(6-sulfoquinovopyranosyl)glycerol			64303	HMDB0041202	95623			143042	14463145	122991-48-4	CCCCCCCCCCCCCCCC(=O)OCC(COC1OC(CS(O)(=O)=O)C(O)C(O)C1O)OC(=O)CCCCCCCCCCCCCCC	RVUUQPKXGDTQPG-UHFFFAOYSA-N	Lipids and lipid-like molecules	Glycerolipids	Glycosylglycerols		1
876.54131	0	-3.69926	0	-8.09179	3.72523	0	0	1.57229	17.4672	0	5.5141	8.50561	0	-1.88979	-5.45863	617	876.539	2.5531	C48H82NO12P	M-H2O-H	PS(DiMe(11,3)/DiMe(11,5))	PS(DiMe(11,5)/DiMe(11,3))	PS(DiMe(11,5)/DiMe(9,5))	83163; 83171; 83175	HMDB0061553; HMDB0061561; HMDB0061565	; ;	; ;	; ;	; ;	; ;	; ;	CCCCCC1=C(C)C(C)=C(CCCCCCCCCCC(=O)OC(COC(=O)CCCCCCCCCCC2=C(C)C(C)=C(CCC)O2)COP(O)(=O)OCC(N)C(O)=O)O1; CCCCCC1=C(C)C(C)=C(CCCCCCCCCCC(=O)OCC(COP(O)(=O)OCC(N)C(O)=O)OC(=O)CCCCCCCCCCC2=C(C)C(C)=C(CCC)O2)O1; CCCCCC1=C(C)C(C)=C(CCCCCCCCCCC(=O)OCC(COP(O)(=O)OCC(N)C(O)=O)OC(=O)CCCCCCCCC2=C(C)C(C)=C(CCCCC)O2)O1	HEQPZQKSJRRKBZ-UHFFFAOYSA-N; SBWYEOXYAREICM-UHFFFAOYSA-N; MZCHQUPJRSRWTG-UHFFFAOYSA-N	Lipids and lipid-like molecules; Lipids and lipid-like molecules; Lipids and lipid-like molecules	Glycerophospholipids; Glycerophospholipids; Glycerophospholipids	Glycerophosphoserines; Glycerophosphoserines; Glycerophosphoserines		3
834.52266	13.373	-26.6208	-13.1293	5.76792	2.95612	-6.72847	-3.03605	10.1039	7.43438	-8.60903	38.9194	21.9327	-7.39419	-20.6134	-25.3769	606	834.527	4.78074	C44H80NO10P	M+Na-2H	PS(38:3)			22146	HMDB0012382	78549	LMGP03010885		84512	52925994		C(O)(=O)[C@@]([H])(N)COP(OC[C@]([H])(OC(CCCCCC/C=C\C/C=C\C/C=C\CCCCC)=O)COC(CCCCCCCCCCCCCCCCC)=O)(=O)O	LIBQKAKFGGIIDU-NVSSCHKGSA-N	Lipids and lipid-like molecules	Glycerophospholipids	Glycerophosphoserines		1
804.57862	0	0	0	0	0	0	0	0	0	0	0	0	0	0	5.95571	599	804.576	3.2484	C43H84NO10P	M-H	PS(37:0)			21417	HMDB0112334	77820	LMGP03010156			52925266		C(O)(=O)[C@@]([H])(N)COP(OC[C@]([H])(OC(CCCCCCCCCCCCCCCCCCCCC)=O)COC(CCCCCCCCCCCCCC)=O)(=O)O	HCJXCECWFHKWJZ-PVXQIPPMSA-N	Lipids and lipid-like molecules	Glycerophospholipids	Glycerophosphoserines		1
712.45748	-5.52537	-9.88367	-6.16885	0	6.21835	-4.25738	-4.19789	6.43431	4.55677	0	43.2888	0	-1.44638	-7.86516	-13.2374	565	712.455	3.00608	C38H70NO10P	M-H2O-H	PS(32:2)			22188	HMDB0012336	78591	LMGP03010927			52926034		C(O)(=O)[C@@]([H])(N)COP(OC[C@]([H])(OC(CCCCCCC/C=C\C/C=C\CCCCC)=O)COC(CCCCCCCCCCCCC)=O)(=O)O	QPLGPOYWQGNODB-OPLANILISA-N	Lipids and lipid-like molecules	Glycerophospholipids	Glycerophosphoserines		1
859.53426	0	-6.66586	-2.10402	0	0	-0.432073	-1.74469	0	4.19567	-0.0770549	15.4247	4.80843	-1.81492	-4.54211	-0.720701	612	859.534	0.0697058	C45H81O13P	M-H	PI(36:3)			50435	HMDB0009787				88391			[H][C@@](COC(=O)CCCCCCCCCCCCCCC)(COP(O)(=O)O[C@H]1C(O)C(O)C(O)[C@@H](O)C1O)OC(=O)CCC\C=C/C\C=C/C\C=C/CCCCCCCC	QQCJRPYWJFBHNN-DAXZNSEHSA-N	Lipids and lipid-like molecules	Glycerophospholipids	Glycerophosphoinositols		1
861.54878	0	-4.08919	-1.85275	0	0	-0.302938	-0.679137	0.952814	0	-0.140051	9.9134	2.04222	-1.14984	-2.31965	0	613	861.55	1.24606	C45H83O13P	M-H	PI(36:2)			50434	HMDB0009786				88387			[H][C@@](COC(=O)CCCCCCCCCCCCCCC)(COP(O)(=O)O[C@H]1C(O)C(O)C(O)[C@@H](O)C1O)OC(=O)CCCCCCCCC\C=C/C\C=C/CCCCC	UJENRFPZRNBKKL-UWKRNJIGSA-N	Lipids and lipid-like molecules	Glycerophospholipids	Glycerophosphoinositols		1
833.51638	15.5284	-31.4602	-14.3376	5.03576	4.88294	-6.67281	-2.51413	12.3118	9.20213	-8.8903	44.6868	25.3462	-7.07269	-23.5243	-31.3524	605	833.519	2.60743	C43H79O13P	M-H	PI(34:2)			24674	HMDB0009784		LMGP06010959		73212	46891796	219584-66-4	[C@]([H])(OC(CCCCCCC/C=C\C/C=C\CCCCC)=O)(COP(=O)(O)O[C@H]1[C@H](O)[C@@H](O)[C@H](O)[C@@H](O)[C@H]1O)COC(CCCCCCCCCCCCCCC)=O	BSNJSZUDOMPYIR-CUKLWHKZSA-N	Lipids and lipid-like molecules	Glycerophospholipids	Glycerophosphoinositols		1
835.53102	8.58744	-17.8274	-9.45368	0.835245	0.981094	-6.67621	-3.35522	5.17415	2.94667	-4.00167	24.3942	14.8213	-3.86566	-13.0393	-7.47512	607	835.534	3.80512	C43H81O13P	M-H	PI(34:1)			50431	HMDB0009782				88392			[H][C@@](COC(=O)CCCCCCCCCCCCCCC)(COP(O)(=O)O[C@H]1C(O)C(O)C(O)[C@@H](O)C1O)OC(=O)CCCCCCCCC\C=C/CCCCCC	YVNORLDGMYIHEG-YXPBIPRFSA-N	Lipids and lipid-like molecules	Glycerophospholipids	Glycerophosphoinositols		1
421.07504	7.68817	-6.31766	-10.7667	-3.9778	4.14478	-2.0593	-1.35152	39.5976	4.20031	16.4243	-1.91396	4.49224	-5.19441	-4.87965	-13.2767	383	421.075	0.51583	C11H21O12P	M+FA-H	lysophosphatidylinositol			208423	HMDB0254272					138149697		CC(=O)OCC(O)COP(O)(=O)OC1C(O)C(O)C(O)C(O)C1O	FBDBXJJQMHPGMP-UHFFFAOYSA-N	Lipids and lipid-like molecules	Glycerophospholipids	Glycerophosphoinositols		1
595.28866	0	-1.82418	0	-2.16668	0	0	0	0.876893	5.94735	0.825968	7.44586	0.060945	0	-0.0388795	-2.49131	514	595.289	0.385742	C27H49O12P	M-H	GPI(18:2)			24877	HMDB0240597		LMGP06050010		133077	52928605	1425501-10-5	[C@]([H])(O)(COP(=O)(O)O[C@H]1[C@H](O)[C@@H](O)[C@H](O)[C@@H](O)[C@H]1O)COC(CCCCCCC/C=C\C/C=C\CCCCC)=O	SAHCQBPGXQFTRA-MUTGBQBKSA-N	Lipids and lipid-like molecules	Glycerophospholipids	Glycerophosphoinositols		1
483.27253	-4.70867	-19.9449	-9.82872	-4.24341	7.869	-8.89506	-5.15703	18.9506	6.88218	12.9017	47.06	2.18659	0	-12.7897	-23.3964	447	483.273	0.649908	C22H45O9P	M-H	GPG(16:0)	[3-[2,3-Dihydroxypropoxy(hydroxy)phosphoryl]oxy-2-hydroxypropyl] hexadecanoate		23670; 198620	HMDB0240601; HMDB0242118	46733;	LMGP04050008;	;	75376;	42607483; 3300276	116870-26-9;	[H][C@](O)(CO)COP(OC[C@]([H])(O)COC(CCCCCCCCCCCCCCC)=O)(=O)O; CCCCCCCCCCCCCCCC(=O)OCC(O)COP(O)(=O)OCC(O)CO	BVJSKAUUFXBDOB-LEWJYISDSA-N; BVJSKAUUFXBDOB-UHFFFAOYSA-N	Lipids and lipid-like molecules; Lipids and lipid-like molecules	Glycerophospholipids; Glycerophospholipids	Glycerophosphoglycerols; Glycerophosphoglycerols		2
847.49486	-3.22937	-3.05313	0.282963	0	0	0	0	3.19418	0	-0.139624	12.4155	-0.113617	0	-2.20695	-6.05383	608	847.491	4.09051	C50H75O10P	M-H2O-H	PG(44:12)			23455	HMDB0116605	79802	LMGP04010977			52927240		[H][C@](O)(CO)COP(OC[C@]([H])(OC(CC/C=C\C/C=C\C/C=C\C/C=C\C/C=C\C/C=C\CC)=O)COC(CC/C=C\C/C=C\C/C=C\C/C=C\C/C=C\C/C=C\CC)=O)(=O)O	XACKZSRNTPEYBU-ZGXYWNPTSA-N	Lipids and lipid-like molecules	Glycerophospholipids	Glycerophosphoglycerols		1
745.50135	26.0621	-33.6516	-26.0512	18.1672	3.82487	-15.2379	-15.5953	12.285	0.640472	-6.7225	51.9399	28.8186	-15.341	-27.1404	-34.2353	584	745.503	1.56044	C40H75O10P	M-H	PG(34:2)			23461	HMDB0010575	61851	LMGP04010983		73238	52927246		[H][C@](O)(CO)COP(OC[C@]([H])(OC(CCCCCCC/C=C\C/C=C\CCCCC)=O)COC(CCCCCCCCCCCCCCC)=O)(=O)O	ATBOMIWRCZXYSZ-WLGRLVTESA-N	Lipids and lipid-like molecules	Glycerophospholipids	Glycerophosphoglycerols		1
749.53151	0	-4.69082	-0.593304	0	2.65514	0	0	6.27769	0	-0.695667	10.7328	0	0	-2.52958	-1.18445	585	749.534	3.07352	C40H79O10P	M-H	PG(34:0)			23385	HMDB0010572	61849	LMGP04010907		73241	449008		[H][C@](O)(CO)COP(OC[C@]([H])(OC(CCCCCCCCCCCCCCCCC)=O)COC(CCCCCCCCCCCCCCC)=O)(=O)O	KBPVYRBBONZJHF-QPPIDDCLSA-N	Lipids and lipid-like molecules	Glycerophospholipids	Glycerophosphoglycerols		1
743.48814	16.0365	-25.4548	-5.37287	2.04075	5.44927	-7.81516	-6.36571	9.87304	7.85674	-7.15538	38.9164	21.5775	-2.93119	-20.05	-34.2998	582	743.484	4.95296	C38H75O10P	M+Na-2H	PG(32:0)			23464	HMDB0010570	61847	LMGP04010986		73205	446440		[H][C@](O)(CO)COP(OC[C@]([H])(OC(CCCCCCCCCCCCCCC)=O)COC(CCCCCCCCCCCCCCC)=O)(=O)O	BIABMEZBCHDPBV-MPQUPPDSSA-N	Lipids and lipid-like molecules	Glycerophospholipids	Glycerophosphoglycerols		1
685.44523	-15.8205	-5.04977	17.0211	-12.1916	6.34561	-2.47002	0	1.86812	11.377	-3.63799	32.7585	-4.07933	16.9209	-3.97232	-22.2539	552	685.444	1.15261	C37H69O10P	M-H2O-H	PG(31:2)			136292	HMDB0116637					131823270		[H][C@](O)(CO)COP(O)(=O)OC[C@@]([H])(COC(=O)CCCCCCCCC(C)CC)OC(=O)CCCCCCC\C=C/C=C\CCCCCC	LMKGFPWGPGBBHF-FVQFVYKESA-N	Lipids and lipid-like molecules	Glycerophospholipids	Glycerophosphoglycerols		1
878.54807	0	-3.52573	-1.59316	-7.6042	3.11106	0	0	0	15.8127	0.750504	5.86018	12.8873	0	-1.54806	-4.5149	618	878.547	0.980395	C49H82NO8P	M+Cl	PE(44:8)			20790	HMDB0009573	60962	LMGP02011101	C00350		52924802		[C@](COP(=O)(O)OCCN)([H])(OC(CC/C=C\C/C=C\C/C=C\C/C=C\C/C=C\C/C=C\CC)=O)COC(CCCCCCCCCCC/C=C\C/C=C\CCCCC)=O	PZOFJKJVUSUYLU-FQZMMQODSA-N	Lipids and lipid-like molecules	Glycerophospholipids	Glycerophosphoethanolamines	*	1
850.51573	-0.541125	-1.95934	0	0	1.35614	0	0	2.69696	1.82171	0	8.06443	0	0	-0.443415	-2.17185	609	850.516	0.205465	C47H78NO8P	M+Cl	PE(42:8)			20590	HMDB0009309	60705	LMGP02010901	C00350		52924602		[C@](COP(=O)(O)OCCN)([H])(OC(CC/C=C\C/C=C\C/C=C\C/C=C\C/C=C\C/C=C\CC)=O)COC(CCCCCCCCC/C=C\C/C=C\CCCCC)=O	SGQIECCWAOPTNL-LEFPGAKQSA-N	Lipids and lipid-like molecules	Glycerophospholipids	Glycerophosphoethanolamines	*	1
852.53085	0	-2.25449	0	-6.02634	4.00697	0	0	0.339285	15.6176	0	2.68968	4.42873	0	0	-3.25377	610	852.532	0.830938	C47H80NO8P	M+Cl	PE(42:7)			20559	HMDB0009276	60672	LMGP02010870	C00350		52924571		[C@](COP(=O)(O)OCCN)([H])(OC(CC/C=C\C/C=C\C/C=C\C/C=C\C/C=C\C/C=C\CC)=O)COC(CCCCCCCCC/C=C\CCCCCCCC)=O	XRZUHOFZIRSWMJ-HYRAUDIFSA-N	Lipids and lipid-like molecules	Glycerophospholipids	Glycerophosphoethanolamines	*	1
476.27684	0	-5.96943	-0.563892	-5.43968	0	-2.09837	-2.31429	6.16382	9.77362	4.5746	13.1751	9.17965	-1.0892	-5.71217	-9.70464	440	476.278	2.9812	C23H44NO7P	M-H	LPE(18:2)			21202	HMDB0011477	62265	LMGP02050041		76090	53480926		C(OP(OCCN)(O)=O)[C@]([H])(OC(=O)CCCCCCC/C=C\C/C=C\CCCCC)CO	SVRBKLJIDJHADS-USWSLJGRSA-N	Lipids and lipid-like molecules	Glycerophospholipids	Glycerophosphoethanolamines		1
742.53907	3.37599	-0.286959	0	0	0	0	0	0	0	0	0	0.903965	0	0	2.3338	580	742.539	0.211707	C41H78NO8P	M-H	PC(33:2)	PE(36:2)		18234; 20109	HMDB0007940; HMDB0008843	59390; 60287	LMGP01010543; LMGP02010420	C00157; C00350	133617;	24778664; 52924125	;	[C@](COP(=O)([O-])OCC[N+](C)(C)C)([H])(OC(CCCCCCC/C=C\C/C=C\CCCCC)=O)COC(CCCCCCCCCCCCCC)=O; [C@](COP(=O)(O)OCCN)([H])(OC(CCCCCCCCCCC/C=C\C/C=C\CCCCC)=O)COC(CCCCCCCCCCCCC)=O	DGBYUHHIADYUMU-UESLNCBNSA-N; OUEUPCHAIFZTKH-LSWZYRHBSA-N	Lipids and lipid-like molecules; Lipids and lipid-like molecules	Glycerophospholipids; Glycerophospholipids	Glycerophosphocholines; Glycerophosphoethanolamines	*	2
770.49959	0	-1.93902	0	0	0	0	0	7.83249	0	0	2.6371	0	0	-0.36413	-2.67081	592	770.498	2.37983	C40H72NO8P	M+FA-H	PC(32:4)	PE(35:4)		18214; 20156	HMDB0007877; HMDB0008904	59327; 60347	LMGP01010499; LMGP02010467	C00157; C00350	;	24778627; 52924170	;	[C@](COP(=O)([O-])OCC[N+](C)(C)C)([H])(OC(CCCC/C=C\C/C=C\C/C=C\C/C=C\CC)=O)COC(CCCCCCCCCCCCC)=O; [C@](COP(=O)(O)OCCN)([H])(OC(CCC/C=C\C/C=C\C/C=C\C/C=C\CCCCC)=O)COC(CCCCCCCCCCCCCC)=O	SZQBOFQJPDNGHN-HTICVQCJSA-N; MQYXRLOJMZSONC-RUFREIRGSA-N	Lipids and lipid-like molecules; Lipids and lipid-like molecules	Glycerophospholipids; Glycerophospholipids	Glycerophosphocholines; Glycerophosphoethanolamines	*	2
670.45946	-0.759192	-19.7007	0	-16.4527	4.8746	-7.71261	-0.826228	3.53762	25.2291	0	54.6902	12.289	5.8782	-15.6516	-37.4683	546	670.458	1.58554	C34H70NO7P	M+Cl	LysoPC(26:0)	1-Hexadecyl-2-tridecanoyl-glycero-3-phosphoethanolamine		54194; 210069	HMDB0029205; HMDB0256191	;	;	;	;	131750810; 75957893	;	[H][C@@](O)(COC(=O)CCCCCCCCCCCCCCCCCCCCCCCCC)COP([O-])(=O)OCC[N+](C)(C)C; CCCCCCCCCCCCCCCCOCC(COP(O)(=O)OCCN)OC(=O)CCCCCCCCCCCC	WSDKRPCAPHRNNZ-MGBGTMOVSA-N; NDIULWDDKANRGE-UHFFFAOYSA-N	Lipids and lipid-like molecules; Lipids and lipid-like molecules	Glycerophospholipids; Glycerophospholipids	Glycerophosphocholines; Glycerophosphoethanolamines		2
866.51334	-0.551035	-1.08303	0	0.774157	0	0	0	5.31661	0	0	5.33494	0	0	-0.419393	-2.15499	616	866.511	2.97502	C48H80NO8P	M+K-2H	PC(40:8)			18429	HMDB0008156	59602	LMGP01010947	C00157		24778983		[C@](COP(=O)([O-])OCC[N+](C)(C)C)([H])(OC(CC/C=C\C/C=C\C/C=C\C/C=C\C/C=C\C/C=C\CC)=O)COC(CCCCCCC/C=C\C/C=C\CCCCC)=O	FCTKCFNDGVBOBD-YZXVGOFNSA-N	Lipids and lipid-like molecules	Glycerophospholipids	Glycerophosphocholines	*	1
740.52203	6.89881	-4.73529	-0.948459	0	0	-0.940666	-1.03746	0	0	-1.73898	0	6.53902	-0.467873	-3.16558	1.92301	579	740.521	1.1603	C39H78NO8P	M+Na-2H	PC(31:0)			18229	HMDB0007935	59385	LMGP01010532	C00157	134583	24778655		[C@](COP(=O)([O-])OCC[N+](C)(C)C)([H])(OC(CCCCCCCCCCCCCCC)=O)COC(CCCCCCCCCCCCCC)=O	LLHISNQVRRYJGL-DIPNUNPCSA-N	Lipids and lipid-like molecules	Glycerophospholipids	Glycerophosphocholines	*	1
723.49907	11.4956	-18.7908	-17.5264	2.81911	0	-10.1292	-9.01877	0.964093	4.43463	-1.20914	49.4842	16.7395	-11.6884	-15.4041	-22.9913	571	723.497	2.81449	C41H73O8P	M-H	Phosphatidate(38:4)	PA(38:4)		25869; 24927	HMDB0114846; HMDB0114884	82136; 3884	LMGP10010970; LMGP10010024	;	; 77239	52929556; 5283529	; 64665-00-5	[C@](COP(=O)(O)O)([H])(OC(CCCCC/C=C\C/C=C\C/C=C\C/C=C\CCCCC)=O)COC(CCCCCCCCCCCCCCC)=O; [C@](COP(=O)(O)O)([H])(OC(CCC/C=C\C/C=C\C/C=C\C/C=C\CCCCC)=O)COC(CCCCCCCCCCCCCCCCC)=O	SHOGMOAASUZARG-PJFZBGSQSA-N; AXJKOPKPNZMCIN-GSEBOFAUSA-N	Lipids and lipid-like molecules; Lipids and lipid-like molecules	Glycerophospholipids; Glycerophospholipids	Glycerophosphates; Glycerophosphates		2
777.54765	0	0	0	0	0	0	0	0	0	0	0	0	0	0	13.7529	595	777.544	4.71379	C45H79O8P	M-H	PA(42:5)	Phosphatidate(42:5)		25514; 134984	HMDB0115580; HMDB0115053	81781;	LMGP10010615;	;	;	52929208; 131821967	;	[C@](COP(=O)(O)O)([H])(OC(CCCCCCCCCCC/C=C\C/C=C\CCCCC)=O)COC(CCCCCC/C=C\C/C=C\C/C=C\CCCCC)=O; [H][C@@](COC(=O)CCCC\C=C/C\C=C/C\C=C/C\C=C/CC)(COP(O)(O)=O)OC(=O)CCCCCCCCCCCCC\C=C/CCCCCCCC	CYFSENQYUULRPM-QUPMYNEGSA-N; LDUVZCMBLRYTHA-RKSXKSALSA-N	Lipids and lipid-like molecules; Lipids and lipid-like molecules	Glycerophospholipids; Glycerophospholipids	Glycerophosphates; Glycerophosphates		2
725.51182	1.64861	-7.3961	-3.79075	0	0	-3.59959	-3.44124	0	4.10982	0	24.9256	7.03006	-1.96752	-5.5787	-7.45071	572	725.513	1.1813	C41H75O8P	M-H	PA(38:3)	Phosphatidate(38:3)		25784; 25121	HMDB0115515; HMDB0114866	82051; 81388	LMGP10010885; LMGP10010222	;	;	52929477; 52928815	;	[C@](COP(=O)(O)O)([H])(OC(CCCCCC/C=C\C/C=C\C/C=C\CCCCC)=O)COC(CCCCCCCCCCCCCCCCC)=O; [C@](COP(=O)(O)O)([H])(OC(CCCCCCCCCCC/C=C\C/C=C\CCCCC)=O)COC(CCCCCCC/C=C\CCCCCC)=O	ZHYGTYSUJUQQBH-KHLJEIKVSA-N; JSJLXZCSGITPLR-XKDWLADFSA-N	Lipids and lipid-like molecules; Lipids and lipid-like molecules	Glycerophospholipids; Glycerophospholipids	Glycerophosphates; Glycerophosphates		2
727.52713	0	-3.16018	-1.62444	-1.77605	2.26373	-0.444555	-0.701198	0	3.89049	0	17.6217	1.76238	-0.647731	-2.00056	-1.5014	575	727.528	1.64876	C41H77O8P	M-H	PA(38:2)	Phosphatidate(38:2)		25864; 134893	HMDB0115514; HMDB0114811	82131;	LMGP10010965;	;	;	52929551; 131821876	;	[C@](COP(=O)(O)O)([H])(OC(CCCCCCCCC/C=C\C/C=C\CCCCC)=O)COC(CCCCCCCCCCCCCCCCC)=O; [H][C@@](COC(=O)CCCCCCC\C=C/CCCC)(COP(O)(O)=O)OC(=O)CCCCCCCCCCCCC\C=C/CCCCCCCC	FEDBUKQAMRWAKH-XRIXOMQFSA-N; GDDLDQULBNDGMO-ZDMXYWDMSA-N	Lipids and lipid-like molecules; Lipids and lipid-like molecules	Glycerophospholipids; Glycerophospholipids	Glycerophosphates; Glycerophosphates		2
697.48431	4.85913	-23.2456	-4.01145	-5.17859	6.82516	-9.4456	-9.92595	5.98642	17.9171	-2.13215	54.2659	16.5597	0	-19.6671	-30.1801	558	697.481	4.19959	C39H71O8P	M-H	PA(36:3)	Phosphatidate(36:3)		25804; 25033	HMDB0115511; HMDB0114805	82071; 81300	LMGP10010905; LMGP10010134	;	;	52929495; 52928727	;	[C@](COP(=O)(O)O)([H])(OC(CCCCCC/C=C\C/C=C\C/C=C\CCCCC)=O)COC(CCCCCCCCCCCCCCC)=O; [C@](COP(=O)(O)O)([H])(OC(CCCCCCCCCCC/C=C\C/C=C\CCCCC)=O)COC(CCCCCCC/C=C\CCCC)=O	CGADDCLTVOZDQQ-QNKWBPIESA-N; URUVXHGRYHVJHP-RGWCGLOOSA-N	Lipids and lipid-like molecules; Lipids and lipid-like molecules	Glycerophospholipids; Glycerophospholipids	Glycerophosphates; Glycerophosphates		2
683.46583	-4.97552	-5.19422	0	-9.88073	0.631609	1.63962	7.0762	0	2.53509	13.7908	18.9224	0	0	-0.48403	-11.3722	550	683.466	0.153012	C38H69O8P	M-H	PA(35:3)	Phosphatidate(35:3)		25050; 134894	HMDB0115509; HMDB0114820	81317;	LMGP10010151;	;	;	52928744; 131821877	;	[C@](COP(=O)(O)O)([H])(OC(CCCCCC/C=C\C/C=C\C/C=C\CCCCC)=O)COC(CCCCCCCCCCCCCC)=O; [H][C@@](COC(=O)CCCCCCCCCCCCCC)(COP(O)(O)=O)OC(=O)CCC\C=C/C\C=C/C\C=C/CCCCCCCC	GSNCUXWRQSJOGB-ILXKRTFMSA-N; QAILTPMANOZZIV-NLMUWFDISA-N	Lipids and lipid-like molecules; Lipids and lipid-like molecules	Glycerophospholipids; Glycerophospholipids	Glycerophosphates; Glycerophosphates		2
743.44457	-6.29048	-5.59539	9.97599	-5.52892	6.15249	0	0	3.81972	3.70877	-4.43695	19.7997	0	8.85344	-1.40475	-14.8141	581	743.442	2.9144	C40H69O8P	M+Cl	Phosphatidate(37:5)			134897	HMDB0114828					131821880		[H][C@@](COC(=O)CCCCCCCCCCCCCC)(COP(O)(O)=O)OC(=O)CC\C=C/C\C=C/C\C=C/C\C=C/C\C=C/CCCCC	WKRGAKBAEKJKEO-RQMNVJEFSA-N	Lipids and lipid-like molecules	Glycerophospholipids	Glycerophosphates		1
709.48156	-2.18899	-10.635	-10.3817	-5.50231	4.85511	-0.309394	-1.26392	3.27955	0	27.9931	39.8163	0	-6.77785	-7.21584	-16.5695	563	709.481	0.248046	C40H71O8P	M-H	Phosphatidate(37:4)			25056	HMDB0114827	81323	LMGP10010157			52928750		[C@](COP(=O)(O)O)([H])(OC(CCCCC/C=C\C/C=C\C/C=C\C/C=C\CCCCC)=O)COC(CCCCCCCCCCCCCC)=O	MGXAUARYKQYBLX-UXNHJCPVSA-N	Lipids and lipid-like molecules	Glycerophospholipids	Glycerophosphates		1
727.45527	-13.7581	-15.2412	0	-1.31993	8.19423	-3.18889	-3.14539	14.8111	6.22055	-4.05256	48.9892	-1.19197	4.45984	-10.1259	-24.8227	574	727.456	0.396399	C38H67O8P	M+FA-H	Phosphatidate(35:4)			25051	HMDB0114821	81318	LMGP10010152			52928745		[C@](COP(=O)(O)O)([H])(OC(CCC/C=C\C/C=C\C/C=C\C/C=C\CCCCC)=O)COC(CCCCCCCCCCCCCC)=O	BEPRYOCGOJPVSH-BMMUJZTPSA-N	Lipids and lipid-like molecules	Glycerophospholipids	Glycerophosphates		1
699.49650	2.80279	-23.4331	-6.87281	-3.68913	9.38908	-9.65446	-10.9091	9.1461	15.6064	-5.56094	59.706	14.0255	-1.99332	-19.8593	-29.2712	560	699.497	0.752625	C39H73O8P	M-H	PA(36:2)			24935	HMDB0007861	40932	LMGP10010036	C00416	77248	24779559		[C@](COP(=O)(O)O)([H])(OC(CCCCCCC/C=C\C/C=C\CCCCC)=O)COC(CCCCCCCCCCCCCCCCC)=O	QYYWMYCDFOLKKH-DAKWMOBOSA-N	Lipids and lipid-like molecules	Glycerophospholipids	Glycerophosphates	*	1
685.48016	-5.85292	-8.87168	0	-13.616	6.13987	0	0	0	2.56398	24.4579	32.1537	0	0	-4.65847	-19.1164	553	685.481	1.77747	C38H71O8P	M-H	PA(35:2)			25049	HMDB0115508	81316	LMGP10010150			52928743		[C@](COP(=O)(O)O)([H])(OC(CCCCCCCCC/C=C\C/C=C\CCCCC)=O)COC(CCCCCCCCCCCCCC)=O	XVQHUWDBHFCWBP-QYTRANCOSA-N	Lipids and lipid-like molecules	Glycerophospholipids	Glycerophosphates		1
671.46559	0	-27.9922	-6.86597	-10.4435	12.4399	-11.9263	-11.5826	12.9378	21.0626	-1.15617	77.7932	18.4521	0	-22.8111	-43.8543	548	671.466	0.208538	C37H69O8P	M-H	PA(34:2)			24926	HMDB0007860	40921	LMGP10010023	C00416	73259	9547167		[C@](COP(=O)(O)O)([H])(OC(CCCCCCC/C=C\C/C=C\CCCCC)=O)COC(CCCCCCCCCCCCCCC)=O	YQMUIZXKIKXZHD-UMKNCJEQSA-N	Lipids and lipid-like molecules	Glycerophospholipids	Glycerophosphates	*	1
695.46546	7.42932	-30.7056	-12.9038	-7.62424	11.6819	-13.6244	-14.8921	11.8911	22.3542	-0.0773645	77.1018	26.5129	-5.07807	-24.3079	-46.0283	556	695.463	3.06543	C37H71O8P	M+Na-2H	PA(34:1)			24919	HMDB0007858	40905	LMGP10010007	C00416	89530	9547158		[C@](COP(=O)(O)O)([H])(OC(CCCCCCCCC/C=C\CCCCCC)=O)COC(CCCCCCCCCCCCCCC)=O	YDFKTEAAIYLUQP-JUOLSMOWSA-N	Lipids and lipid-like molecules	Glycerophospholipids	Glycerophosphates	*	1
423.25094	-1.61213	0	0	-3.70819	0	0	7.99115	0	0	17.8868	0	0	0	0	-1.83759	385	423.252	1.83275	C20H41O7P	M-H	PA(17:0)			26100	HMDB0062318	82355	LMGP10050036		74840	44575057		[C@](COP(=O)(O)O)([H])(O)COC(CCCCCCCCCCCCCCCC)=O	AXKVUJMUBAXXKG-LJQANCHMSA-N	Lipids and lipid-like molecules	Glycerophospholipids	Glycerophosphates		1
507.27297	0	-13.2393	-6.97448	-7.57344	0	-2.53869	5.68208	2.17751	9.98488	6.49239	23.7199	6.99678	0.281445	-2.3146	-14.4536	468	507.273	0.259252	C23H43O7P	M+FA-H	1-(11Z,14Z-eicosadienoyl)-glycero-3-phosphate			83525	HMDB0062303							[H]C(CCCCC)=C([H])C\C([H])=C(\[H])CCCCCCCCCC(=O)OC[C@@]([H])(O)COP(O)(O)=O	PIWSAHYRIXOITD-MNZXDXIFSA-N	Lipids and lipid-like molecules	Glycerophospholipids	Glycerophosphates		1
142.99845	-4.75721	-9.14528	11.9962	-38.3789	22.8901	7.26485	15.5839	3.16122	24.9009	24.8134	-5.92617	7.19003	27.9538	11.4452	-27.0895	43	142.998	2.79412	C5H6O6	M-H2O-H	4-Hydroxy-2-oxoglutaric acid			47791	HMDB0002070	6471		C01127	30923	599	1187-99-1	OC(CC(=O)C(O)=O)C(O)=O	WXSKVKPSMAHCSG-UHFFFAOYSA-N	Organic acids and derivatives	Keto acids and derivatives	Gamma-keto acids and derivatives	*	1
197.11801	-6.709	0	10.2966	-10.9864	0	3.54148	9.12023	-1.81209	2.4566	0	-6.54395	-2.43442	17.3511	0	6.6459	116	197.118	1.55942	C11H18O3	M-H	4-(4-Methylcyclohexyl)-4-oxobutanoic acid			208044	HMDB0253742					6919096		CC1CCC(CC1)C(=O)CCC(O)=O	JOWMTYWOBJALGB-UHFFFAOYSA-N	Organic acids and derivatives	Keto acids and derivatives	Gamma-keto acids and derivatives		1
167.07115	-2.75523	0	16.2055	-6.3825	0	0	0	-1.16762	2.34463	-0.636484	-3.69069	-0.369834	19.323	0	0	67	167.071	1.98531	C9H14O4	M-H2O-H	5-(2-Methylpropyl)tetrahydro-2-oxo-3-furancarboxylic acid	5-Butyltetrahydro-2-oxo-3-furancarboxylic acid		55676; 55680	HMDB0030988; HMDB0030992	87332; 87336	;	;	168964; 173888	131751114; 131751118	;	CC(C)CC1CC(C(O)=O)C(=O)O1; CCCCC1CC(C(O)=O)C(=O)O1	ODKYFEYTVOPOOV-UHFFFAOYSA-N; XCIYLBHMPNYNTF-UHFFFAOYSA-N	Organoheterocyclic compounds; Organoheterocyclic compounds	Lactones; Lactones	Gamma butyrolactones; Gamma butyrolactones		2
301.16544	0	-0.998486	0	-6.06519	0	0	7.59738	-0.435664	9.86452	0	2.11259	0	1.94677	0	-0.503706	237	301.166	0.710098	C14H24O4	M+FA-H	5-Nonyltetrahydro-2-oxo-3-furancarboxylic acid			55681	HMDB0030993	87337			168062	131751119		CCCCCCCCCC1CC(C(O)=O)C(=O)O1	DKQLZKCYTLXNBN-UHFFFAOYSA-N	Organoheterocyclic compounds	Lactones	Gamma butyrolactones		1
194.94620	0	0	4.28387	-5.76961	0	0	12.047	-1.36355	0	-0.415725	-3.0578	0	15.0803	0.0975989	-2.21601	110	194.947	2.31508	C6H3ClO4	M+Na-2H	cis-2-Chloro-4-carboxymethylenebut-2-en-1,4-olide			82350	HMDB0060455				38122	190225		OC(=O)C=C1OC(=O)C(Cl)=C1	ADSGHWJRPOXXTD-UHFFFAOYSA-N	Organoheterocyclic compounds	Dihydrofurans	Furanones		1
379.10446	2.05702	-13.3084	0	-28.2755	23.7431	-3.3743	-3.59274	36.0085	30.1903	26.5809	-1.40698	11.0047	9.06519	0	-28.7493	336	379.103	2.66336	C17H18O7	M+FA-H	Mukurozidiol			55426	HMDB0030651			C09141		616063	482-25-7	COC1=C2C=CC(=O)OC2=C(OCC(O)C(C)(C)O)C2=C1C=CO2	PKRPFNXROFUNDE-UHFFFAOYSA-N	Phenylpropanoids and polyketides	Coumarins and derivatives	Furanocoumarins	*	1
613.17716	-4.61675	0	0	-11.0583	0.431069	56.5903	31.6122	-3.07306	0	-0.39076	-6.97386	-0.363383	8.32405	0	-5.34122	526	613.177	0.412407	C27H34O16	M-H	Catechin 3',5-diglucoside	Catechin 3',7-diglucoside	Catechin 3',4'-diglucoside	61425; 61426; 61424	HMDB0037951; HMDB0037952; HMDB0037950	92743; 92744; 92742	; ;	; ;	169079; ;	73813318; 73813319; 73813320	105330-54-9; 105330-53-8; 105330-55-0	OCC1OC(OC2=CC(O)=CC3=C2CC(O)C(O3)C2=CC(OC3OC(CO)C(O)C(O)C3O)=C(O)C=C2)C(O)C(O)C1O; OCC1OC(OC2=CC(O)=C3CC(O)C(OC3=C2)C2=CC(OC3OC(CO)C(O)C(O)C3O)=C(O)C=C2)C(O)C(O)C1O; OCC1OC(OC2=C(OC3OC(CO)C(O)C(O)C3O)C=C(C=C2)C2OC3=CC(O)=CC(O)=C3CC2O)C(O)C(O)C1O	LCSWUKTXJWVVJX-UHFFFAOYSA-N; QTRNMQGMJVCPJM-UHFFFAOYSA-N; WEXDMQBFSBEMLP-UHFFFAOYSA-N	Phenylpropanoids and polyketides; Phenylpropanoids and polyketides; Phenylpropanoids and polyketides	Flavonoids; Flavonoids; Flavonoids	Flavonoid glycosides; Flavonoid glycosides; Flavonoid glycosides		3
831.22174	4.02957	-0.0257677	0	-1.79335	0	7.16896	0	0	0	0	0	13.29	0	0	-0.634697	603	831.22	2.02211	C34H42O21	M+FA-H	auriculatin 4‚Ä≤-O-glucoside	Isorhamnetin 3-O-[b-D-glucopyranosyl-(1->2)-[a-L-rhamnopyranosyl-(1->6)]-b-D-glucopyranoside]	Isorhamnetin 3-sophoroside 7-rhamnoside	32440; 61676; 256549	HMDB0304570; HMDB0038254; HMDB0303693	; 92979;	LMPK12112355; ;	; ;	; ;	5481665; 14309660; 74978261	; ;	C1(O[C@H]2[C@H](O)[C@@H](O)[C@H](O)[C@@H](CO)O2)=CC2OC(C3C=C(OC)C(O)=CC=3)=C(O[C@H]3[C@H](O)[C@@H](O)[C@H](O)[C@@H](CO[C@H]4[C@H](O)[C@H](O)[C@@H](O)[C@H](C)O4)O3)C(=O)C=2C(O)=C1; COC1=C(O)C=CC(=C1)C1=C(OC2OC(COC3OC(C)C(O)C(O)C3O)C(O)C(O)C2OC2OC(CO)C(O)C(O)C2O)C(=O)C2=C(O)C=C(O)C=C2O1; COC1=CC(=CC=C1O)C1=C(OC2OC(CO)C(O)C(O)C2OC2OC(CO)C(O)C(O)C2O)C(=O)C2=C(O)C=C(OC3OC(C)C(O)C(O)C3O)C=C2O1	VLDJCNQOIAEWHD-OBQKRMBVSA-N; IPNYNJAPZARORI-UHFFFAOYSA-N; FJQKXKNZQQBTDD-UHFFFAOYSA-N	Phenylpropanoids and polyketides; Phenylpropanoids and polyketides; Phenylpropanoids and polyketides	Flavonoids; Flavonoids; Flavonoids	Flavonoid glycosides; Flavonoid glycosides; Flavonoid glycosides		3
609.12342	-0.546196	0	0.366407	-2.35715	2.74524	0.0317605	0	5.79347	0	0	-1.24404	0	2.25196	8.19707	-0.608457	522	609.125	2.56149	C30H26O14	M-H	6''-O-Caffeoylastragalin	6''-Caffeoylisoorientin	Quercetin 3-(3-p-coumaroylglucoside)	55063; 57266; 60938	HMDB0030239; HMDB0033004; HMDB0037365	86825; 88897; 92289	; ;	; ;	; ;	131750986; 131751355; 131752177	190328-43-9; ; 76211-70-6	OC1C(COC(=O)\C=C\C2=CC(O)=C(O)C=C2)OC(OC2=C(OC3=CC(O)=CC(O)=C3C2=O)C2=CC=C(O)C=C2)C(O)C1O; OC1C(COC(=O)\C=C\C2=CC(O)=C(O)C=C2)OC(C(O)C1O)C1=C(O)C2=C(OC(=CC2=O)C2=CC(O)=C(O)C=C2)C=C1O; OCC1OC(OC2=C(OC3=CC(O)=CC(O)=C3C2=O)C2=CC(O)=C(O)C=C2)C(O)C(OC(=O)\C=C\C2=CC=C(O)C=C2)C1O	GZORMMCZSCNNCI-KRXBUXKQSA-N; AINXWDZMEIYUSK-QHHAFSJGSA-N; KKRGPGRSBFMOKP-FPYGCLRLSA-N	Phenylpropanoids and polyketides; Phenylpropanoids and polyketides; Phenylpropanoids and polyketides	Flavonoids; Flavonoids; Flavonoids	Flavonoid glycosides; Flavonoid glycosides; Flavonoid glycosides		3
463.08755	-5.07308	0	18.7762	-14.7564	9.93882	19.2898	-2.90683	0	-4.6982	-3.91299	-14.2695	-5.34698	31.1085	33.9061	-9.86054	428	463.088	1.39347	C21H20O12	M-H	6-Hydroxyluteolin 7-glucoside	Quercetin 3-galactoside	Isoquercitrin	31273; 32128; 32173	HMDB0302732; HMDB0030775; HMDB0037362	49609; 87190; 64227	LMPK12111184; LMPK12112041; LMPK12112086	C17763; C10073; C05623	; 67486; 68352	185766; 5281643; 5280804	; 482-36-0; 482-35-9	C1(O[C@H]2[C@H](O)[C@@H](O)[C@H](O)[C@@H](CO)O2)=CC2OC(C3C=C(O)C(O)=CC=3)=CC(=O)C=2C(O)=C1O; C1(O)=CC2OC(C3C=C(O)C(O)=CC=3)=C(O[C@H]3[C@H](O)[C@@H](O)[C@@H](O)[C@@H](CO)O3)C(=O)C=2C(O)=C1; C1(O)=CC2OC(C3C=C(O)C(O)=CC=3)=C(O[C@H]3[C@H](O)[C@@H](O)[C@H](O)[C@@H](CO)O3)C(=O)C=2C(O)=C1	HYPKUHLLPBGDLF-IAAKTDFRSA-N; OVSQVDMCBVZWGM-DTGCRPNFSA-N; OVSQVDMCBVZWGM-QSOFNFLRSA-N	Phenylpropanoids and polyketides; Phenylpropanoids and polyketides; Phenylpropanoids and polyketides	Flavonoids; Flavonoids; Flavonoids	Flavonoid glycosides; Flavonoid glycosides; Flavonoid glycosides	*	3
463.12345	-2.28486	0	-1.27566	-6.64538	0	25.8887	39.5737	-1.38574	0	0	-4.39971	-0.390864	1.59076	7.96271	-2.81647	430	463.125	2.44173	C22H24O11	M-H	Hesperetin 7-glucoside	Hesperetin 5-O-glucoside	Caffeoylcalleryanin	34554; 34553; 256647	HMDB0030747; HMDB0037535; HMDB0303796	; 52861;	LMPK12140378; LMPK12140377;	; ;	; ;	20111686; 18625123;	2500-68-7; 69651-80-5;	C1(OC2OC(CO)C(O)C(O)C2O)=CC2OC(C3C=C(O)C(OC)=CC=3)CC(=O)C=2C(O)=C1; C1(O)=CC2OC(C3C=C(O)C(OC)=CC=3)CC(=O)C=2C(OC2OC(CO)C(O)C(O)C2O)=C1; OCC1OC(OC2=CC=C(COC(=O)\C=C\C3=CC(O)=C(O)C=C3)C=C2O)C(O)C(O)C1O	ADSYMQORONDIDD-UHFFFAOYSA-N; QSLBWGKNSBMTJL-UHFFFAOYSA-N; VTHLSAOVZTYBRV-ZZXKWVIFSA-N	Phenylpropanoids and polyketides; Phenylpropanoids and polyketides; Organic oxygen compounds	Flavonoids; Flavonoids; Organooxygen compounds	Flavonoid glycosides; Flavonoid glycosides; Carbohydrates and carbohydrate conjugates		3
781.20153	-3.35088	-2.96209	-0.789756	-9.38252	29.678	11.9945	28.5833	1.10672	0	-1.43314	-5.70178	-0.762726	9.90301	8.24779	-4.84337	596	781.198	4.53345	C38H40O19	M-H2O-H	Isoscoparin 2''-(6-(E)-ferulylglucoside)	6'''-O-Sinapoylsaponarin		61840; 58925	HMDB0038454; HMDB0035005	; 90365	;	;	; 172828	131752376; 131751647	97605-26-0;	COC1=C(O)C=CC(\C=C\C(=O)OCC2OC(OC3C(O)C(O)C(CO)OC3C3=C(O)C4=C(OC(=CC4=O)C4=CC(OC)=C(O)C=C4)C=C3O)C(O)C(O)C2O)=C1; COC1=CC(\C=C\C(=O)OCC2OC(OC3=C(C4OC(CO)C(O)C(O)C4O)C(O)=C4C(=O)C=C(OC4=C3)C3=CC=C(O)C=C3)C(O)C(O)C2O)=CC(OC)=C1O	DJZOTDSGEBENPL-XBXARRHUSA-N; AGLOWEFNIHNCIZ-FPYGCLRLSA-N	Phenylpropanoids and polyketides; Phenylpropanoids and polyketides	Flavonoids; Flavonoids	Flavonoid glycosides; Flavonoid glycosides		2
609.14604	-4.8125	0	6.06643	-10.4438	0.61987	20.8916	-0.843937	-1.44466	-1.0605	4.32807	-6.42726	-2.23843	15.7854	15.7645	-3.39419	523	609.146	0.12093	C27H30O16	M-H	Rutin			32185	HMDB0003249	3677	LMPK12112098	C05625	28527	5280805	153-18-4	C1(O)=CC2OC(C3C=C(O)C(O)=CC=3)=C(O[C@H]3[C@H](O)[C@@H](O)[C@H](O)[C@@H](CO[C@H]4[C@H](O)[C@H](O)[C@@H](O)[C@H](C)O4)O3)C(=O)C=2C(O)=C1	IKGXIBQEEMLURG-NVPNHPEKSA-N	Phenylpropanoids and polyketides	Flavonoids	Flavonoid glycosides	*	1
417.11903	-10.6949	0	10.5677	-19.4849	17.5438	96.8075	7.4804	-6.71958	0	-5.64826	-14.4581	-5.23647	20.8576	6.30403	-9.83162	381	417.119	1.14377	C21H24O10	M-H2O-H	Phlorizin			60316	HMDB0036634	3535		C01604	8113	6072	60-81-1	OC[C@H]1O[C@@H](OC2=CC(O)=CC(O)=C2C(=O)CCC2=CC=C(O)C=C2)[C@H](O)[C@@H](O)[C@@H]1O	IOUVKUPGCMBWBT-QNDFHXLGSA-N	Phenylpropanoids and polyketides	Flavonoids	Flavonoid glycosides	*	1
693.20268	-1.20454	0	-0.335709	-3.96969	0	32.2822	22.4684	-0.243525	0	0	-2.35947	0	0	4.45855	-1.14116	555	693.203	0.572914	C32H40O18	M-H2O-H	Glucoliquiritin apioside			64255	HMDB0041149	95577				74819335	157226-47-6	OCC1OC(OC2=CC3=C(C=C2)C(=O)CC(O3)C2=CC=C(OC3OC(CO)C(O)C(O)C3OC3OCC(O)(CO)C3O)C=C2)C(O)C(O)C1O	JUYBMOHJXUXKDN-UHFFFAOYSA-N	Phenylpropanoids and polyketides	Flavonoids	Flavonoid glycosides		1
641.15087	5.22014	0	0	0	0	10.6872	0	-0.365275	0	0	-0.653628	0	0	0	-0.975943	540	641.151	0.502961	C30H28O13	M+FA-H	Eriodictyol 7-(6-trans-p-coumaroylglucoside)			63158	HMDB0039922	94465			168352	131752758		OC1C(COC(=O)\C=C\C2=CC=C(O)C=C2)OC(OC2=CC(O)=C3C(=O)CC(OC3=C2)C2=CC(O)=C(O)C=C2)C(O)C1O	OGVBUVNWHBXNFL-FPYGCLRLSA-N	Phenylpropanoids and polyketides	Flavonoids	Flavonoid glycosides		1
449.10856	-5.5478	0	26.894	-11.4299	0	41.4634	0	-3.70398	0	-2.22954	-8.22334	-2.25203	4.10218	3.55064	-4.68281	418	449.109	0.842258	C21H22O11	M-H	Astilbin			58017	HMDB0033850	71696		C17449	38200	119258	29838-67-3	C[C@@H]1O[C@@H](O[C@@H]2[C@H](OC3=CC(O)=CC(O)=C3C2=O)C2=CC(O)=C(O)C=C2)[C@H](O)[C@H](O)[C@H]1O	ZROGCCBNZBKLEL-MPRHSVQHSA-N	Phenylpropanoids and polyketides	Flavonoids	Flavonoid glycosides	*	1
629.17197	0	0	0	-2.1861	0	31.593	10.1162	0	0	0	-1.05024	0	0	0	-0.183179	533	629.172	0.555995	C26H32O15	M+FA-H	3-Hydroxyphloretin 2'-O-xylosyl-glucoside			254769	HMDB0301671				88354	121225502		[H][C@@]1(O)CO[C@@]([H])(OC[C@@]2([H])O[C@@]([H])(OC3=CC(O)=CC(O)=C3C(=O)CCC3=CC(O)=C(O)C=C3)[C@]([H])(O)[C@@]([H])(O)[C@]2([H])O)[C@]([H])(O)[C@@]1([H])O	ILXISCCVBSLKSX-SUFHHTCNSA-N	Phenylpropanoids and polyketides	Flavonoids	Flavonoid glycosides		1
697.19845	0	-7.74894	-1.37537	-21.5559	13.2666	42.9285	28.933	-5.09136	0.218107	1.86442	14.3785	18.2697	0	-1.61871	-26.5783	557	697.199	0.119141	C30H36O16	M+FA-H	3',4',5'-Trimethoxytricetin 7-[rhamnosyl-(1->6)-glucoside]			59309	HMDB0035439	90727				76401292	289915-88-4	COC1=CC(=CC(OC)=C1OC)C1=CC(=O)C2=C(O)C=C(OC3OC(COC4OC(C)C(O)C(O)C4O)C(O)C(O)C3O)C=C2O1	QVXXLWMUTXHCGR-UHFFFAOYSA-N	Phenylpropanoids and polyketides	Flavonoids	Flavonoid glycosides		1
523.18690	-5.06156	-6.48375	-0.832999	-15.4042	5.96631	13.3444	67.5806	0	7.28849	-1.59433	-9.66873	0	20.5839	8.00874	-8.89891	479	523.189	4.57005	C30H32O6	M+Cl	Rubraflavone D	Kanzonol L		55407; 64222	HMDB0030631; HMDB0041116	; 95546	;	;	;	131751060; 131753032	54835-66-4; 156281-31-1	CC(C)=CCC\C(C)=C/CC1=C(OC2=C(C(O)=C3C=CC(C)(C)OC3=C2)C1=O)C1=C(O)C=C(O)C=C1; CC(C)=CCC1=C(O)C(CC=C(C)C)=C2OC=C(C(=O)C2=C1O)C1=C2OC(C)(C)C=CC2=C(O)C=C1	SKCPIJZMAFLOJW-NVMNQCDNSA-N; CLXMHBYPZWNJQI-UHFFFAOYSA-N	Phenylpropanoids and polyketides; Phenylpropanoids and polyketides	Flavonoids; Isoflavonoids	Flavones; Isoflavans		2
609.08989	0	0	0	-1.58078	8.73922	0	0.582866	1.05162	0	0	-0.0449702	0	5.78673	2.46165	-0.0763032	521	609.089	2.12973	C29H22O15	M-H	(-)-Epigallocatechin 3,5-di-gallate	(-)-Epigallocatechin 3,3'-di-gallate	(-)-Epigallocatechin 3,4'-di-gallate	28945; 28946; 28947	HMDB0038364; HMDB0039297; HMDB0039298	43930; 47342; 47343	LMPK12020125; LMPK12020126; LMPK12020127	; ;	; ;	467299; 467300; 467301	37484-73-4; 89013-66-1; 89013-67-2	C1(O)C=C2O[C@H](C3C=C(O)C(O)=C(O)C=3)[C@H](OC(C3C=C(O)C(O)=C(O)C=3)=O)CC2=C(OC(C2C=C(O)C(O)=C(O)C=2)=O)C=1; C1(O)C=C2O[C@H](C3C=C(OC(C4C=C(O)C(O)=C(O)C=4)=O)C(O)=C(O)C=3)[C@H](OC(C3C=C(O)C(O)=C(O)C=3)=O)CC2=C(O)C=1; C1(O)C=C2O[C@H](C3C=C(O)C(OC(=O)C4C=C(O)C(O)=C(O)C=4)=C(O)C=3)[C@H](OC(C3C=C(O)C(O)=C(O)C=3)=O)CC2=C(O)C=1	RKUDRJTZBDEGNP-YIXXDRMTSA-N; LGGSDHMXURUIDJ-YIXXDRMTSA-N; LPOACLRSLAMIRP-ZEQKJWHPSA-N	Phenylpropanoids and polyketides; Phenylpropanoids and polyketides; Phenylpropanoids and polyketides	Flavonoids; Flavonoids; Flavonoids	Flavans; Flavans; Flavans		3
351.07206	7.30795	-1.84681	-2.09434	0	0	0	0	0	0.34333	0	6.71082	0.645049	-0.357298	-0.814316	-2.28342	299	351.072	0.255384	C15H14O7	M+FA-H	(+)-Gallocatechin	(-)-Epigallocatechin		28822; 28824	HMDB0038365; HMDB0038361	47219; 44010	LMPK12020002; LMPK12020004	C12127; C12136	31018; 42255	65084; 72277	970-73-0; 970-74-1	C1(O)C=C2O[C@H](C3=CC(O)=C(O)C(O)=C3)[C@@H](O)CC2=C(O)C=1; C1(O)C=C2O[C@H](C3=CC(O)=C(O)C(O)=C3)[C@H](O)CC2=C(O)C=1	XMOCLSLCDHWDHP-SWLSCSKDSA-N; XMOCLSLCDHWDHP-IUODEOHRSA-N	Phenylpropanoids and polyketides; Phenylpropanoids and polyketides	Flavonoids; Flavonoids	Flavans; Flavans	*	2
321.06297	4.32004	-3.19175	0	-8.71082	0.108601	0	0	1.03685	7.62213	1.04819	-0.084733	10.8695	1.3174	0.645413	-6.10122	264	321.062	4.27883	C15H14O8	M-H	Dulcisflavan			257409	HMDB0304616					11500740		O[C@@H]1CC2=C(O)C(O)=C(O)C(O)=C2O[C@@H]1C1=CC(O)=C(O)C=C1	PONGJRZSHJPTOF-YMTOWFKASA-N	Phenylpropanoids and polyketides	Flavonoids	Flavans		1
303.05074	2.64085	0	0	0	0	11.641	0	-0.0783382	0	0	-0.708679	0	0	0	0	238	303.051	0.932551	C15H12O7	M-H	(+)-taxifolin			34889	HMDB0303943	3434	LMPK12140721	C01617	17948	439533	480-18-2	C1(O)C=C(O)C2C(=O)[C@@H]([C@@H](C3=CC=C(O)C(O)=C3)OC=2C=1)O	CXQWRCVTCMQVQX-LSDHHAIUSA-N	Phenylpropanoids and polyketides	Flavonoids	Flavans	*	1
665.46324	0	0	0	0	0	0	0	0	0	0	0	0	0	0	7.43908	545	665.463	0.252462	C37H64O7	M+FA-H	Mosinone A			55829	HMDB0031228	87507			171685	131751150	191800-47-2	CCCCCCCCCC\C=C/CCC(O)C1CCC(O1)C(O)CCCCCC(=O)CCCCC1CC(CC(C)=O)C(=O)O1	MEZMFFSHBLPWKU-SEYXRHQNSA-N	Lipids and lipid-like molecules	Fatty Acyls	Fatty alcohols		1
337.07710	-9.28805	-0.0224832	11.0331	-21.7715	6.71878	65.3722	21.1125	-7.18386	0	-1.5065	-15.1297	-3.25999	25.357	20.1202	-12.0052	286	337.078	1.57714	C12H18O11	M-H	L-Ascorbic acid 2-glucoside	(5R)-5-[(1S)-1,2-Dihydroxyethyl]-3-[(2R,3R,4S,5S,6R)-3,4,5-trihydroxy-6-(hydroxymethyl)oxan-2-yl]oxyoxolane-2,4-dione		208146; 213315	HMDB0253873; HMDB0260164	;	;	;	;	54725703; 74959682	;	OCC(O)C1OC(=O)C(OC2OC(CO)C(O)C(O)C2O)=C1O; OCC(O)C1OC(=O)C(OC2OC(CO)C(O)C(O)C2O)C1=O	MLSJBGYKDYSOAE-UHFFFAOYSA-N; LSMAUOJGZPNABT-UHFFFAOYSA-N	Lipids and lipid-like molecules; Lipids and lipid-like molecules	Fatty Acyls; Fatty Acyls	Fatty acyl glycosides; Fatty acyl glycosides		2
416.13422	9.68267	-6.69156	-2.54866	-13.0007	1.34229	22.8949	42.3977	-5.51515	0	0	-2.82927	18.5344	0	0	-9.4196	380	416.134	0.0392263	C16H23N5O6	M+Cl	cis-Zeatin O-glucoside	6-(4-O-beta-D-Glucosyl-3-methyl-trans-but-2-enyl-amino)-purine		51902; 255579	HMDB0012203; HMDB0302640	62853;	;	C15546; C03423	29043; 38266	5280589;	71866-93-8;	C\C(CO[C@@H]1O[C@H](CO)[C@@H](O)[C@H](O)[C@H]1O)=C\CNC1=C2N=CN=C2N=CN1; C\C(CO[C@@H]1O[C@H](CO)[C@@H](O)[C@H](O)[C@H]1O)=C/CNC1=C2N=CN=C2N=CN1	UUPDCCPAOMDMPT-MTQUCLQASA-N; UUPDCCPAOMDMPT-HNVSNYHQSA-N	Lipids and lipid-like molecules; Lipids and lipid-like molecules	Fatty Acyls; Fatty Acyls	Fatty acyl glycosides; Fatty acyl glycosides	*	2
320.09856	-0.826897	0	1.14787	-3.44875	0	23.3078	7.53403	0	0	0	-1.92486	0	7.06035	0	-0.919385	263	320.099	0.43218	C11H17NO7	M+FA-H	Sarmentosin			55455	HMDB0030697			C08340		6122810	71933-54-5	OCC1OC(OC\C=C(/CO)C#N)C(O)C(O)C1O	FWAYDNJCBHNWQD-BHQIHCQQSA-N	Lipids and lipid-like molecules	Fatty Acyls	Fatty acyl glycosides	*	1
293.12387	-9.03665	-5.47837	22.6927	-25.7959	13.4726	69.2065	12.9246	-6.82835	6.9106	-6.17212	-17.2206	-0.301679	38.2342	10.9015	-14.8571	223	293.124	1.07388	C11H20O6	M+FA-H	Prenyl glucoside			56341	HMDB0031876			C09808	172490	14239303	117861-55-9	CC(C)=CCOC1OC(CO)C(O)C(O)C1O	GQJQCKUJCHMTNF-UHFFFAOYSA-N	Lipids and lipid-like molecules	Fatty Acyls	Fatty acyl glycosides	*	1
491.28562	-6.97716	-7.99254	8.10547	-18.8224	4.02519	0.408124	23.1066	-1.08574	20.9192	0	-4.79769	0	33.4454	9.43659	-11.2019	457	491.286	0.00637232	C24H46O11	M-H2O-H	Dodecyl-beta-D-maltoside			202468	HMDB0247203					3481630		CCCCCCCCCCCCOC1OC(CO)C(OC2OC(CO)C(O)C(O)C2O)C(O)C1O	NLEBIOOXCVAHBD-UHFFFAOYSA-N	Lipids and lipid-like molecules	Fatty Acyls	Fatty acyl glycosides		1
361.14981	-7.4652	-2.8761	4.34549	-14.3474	0	47.019	19.6714	-4.64972	0	-3.05816	-10.2498	-3.1488	28.8069	19.2517	-7.53974	315	361.15	0.131907	C16H28O10	M-H2O-H	3-Methyl-3-butenyl apiosyl-(1->6)-glucoside			56416	HMDB0031954	88066			168068	131751223	198832-72-3	CC(=C)CCOC1OC(COC2OCC(O)(CO)C2O)C(O)C(O)C1O	DZEALCQVCAOHSL-UHFFFAOYSA-N	Lipids and lipid-like molecules	Fatty Acyls	Fatty acyl glycosides		1
443.19177	-2.4799	0	3.50457	-6.2416	0	29.6218	13.6843	-1.29015	0	-0.338774	-3.99457	-0.302972	9.71128	0	-2.68331	414	443.19	4.30071	C19H34O10	M+Na-2H	1-Octen-3-yl primeveroside			10236	HMDB0032960	88859	LMFA13010064			24094121	209863-01-4	C=CC(OC1C(O)C(O)C(O)C(COC2C(O)C(O)C(O)CO2)O1)CCCCC	VXNMHZVTDWLWRX-UHFFFAOYSA-N	Lipids and lipid-like molecules	Fatty Acyls	Fatty acyl glycosides		1
353.18143	0	0	0	-1.6171	0	1.13471	10.7048	0	0	1.48512	0	0	0	0	0	303	353.182	0.770527	C14H28O7	M+FA-H	(R)-1-O-b-D-glucopyranosyl-1,3-octanediol			54328	HMDB0029362	86223			168463	14213498	120727-21-1	CCCCCC(O)CCOC1OC(CO)C(O)C(O)C1O	PDTNYXYWXDHHEM-UHFFFAOYSA-N	Lipids and lipid-like molecules	Fatty Acyls	Fatty acyl glycosides		1
158.08201	-13.3967	-2.47892	27.2277	-25.5912	0	21.0402	30.8387	-8.89177	20.4168	-5.45455	-17.5853	-6.0029	48.8093	13.6907	-10.8298	55	158.082	1.6024	C7H13NO3	M-H	5-Acetamidovalerate	3-Dehydrocarnitine		1361; 51869	HMDB0012175; HMDB0012154	62836; 958	LMFA01030987;	C03087; C02636	2024; 57885	439903; 6991982	; 10457-99-5	CC(NCCCCC(=O)O)=O; C[N+](C)(C)CC(=O)CC([O-])=O	TZZSWAXSIGWXOS-UHFFFAOYSA-N; YNOWULSFLVIUDH-UHFFFAOYSA-N	Lipids and lipid-like molecules; Organic acids and derivatives	Fatty Acyls; Keto acids and derivatives	Fatty acids and conjugates; Short-chain keto acids and derivatives	*	2
183.13881	0	0	0	-4.13454	0	0	1.05039	0	0	11.5112	0	0	0	0	0	92	183.139	1.31695	C11H20O2	M-H	Undecylenic acid	xi-gamma-Undecalactone	Citronellyl formate	546; 7771; 35252	HMDB0033724; HMDB0038311; HMDB0033371	2980; 67074; 41141	LMFA01030036; LMFA07040030; LMPR0102010014	C13910; C08571; C12295	35045; ;	5634; 7714; 7778	112-38-9; 104-67-6; 105-85-1	C(=C)CCCCCCCCC(=O)O; C(CCCCC)CC1CCC(=O)O1; C/C(/C)=C/CCC(C)CCOC=O	FRPZMMHWLSIFAZ-UHFFFAOYSA-N; PHXATPHONSXBIL-UHFFFAOYSA-N; DZNVIZQPWLDQHI-UHFFFAOYSA-N	Lipids and lipid-like molecules; Organoheterocyclic compounds; Lipids and lipid-like molecules	Fatty Acyls; Lactones; Fatty Acyls	Fatty acids and conjugates; Gamma butyrolactones; Fatty alcohol esters	*	3
85.02937	-18.4746	-10.7109	52.6488	-57.8494	8.29267	17.2402	8.19565	-2.03688	22.3482	14.099	-25.4595	-0.313427	72.9935	39.612	-20.2865	5	85.0295	1.56038	C4H6O2	M-H	But-2-enoic acid	gamma-Butyrolactone	Diacetyl	692; 7745; 9838	HMDB0010720; HMDB0000549; HMDB0003407	34861; 5533; 6921	LMFA01030195; LMFA07040004; LMFA12000012	C01771; C01770; C00741	41131; 42639; 16583	637090; 7302; 650	3724-65-0; 96-48-0; 431-03-8	C(=C/C)\C(=O)O; C1(OCCC1)=O; CC(=O)C(=O)C	LDHQCZJRKDOVOX-NSCUHMNNSA-N; YEJRWHAVMIAJKC-UHFFFAOYSA-N; QSJXEFYPDANLFS-UHFFFAOYSA-N	Lipids and lipid-like molecules; Organoheterocyclic compounds; Organic oxygen compounds	Fatty Acyls; Lactones; Organooxygen compounds	Fatty acids and conjugates; Gamma butyrolactones; Carbonyl compounds	*	3
251.16496	0	-4.206	0	-10.7286	0	0	12.9723	-3.2259	6.13817	23.0732	0	6.63431	0.465277	0	-5.06851	168	251.165	1.22052	C15H24O3	M-H	3-Methyl-5-pentyl-2-furanpentanoic acid	Dihydromyoporone	1-Hydroxyepiacorone	2638; 6370; 55637	HMDB0112086; HMDB0035729; HMDB0030918	; 90985;	LMFA01150025; LMFA05000650;	; ;	; ;	54171982; 51551; 85272666	157686-84-5; 72145-16-5; 185154-96-5	C(CC)CCC1=CC(C)=C(CCCCC(=O)O)O1; C1(C(=O)CCC(C)CC(CC(C)C)O)C=COC=1; CC(C)C1(O)C(=O)CC(C)C11CCC(C)C(=O)C1	OVQQXXHYNCJQNP-UHFFFAOYSA-N; BROZQMCDYUJKFQ-UHFFFAOYSA-N; LSSIJCQOMTUIIN-UHFFFAOYSA-N	Lipids and lipid-like molecules; Lipids and lipid-like molecules; Organic oxygen compounds	Fatty Acyls; Fatty Acyls; Organooxygen compounds	Fatty acids and conjugates; Fatty alcohols; Carbonyl compounds		3
719.45127	-1.20168	0	3.1132	-2.01521	1.34677	0	0	0	0	0	3.97527	0	5.80378	0	-2.116	569	719.453	2.19138	C22H32O4	2M-H	Neuroprotectin D1	Resolvin D5	Macrophorin A	5969; 48209; 55267	HMDB0003689; HMDB0004038; HMDB0030454	36435; 36434; 86989	LMFA04040001; ;	; ;	138655; 138645;	16042541; 16061139; 14526957	; ; 85754-70-7	C(CC/C=C\C/C=C\C[C@@H](O)/C=C/C=C/C=C\[C@@H](O)C/C=C\CC)(=O)O; CC\C=C/C[C@H](O)\C=C\C=C/C\C=C/C=C/[C@@H](O)\C=C/CCCC(O)=O; CC1(C)CCCC2(C)C(CC34OC3C(O)C(CO)=CC4=O)C(=C)CCC12	CRDZYJSQHCXHEG-SFVBTVKNSA-N; JBRPFYYLEQERPG-XTIXYJHRSA-N; OOIYDCZXWGFDDL-UHFFFAOYSA-N	Lipids and lipid-like molecules; Lipids and lipid-like molecules; Organic oxygen compounds	Fatty Acyls; Fatty Acyls; Organooxygen compounds	Fatty acids and conjugates; Fatty acids and conjugates; Carbonyl compounds		3
111.00864	-16.5698	-15.0085	71.0014	-56.6035	10.159	30.1001	10.3756	6.25764	18.1684	0	-19.1994	0	83.34	19.8001	-42.4864	17	111.008	3.84056	C5H6O4	M-H2O-H	Itaconic acid	Citraconic acid		2875; 2909	HMDB0002092; HMDB0000634	44764; 5607	LMFA01170063; LMFA01170099	C00490; C02226	30838; 17626	811; 643798	97-65-4; 498-23-7	C(=O)(O)C(=C)CC(=O)O; C(=O)(O)/C(/C)=C\C(=O)O	LVHBHZANLOWSRM-UHFFFAOYSA-N; HNEGQIOMVPPMNR-IHWYPQMZSA-N	Lipids and lipid-like molecules; Lipids and lipid-like molecules	Fatty Acyls; Fatty Acyls	Fatty acids and conjugates; Fatty acids and conjugates	*	2
281.24833	8.5991	-5.89171	-0.392258	-3.99529	0	-1.28933	0	-2.60176	0.391464	9.77336	0	13.9449	0	-3.46916	0	212	281.249	0.969921	C18H34O2	M-H	FA(18:1)	Elaidic acid		512; 581	HMDB0000207; HMDB0000573	190; 3406	LMFA01030002; LMFA01030073	C00712; C01712	16196; 27997	445639; 637517	112-80-1; 112-79-8	OC(=O)CCCCCCC/C=C\CCCCCCCC; C(/CCCCCCCC)=C\CCCCCCCC(=O)O	ZQPPMHVWECSIRJ-KTKRTIGZSA-N; ZQPPMHVWECSIRJ-MDZDMXLPSA-N	Lipids and lipid-like molecules; Lipids and lipid-like molecules	Fatty Acyls; Fatty Acyls	Fatty acids and conjugates; Fatty acids and conjugates	*	2
295.22738	-6.4837	-16.7328	8.66073	-24.0958	3.03435	-0.80269	4.40812	0	26.3366	8.61847	25.5856	2.89882	20.0334	0	-23.6177	227	295.228	1.64359	C18H32O3	M-H	9,10-Epoxyoctadecenoic acid	12,13-EpOME		2992; 2993	HMDB0004701; HMDB0004702	; 63352	LMFA02000037; LMFA02000038	C14825; C14826	34494; 38299	6246154; 5356421	;	C(CCCCCCCC1OC1C/C=C\CCCCC)(=O)O; C(CCCCCCC/C=C\CC1OC1CCCCC)(=O)O	FBUKMFOXMZRGRB-YFHOEESVSA-N; CCPPLLJZDQAOHD-FLIBITNWSA-N	Lipids and lipid-like molecules; Lipids and lipid-like molecules	Fatty Acyls; Fatty Acyls	Fatty acids and conjugates; Fatty acids and conjugates	*	2
297.24292	0.875309	0	0	0	0	0	0	0	0	0	0	2.69385	0	0	1.3495	231	297.243	0.167926	C18H36O4	M-H2O-H	9,10-Dihydroxystearic acid	(9S,10S)-9,10-dihydroxyoctadecanoate		3096; 3192	HMDB0302281; HMDB0059633	35467; 45832	LMFA02000142; LMFA02000238	C19622; C15988	28724; 49254	89377; 12235230	;	C(CCCC)CCCC(O)C(O)CCCCCCCC(=O)O; C(O)(=O)CCCCCCC[C@H](O)[C@@H](O)CCCCCCCC	VACHUYIREGFMSP-UHFFFAOYSA-N; VACHUYIREGFMSP-IRXDYDNUSA-N	Lipids and lipid-like molecules; Lipids and lipid-like molecules	Fatty Acyls; Fatty Acyls	Fatty acids and conjugates; Fatty acids and conjugates	*	2
291.19619	-11.2545	-14.7938	34.1251	-34.1976	5.81853	0	38.2026	-4.56335	24.8011	0	0	0	46.8023	4.90804	-26.7277	221	291.197	1.29245	C18H28O3	M-H	(2'E,4'Z,7'Z,8E)-Colnelenic acid	12-oxo-PDA		9105; 3341	HMDB0030996; HMDB0301804	46569; 63360	LMFA10000002; LMFA02010001	C16320; C01226	60959; 15560	6441679; 5280411	52591-16-9; 85551-10-6	OC(=O)CCCCCC/C=C/O/C=C/C=C\C/C=C\CC; C(CCCCCCC(=O)O)[C@H]1C=CC(=O)[C@H]1C/C=C\CC	OYKAXBUWOIRLGF-VMBRNALUSA-N; PMTMAFAPLCGXGK-JMTMCXQRSA-N	Lipids and lipid-like molecules; Lipids and lipid-like molecules	Fatty Acyls; Fatty Acyls	Fatty acids and conjugates; Eicosanoids	*	2
327.29004	-0.0828792	-1.11112	-1.05951	0	0	0	0	0	0	0	13.3699	0	0	-0.0951622	-1.37169	277	327.29	1.32151	C20H40O3	M-H	2(R)-hydroxyicosanoic acid	2-hydroxyphytanic acid	3-hydroxyicosanoic Acid	1700; 35834; 1701	HMDB0061659; HMDB0061666; HMDB0062566	74503; 53580; 74504	LMFA01050073; LMPR0104010011; LMFA01050074	; ;	76992; 37258; 52347	5225199; 189026; 5282918	; ;	C(CCCCCCCCCC)CCCCCCCC(O)C(=O)O; C(CCC(C)CCCC(C)CCCC(C)C)C(C)C(O)C(O)=O; C(CCCCCCCCCC)CCCCCCC(O)CC(=O)O	CPLYLXYEVLGWFJ-UHFFFAOYSA-N; CGKMKXBKVBXUGK-UHFFFAOYSA-N; XXKHCFPQYSMGCI-UHFFFAOYSA-N	Lipids and lipid-like molecules; Lipids and lipid-like molecules; Lipids and lipid-like molecules	Fatty Acyls; Prenol lipids; Fatty Acyls	Fatty acids and conjugates; Diterpenoids; Fatty acids and conjugates		3
161.08166	-4.75839	-3.44639	6.35102	-12.3783	8.97483	16.9091	11.7636	0	6.56164	0	-8.12521	0	20.7789	8.08973	-6.58118	59	161.082	1.63787	C6H12O2	M+FA-H	FA(6:0)	3-Methylbutyl formate	n-Butyl acetate	53; 7314; 55900	HMDB0000535; HMDB0034163; HMDB0031325	111; 69418; 69424	LMFA01010006; LMFA07010575;	C01585; C12293; C12304	30776; 31726; 31328	8892; 8052; 31272	142-62-1; 110-45-2; 123-86-4	CCCCCC(=O)O; O=COCCC(C)C; CCCCOC(C)=O	FUZZWVXGSFPDMH-UHFFFAOYSA-N; XKYICAQFSCFURC-UHFFFAOYSA-N; DKPFZGUDAPQIHT-UHFFFAOYSA-N	Lipids and lipid-like molecules; Organic acids and derivatives; Organic acids and derivatives	Fatty Acyls; Carboxylic acids and derivatives; Carboxylic acids and derivatives	Fatty acids and conjugates; Carboxylic acid derivatives; Carboxylic acid derivatives	*	3
130.08725	-7.30658	-6.38828	20.8452	-22.7153	9.40248	8.95882	20.527	0	16.7608	-2.88542	-13.8554	0	40.4705	8.02472	-12.7656	30	130.087	0.796306	C6H13NO2	M-H	Aminocaproic acid	L-Norleucine	L-Isoleucine	2478; 2485; 2489	HMDB0001901; HMDB0001645; HMDB0000172	3926; 6334; 23	LMFA01100035; LMFA01100042; LMFA01100047	C02378; C01933; C00407	16586; 18347; 17191	564; 21236; 6306	60-32-2; 327-57-1; 73-32-5	C(CCCN)CC(=O)O; [C@H](N)(CCCC)C(=O)O; C([C@@H](N)[C@@H](C)CC)(=O)O	SLXKOJJOQWFEFD-UHFFFAOYSA-N; LRQKBLKVPFOOQJ-YFKPBYRVSA-N; AGPKZVBTJJNPAG-WHFBIAKZSA-N	Lipids and lipid-like molecules; Organic acids and derivatives; Organic acids and derivatives	Fatty Acyls; Carboxylic acids and derivatives; Carboxylic acids and derivatives	Fatty acids and conjugates; Amino acids, peptides, and analogues; Amino acids, peptides, and analogues	*	3
227.12862	-8.80705	-13.372	15.7124	-36.3905	3.70289	2.34971	28.7988	0	14.8493	34.2154	0	0.1789	37.9705	6.0496	-21.807	145	227.129	1.15607	C12H20O4	M-H	Traumatic acid			2817	HMDB0000933	5882	LMFA01170002	C16308	545687	5283028	6402-36-4	C(CC(=O)O)CCCCCC/C=C/C(=O)O	MAZWDMBCPDUFDJ-VQHVLOKHSA-N	Lipids and lipid-like molecules	Fatty Acyls	Fatty acids and conjugates	*	1
197.08168	-0.946705	0	0	-3.06294	0	0	0	0	0	0	-0.999719	0	3.06687	0	11.7449	115	197.081	1.50873	C10H16O5	M-H2O-H	Isoketocamphoric acid			254899	HMDB0301824							CC(=O)C(C)(C)C(CC(O)=O)CC(O)=O	WLXCRBOZJKAXCC-UHFFFAOYSA-N	Lipids and lipid-like molecules	Fatty Acyls	Fatty acids and conjugates		1
313.23778	-6.0117	0	6.7348	-11.8969	4.16822	2.91253	13.3141	0	8.47664	0	-0.425347	-1.71276	12.8647	0.739924	-3.88615	255	313.238	0.340803	C18H36O5	M-H2O-H	Floionolic acid			3101	HMDB0034295	35480	LMFA02000147	C19621	133325	5282938	17705-68-9	C(O)(CCCCCCCCO)C(O)CCCCCCCC(=O)O	OISFHODBOQNZAG-UHFFFAOYSA-N	Lipids and lipid-like molecules	Fatty Acyls	Fatty acids and conjugates	*	1
339.32613	-0.3672	0	0	-3.68729	0	0	0	0	0	22.6957	0	0	0	0	0	288	339.327	2.1455	C22H44O2	M-H	FA(22:0)			68	HMDB0000944	260	LMFA01010022	C08281	28941	8215	112-85-6	C(CCCCCCCCCCCCC(=O)O)CCCCCCCC	UKMSUNONTOPOIO-UHFFFAOYSA-N	Lipids and lipid-like molecules	Fatty Acyls	Fatty acids and conjugates	*	1
459.29603	-2.55878	-1.73319	0	-10.4341	0	0	17.2976	0	9.33208	16.8374	-2.2025	0	5.52053	1.94242	-5.21537	425	459.296	0.677184	C12H22O4	2M-H	Dodecanedioic acid			2824	HMDB0000623	5596	LMFA01170009	C02678	4676	12736	693-23-2	C(CCCCCCCCCCC(=O)O)(=O)O	TVIDDXQYHWJXFK-UHFFFAOYSA-N	Lipids and lipid-like molecules	Fatty Acyls	Fatty acids and conjugates	*	1
709.44557	-8.66052	-15.6632	-0.0533064	-4.99528	5.09758	-5.88542	-2.51231	4.92365	15.0789	0	50.8468	0	1.05263	-10.1017	-23.963	562	709.445	0.64314	C41H68O7	M+K-2H	DG(MonoMe/MonoMe)			136066	HMDB0116389							[H][C@](CO)(COC(=O)CCCCCCCCCCC1=C(C)C=C(CCC)O1)OC(=O)CCCCCCCCCCC1=C(C)C=C(CCC)O1	LNNGXOUFQYCYDI-QNGWXLTQSA-N	Lipids and lipid-like molecules	Fatty Acyls	Fatty acids and conjugates		1
329.23313	-11.2309	-11.7845	22.92	-40.6851	5.47962	1.91782	47.096	-13.0957	39.8715	2.88861	-5.65354	1.94178	56.9152	12.5562	-26.4852	280	329.233	0.662967	C18H34O5	M-H	9,12,13-TriHOME			2974	HMDB0004708	36021	LMFA02000014	C14833	34506	9858729		C(CCCCCCC[C@H](O)/C=C/[C@H](O)[C@@H](O)CCCCC)(=O)O	MDIUMSLCYIJBQC-MVFSOIOZSA-N	Lipids and lipid-like molecules	Fatty Acyls	Fatty acids and conjugates	*	1
175.06094	25.4323	-21.1611	26.7106	-45.3321	0	-7.22779	-9.21754	0	30.4055	46.6761	-14.676	53.9716	15.9352	1.27114	-37.43	82	175.061	1.48995	C7H12O5	M-H	2-Isopropylmalic acid			2895	HMDB0000402	339	LMFA01170083	C02504	35128	5280523	49601-06-1	C(=O)(O)[C@](C(C)C)(O)CC(O)=O	BITYXLXUCSKTJS-ZETCQYMHSA-N	Lipids and lipid-like molecules	Fatty Acyls	Fatty acids and conjugates	*	1
441.15117	18.9696	-8.34752	-7.51243	-9.23179	4.23497	8.1467	5.6331	0	2.19302	-1.32523	0	39.3878	-2.7079	-5.05006	-8.78099	412	441.151	0.99753	C17H33IO2	M+FA-H	17-Iodoheptadecanoic acid			200246	HMDB0244775					2736656		OC(=O)CCCCCCCCCCCCCCCCI	UBQLJCFBCITRNR-UHFFFAOYSA-N	Lipids and lipid-like molecules	Fatty Acyls	Fatty acids and conjugates		1
271.22751	0	0	0	-2.4628	0	0	0	0	0.596056	0	5.68506	0	0	0	0	195	271.228	1.3204	C16H32O3	M-H	16-Hydroxyhexadecanoic acid			1695	HMDB0006294	58386	LMFA01050051	C18218	55328	10466	506-13-8	C(CCCCCCCCCCCCCO)CC(=O)O	UGAGPNKCDRTDHP-UHFFFAOYSA-N	Lipids and lipid-like molecules	Fatty Acyls	Fatty acids and conjugates	*	1
475.29082	-4.75654	-6.33515	4.55641	-15.626	1.09085	0	16.5596	0	20.2312	4.71038	-1.47552	0	20.9299	4.28471	-9.27	439	475.293	3.73155	C25H40N4O5	M-H	12-[Methyl-(4-nitro-2,1,3-benzoxadiazol-7-yl)amino]octadecanoic acid			209467	HMDB0255480					3081114		CCCCCCC(CCCCCCCCCCC(O)=O)N(C)C1=CC=C(C2=NON=C12)[N+]([O-])=O	SAAVELCIPHKGJE-UHFFFAOYSA-N	Lipids and lipid-like molecules	Fatty Acyls	Fatty acids and conjugates		1
179.05587	-8.6329	-20.8403	27.1768	-65.6735	45.0235	12.3814	8.66931	26.2179	37.2761	53.1936	-25.2298	13.7613	54.0079	23.3628	-48.2027	86	179.056	1.31993	C5H10O4	M+FA-H	(R)-2,3-Dihydroxy-isovalerate			1922	HMDB0012141	62808	LMFA01050453	C04272	15684	440279	19451-56-0	C(=O)(O)[C@H](O)C(C)(O)C	JTEYKUFKXGDTEU-VKHMYHEASA-N	Lipids and lipid-like molecules	Fatty Acyls	Fatty acids and conjugates	*	1
294.13393	0	0	-2.5072	-6.77644	0	0	-0.0942566	-0.449431	0	47.3798	-0.656021	2.697	-0.962612	0	-1.96166	225	294.134	0.743468	C15H23NO6	M-H2O-H	3,4-dimethylidenehexanedioylcarnitine	Octa-3,5-dienedioylcarnitine	Octa-2,6-dienedioylcarnitine	197601; 198254; 198255	HMDB0241045; HMDB0241729; HMDB0241730	; ;	; ;	; ;	; ;	; ;	; ;	C[N+](C)(C)CC(CC([O-])=O)OC(=O)CC(=C)C(=C)CC(O)=O; C[N+](C)(C)CC(CC([O-])=O)OC(=O)CC=CC=CCC(O)=O; C[N+](C)(C)CC(CC([O-])=O)OC(=O)C=CCCC=CC(O)=O	XXTUWWLXGAVNDF-UHFFFAOYSA-N; BOEPTPMIIFGHTH-UHFFFAOYSA-N; FSIXZKJXBHDFCK-UHFFFAOYSA-N	Lipids and lipid-like molecules; Lipids and lipid-like molecules; Lipids and lipid-like molecules	Fatty Acyls; Fatty Acyls; Fatty Acyls	Fatty acid esters; Fatty acid esters; Fatty acid esters		3
346.15041	-0.550106	-0.484526	0.635682	-4.53173	0	0	13.231	0	11.2983	0	-1.81047	0	8.66664	0	-1.55006	296	346.151	0.952966	C14H23NO6	M+FA-H	(2Z)-2-(Propan-2-yl)but-2-enedioylcarnitine	Hept-4-enedioylcarnitine	(2E)-Hept-2-enedioylcarnitine	198411; 198217; 198218	HMDB0241890; HMDB0241688; HMDB0241689	; ;	; ;	; ;	; ;	; ;	; ;	CC(C)C(=CC(=O)OC(CC([O-])=O)C[N+](C)(C)C)C(O)=O; C[N+](C)(C)CC(CC([O-])=O)OC(=O)CCC=CCC(O)=O; C[N+](C)(C)CC(CC([O-])=O)OC(=O)C=CCCCC(O)=O	HYQSWAUORQYKHP-UHFFFAOYSA-N; JLIHWXBJCMLUJI-UHFFFAOYSA-N; BNOLNUDQIWBQTP-UHFFFAOYSA-N	Lipids and lipid-like molecules; Lipids and lipid-like molecules; Lipids and lipid-like molecules	Fatty Acyls; Fatty Acyls; Fatty Acyls	Fatty acid esters; Fatty acid esters; Fatty acid esters		3
189.07675	0.82573	-10.3856	42.0043	-37.9153	0	0	0	-9.74187	24.2719	7.54781	-20.2438	24.112	49.9154	9.71733	-22.0652	98	189.077	0.501546	C7H12O3	M+FA-H	Methyl (R)-3-methyl-2-oxopentanoate	4-Hydroxycyclohexylcarboxylic acid	Tetrahydrofurfuryl acetate	7588; 47755; 55786	HMDB0037114; HMDB0001988; HMDB0031176	92085; 44761; 87469	LMFA07010933; ;	; ;	; 16817;	545106; 151138; 12506	3682-42-6; 17419-81-7; 637-64-9	CCC(C(C(=O)OC)=O)C; OC1CCC(CC1)C(O)=O; CC(=O)OCC1CCCO1	ZPSBJVARKCHQDF-UHFFFAOYSA-N; HCFRWBBJISAZNK-UHFFFAOYSA-N; AAQDYYFAFXGBFZ-UHFFFAOYSA-N	Lipids and lipid-like molecules; Organic oxygen compounds; Organoheterocyclic compounds	Fatty Acyls; Organooxygen compounds; Tetrahydrofurans	Fatty acid esters; Alcohols and polyols; Unclassified		3
427.15474	8.41877	-11.512	4.15996	-32.3062	17.1996	16.3482	46.5625	-4.52785	7.22336	0	-10.1486	40.8884	18.0206	0	-20.6102	392	427.153	4.29797	C21H28O7	M+Cl	Vernolide A			213036	HMDB0259793					77913420		COC12CCC(C)(O1)C=C1OC(=O)C(CO)=C1C(CC2C)OC(=O)C(C)=CC	KZMMOGWSMBTTFY-UHFFFAOYSA-N	Lipids and lipid-like molecules	Fatty Acyls	Fatty acid esters		1
401.29013	3.03057	-0.254438	0	0	0	0	0	0	0	0	0	0	0	0	5.24141	364	401.291	1.82204	C22H42O6	M-H	Sorbitan palmitate			7658	HMDB0029887	86566	LMFA07011019			4122814	26266-57-9	O(C(CCCCCCCCCCCCCCC)=O)CC(C1OCC(O)C1O)O	IYFATESGLOUGBX-UHFFFAOYSA-N	Lipids and lipid-like molecules	Fatty Acyls	Fatty acid esters		1
127.07631	-1.0142	0	0	-2.9416	0	0	0	0	0	0	-1.08786	0	1.4403	0	12.6871	25	127.076	1.1356	C7H12O2	M-H	Ethyl tiglate			7550	HMDB0038962	67015	LMFA07010884	C08487		5281163	5837-78-5	O=C(/C(/C)=C/C)OCC	OAPHLAAOJMTMLY-GQCTYLIASA-N	Lipids and lipid-like molecules	Fatty Acyls	Fatty acid esters	*	1
325.12462	0.433954	-0.983039	0	-4.19722	3.70981	0	0.809185	0	5.23633	0	0	8.3403	1.0397	0	-0.839784	272	325.125	0.11178	C14H26O4S	M+Cl	Diisopentyl thiomalate			7513	HMDB0032223	88272	LMFA07010835		38708	106530	68084-03-7	O=C(CC(C(OCCC(C)C)=O)S)OCCC(C)C	HHNLQBYPOOATIP-UHFFFAOYSA-N	Lipids and lipid-like molecules	Fatty Acyls	Fatty acid esters		1
216.08737	21.0847	-5.28657	-0.285486	-3.32011	0	0	0	-3.26332	0	-2.26125	-2.31192	31.7518	0	0	-3.23926	135	216.088	1.73853	C9H15NO5	M-H	3-[(2-Oxoacetyl)oxy]-4-(trimethylazaniumyl)butanoate			198315	HMDB0241791							C[N+](C)(C)CC(CC([O-])=O)OC(=O)C=O	PMHVEZKBYYNQIG-UHFFFAOYSA-N	Lipids and lipid-like molecules	Fatty Acyls	Fatty acid esters		1
407.19137	-9.86241	-6.91186	7.4226	-18.4769	0	7.41437	42.2174	-6.87815	6.28417	-3.01245	-13.0057	-4.25281	52.5998	24.6839	-10.195	367	407.192	2.21559	C9H16O5	2M-H	2-Hydroxyglutaric acid diethyl ester			256751	HMDB0303910	688177			87295	13270883		CCOC(=O)CCC(O)C(=O)OCC	DYLHSDCNOUDICA-UHFFFAOYSA-N	Lipids and lipid-like molecules	Fatty Acyls	Fatty acid esters		1
550.33813	7.51697	-14.3136	0	-30.098	10.2365	17.6955	48.9257	-6.83796	12.4121	9.64148	0	37.8701	0.0838805	-0.349935	-21.8646	493	550.339	0.732996	C29H47NO6	M+FA-H	(4Z,7Z,10Z,13Z,16Z)-19,20-Dihydroxydocosa-4,7,10,13,16-pentaenoylcarnitine			198147	HMDB0241611							CCC(O)C(O)CC=CCC=CCC=CCC=CCC=CCCC(=O)OC(CC([O-])=O)C[N+](C)(C)C	DYGRCCKASUDMGW-UHFFFAOYSA-N	Lipids and lipid-like molecules	Fatty Acyls	Fatty acid esters		1
456.17128	0	-4.46129	-0.825293	-9.14727	18.5335	2.52591	17.1236	5.20068	6.62231	0	-2.01253	3.98127	6.49809	0	-5.78027	422	456.17	3.7833	C24H27N3O4	M+Cl	Fenpyroximate	Givinostat		206727; 207174	HMDB0252220; HMDB0252732	;	;	;	;	107760; 9804992	;	CN1N=C(C)C(C=NOCC2=CC=C(C=C2)C(=O)OC(C)(C)C)=C1OC1=CC=CC=C1; CCN(CC)CC1=CC=C2C=C(COC(=O)NC3=CC=C(C=C3)C(=O)NO)C=CC2=C1	YYJNOYZRYGDPNH-UHFFFAOYSA-N; YALNUENQHAQXEA-UHFFFAOYSA-N	Organic oxygen compounds; Benzenoids	Organooxygen compounds; Benzene and substituted derivatives	Ethers; Phenylcarbamic acid esters		2
653.36733	-4.28689	-6.44692	6.11336	-9.66121	4.35808	0	0.396174	0.303294	6.07871	-2.28693	18.9692	1.44412	12.5495	-2.81827	-16.1845	542	653.367	0.110589	C33H60O10	M+K-2H	Nonoxynol-9			53699	HMDB0015680	43278			53775	72385	26571-11-9	CCCCCCCCCC1=CC=C(OCCOCCOCCOCCOCCOCCOCCOCCOCCO)C=C1	FBWNMEQMRUMQSO-UHFFFAOYSA-N	Organic oxygen compounds	Organooxygen compounds	Ethers		1
759.44544	-6.25067	0	13.9585	-5.02967	3.61529	0	0	1.05211	0	-2.7685	5.98917	-0.77135	10.9513	0	-9.04975	590	759.446	0.170761	C40H68O11	M+Cl	Nigericin			209559	HMDB0255599					4490		COC1CC(CC2CCC(C)C(O2)C(C)C(O)=O)OC2(OC(C)(CC2C)C2CCC(C)(O2)C2OC(CC2C)C2OC(O)(CO)C(C)CC2C)C1C	DANUORFCFTYTSZ-UHFFFAOYSA-N	Organic oxygen compounds	Organooxygen compounds	Ethers		1
383.11867	9.05047	-23.2419	-5.91311	-24.4171	28.2358	-6.22237	0	76.8641	24.943	20.4492	-14.3999	7.55467	12.9768	4.32636	-41.039	343	383.117	4.89624	C21H20N2O3	M+Cl	N-(2-Methoxybenzyl)-N-(4-phenoxypyridin-3-yl)acetamide			204814	HMDB0249955					9841240		COC1=CC=CC=C1CN(C(C)=O)C1=C(OC2=CC=CC=C2)C=CN=C1	DHZBNHMEIOBPAE-UHFFFAOYSA-N	Organic oxygen compounds	Organooxygen compounds	Ethers		1
270.07277	-1.21359	0	0	-3.86635	0.118277	21.7102	6.88395	-0.175254	0	0	-2.22216	0	10.6934	3.21101	-1.14854	188	270.073	1.4131	C9H11N3O4	M+FA-H	2,2'-Anhydrocytidine			199241	HMDB0243629					279063		OCC1OC2C(OC3=NC(=N)C=CN23)C1O	BBDAGFIXKZCXAH-UHFFFAOYSA-N	Organic oxygen compounds	Organooxygen compounds	Ethers		1
579.32939	0	-12.1593	11.8454	-22.0858	4.86701	6.54419	18.856	-0.905274	21.2894	-3.77995	5.7749	19.1089	22.2649	0	-27.9867	510	579.329	0.438815	C18H23FO2	2M-H	4-Fluoroestradiol	16alpha-Fluoroestradiol		201770; 200230	HMDB0246427; HMDB0244757	;	;	;	;	261652; 14211618	;	CC12CCC3C(CCC4=C3C=CC(O)=C4F)C1CCC2O; CC12CCC3C(CCC4=C3C=CC(O)=C4)C1CC(F)C2O	QZFXMXJXAUMHQR-UHFFFAOYSA-N; KDLLNMRYZGUVMA-UHFFFAOYSA-N	Lipids and lipid-like molecules; Lipids and lipid-like molecules	Steroids and steroid derivatives; Steroids and steroid derivatives	Estrane steroids; Estrane steroids		2
341.19670	-0.453596	-6.12493	5.01588	-15.0306	0.334609	0.91545	15.1973	0	14.7746	0	0	4.21754	19.8047	0	-9.40697	293	341.197	0.774396	C18H30O6	M-H	2,3-dinor-6-oxoprostaglandin F1alpha	2,3-Dinor-TXB2	2,3-Dinor-6-keto-prostaglandin F1 a	3709; 3911; 47889	HMDB0062618; HMDB0002904; HMDB0002277	; 36258; 58112	LMFA03010089; LMFA03030003;	; ;	73944; 89991; 156149	5283084; 5283138; 53477747	64700-71-6; 63250-09-9;	[C@H]1(/C=C/[C@@H](O)CCCCC)[C@H](O)C[C@H](O)[C@@H]1CC(=O)CCC(=O)O; C1[C@H](O)[C@H](C/C=C\CC(=O)O)[C@@H](/C=C/[C@@H](O)CCCCC)OC1O; CCCCC[C@H](O)\C=C\[C@H]1[C@@H](O)C[C@H](O)[C@@H]1CC(=O)CCC(O)=O	DNKGWNLXBRCUCF-NLOSNHEGSA-N; RJHNVFKNIJQTQF-LMIBIYGPSA-N; DNKGWNLXBRCUCF-FNQTXCPHSA-N	Lipids and lipid-like molecules; Lipids and lipid-like molecules; Lipids and lipid-like molecules	Fatty Acyls; Fatty Acyls; Fatty Acyls	Eicosanoids; Eicosanoids; Eicosanoids		3
441.24967	0	0	2.64829	-1.90876	0.150434	1.17162	0	0	0	0	-0.129422	0	9.60195	4.08642	-0.715772	413	441.249	0.640737	C23H38O8	M-H	Prostaglandin G2 2-glyceryl Ester			83672	HMDB0062591				85165	91666454		[H]\C(CCCC(=O)OC(CO)CO)=C(/[H])C[C@@]1([H])[C@]2([H])C[C@@]([H])(OO2)[C@]1([H])C(\[H])=C(/[H])[C@]([H])(CCCCC)OO	CSMKZOGJSGGURC-PKBBWAGBSA-N	Lipids and lipid-like molecules	Fatty Acyls	Eicosanoids		1
459.13510	0	-1.99106	-0.769335	-6.858	7.20161	6.20513	17.8007	0.73175	0.652871	0	0	0.726741	3.30214	0.731341	-3.67192	423	459.135	0.940185	C22H29ClO6	M+Cl	D-Cloprostenol			199162	HMDB0243529	43458				2808	57968-81-7	OC(COC1=CC(Cl)=CC=C1)C=CC1C(O)CC(O)C1CC=CCCCC(O)=O	VJGGHXVGBSZVMZ-UHFFFAOYSA-N	Lipids and lipid-like molecules	Fatty Acyls	Eicosanoids		1
863.49252	-3.31914	-0.990501	4.62551	0	0	0	0	5.84629	0	-0.903884	5.67894	0	2.13814	-0.938044	-5.51617	614	863.495	2.99381	C25H36O6	2M-H	Erinacine E	Colupdox a	Erinacine A	54566; 62860; 63489	HMDB0029656; HMDB0039597; HMDB0040291	86404; ; 94816	; ;	; ;	; ;	73082498; ; 9867477	178120-47-3; 35923-67-2;	CC(C)C1=C2C3CC=C4C5C(OC6OCC(O)(C4O)C(O)C56O)C3(C)CCC2(C)CC1; CC(C)C(=O)C1=C(O)C2(CC=C(C)C)CC(OC2=C(CC2OC2(C)C)C1=O)C(C)(C)O; CC(C)C1=C2C3=CC=C(CC(OC4OCC(O)C(O)C4O)C3(C)CCC2(C)CC1)C=O	YUCYEVHMFBEBSC-UHFFFAOYSA-N; KXYBBCKZQBTXQB-UHFFFAOYSA-N; LPPCHLAEVDUIIW-UHFFFAOYSA-N	Lipids and lipid-like molecules; Organoheterocyclic compounds; Lipids and lipid-like molecules	Prenol lipids; Benzofurans; Prenol lipids	Diterpenoids; Unclassified; Diterpenoids		3
311.29542	-0.358897	0	0.51168	-2.53115	1.15066	0	0	0	0	12.5655	0	0	0	0	0	251	311.296	0.448034	C20H40O2	M-H	Phytanic acid	FA(20:0)	3,7R,11R,15-tetramethyl-hexadecanoic acid	47229; 66; 35827	HMDB0000801; HMDB0002212; HMDB0062520	200; 401; 333520	; LMFA01010020; LMPR0104010004	C01607; C06425; C01607	16285; 28822;	26840; 10467; 468706	14721-66-5; 506-30-9;	CC(C)CCCC(C)CCCC(C)CCCC(C)CC(O)=O; C(CCCCCCCCCC)CCCCCCCCC(=O)O; C(CC(C)CCC[C@H](C)CCC[C@H](C)CCCC(C)C)(=O)O	RLCKHJSFHOZMDR-UHFFFAOYSA-N; VKOBVWXKNCXXDE-UHFFFAOYSA-N; RLCKHJSFHOZMDR-PWCSWUJKSA-N	Lipids and lipid-like molecules; Lipids and lipid-like molecules; Lipids and lipid-like molecules	Prenol lipids; Fatty Acyls; Prenol lipids	Diterpenoids; Fatty acids and conjugates; Diterpenoids	*	3
305.17538	-0.968492	-0.242123	9.6589	-4.18254	0	0	1.44896	0	2.83107	0	0	0	7.28621	0	-1.97285	243	305.175	0.307591	C18H28O5	M-H2O-H	Lactapiperanol D			57843	HMDB0033631					85179199	243447-94-1	COC1OCC2(O)C(OC(C)=O)C3CC(C)(C)CC3C3(C)CC123	VFJHHENNFQFTOV-UHFFFAOYSA-N	Lipids and lipid-like molecules	Prenol lipids	Diterpenoids		1
731.48619	-4.48128	-1.78335	3.60949	-2.10747	4.6795	0	-0.93519	2.58442	0	-1.33373	15.1455	-0.308395	4.48288	-1.22422	-6.59702	576	731.489	4.15311	C45H66O5	M+FA-H	DG(42:11)			10799	HMDB0007585	4660	LMGL02010286			9543951		OC[C@]([H])(OC(CC/C=C\C/C=C\C/C=C\C/C=C\C/C=C\C/C=C\CC)=O)COC(CCC/C=C\C/C=C\C/C=C\C/C=C\C/C=C\CC)=O	IYZLSPKVBGVQGT-KDMZTRHFSA-N	Lipids and lipid-like molecules	Glycerolipids	Diradylglycerols		1
577.35627	5.3883	0	0	-0.283519	0	0	0	0	0	0	0	13.7597	0	0	0	509	577.359	4.41958	C21H23N	2M-H	trimethylamino-diphenylhexatriene	trimethylaminodiphenylhexatriene		212639; 212640	HMDB0259239; HMDB0259240	;	;	;	;	129723261;	;	CC(=C)C(C)=C(C)C(N)=C(C1=CC=CC=C1)C1=CC=CC=C1; CC1=C(N)C(C)=C(C)C(=C1)C(=CC=CC=C)C1=CC=CC=C1	XYHMUJQIZBEFAT-UHFFFAOYSA-N; NJEVUFAMGVUPEY-UHFFFAOYSA-N	Benzenoids; Benzenoids	Benzene and substituted derivatives; Benzene and substituted derivatives	Diphenylmethanes; Diphenylmethanes		2
521.22152	-1.5161	-0.841331	0.651197	-5.00304	0	5.50349	37.4814	-0.644642	0	0	-2.95992	0	4.95452	0.62878	-1.94302	477	521.221	0.513167	C29H33ClN2O2	M+FA-H	Loperamide			48442	HMDB0004999	1016		C07080	6532	3955	53179-11-6	CN(C)C(=O)C(CCN1CCC(O)(CC1)C1=CC=C(Cl)C=C1)(C1=CC=CC=C1)C1=CC=CC=C1	RDOIQAHITMMDAJ-UHFFFAOYSA-N	Benzenoids	Benzene and substituted derivatives	Diphenylmethanes	*	1
648.19396	23.0313	-2.3395	-3.4892	0.454116	0	8.26256	-0.232601	-2.28725	0	-1.60898	-3.93274	7.09755	-1.17458	-1.64981	-3.32915	541	648.196	3.35715	C30H33Cl2F2N5O2	M+FA-H	Draflazine			206223	HMDB0251618					60849		NC(=O)C1CN(CCCCC(C2=CC=C(F)C=C2)C2=CC=C(F)C=C2)CCN1CC(=O)NC1=C(Cl)C=C(N)C=C1Cl	IWMYIWLIESDFRZ-UHFFFAOYSA-N	Benzenoids	Benzene and substituted derivatives	Diphenylmethanes		1
409.03889	1.02263	-8.16065	3.24573	-12.3469	0	0	-2.4869	13.8325	25.7426	0	0	7.24999	7.37829	-3.62915	-13.3059	370	409.04	3.63267	C23H15ClO3	M+Cl	Chlorophacinone			204955	HMDB0250120	72320		C18514		19402	3691-35-8	ClC1=CC=C(C=C1)C(C(=O)C1C(=O)C2=CC=CC=C2C1=O)C1=CC=CC=C1	UDHXJZHVNHGCEC-UHFFFAOYSA-N	Benzenoids	Benzene and substituted derivatives	Diphenylmethanes	*	1
553.13669	3.86012	0	0	0.509582	0	0	0	0	0	0	0	0	0	0	0	494	553.136	1.71531	C27H29IN2	M+FA-H	2-(Diphenylmethyl)-N-((2-iodophenyl)methyl)-3-quinuclidinamine			208132	HMDB0253855					3851		IC1=CC=CC=C1CNC1C2CCN(CC2)C1C(C1=CC=CC=C1)C1=CC=CC=C1	WSLTYZVXORBNLB-UHFFFAOYSA-N	Benzenoids	Benzene and substituted derivatives	Diphenylmethanes		1
381.12070	10.0699	-15.1922	-2.6932	-35.3569	16.6788	-9.90324	-1.81251	19.5198	41.6575	43.1605	3.49291	19.5103	5.73286	-0.226623	-35.9254	339	381.12	0.671482	C18H16N4O3	M+FA-H	Amidoxime			203410	HMDB0248300					135499684		NC(=NO)C1=CC=C(C=C1)C1=CC=C(O1)C1=CC=C(C=C1)C(N)=NO	SFZULDYEOVSIKM-UHFFFAOYSA-N	Organoheterocyclic compounds	Furans	Diphenylfurans		1
375.12796	-4.53853	-1.33378	10.4514	-9.3326	8.62988	33.7342	15.8112	-1.20951	0	-1.52693	-6.44055	-1.42238	12.9875	1.30598	-4.54372	334	375.13	4.57155	C8H12O5	2M-H	Tetrahydro-2,5-furan-diacetic acid	3-(3-Oxobutanoyloxy)butanoic acid		81812; 211673	HMDB0059767; HMDB0258085	;	;	;	89885;	13220191; 53889896	;	OC(=O)CC1CCC(CC(O)=O)O1; CC(CC(O)=O)OC(=O)CC(C)=O	CVYAVSIMBYOCGA-UHFFFAOYSA-N; HPSXWFLUQVYJDN-UHFFFAOYSA-N	Organic acids and derivatives; Organic acids and derivatives	Carboxylic acids and derivatives; Keto acids and derivatives	Dicarboxylic acids and derivatives; Short-chain keto acids and derivatives		2
163.02460	-2.0664	0	0	-6.70805	9.43323	8.58091	4.2957	0	2.62263	0.417936	-2.66773	0	10.5626	1.64133	-1.85328	60	163.025	1.25632	C4H6O4	M+FA-H	Methylmalonic acid	Succinic acid		2921; 2857	HMDB0000202; HMDB0000254	3712; 114	LMFA01170118; LMFA01170043	C02170; C00042	30860; 15741	487; 1110	516-05-2; 110-15-6	C(=O)(O)C(C)C(=O)O; C(CCC(=O)O)(=O)O	ZIYVHBGGAOATLY-UHFFFAOYSA-N; KDYFGRWQOYBRFD-UHFFFAOYSA-N	Organic acids and derivatives; Organic acids and derivatives	Carboxylic acids and derivatives; Carboxylic acids and derivatives	Dicarboxylic acids and derivatives; Dicarboxylic acids and derivatives	*	2
145.01410	21.7915	-20.3104	1.52258	-33.6607	6.97079	0	21.4064	0.145244	24.3159	15.0407	0	35.2914	15.8873	-0.959174	-35.6403	46	145.014	0.966494	C4H4O3	M+FA-H	Succinic anhydride			56827	HMDB0032523	24050		C19524	36595	7922	108-30-5	O=C1CCC(=O)O1	RINCXYDBBGOEEQ-UHFFFAOYSA-N	Organic acids and derivatives	Carboxylic acids and derivatives	Dicarboxylic acids and derivatives	*	1
88.98801	-0.281899	-5.61159	10.9233	-19.1043	7.59402	1.16906	0	6.85122	18.8067	0.868836	0	2.79263	19.778	-1.81212	-14.0772	7	88.988	0.27974	C2H2O4	M-H	Oxalic acid			47909	HMDB0002329	113		C00209	16995	971	144-62-7	OC(=O)C(O)=O	MUBZPKHOEPUJKR-UHFFFAOYSA-N	Organic acids and derivatives	Carboxylic acids and derivatives	Dicarboxylic acids and derivatives	*	1
279.10815	-8.07807	-4.13698	12.1517	-19.0382	8.48815	44.3516	19.5277	-5.44978	0.148972	-3.87591	-13.135	-0.960664	35.2318	16.4282	-10.5992	208	279.109	1.38415	C10H18O6	M+FA-H	5-(4-Carboxybutylperoxy)pentanoic acid			213425	HMDB0260291					90805410		OC(=O)CCCCOOCCCCC(O)=O	WZZXAARUCQTXAZ-UHFFFAOYSA-N	Organic acids and derivatives	Carboxylic acids and derivatives	Dicarboxylic acids and derivatives		1
238.07160	0	0	-0.382256	-5.40096	0	0	0	0	0	30.0702	-0.604694	1.26099	0	0	-1.87144	156	238.072	0.223393	C11H15NO6	M-H2O-H	3-[2-Carboxyprop-1-enyl(ethoxycarbonyl)amino]-2-methylprop-2-enoic acid			211435	HMDB0257806					54433909		CCOC(=O)N(C=C(C)C(O)=O)C=C(C)C(O)=O	WJKBLCUQNVHPKU-UHFFFAOYSA-N	Organic acids and derivatives	Carboxylic acids and derivatives	Dicarboxylic acids and derivatives		1
505.17538	-0.0746337	0	0	-5.32768	19.6696	3.18688	7.18477	2.23077	0	2.86749	-0.576504	0	0	0	-2.44541	466	505.175	1.3315	C25H31ClN2O7	M-H	Hydroxyclomipramine glucuronide			82965	HMDB0061147					131770050		CN(C)CCCN1C2=C(CCC3=C1C=CC=C3O[C@@H]1O[C@@H]([C@@H](O)[C@H](O)[C@H]1O)C(O)=O)C=CC(Cl)=C2	KLJBBCVPINUDOY-LYVDORBWSA-N	Organoheterocyclic compounds	Benzazepines	Dibenzazepines		1
304.03359	-0.239763	-0.0298392	0	-5.51735	3.66756	0	0	2.29067	3.93856	12.1455	0.287428	0	0	0	-2.33703	240	304.034	1.39101	C9H12N3O7P	M-H	Cytidine 2',3'-cyclic phosphate			51472	HMDB0011691			C00127	17858	65359	15718-51-1	NC1=NC(=O)N(C=C1)C1O[C@H](CO)[C@H]2OP(O)(=O)O[C@@H]12	NMPZCCZXCOMSDQ-ZRTZXPPTSA-N	Nucleosides, nucleotides, and analogues	Pyrimidine nucleotides	Cyclic pyrimidine nucleotides	*	1
488.16455	13.1416	-15.2668	-10.7058	-21.7731	29.9509	20.3081	24.6199	22.1754	4.50924	0	-4.28125	29.1531	0	0	-22.4197	451	488.166	3.82024	C16H26N7O6P	M+FA-H	8-Aminohexylamino cAMP	8-AHA-cAMP		202651; 202649	HMDB0247417; HMDB0247415	;	;	;	;	78178326; 1906	;	CCCCCN(N)CC1=NC2=C(N=CN=C2N)N1C1OC2COP(O)(=O)OC2C1O; NCCCCCCNC1=NC2=C(N=CN=C2N)N1C1OC2COP(O)(=O)OC2C1O	MTPSJZOUBIGSHY-UHFFFAOYSA-N; WCWLOZYNRVLFOG-UHFFFAOYSA-N	Nucleosides, nucleotides, and analogues; Nucleosides, nucleotides, and analogues	Purine nucleotides; Purine nucleotides	Cyclic purine nucleotides; Cyclic purine nucleotides		2
89.03943	-0.453513	0	0	-1.35753	0	0	0	0	0	0	-0.645716	0	0	0	16.3347	8	89.0391	3.39353	C7H8O	M-H2O-H	p-Cresol	m-Cresol		47679; 47780	HMDB0001858; HMDB0002048	4236; 43247	;	C01468; C01467	17847; 17231	2879; 342	106-44-5; 108-39-4	CC1=CC=C(O)C=C1; CC1=CC=CC(O)=C1	IWDCLRJOBJJRNH-UHFFFAOYSA-N; RLSSMJSEOOYNOY-UHFFFAOYSA-N	Benzenoids; Benzenoids	Phenols; Phenols	Cresols; Cresols	*	2
323.07788	12.9668	-5.00293	0	-17.0458	3.95451	-1.49295	0	0	16.5439	4.14915	0	21.9151	2.40499	0.375994	-11.8015	268	323.077	1.96121	C15H16O8	M-H	Mahaleboside	Skimmin		57246; 211878	HMDB0032984; HMDB0258334	88883;	;	;	175126;	131751353; 320361	;	OCC1OC(OC2=CC=CC3=C2C=CC(=O)O3)C(O)C(O)C1O; OCC1OC(OC2=CC3=C(C=CC(=O)O3)C=C2)C(O)C(O)C1O	UMXDJWMIEHQSHF-UHFFFAOYSA-N; VPAOSFFTKWUGAD-UHFFFAOYSA-N	Phenylpropanoids and polyketides; Phenylpropanoids and polyketides	Coumarins and derivatives; Coumarins and derivatives	Coumarin glycosides; Coumarin glycosides		2
205.08678	-8.71332	-5.26012	5.45183	-15.891	0	16.3194	18.9256	-5.89422	16.1421	-4.14522	-10.7529	-3.90296	43.623	19.8804	-6.72064	124	205.087	1.14053	C12H14O3	M-H	Ethyl trans-p-methoxycinnamate	Aceteugenol		55509; 58221	HMDB0030762; HMDB0034122	68349; 70162	;	C10476; C14567	259672;	5281783; 7136	24393-56-4; 93-28-7	CCOC(=O)\C=C\C1=CC=C(OC)C=C1; COC1=C(OC(C)=O)C=CC(CC=C)=C1	DHNGCHLFKUPGPX-RMKNXTFCSA-N; SCCDQYPEOIRVGX-UHFFFAOYSA-N	Phenylpropanoids and polyketides; Benzenoids	Cinnamic acids and derivatives; Phenol esters	Cinnamic acid esters; Unclassified	*	2
511.31144	0	-1.45031	0	-5.35996	0	0	15.4981	-0.535271	5.20607	0.279886	-2.24654	3.24612	7.48847	3.03692	-1.87397	469	511.31	3.04247	C27H46O4S	M+FA-H	Cholesterol sulfate			46680	HMDB0000653	5625	LMST05020016	C18043	41321	65076	1256-86-6	C1C[C@H](OS(=O)(=O)O)CC2=CC[C@]3([H])[C@@]([H])([C@]21C)CC[C@]1(C)[C@@]([H])([C@@H](CCCC(C)C)C)CC[C@]13[H]	BHYOQNUELFTYRT-DPAQBDIFSA-N	Lipids and lipid-like molecules	Steroids and steroid derivatives	Cholestane steroids	*	1
255.06591	-4.3738	2.26907	14.2938	-10.4892	0	17.7693	0	-3.67129	13.3369	0	-6.04621	-1.5523	10.074	0	-3.41347	173	255.066	1.47304	C15H12O4	M-H	Isoliquiritigenin			33587	HMDB0037316	44115	LMPK12120096	C08650	310312	638278	961-29-5	C1(O)=CC=C(C(=O)/C=C/C2C=CC(O)=CC=2)C(O)=C1	DXDRHHKMWQZJHT-FPYGCLRLSA-N	Phenylpropanoids and polyketides	Linear 1,3-diarylpropanoids	Chalcones and dihydrochalcones	*	1
73.02945	0	-14.5703	14.2728	-43.5561	8.58098	5.30684	23.754	0	25.8795	23.3081	-13.2022	20.5807	40.0948	11.701	-26.1095	2	73.0295	0.6703	C3H6O2	M-H	Propionic acid	Lactaldehyde		50; 48020	HMDB0000237; HMDB0003052	3215; 3214	LMFA01010003;	C00163; C00424	30768; 18041	1032; 439231	79-09-4; 598-35-6	CCC(=O)O; C[C@H](O)C=O	XBDQKXXYIPTUBI-UHFFFAOYSA-N; BSABBBMNWQWLLU-VKHMYHEASA-N	Organic acids and derivatives; Organic oxygen compounds	Carboxylic acids and derivatives; Organooxygen compounds	Carboxylic acids; Carbonyl compounds	*	2
72.99305	13.68	-15.5372	8.19747	-39.9494	6.02778	11.4502	0	8.98706	23.5342	17.0954	-12.0401	28.0111	21.9714	6.16999	-21.7062	1	72.9931	0.884517	C2H2O3	M-H	Glyoxylic acid			46878	HMDB0000119	64613		C00048	16891	760	298-12-4	OC(=O)C=O	HHLFWLYXYJOTON-UHFFFAOYSA-N	Organic acids and derivatives	Carboxylic acids and derivatives	Carboxylic acids	*	1
84.00901	-0.955384	1.61673	-0.872489	-1.30158	0	0	0	0	-0.0816577	0	-2.09641	0	0	0	22.8759	4	84.0091	1.14643	C3H3NO2	M-H	Cyanoacetic acid			205358	HMDB0250607				51889	9740		OC(=O)CC#N	MLIREBYILWEBDM-UHFFFAOYSA-N	Organic acids and derivatives	Carboxylic acids and derivatives	Carboxylic acids		1
96.96945	-7.82584	-10.9533	51.4809	-51.7999	17.4163	23.0151	43.0391	-7.6665	35.0139	-5.00547	-24.0883	3.36734	65.3626	12.8712	-30.9807	11	96.9697	2.93784	C2H4O2	M+K-2H	Acetic acid			49	HMDB0000042	3206	LMFA01010002	C00033	15366	176	64-19-7	CC(=O)O	QTBSBXVTEAMEQO-UHFFFAOYSA-N	Organic acids and derivatives	Carboxylic acids and derivatives	Carboxylic acids	*	1
367.10298	5.73411	-14.4808	0	-33.7267	34.7773	39.7251	-5.35903	25.9589	32.4898	10.8728	0	14.2328	7.03249	0	-36.2804	321	367.103	1.03285	C12H20N4O7	M+Cl	Zanamivir			52893	HMDB0014698	66814		C08095	50663	60855	139110-80-8	[H][C@]1(OC(=C[C@H](N=C(N)N)[C@H]1NC(C)=O)C(O)=O)[C@H](O)[C@H](O)CO	ARAIBEBZBOPLMB-UFGQHTETSA-N	Organic acids and derivatives	Carboxylic acids and derivatives	Carboxylic acid derivatives	*	1
431.10372	0	-1.04061	0	-5.04873	9.65842	0	0.646947	3.07123	9.71607	0	0	0	5.07865	0	-2.39835	398	431.105	2.28434	C21H22Cl2N4O2	M-H	Ulixertinib			212765	HMDB0259400					58641927		CC(C)NC1=NC=C(Cl)C(=C1)C1=CNC(=C1)C(=O)NC(CO)C1=CC(Cl)=CC=C1	KSERXGMCDHOLSS-UHFFFAOYSA-N	Organic acids and derivatives	Carboxylic acids and derivatives	Carboxylic acid derivatives		1
595.32298	0	0	0	0	0	0	0	0	0	0	0	0	0	0	8.21823	515	595.323	0.363028	C25H48N6O8	M+Cl	Deferoxamine			8745	HMDB0014884	1946	LMFA08020169	C06940	4356	2973	70-51-9	C(C(=O)N(O)CCCCCNC(CCC(=O)N(O)CCCCCN)=O)CC(=O)NCCCCCN(C(C)=O)O	UBQYURCVBFRUQT-UHFFFAOYSA-N	Organic acids and derivatives	Carboxylic acids and derivatives	Carboxylic acid derivatives	*	1
336.09300	-1.07525	0	0	-5.59728	3.63647	0	0	0	5.33453	25.4147	0	0	0	0	-2.56671	284	336.094	1.81652	C11H17NO8	M+FA-H	2-Deoxy-2,3-dehydro-n-acetyl-neuraminic acid			201084	HMDB0245680					1553		CC(=O)NC1C(O)C=C(OC1C(O)C(O)CO)C(O)=O	JINJZWSZQKHCIP-UHFFFAOYSA-N	Organic acids and derivatives	Carboxylic acids and derivatives	Carboxylic acid derivatives		1
447.25137	-3.80487	-2.22721	-2.38376	-7.71719	1.8121	-0.622493	0	0	0	34.2703	14.4228	0	-0.174191	-1.55794	-6.75239	417	447.251	1.17728	C25H34N6O3	M-H2O-H	Acetildenafil	Mutant IDH1 inhibitor		203089; 209008	HMDB0247908; HMDB0254960	;	;	;	;	29918992; 78105015	;	CCCC1=NN(C)C2=C1N=C(NC2=O)C1=C(OCC)C=CC(=C1)C(=O)CN1CCN(CC)CC1; CC(C)C1COC(=O)N1C1=NC(NC(C)C2=CC=C(CN3CCN(CC3)C(C)=O)C=C2)=NC=C1	RRBRQNALHKQCAI-UHFFFAOYSA-N; BEWLUEOYYPKPQL-UHFFFAOYSA-N	Organic oxygen compounds; Benzenoids	Organooxygen compounds; Benzene and substituted derivatives	Carbonyl compounds; Phenylmethylamines		2
188.03517	-4.50181	0	78.307	-27.7323	-3.5133	-7.31735	-7.2486	-11.1757	34.9752	0	-11.5253	0	13.1423	-1.9212	-15.9185	96	188.035	2.13377	C10H9NO4	M-H2O-H	4-(2-Aminophenyl)-2,4-dioxobutanoic acid	1-Nitro-5,6-dihydroxy-dihydronaphthalene		47327; 82240	HMDB0000978; HMDB0060328	5916; 70333	;	C01252; C14801	17442; 34099	472; 11954052	90924-76-8;	NC1=C(C=CC=C1)C(=O)CC(=O)C(O)=O; OC1C=CC2=C(C=CC=C2N(=O)=O)C1O	CAOVWYZQMPNAFJ-UHFFFAOYSA-N; VNMNNCGXMBPWIX-UHFFFAOYSA-N	Organic oxygen compounds; Benzenoids	Organooxygen compounds; Naphthalenes	Carbonyl compounds; Nitronaphthalenes	*	2
241.03139	-0.639225	0	14.9574	-4.19227	0	0	0	-0.489915	0	0	-2.42089	0	19.4477	0	-1.08672	160	241.032	3.88804	C14H12O3S	M-H2O-H	Suprofen			53141	HMDB0015008	43341		C07320	9362	5359	40828-46-4	CC(C(O)=O)C1=CC=C(C=C1)C(=O)C1=CC=CS1	MDKGKXOCJGEUJW-UHFFFAOYSA-N	Organic oxygen compounds	Organooxygen compounds	Carbonyl compounds	*	1
355.18275	-1.78988	0	5.19357	-6.25943	0	0	5.05792	-0.212401	6.28573	2.52573	-0.108848	0	15.9383	0	-2.87981	306	355.183	0.0592641	C21H25FN2O2	M-H	Fluanisone			206813	HMDB0252320					15139		COC1=CC=CC=C1N1CCN(CCCC(=O)C2=CC=C(F)C=C2)CC1	IRYFCWPNDIUQOW-UHFFFAOYSA-N	Organic oxygen compounds	Organooxygen compounds	Carbonyl compounds		1
481.25674	0	0	0	0	1.84652	0	0	9.97742	0	0	0	0	0.954776	0	0	446	481.257	0.937503	C21H41O7P	M+FA-H	DHAP(18:0)			51169	HMDB0011133	61995		C03805	36476	440127		CCCCCCCCCCCCCCCCCC(=O)OCC(=O)COP(O)(O)=O	GTPATKZCXDKGQS-UHFFFAOYSA-N	Organic oxygen compounds	Organooxygen compounds	Carbonyl compounds	*	1
624.19265	0	0	0	-1.68387	1.25808	33.5664	2.93401	0	0	0	-0.666347	0	0	0	0	531	624.191	3.24781	C36H33N3O5	M+K-2H	7-(3-((3-Acetylphenoxy)methyl)-1,5-dimethyl-1H-pyrazol-4-yl)-3-(3-(naphthalen-1-yloxy)propyl)-1H-indole-2-carboxylic acid			202482	HMDB0247222					121487966		CN1N=C(COC2=CC=CC(=C2)C(C)=O)C(=C1C)C1=CC=CC2=C1NC(C(O)=O)=C2CCCOC1=CC=CC2=CC=CC=C12	GEDJUAKXFJRZSG-UHFFFAOYSA-N	Organic oxygen compounds	Organooxygen compounds	Carbonyl compounds		1
259.99564	-11.9029	0	64.475	-22.7703	-1.54651	0	-2.60503	-8.46935	14.6666	-4.28601	-12.6331	-5.53393	44.8038	0	-12.5357	178	259.997	3.99712	C10H9NO5	M+K-2H	4-(2-Amino-3-hydroxyphenyl)-2,4-dioxobutanoic acid			48227	HMDB0004083	58206		C05645	27593	440741	857760-67-9	NC1=C(C=CC=C1O)C(=O)CC(=O)C(O)=O	YCJNYHCCOXVYAF-UHFFFAOYSA-N	Organic oxygen compounds	Organooxygen compounds	Carbonyl compounds	*	1
190.97238	-6.87434	-1.70717	24.0888	-13.4216	0.245492	8.00733	0.455084	0	2.11096	-2.30508	-7.13084	-1.20671	31.0533	2.5267	-7.54695	99	190.973	2.062	C5H5F3O2	M+K-2H	1,1,1-Trifluoro-2,4-pentanedione			201563	HMDB0246204	336899				73943		CC(=O)CC(=O)C(F)(F)F	SHXHPUAKLCCLDV-UHFFFAOYSA-N	Organic oxygen compounds	Organooxygen compounds	Carbonyl compounds		1
270.98578	0	-1.14554	1.05076	-5.91066	9.26157	1.22246	12.7412	0	10.0052	0	-2.31156	0	4.95017	0	-2.53619	190	270.986	1.02183	C6H9O10P	M-H	Hexose monophosphate	Phosphocitrate		207538; 210322	HMDB0253163; HMDB0256472	; 461619	;	;	;	129627923; 123745	;	OCC1OC2(O)OP3(=O)OC(O)(C1O)C2(O)O3; OC(=O)CC(CC(O)=O)(OP(O)(O)=O)C(O)=O	BKZSBXIPCZNKCN-UHFFFAOYSA-N; XTRHYDMWPCTCKN-UHFFFAOYSA-N	Organic oxygen compounds; Organic acids and derivatives	Organooxygen compounds; Carboxylic acids and derivatives	Carbohydrates and carbohydrate conjugates; Tricarboxylic acids and derivatives		2
371.09777	-9.98417	-3.34239	15.2507	-18.809	39.4292	37.5694	4.50832	8.92855	0	-2.33982	-11.2207	-4.29816	21.9893	4.22879	-10.8547	328	371.098	1.60023	C15H18O8	M+FA-H	Melilotoside	Bilobalide A		57797; 60411	HMDB0033581; HMDB0036735	984972;	;	C05158; C07605	17531;	5280759; 11875005	618-67-7; 33570-04-6	OC[C@H]1O[C@@H](OC2=C(\C=C\C(O)=O)C=CC=C2)[C@H](O)[C@@H](O)[C@@H]1O; [H][C@]12C[C@@](O)(C(C)(C)C)[C@]34[C@H](O)C(=O)O[C@@]3([H])OC(=O)[C@]14CC(=O)O2	GVRIYIMNJGULCZ-ZMKUSUEASA-N; MOLPUWBMSBJXER-NRSGSQFTSA-N	Organic oxygen compounds; Lipids and lipid-like molecules	Organooxygen compounds; Prenol lipids	Carbohydrates and carbohydrate conjugates; Terpene lactones	*	2
341.08757	-7.35976	-1.84099	8.25004	-15.4213	26.273	38.8602	15.9912	0	0	-2.98228	-10.5005	-3.15124	27.2696	4.72673	-8.2058	292	341.088	0.686324	C15H18O9	M-H	Caffeic acid 3-glucoside	1-O-Caffeoylglucose	1-O-Caffeoyl-beta-D-glucose	255931; 60594; 255400	HMDB0303040; HMDB0036937; HMDB0302440	68321; ; 68323	; ;	C10431; C10433; C10433	3293; 167992; 614	5281759; 6124135; 5281761	24959-81-7; 14364-08-0; 14364-08-0	[H]\C(=C(\[H])C1=CC(O[C@]2([H])O[C@]([H])(CO)[C@@]([H])(O)[C@]([H])(O)[C@@]2([H])O)=C(O)C=C1)C(O)=O; OCC1OC(OC(=O)\C=C\C2=CC(O)=C(O)C=C2)C(O)C(O)C1O; OC[C@H]1O[C@@H](OC(=O)\C=C\C2=CC(O)=C(O)C=C2)[C@H](O)[C@@H](O)[C@@H]1O	QOPSZFXPZWQLOG-VHCZEJTMSA-N; WQSDYZZEIBAPIN-DUXPYHPUSA-N; WQSDYZZEIBAPIN-VBQORRLJSA-N	Organic oxygen compounds; Phenylpropanoids and polyketides; Phenylpropanoids and polyketides	Organooxygen compounds; Cinnamic acids and derivatives; Cinnamic acids and derivatives	Carbohydrates and carbohydrate conjugates; Hydroxycinnamic acids and derivatives; Hydroxycinnamic acids and derivatives	*	3
351.03355	8.1519	-1.82697	-2.647	-3.11362	0	-0.162304	-0.318425	3.8062	7.69779	0	0	10.131	-0.708348	-1.47036	-3.43691	298	351.033	0.519897	C13H14O10	M+Na-2H	6-(4-carboxy-2-hydroxyphenoxy)-3,4,5-trihydroxyoxane-2-carboxylic acid	6-(5-carboxy-2-hydroxyphenoxy)-3,4,5-trihydroxyoxane-2-carboxylic acid	6-(4-carboxy-3-hydroxyphenoxy)-3,4,5-trihydroxyoxane-2-carboxylic acid	144371; 144372; 144388	HMDB0124990; HMDB0124991; HMDB0126444	; ;	; ;	; ;	; ;	131831543; 92024354; 131832862	; ;	OC1C(O)C(OC2=C(O)C=C(C=C2)C(O)=O)OC(C1O)C(O)=O; OC1C(O)C(OC2=C(O)C=CC(=C2)C(O)=O)OC(C1O)C(O)=O; OC1C(O)C(OC2=CC(O)=C(C=C2)C(O)=O)OC(C1O)C(O)=O	NLCBCVGRBFNEJE-UHFFFAOYSA-N; CXNFDJSOAJNKSU-UHFFFAOYSA-N; HTVZPXVZCIIMAA-UHFFFAOYSA-N	Organic oxygen compounds; Phenylpropanoids and polyketides; Organic oxygen compounds	Organooxygen compounds; Tannins; Organooxygen compounds	Carbohydrates and carbohydrate conjugates; Hydrolyzable tannins; Carbohydrates and carbohydrate conjugates		3
233.06642	-6.28335	-3.11666	12.3764	-13.7849	14.8448	3.1189	5.0588	0	7.22379	2.18237	-8.40888	-0.900831	25.9691	4.66098	-7.11292	150	233.066	1.25619	C9H16O8	M-H2O-H	Glucose propionate	[(2R,3S,4R,5R)-3,4,5,6-Tetrahydroxy-1-oxohexan-2-yl] 2-hydroxypropanoate		207221; 211629	HMDB0252785; HMDB0258037	;	;	;	;	;	;	CCC(=O)OC1(O)OC(CO)C(O)C(O)C1O; CC(O)C(=O)OC(C=O)C(O)C(O)C(O)CO	PCFIAZZAJNYGGV-UHFFFAOYSA-N; GGTVXTGXRPOKPC-UHFFFAOYSA-N	Organic oxygen compounds; Lipids and lipid-like molecules	Organooxygen compounds; Fatty Acyls	Carbohydrates and carbohydrate conjugates; Fatty alcohols		2
283.10329	-2.00059	0	0	-6.7844	1.91295	10.008	10.146	0	3.20802	0.369594	-2.96454	0	8.19174	0.300035	-1.64805	214	283.103	0.569829	C9H18O7	M+FA-H	(x)-1,2-Propanediol 1-O-b-D-glucopyranoside	[(2S,3S,4R,5R)-3,4,5,6-Tetrahydroxyhexan-2-yl] 2-hydroxypropanoate		57327; 211680	HMDB0033065; HMDB0258092	88957;	;	;	174234;	21225084;	;	CC(O)COC1OC(CO)C(O)C(O)C1O; CC(O)C(=O)OC(C)C(O)C(O)C(O)CO	AJLVEHFNMNRXNI-UHFFFAOYSA-N; WFCVVZULUDBANE-UHFFFAOYSA-N	Organic oxygen compounds; Lipids and lipid-like molecules	Organooxygen compounds; Fatty Acyls	Carbohydrates and carbohydrate conjugates; Fatty alcohols		2
265.09255	-2.07714	-0.623643	0.610051	-5.26762	5.49151	24.5279	2.97417	-0.0747723	0	0	-3.1248	0	13.5824	3.58353	-2.03148	183	265.093	1.29688	C10H18O8	M-H	Glucose 3-hydroxybutyrate	Glucose butyrate		207208; 207210	HMDB0252771; HMDB0252773	;	;	;	;	;	;	CCC(O)C(=O)OC(C(O)C=O)C(O)C(O)CO; CCCC(=O)OC1(O)OC(CO)C(O)C(O)C1O	HIBYJNNRFVMMRN-UHFFFAOYSA-N; NPVZHUASLJAQRR-UHFFFAOYSA-N	Organic oxygen compounds; Lipids and lipid-like molecules	Organooxygen compounds; Fatty Acyls	Carbohydrates and carbohydrate conjugates; Fatty acyl glycosides		2
367.13927	-2.2615	-0.31246	0.303308	-5.40179	0	34.1558	15.6593	-0.234775	0	-0.274839	-3.50363	-0.126815	4.26531	2.33748	-2.31383	322	367.14	1.56544	C18H24O8	M-H	4-Hydroxy-3-prenylbenzoic acid glucoside	Methyl (R)-9-hydroxy-10-undecene-5,7-diynoate glucoside		63127; 64017	HMDB0039891; HMDB0040895	94435; 95348	;	;	175737; 175740	12312707; 131752976	; 152141-44-1	CC(C)=CCC1=CC(=CC=C1OC1OC(CO)C(O)C(O)C1O)C(O)=O; COC(=O)CCCC#CC#CC(OC1OC(CO)C(O)C(O)C1O)C=C	ZTHSABILDCCHJR-UHFFFAOYSA-N; XCRGUWJZEOHKGC-UHFFFAOYSA-N	Organic oxygen compounds; Lipids and lipid-like molecules	Organooxygen compounds; Fatty Acyls	Carbohydrates and carbohydrate conjugates; Fatty acyl glycosides		2
587.33510	1.84067	-3.61189	-1.27647	-1.35112	0	0	0	0	6.20525	0	10.6	6.71562	0	-2.33208	-4.3811	512	587.336	0.8805	C31H52O8	M+Cl	Nonadecylresorcinol glucuronide	Cyclopassifloic acid E		197077; 60062	HMDB0240375; HMDB0036298	; 91443	;	;	;	; 73801614	; 301540-74-9	CCCCCCCCCCCCCCCCCCCC1=CC(O)=CC(O[C@@H]2O[C@@H]([C@@H](O)[C@H](O)[C@H]2O)C(O)=O)=C1; CC(C)C(O)(CO)CCC(C)(O)C1C(O)CC2(C)C3CCC4C5(CC35CCC12C)C(O)CC(O)C4(C)C(O)=O	HNUCRFXAZFPYOT-SQQOACJHSA-N; DXAVXXNAJINCIJ-UHFFFAOYSA-N	Organic oxygen compounds; Lipids and lipid-like molecules	Organooxygen compounds; Steroids and steroid derivatives	Carbohydrates and carbohydrate conjugates; Cycloartanols and derivatives		2
477.16168	0	0	1.69191	-2.21924	41.781	0	0	3.42855	0	0	-0.900591	0	0	0	-0.336173	441	477.161	0.658117	C20H30O13	M-H	Kelampayoside A	3,4-Dihydroxyphenylethanol-4-diglucoside	Gentiobiosyl 2-methyl-6-oxo-2E,4E-heptadienoate	62077; 255712; 56581	HMDB0038714; HMDB0302799; HMDB0032134	93369; ; 88215	; ;	; ;	; ;	10552637; ; 131751263	87562-76-3; ;	COC1=CC(O[C@@H]2O[C@H](CO[C@@H]3OC[C@](O)(CO)[C@H]3O)[C@@H](O)[C@H](O)[C@H]2O)=CC(OC)=C1OC; OCCC1=CC(O)=C(O[C@@H]2O[C@H](CO[C@@H]3O[C@H](CO)[C@@H](O)[C@H](O)[C@H]3O)[C@@H](O)[C@H](O)[C@H]2O)C=C1; CC(=O)\C=C\C=C(/C)C(=O)OC1OC(COC2OC(CO)C(O)C(O)C2O)C(O)C(O)C1O	CKGKQISENBKOCA-FHXQZXMCSA-N; GSBZTKMXIZXGEF-XSVWGIRKSA-N; YFKTUCLAEHYWLL-MSLMYCKWSA-N	Organic oxygen compounds; Organic oxygen compounds; Organic oxygen compounds	Organooxygen compounds; Organooxygen compounds; Organooxygen compounds	Carbohydrates and carbohydrate conjugates; Carbohydrates and carbohydrate conjugates; Carbohydrates and carbohydrate conjugates		3
355.12420	0	-3.85319	0	-10.4774	1.04469	6.01397	8.8847	0	15.3999	3.08144	0	2.55207	7.96578	0	-5.75756	305	355.125	1.07238	C13H24O11	M-H	4-O-Methylgalactinol	Galactopinitol B	Galactopinitol A	57775; 59203; 62751	HMDB0033558; HMDB0035321; HMDB0039475	89368; 90621; 94047	; ;	; ;	133412; 169058; 139380	10713243; 101926786; 25201084	75589-40-1; 88199-72-8; 64290-91-1	CO[C@H]1[C@H](O)[C@@H](O)[C@H](O)[C@H](O)[C@@H]1O[C@H]1O[C@H](CO)[C@H](O)[C@H](O)[C@H]1O; CO[C@@H]1[C@@H](O)[C@@H](O)[C@H](O)[C@H](O[C@@H]2O[C@H](CO)[C@H](O)[C@H](O)[C@H]2O)[C@H]1O; CO[C@@H]1[C@@H](O)[C@@H](O)[C@H](O)[C@H](O[C@H]2O[C@H](CO)[C@H](O)[C@H](O)[C@H]2O)[C@H]1O	RSYNCMYDVZFZBP-KEUHYNFLSA-N; WFSVEMFCPALUBB-DVLBVPSGSA-N; WFSVEMFCPALUBB-GDYURJOXSA-N	Organic oxygen compounds; Organic oxygen compounds; Organic oxygen compounds	Organooxygen compounds; Organooxygen compounds; Organooxygen compounds	Carbohydrates and carbohydrate conjugates; Carbohydrates and carbohydrate conjugates; Carbohydrates and carbohydrate conjugates		3
546.16016	0	-2.54191	0	-8.73117	0	18.3301	37.1574	-3.22339	7.62265	-0.740307	-5.51782	0	2.45988	1.65054	-5.1275	490	546.16	1.19557	C20H33NO14	M+Cl	O-6-deoxy-a-L-galactopyranosyl-(1->2)-O-b-D-galactopyranosyl-(1->4)-2-(acetylamino)-1,5-anhydro-2-deoxy-D-arabino-Hex-1-enitol	O-6-deoxy-a-L-galactopyranosyl-(1->2)-O-b-D-galactopyranosyl-(1->3)-2-(acetylamino)-1,5-anhydro-2-deoxy-D-arabino-Hex-1-enitol		47888; 47872	HMDB0002276; HMDB0002235	58111; 58110	;	;	; 168315	22833591; 22833589	868264-22-6; 868264-24-8	C[C@@H]1O[C@@H](O[C@@H]2[C@@H](O)[C@@H](O)[C@@H](CO)O[C@H]2O[C@@H]2[C@@H](CO)OC=C(NC(C)=O)[C@H]2O)[C@@H](O)[C@H](O)[C@@H]1O; C[C@@H]1O[C@@H](O[C@@H]2[C@@H](O)[C@@H](O)[C@@H](CO)O[C@H]2O[C@H]2[C@H](O)[C@@H](CO)OC=C2NC(C)=O)[C@@H](O)[C@H](O)[C@@H]1O	HNYYHAIRGRIQQX-JGMDXMHSSA-N; UGHZPGYGEJKBOY-LMHWPNOYSA-N	Organic oxygen compounds; Organic oxygen compounds	Organooxygen compounds; Organooxygen compounds	Carbohydrates and carbohydrate conjugates; Carbohydrates and carbohydrate conjugates		2
491.14001	-0.983718	0	3.79343	-4.0154	11.9189	17.6042	4.50646	0	0	0	-2.43347	0	0	3.42162	-1.34952	456	491.141	1.24712	C19H26O12	M+FA-H	Monotropeoside	Lucuminic acid		255933; 58927	HMDB0303042; HMDB0035007	; 90367	;	;	; 168248	; 85260329	; 190323-48-9	[H][C@@]1(O)CO[C@@]([H])(OC[C@@]2([H])O[C@@]([H])(OC3=CC=CC=C3C(=O)OC)[C@]([H])(O)[C@@]([H])(O)[C@]2([H])O)[C@]([H])(O)[C@@]1([H])O; OC1COC(OCC2OC(OC(C(O)=O)C3=CC=CC=C3)C(O)C(O)C2O)C(O)C1O	VHUNCYDAXJGCLO-AHMNSWSSSA-N; DUZCTLMSDUOYAW-UHFFFAOYSA-N	Organic oxygen compounds; Organic oxygen compounds	Organooxygen compounds; Organooxygen compounds	Carbohydrates and carbohydrate conjugates; Carbohydrates and carbohydrate conjugates		2
160.06132	-7.79906	-4.91475	15.8002	-17.8745	11.3275	10.1658	13.193	0	12.8075	0	-11.0613	-0.902186	32.8769	8.09871	-10.0102	57	160.061	2.12784	C6H13NO5	M-H2O-H	Glucosamine	beta-D-Glucosamine		47626; 54931	HMDB0001514; HMDB0030091	63216; 266	;	C00329; C08349	47977; 28393	439213; 441477	3416-24-8; 14257-69-3	N[C@H]1C(O)O[C@H](CO)[C@@H](O)[C@@H]1O; N[C@H]1[C@H](O)O[C@H](CO)[C@@H](O)[C@@H]1O	MSWZFWKMSRAUBD-IVMDWMLBSA-N; MSWZFWKMSRAUBD-QZABAPFNSA-N	Organic oxygen compounds; Organic oxygen compounds	Organooxygen compounds; Organooxygen compounds	Carbohydrates and carbohydrate conjugates; Carbohydrates and carbohydrate conjugates	*	2
271.08093	-4.31853	0	21.1531	-12.7508	0	0	13.1784	-3.91621	7.81653	0	-6.0167	0	31.1871	0	-6.46647	193	271.082	3.10815	C12H18O8	M-H2O-H	Furaneol 4-glucoside	Osmundalin		57254; 55881	HMDB0032992; HMDB0031304	88888; 87571	;	;	169238; 169101	14259114; 5249536	121063-56-7; 54835-71-1	CC1OC(C)=C(OC2OC(CO)C(O)C(O)C2O)C1=O; CC1OC(=O)C=CC1OC1OC(CO)C(O)C(O)C1O	ZCBCXLRKTUDKOP-UHFFFAOYSA-N; KZOPXYPPFZYEHT-UHFFFAOYSA-N	Organic oxygen compounds; Organic oxygen compounds	Organooxygen compounds; Organooxygen compounds	Carbohydrates and carbohydrate conjugates; Carbohydrates and carbohydrate conjugates		2
338.98819	0	-4.12473	25.4349	-19.8536	1.22657	9.82199	15.6419	-0.660527	9.16732	-6.35029	-10.2982	0.0573368	34.8908	0	-13.0453	287	338.989	1.71432	C3H7O6P	2M-H	Dihydroxyacetone phosphate	Glyceraldehyde 3-phosphate		47602; 47400	HMDB0001473; HMDB0001112	148; 149	;	C00111; C00118	16108; 29052	668; 439168	57-04-5; 591-57-1	OCC(=O)COP(O)(O)=O; O[C@H](COP(O)(O)=O)C=O	GNGACRATGGDKBX-UHFFFAOYSA-N; LXJXRIRHZLFYRP-VKHMYHEASA-N	Organic oxygen compounds; Organic oxygen compounds	Organooxygen compounds; Organooxygen compounds	Carbohydrates and carbohydrate conjugates; Carbohydrates and carbohydrate conjugates	*	2
269.08744	-8.91017	0	17.0972	-37.9699	17.8913	11.561	8.03023	11.4373	25.7685	28.187	-14.5562	0	35.2392	13.3953	-32.7079	187	269.088	1.35241	C9H18O9	M-H	D-erythro-L-galacto-Nonulose	sorbitol lactate		54819; 211920	HMDB0029955; HMDB0258395	;	;	;	169540;	18618148;	;	OCC(O)C(O)C1OC(O)(CO)C(O)C(O)C1O; CC(O)C(=O)OC(O)C(O)C(O)C(O)C(O)CO	USEZWDIVUDJKCA-UHFFFAOYSA-N; XMNOPABUMOMASB-UHFFFAOYSA-N	Organic oxygen compounds; Organic oxygen compounds	Organooxygen compounds; Organooxygen compounds	Carbohydrates and carbohydrate conjugates; Carbohydrates and carbohydrate conjugates		2
523.14381	0	0	4.85111	0	0	1.04033	0	0	0	0	0	0	0	0	0	478	523.144	0.543199	C18H32O15	M+Cl	3-Fucosyllactose	2-Fucosyllactose		47803; 47807	HMDB0002094; HMDB0002098	; 58094	;	;	90065;	161460; 170484	41312-47-4; 41263-94-9	C[C@@H]1O[C@@H](O[C@H]2[C@@H](O)[C@@H](CO)O[C@@H](O[C@H]3[C@H](O)[C@@H](O)C(O)O[C@@H]3CO)[C@@H]2O)[C@@H](O)[C@H](O)[C@@H]1O; C[C@@H]1O[C@@H](O[C@H]2[C@H](O[C@H]([C@H](O)CO)[C@H](O)[C@@H](O)C=O)O[C@H](CO)[C@H](O)[C@@H]2O)[C@@H](O)[C@H](O)[C@@H]1O	AUNPEJDACLEKSC-ZAYDSPBTSA-N; HWHQUWQCBPAQQH-BWRPKUOHSA-N	Organic oxygen compounds; Organic oxygen compounds	Organooxygen compounds; Organooxygen compounds	Carbohydrates and carbohydrate conjugates; Carbohydrates and carbohydrate conjugates		2
172.98555	-2.51651	8.92908	-5.02994	5.38248	0	-1.91108	-2.60711	0	-2.52235	0	-4.92357	-3.28645	-3.96452	-0.671525	19.4899	73	172.986	1.31995	C4H8O5	M+K-2H	2,3,4-Trihydroxybutanoic acid	Threonic acid		200854; 47312	HMDB0245425; HMDB0000943	; 4244	;	C01620; C01620	49060; 15908	439535; 5460407	; 7306-96-9	OCC(O)C(O)C(O)=O; OC[C@H](O)[C@@H](O)C(O)=O	JPIJQSOTBSSVTP-UHFFFAOYSA-N; JPIJQSOTBSSVTP-STHAYSLISA-N	Organic oxygen compounds; Organic oxygen compounds	Organooxygen compounds; Organooxygen compounds	Carbohydrates and carbohydrate conjugates; Carbohydrates and carbohydrate conjugates	*	2
744.45676	-1.96938	-2.70136	3.07156	-0.962608	3.17443	0	-0.297471	0	0.817182	-0.435071	11.8002	0	3.14326	-0.691773	-6.45578	583	744.453	4.49862	C38H69NO14	M-H2O-H	14-OH Clarithromycin	14-hydroxyclarithromycin		200078; 82856	HMDB0244587; HMDB0061019	;	;	;	;	76172427; 84020	;	CCC1(O)OC(=O)C(C)C(OC2CC(C)(OC)C(O)C(C)O2)C(C)C(OC2OC(C)CC(C2O)N(C)C)C(C)(CC(C)C(=O)C(C)C(O)C1(C)O)OC; CO[C@]1(C)C[C@H](O[C@H]2[C@H](C)[C@@H](O[C@@H]3O[C@H](C)C[C@@H]([C@H]3O)N(C)C)[C@@](C)(C[C@@H](C)C(=O)[C@H](C)[C@@H](O)[C@](C)(O)[C@H](OC(=O)[C@@H]2C)C(C)O)OC)O[C@@H](C)[C@@H]1O	AMGNANCLNVMRBV-UHFFFAOYSA-N; BLPFDXNVUDZBII-KNPZYKNQSA-N	Organic oxygen compounds; Organic oxygen compounds	Organooxygen compounds; Organooxygen compounds	Carbohydrates and carbohydrate conjugates; Carbohydrates and carbohydrate conjugates		2
103.00360	0	-13.3123	10.9283	-46.6329	5.56715	2.92564	17.1388	0	37.3029	45.0101	-10.1149	24.3502	25.895	10.9533	-31.7865	12	103.004	0.823329	C3H4O4	M-H	Tartronate semialdehyde	Hydroxypyruvic acid	Malonic acid	48934; 47532; 2855	HMDB0006938; HMDB0001352; HMDB0000691	58597; 403923; 3237	; ; LMFA01170041	C01146; C00168; C00383	16992; 30841; 30794	1122; 964; 867	; 1113-60-6; 141-82-2	OC(C=O)C(O)=O; OCC(=O)C(O)=O; C(CC(=O)O)(=O)O	QWBAFPFNGRFSFB-UHFFFAOYSA-N; HHDDCCUIIUWNGJ-UHFFFAOYSA-N; OFOBLEOULBTSOW-UHFFFAOYSA-N	Organic oxygen compounds; Organic acids and derivatives; Organic acids and derivatives	Organooxygen compounds; Hydroxy acids and derivatives; Carboxylic acids and derivatives	Carbohydrates and carbohydrate conjugates; Beta hydroxy acids and derivatives; Dicarboxylic acids and derivatives	*	3
391.04304	1.21942	0	0	5.28523	0	0	0	0	0	0	0	0	0	0	0	352	391.044	1.64488	C16H18O9	M+K-2H	Biflorin	Chlorogenic acid		47913; 48037	HMDB0002336; HMDB0003164	58119; 3498	;	C08996; C00852	563990; 16112	441959; 1794427	89701-85-9; 202650-88-2	CC1=CC(=O)C2=C(O)C([C@@H]3O[C@H](CO)[C@@H](O)[C@H](O)[C@H]3O)=C(O)C=C2O1; O[C@@H]1C[C@](O)(C[C@@H](OC(=O)\C=C\C2=CC(O)=C(O)C=C2)[C@@H]1O)C(O)=O	XTZWWMZDVUKEDJ-SPEJKDPOSA-N; CWVRJTMFETXNAD-JUHZACGLSA-N	Organic oxygen compounds; Organic oxygen compounds	Organooxygen compounds; Organooxygen compounds	Carbohydrates and carbohydrate conjugates; Alcohols and polyols	*	2
364.13954	-2.38441	0	32.9515	-5.49269	0	0	0	-1.04655	0	-0.526989	-3.48451	-0.154973	11.5662	0	-2.17216	319	364.14	0.233671	C18H25NO8	M-H2O-H	Niazimin	LEUCOGENENOL	Niazimin A	61997; 208250; 256534	HMDB0038630; HMDB0254032; HMDB0303678	93291; ;	; ;	; ;	; ; 169729	10339912; 301101; 85115123	159768-73-7; ;	CCOC(=O)NCC1=CC=C(O[C@@H]2O[C@@H](C)[C@H](OC(C)=O)[C@@H](O)[C@H]2O)C=C1; CC1CC(=O)C2(OC(=C(O)C=N2)C2(O)CC(=O)CC(C)C2O)C(O)(CO)C1; CCOC(=O)NCC1=CC=C(OC2OC(C)C(OC(C)=O)C(O)C2O)C=C1	VMTHKXYSTHHGCH-DXJAZKPLSA-N; RIYYKCVJWUOAQK-UHFFFAOYSA-N; VMTHKXYSTHHGCH-UHFFFAOYSA-N	Organic oxygen compounds; Organoheterocyclic compounds; Organic oxygen compounds	Organooxygen compounds; Oxazines; Organooxygen compounds	Carbohydrates and carbohydrate conjugates; 1,3-oxazines; Carbohydrates and carbohydrate conjugates		3
281.08735	-12.0106	-2.86784	17.0885	-24.0227	25.0252	41.1443	25.2814	0	4.96645	-1.96738	-14.597	-4.4787	31.0349	10.5985	-13.2325	210	281.088	1.60654	C10H18O9	M-H	Xylobiose			54768	HMDB0029894			C01630		131750922	6860-47-5	O[C@@H]1CO[C@@H](O[C@H]2COC(O)[C@H](O)[C@H]2O)[C@H](O)[C@H]1O	LGQKSQQRKHFMLI-BIDIDBDVSA-N	Organic oxygen compounds	Organooxygen compounds	Carbohydrates and carbohydrate conjugates	*	1
313.09238	-16.7915	-3.92751	35.8169	-35.5118	53.6747	74.8517	18.3928	0	0	-7.79577	-21.6863	-1.95544	40.0269	8.33827	-19.9856	253	313.093	1.63906	C14H18O8	M-H	Vanilloside			54574	HMDB0029664				168797	3648225	494-08-6	COC1=C(OC2OC(CO)C(O)C(O)C2O)C=CC(C=O)=C1	LPRNQMUKVDHCFX-UHFFFAOYSA-N	Organic oxygen compounds	Organooxygen compounds	Carbohydrates and carbohydrate conjugates		1
358.11335	-1.03701	0	1.91269	-11.8926	11.9996	14.6947	1.12033	-0.523479	2.97188	1.8744	0	0.152057	11.1134	0	-6.89255	309	358.114	2.78958	C14H19NO7	M+FA-H	Tyramine glucuronide			50896	HMDB0010328	61650		C03033		193088	27972-85-6	NCCC1=CC=C(O[C@@H]2O[C@@H]([C@@H](O)[C@H](O)[C@H]2O)C(O)=O)C=C1	AQKVISOBVPVACA-BYNIDDHOSA-N	Organic oxygen compounds	Organooxygen compounds	Carbohydrates and carbohydrate conjugates	*	1
432.12973	-1.29112	-0.141608	0	-4.64273	0	8.52392	33.8669	-0.562595	0	0	-2.76258	0	3.41201	5.5744	-1.69082	401	432.13	0.643904	C21H23NO9	M-H	Tolmetin glucuronide			65014	HMDB0042044	96218				155656	71595-19-2	CN1C(CC(=O)O[C@@H]2O[C@@H]([C@@H](O)[C@H](O)[C@H]2O)C(O)=O)=CC=C1C(=O)C1=CC=C(C)C=C1	MEFIGCPEYJZFFC-ZFORQUDYSA-N	Organic oxygen compounds	Organooxygen compounds	Carbohydrates and carbohydrate conjugates		1
562.17693	0	0	0	-0.9083	0	21.1189	12.6763	0	0	0	-0.0142393	0	0	0	0	499	562.175	3.00986	C27H33NO10S	M-H	Thiocolchicoside			212432	HMDB0259007					287691		COC1=C(OC2OC(CO)C(O)C(O)C2O)C=C2CCC(NC(C)=O)C3=CC(=O)C(SC)=CC=C3C2=C1OC	LEQAKWQJCITZNK-UHFFFAOYSA-N	Organic oxygen compounds	Organooxygen compounds	Carbohydrates and carbohydrate conjugates		1
191.05567	-4.2275	-29.3299	15.6339	-60.9256	41.4644	15.176	18.1231	53.3751	41.5606	21.2128	-17.6437	10.2627	61.1534	12.4531	-49.9726	102	191.056	0.577801	C7H14O7	M-H2O-H	Sedoheptulose			48042	HMDB0003219			C08355	27520	441483	470-46-2	OC[C@H]1O[C@](O)(CO)[C@@H](O)[C@H](O)[C@@H]1O	HAIWUXASLYEWLM-BNWJMWRWSA-N	Organic oxygen compounds	Organooxygen compounds	Carbohydrates and carbohydrate conjugates	*	1
398.10831	5.33317	-1.47287	-1.05798	-4.39686	0	0	5.50365	0	0	1.97137	0	22.4308	0	0	-2.03042	361	398.109	2.39731	C16H19NO8	M+FA-H	Sambucus nigra Degraded cyanogenic glycosides (2'-Epimer)			59367	HMDB0035502	90783			168593	131751786		COC(=O)C(CO)OC(O[C@H](C#N)C1=CC=CC=C1)C(O)C(=O)OC	BQIOAYLGMWMRRP-MPXNVAGNSA-N	Organic oxygen compounds	Organooxygen compounds	Carbohydrates and carbohydrate conjugates		1
416.08243	15.803	-1.29513	-2.3715	2.72651	0	0.200544	-0.0396261	-1.13126	0	-1.09202	-1.17837	1.9625	0	-1.01939	-1.42042	379	416.083	2.4489	C15H17NO10	M+FA-H	Salicyluric beta-D-glucuronide			197019	HMDB0240252				133026	121596205		O[C@@H]1[C@@H](O)[C@H](OC(=O)CNC(=O)C2=C(O)C=CC=C2)O[C@@H]([C@H]1O)C(O)=O	OEPADIDIUZTYOX-QKZHPOIUSA-N	Organic oxygen compounds	Organooxygen compounds	Carbohydrates and carbohydrate conjugates		1
431.21958	0	-13.4295	-7.24673	-12.6358	3.35928	-5.26207	-2.16626	7.74439	20.193	4.16237	38.2486	8.83148	0	-8.75801	-18.1977	400	431.218	3.16577	C23H34N2O7	M-H2O-H	Remogliflozin A			210891	HMDB0257146					21933648		CC(C)OC1=CC=C(CC2=C(C)N(N=C2OC2OC(CO)C(O)C(O)C2O)C(C)C)C=C1	GSINGUMRKGRYJP-UHFFFAOYSA-N	Organic oxygen compounds	Organooxygen compounds	Carbohydrates and carbohydrate conjugates		1
340.10314	41.4705	-19.9466	-0.892988	-37.2725	12.0977	30.2804	44.5537	-10.7984	15.6861	-1.49001	0	63.9914	3.99495	-7.64977	-41.3392	289	340.104	1.90637	C14H17NO6	M+FA-H	Prunasin			58862	HMDB0034934	63625		C00844	17396	119033	99-18-3	OC[C@H]1O[C@@H](O[C@@H](C#N)C2=CC=CC=C2)[C@H](O)[C@@H](O)[C@@H]1O	ZKSZEJFBGODIJW-GMDXDWKASA-N	Organic oxygen compounds	Organooxygen compounds	Carbohydrates and carbohydrate conjugates	*	1
383.03551	-1.07795	0	10.4236	-3.44586	0	0	0	-0.0725426	0	0	-1.9081	0	25.5118	0	-0.966866	341	383.036	1.50003	C10H19O12P	M+Na-2H	Polyribophosphate			210507	HMDB0256690							OCC1OC(OC2OC(COP(O)(O)=O)C(O)C2O)C(O)C1O	OLXOHDAJTUPVIO-UHFFFAOYSA-N	Organic oxygen compounds	Organooxygen compounds	Carbohydrates and carbohydrate conjugates		1
512.17644	7.96129	-2.62623	0	-3.80247	0	5.05053	10.2234	0	0.845793	-0.571375	-1.90796	14.7716	0	0	-3.14224	470	512.177	1.76736	C22H29NO10	M+FA-H	O-Ethyl-4-[(2',3',4'-tri-O-acetyl-alpha-L-rhamnosyloxy)benzyl]carbamate			56411	HMDB0031949					10434741	159733-93-4	CCOC(=O)NCC1=CC=C(O[C@@H]2O[C@@H](C)[C@H](OC(C)=O)[C@@H](OC(C)=O)[C@H]2OC(C)=O)C=C1	GTQXJGMYZPFFKR-CDEOHPBMSA-N	Organic oxygen compounds	Organooxygen compounds	Carbohydrates and carbohydrate conjugates		1
371.11878	-1.98275	-20.1387	0.698661	-44.0274	38.3115	0	0.450886	69.808	36.3944	32.706	-17.0685	3.73699	26.0755	16.3977	-46.7209	329	371.119	1.9424	C12H22O10	M+FA-H	Neohesperidose			54462	HMDB0029523			C08244		5184980	17074-02-1	CC1OC(OC2C(O)OC(CO)C(O)C2O)C(O)C(O)C1O	VSRVRBXGIRFARR-UHFFFAOYSA-N	Organic oxygen compounds	Organooxygen compounds	Carbohydrates and carbohydrate conjugates	*	1
486.16070	35.0007	-22.9194	-8.99384	-38.5911	37.1762	21.9954	42.042	16.0281	13.7806	9.36171	-8.5649	59.1688	0	-5.39284	-43.1716	449	486.162	2.04829	C20H27NO10	M+FA-H	Mandelonitrile rutinoside			57073	HMDB0032803	88725				131751315	184002-37-7	CC1OC(OCC2OC(OC(C#N)C3=CC=CC=C3)C(O)C(O)C2O)C(O)C(O)C1O	QSPJUYWAUZTHLP-UHFFFAOYSA-N	Organic oxygen compounds	Organooxygen compounds	Carbohydrates and carbohydrate conjugates		1
490.15563	0	0	0	-1.58123	16.5397	12.9433	6.29717	0	0	0	0	0	0	0	-0.172391	454	490.157	2.00039	C19H27NO11	M+FA-H	Lucuminamide			56178	HMDB0031697	87873				77634301		OC1COC(OCC2OC(OC(C(O)=N)C3=CC=CC=C3)C(O)C(O)C2O)C(O)C1O	YEFUVRSZAHTXCA-UHFFFAOYSA-N	Organic oxygen compounds	Organooxygen compounds	Carbohydrates and carbohydrate conjugates		1
321.08220	-10.793	-4.16495	11.4062	-20.2525	18.7472	51.8036	27.1374	0	0	-2.99215	-12.9875	-4.73378	30.1268	8.7651	-11.1928	265	321.083	1.61721	C12H18O10	M-H	Lepidimoic acid			64204	HMDB0041096				169657	4479101	157676-09-0	CC1OC(O)C(OC2OC(=CC(O)C2O)C(O)=O)C(O)C1O	PBUKNNGDHZLXKG-UHFFFAOYSA-N	Organic oxygen compounds	Organooxygen compounds	Carbohydrates and carbohydrate conjugates		1
805.23449	0	0	0	0	0	11.9623	2.70354	0	0	0	0	0	0	0	0	600	805.233	2.18764	C35H46O19	M+Cl	Leonoside A			63527	HMDB0040342					131752796	140147-66-6	COC1=C(O)C=CC(\C=C/C(=O)OC2C(CO)OC(OCCC3=CC(O)=C(O)C=C3)C(O)C2OC2OC(C)C(O)C(O)C2OC2OCC(O)C(O)C2O)=C1	ZPJGTPAAEPXBQT-YVMONPNESA-N	Organic oxygen compounds	Organooxygen compounds	Carbohydrates and carbohydrate conjugates		1
383.08237	-0.230864	-23.2973	0.346436	-48.9658	44.8701	0	6.76008	69.5257	38.035	36.6624	-15.5215	6.50072	26.9056	13.7083	-49.3537	342	383.083	1.94865	C13H20O13	M-H	Glucose lactate ketone			207217	HMDB0252781							CC(O)C(=O)OC(=O)OC(=O)C(C)(O)C1(O)OC(CO)C(O)C(O)C1O	RJHWLOLAORKKFT-UHFFFAOYSA-N	Organic oxygen compounds	Organooxygen compounds	Carbohydrates and carbohydrate conjugates		1
391.10460	15.0277	-19.7666	-16.7989	1.88663	11.9596	-9.22746	-9.29749	72.2455	0	0.0645709	0	8.9037	-9.05083	-12.3543	-20.5814	354	391.103	2.93575	C19H20O9	M-H	Garcimangosone D			61523	HMDB0038066					85362951		OCC1OC(OC2=CC(O)=CC(O)=C2C(=O)C2=CC=CC=C2)C(O)C(O)C1O	CCXXIROIENJKKR-UHFFFAOYSA-N	Organic oxygen compounds	Organooxygen compounds	Carbohydrates and carbohydrate conjugates		1
775.53290	0	-1.03663	-0.718711	0.868541	0	0	0	0	0	-0.299237	0	0	-0.142006	-0.67758	17.6737	593	775.533	0.454727	C40H76N2O12	M-H	Gamithromycin			207065	HMDB0252606					74044983		CCCN1CC(C)C(O)C(C)(O)C(CC)OC(=O)C(C)C(OC2CC(C)(OC)C(O)C(C)O2)C(C)C(OC2OC(C)CC(C2O)N(C)C)C(C)(O)CC1C	VWAMTBXLZPEDQO-UHFFFAOYSA-N	Organic oxygen compounds	Organooxygen compounds	Carbohydrates and carbohydrate conjugates		1
191.01964	-17.0807	-14.4826	75.2983	-59.9291	9.88969	32.9347	10.8136	10.8892	18.4173	0	-19.0467	0	82.6764	16.0413	-42.5804	100	191.019	2.41895	C6H10O8	M-H2O-H	Galactaric acid			2914	HMDB0000639	4227	LMFA01170107	C00879	30852	3037582	526-99-8	C(=O)(O)[C@H](O)[C@@H](O)[C@@H](O)[C@H](O)C(=O)O	DSLZVSRJTYRBFB-DUHBMQHGSA-N	Organic oxygen compounds	Organooxygen compounds	Carbohydrates and carbohydrate conjugates	*	1
259.02198	-7.90007	-13.5206	31.7123	-48.1974	32.7014	27.0673	39.1323	12.8581	26.2816	-2.04796	-15.9862	2.63353	52.251	8.84492	-34.6577	177	259.022	1.77676	C6H13O9P	M-H	Fructose 6-phosphate			46882	HMDB0000124	146		C00085	15946	69507	643-13-0	OCC(=O)[C@@H](O)[C@H](O)[C@H](O)COP(O)(O)=O	GSXOAOHZAIYLCY-HSUXUTPPSA-N	Organic oxygen compounds	Organooxygen compounds	Carbohydrates and carbohydrate conjugates	*	1
267.07180	-23.9574	-5.03139	37.8642	-53.8098	42.3735	83.4374	60.2872	0	12.0262	-2.58503	-28.2584	-7.67688	54.2703	20.5784	-32.4745	185	267.072	1.31875	C8H14O7	M+FA-H	Ethyl glucuronide			50893	HMDB0010325	61648			87248	18392195	17685-04-0	CCO[C@@H]1O[C@@H]([C@@H](O)[C@H](O)[C@H]1O)C(O)=O	IWJBVMJWSPZNJH-UQGZVRACSA-N	Organic oxygen compounds	Organooxygen compounds	Carbohydrates and carbohydrate conjugates		1
165.04026	-26.2169	-17.1304	41.7133	-78.4938	49.8857	65.3496	40.5135	-0.703321	29.7353	25.9692	-40.6077	-0.810602	86.3757	55.8607	-38.9889	63	165.04	1.17934	C4H8O4	M+FA-H	Erythrose			47971	HMDB0002649	289		C01796	23956	439574	1758-51-6	[H][C@@]1(O)COC([H])(O)[C@]1([H])O	FMAORJIQYMIRHF-HERZVMAMSA-N	Organic oxygen compounds	Organooxygen compounds	Carbohydrates and carbohydrate conjugates	*	1
756.44970	0	-6.01356	-3.7128	-1.62138	0	-2.3453	-1.8999	0	7.27314	0	27.5507	2.79759	-2.22769	-4.5938	-6.99343	587	756.453	4.90754	C39H69NO14	M-H2O-H	Erythromycin 2'-acetate			206480	HMDB0251933					4630919		CCC1OC(=O)C(C)C(OC2CC(C)(OC)C(O)C(C)O2)C(C)C(OC2OC(C)CC(C2OC(C)=O)N(C)C)C(C)(O)CC(C)C(=O)C(C)C(O)C1(C)O	CVBHEIRZLPKMSH-UHFFFAOYSA-N	Organic oxygen compounds	Organooxygen compounds	Carbohydrates and carbohydrate conjugates		1
195.05068	-26.1685	-11.4252	26.0079	-68.2189	57.3106	72.1223	51.5255	9.94651	12.2534	9.84274	-26.9999	-5.95865	78.1682	44.537	-45.2293	111	195.051	1.76127	C5H10O5	M+FA-H	D-Xylose			46870	HMDB0000098	314		C00181	53455	135191	58-86-6	O[C@@H]1COC(O)[C@H](O)[C@H]1O	SRBFZHDQGSBBOR-IOVATXLUSA-N	Organic oxygen compounds	Organooxygen compounds	Carbohydrates and carbohydrate conjugates	*	1
228.97531	0	-8.17974	26.4953	-24.2381	0	4.01081	0	3.67019	23.1967	0	0	4.45461	30.6205	-1.91534	-24.1199	147	228.976	1.31608	C6H8O7	M+K-2H	Diketogulonic acid			2186	HMDB0005971	45874	LMFA01060195	C04575	15622	440390	3409-57-2	C(=O)(O)C(=O)C(=O)[C@H](O)[C@@H](O)CO	GJQWCDSAOUMKSE-STHAYSLISA-N	Organic oxygen compounds	Organooxygen compounds	Carbohydrates and carbohydrate conjugates	*	1
279.04827	-4.12566	-14.4922	32.9246	-57.3459	6.45639	25.9642	73.8579	-12.3814	54.7193	-3.11828	-25.8458	9.93923	62.2831	23.1509	-37.8923	207	279.049	1.80212	C8H18O8	M+K-2H	D-erythro-D-galacto-octitol			54817	HMDB0029953	86611			165245	219890	27655-86-3	OCC(O)C(O)C(O)C(O)C(O)C(O)CO	DRDSDQVQSRICML-UHFFFAOYSA-N	Organic oxygen compounds	Organooxygen compounds	Carbohydrates and carbohydrate conjugates		1
758.43285	-0.880616	0	7.78737	-1.77439	0	0	0	0	0	0	0	0	4.45724	0	-1.38343	589	758.433	0.498031	C38H65NO14	M-H	Davercin			198962	HMDB0242528					13132014		CCC1OC(=O)C(C)C(OC2CC(C)(OC)C(O)C(C)O2)C(C)C(OC2OC(C)CC(C2O)N(C)C)C(C)(O)CC(C)C(=O)C(C)C2OC(=O)OC12C	NKLGIWNNVDPGCA-UHFFFAOYSA-N	Organic oxygen compounds	Organooxygen compounds	Carbohydrates and carbohydrate conjugates		1
392.07526	23.4684	-15.1143	0	-35.0203	13.5786	26.2296	65.4938	-10.2854	20.9659	-6.44548	-13.3742	56.7771	4.03224	-2.52362	-25.7716	355	392.075	0.319442	C15H19NO9	M+Cl	cyclo-dopa 5-O-glucoside			257125	HMDB0304310	64475		C17751	134458	46173990		[H][C@]1(CC2=CC(O[C@]3([H])O[C@]([H])(CO)[C@@]([H])(O)[C@]([H])(O)[C@@]3([H])O)=C(O)C=C2N1)C(O)=O	PXMFPPFHRQZIHO-OLCQZNMOSA-N	Organic oxygen compounds	Organooxygen compounds	Carbohydrates and carbohydrate conjugates	*	1
519.17088	16.5659	-1.9546	-1.0123	-0.936007	0	0.552334	0	-0.430056	0	-0.396601	-0.963723	10.3548	0	0	-2.35709	475	519.172	2.03026	C22H32O14	M-H	Citrusin F			62523	HMDB0039235	93826			169466	131752582	134860-04-1	COC(=O)CCC1=CC(O)=C(OC2OC(COC3OC(CO)C(O)C(O)C3O)C(O)C(O)C2O)C=C1	YLQXQJFWCRRNGA-UHFFFAOYSA-N	Organic oxygen compounds	Organooxygen compounds	Carbohydrates and carbohydrate conjugates		1
671.18108	-0.987418	0	0	-4.11161	0	28.146	20.5477	-0.202744	0	0	-2.12849	0	0	0	-1.44968	547	671.18	0.893543	C27H38O18	M+Na-2H	cis-Ferulic acid [arabinosyl-(1->3)-[glucosyl-(1->6)]-glucosyl] ester			58672	HMDB0034682	90133				131751608		COC1=C(O)C=CC(\C=C/C(=O)OC2OC(COC3OC(CO)C(O)C(O)C3O)C(O)C(OC3OC(CO)C(O)C3O)C2O)=C1	LUBIAXCXQXWFFZ-HYXAFXHYSA-N	Organic oxygen compounds	Organooxygen compounds	Carbohydrates and carbohydrate conjugates		1
387.11422	-22.2602	-8.61304	18.4921	-52.3358	34.333	52.5607	43.2754	16.7363	16.7365	-0.350004	-14.9215	-7.27462	66.2433	28.1893	-35.3098	349	387.114	0.480653	C12H22O11	M+FA-H	Cellobiose			46847	HMDB0000055	3480		C06422	36217	10712	528-50-7	OC[C@H]1O[C@@H](O[C@H]2[C@H](O)[C@@H](O)[C@H](O)O[C@@H]2CO)[C@H](O)[C@@H](O)[C@@H]1O	GUBGYTABKSRVRQ-QRZGKKJRSA-N	Organic oxygen compounds	Organooxygen compounds	Carbohydrates and carbohydrate conjugates	*	1
411.17673	0	0	0	-2.09033	0.566778	0	18.7176	0	0	0	-0.441556	9.40195	0	0	-0.13611	375	411.177	1.34185	C18H26N2O6	M+FA-H	Bufotenine O-glucoside			54491	HMDB0029564	86346			175699	74039123	64656-15-1	CN(C)CCC1=CNC2=C1C=C(OC1OC(CO)C(O)C(O)C1O)C=C2	GNUFCIHWKPAEBF-UHFFFAOYSA-N	Organic oxygen compounds	Organooxygen compounds	Carbohydrates and carbohydrate conjugates		1
352.07929	25.3167	-5.86446	-6.57388	0	0	10.4305	-1.77992	0	0	-3.21787	0	14.9348	-0.828867	-2.69363	-6.26705	300	352.078	3.40503	C14H17N3O9	M-H2O-H	Azaribine			203807	HMDB0248766					249187		CC(=O)OCC1OC(C(OC(C)=O)C1OC(C)=O)N1N=CC(=O)NC1=O	QQOBRRFOVWGIMD-UHFFFAOYSA-N	Organic oxygen compounds	Organooxygen compounds	Carbohydrates and carbohydrate conjugates		1
456.15131	-0.593404	0	6.75348	-4.06302	12.0628	1.33673	18.2655	0	0	0	-2.22813	0	0	0	-1.08224	421	456.151	0.384394	C20H27NO11	M-H	Amygdalin			58950	HMDB0035030			C08325	27613	2180	29883-15-6	OCC1OC(OCC2OC(OC(C#N)C3=CC=CC=C3)C(O)C(O)C2O)C(O)C(O)C1O	XUCIJNAGGSZNQT-UHFFFAOYSA-N	Organic oxygen compounds	Organooxygen compounds	Carbohydrates and carbohydrate conjugates	*	1
503.16131	-0.68006	-0.0672158	0	-3.86184	11.8835	16.4369	20.2457	0	0	0	-1.95846	0	0.272287	0.135301	-1.3165	465	503.162	0.878948	C17H30O14	M+FA-H	a-L-Fucopyranosyl-(1->2)-b-D-galactopyranosyl-(1->2)-D-xylose			64323	HMDB0041222	95641			173182	14582632	130136-27-5	CC1OC(OC2C(O)C(O)C(CO)OC2OC2C(O)OCC(O)C2O)C(O)C(O)C1O	DPTWUYFOEZBIEX-UHFFFAOYSA-N	Organic oxygen compounds	Organooxygen compounds	Carbohydrates and carbohydrate conjugates		1
365.12359	0	0	1.80086	-0.944309	0	0	0	0	12.2634	0	0	0	0	0	0	320	365.124	1.64953	C18H22O8	M-H	7-beta-D-Glucopyranosyloxybutylidenephthalide			58729	HMDB0034752	90178			169659	131751617	240823-19-2	CCC\C=C1\OC(=O)C2=C1C=CC=C2OC1OC(CO)C(O)C(O)C1O	LNWJAAMNXBMBCE-UXBLZVDNSA-N	Organic oxygen compounds	Organooxygen compounds	Carbohydrates and carbohydrate conjugates		1
313.05573	-3.87886	0	10.2561	-7.64803	5.18295	46.3681	0	-1.74159	-0.294262	-0.795403	-5.41382	-1.0291	1.59587	0	0	252	313.056	0.453854	C9H16N4O6	M+K-2H	5-Amino-6-ribitylamino uracil			51150	HMDB0011106	61974		C04732	15934	193516	17014-74-3	NC1=C(NC[C@H](O)[C@H](O)[C@H](O)CO)NC(=O)NC1=O	XKQZIXVJVUPORE-RPDRRWSUSA-N	Organic oxygen compounds	Organooxygen compounds	Carbohydrates and carbohydrate conjugates	*	1
471.13431	-2.37962	0	0	-5.91296	24.6279	25.8621	13.6209	3.07722	0	0	-2.88289	-0.00520873	0.796782	0	-2.59409	434	471.136	2.62091	C17H28O15	M-H	4-O-Methyl-a-D-glucosyl-(1->2)-b-D-xylosyl-(1->4)-D-xylose			62997	HMDB0039742	94294			168540	78382737	10365-86-3	COC1C(O)C(O)C(OC2C(O)C(O)COC2OC2COC(O)C(O)C2O)OC1C(O)=O	XZGRJCXNJVJWKJ-UHFFFAOYSA-N	Organic oxygen compounds	Organooxygen compounds	Carbohydrates and carbohydrate conjugates		1
370.11396	0	0	1.98287	-2.05481	0	0.681466	5.35016	0	0.210917	0	-0.063658	4.24232	0	0	-0.0986446	327	370.114	1.07024	C16H21NO9	M-H	4-(2-amino-3-hydroxyphenyl)-4-oxobutanoic acid O-glucoside			83556	HMDB0062374					10948689		[H][C@]1(CO)O[C@@]([H])(OC2=CC=CC(C(=O)CCC(O)=O)=C2N)[C@]([H])(O)[C@@]([H])(O)[C@]1([H])O	XEXCWFKGYJFAQK-LMXXTMHSSA-N	Organic oxygen compounds	Organooxygen compounds	Carbohydrates and carbohydrate conjugates		1
325.07719	12.5156	-13.0989	-3.79754	-23.0295	11.7743	4.52769	0	21.7728	20.1024	15.287	-0.752072	18.8834	3.22765	0	-23.2583	271	325.078	1.38113	C11H18O11	M-H	3-O-alpha-D-Glucopyranuronosyl-D-xylose			62980	HMDB0039723				167922	131752710	85269-45-0	OCC1OC(O)C(O)C1OC1OC(C(O)C(O)C1O)C(O)=O	CWFMVLQLLUZBPE-UHFFFAOYSA-N	Organic oxygen compounds	Organooxygen compounds	Carbohydrates and carbohydrate conjugates		1
479.11867	-2.03187	0	4.24792	-5.53305	0	26.081	20.7002	-0.768167	0	0	-3.58616	-0.0262405	0	0.343541	-1.86509	443	479.119	1.71905	C21H22O10	M+FA-H	2-O-Caffeoylarbutin			55921	HMDB0031347	87601				131751154	230955-36-9	OCC1OC(OC2=CC=C(O)C=C2)C(OC(=O)\C=C\C2=CC(O)=C(O)C=C2)C(O)C1O	SAHZOJQMDIDFST-KRXBUXKQSA-N	Organic oxygen compounds	Organooxygen compounds	Carbohydrates and carbohydrate conjugates		1
297.08241	-6.77004	-8.14033	7.82646	-31.2163	2.37026	8.6232	40.8304	-5.04613	24.3583	23.492	-6.00943	1.62114	25.6332	8.18017	-19.0038	229	297.083	1.03946	C10H18O10	M-H	2,3,4,5-Tetrahydroxy-6-(1,2,3,4-tetrahydroxybutyl)oxane-2-carbaldehyde			209393	HMDB0255397					53710490		OCC(O)C(O)C(O)C1OC(O)(C=O)C(O)C(O)C1O	CADIILADFWXZNM-UHFFFAOYSA-N	Organic oxygen compounds	Organooxygen compounds	Carbohydrates and carbohydrate conjugates		1
225.06128	0	-11.8956	25.3817	-42.7993	13.8182	10.7193	7.07707	11.2146	35.9848	12.0269	-9.57873	8.68737	42.4245	2.72957	-36.763	142	225.062	1.39246	C7H14O8	M-H	2,3,4,5,6,7-Hexahydroxyheptanoic acid			197050	HMDB0240292				59201	61888		OC[C@@H](O)[C@@H](O)[C@H](O)[C@@H](O)C(O)C(O)=O	KWMLJOLKUYYJFJ-GASJEMHNSA-N	Organic oxygen compounds	Organooxygen compounds	Carbohydrates and carbohydrate conjugates		1
224.05620	-1.21957	0	0	-8.08945	0	-0.370454	-0.498655	0	0	42.4655	-0.84115	0	-0.297657	0	-0.752658	140	224.056	1.3439	C10H13NO6	M-H2O-H	1-[3,4-Dihydroxy-5-(hydroxymethyl)oxolan-2-yl]-4-hydroxyhydropyridin-2-one			199347	HMDB0243807					54676525		OCC1OC(C(O)C1O)N1C=CC(O)=CC1=O	CBOKZNLSFMZJJA-UHFFFAOYSA-N	Organic oxygen compounds	Organooxygen compounds	Carbohydrates and carbohydrate conjugates		1
363.16598	-0.771469	0	0	-3.03792	0	21.5056	2.12222	0	0	0	-1.68279	0	5.89271	4.69253	-0.646133	318	363.166	1.3012	C16H30O10	M-H2O-H	1,2,10-Trihydroxydihydro-trans-linalyl oxide 7-O-beta-D-glucopyranoside			57488	HMDB0033237	89104			167921	85225480	219814-37-6	CC(C)(OC1OC(CO)C(O)C(O)C1O)C1CCC(CO)(O1)C(O)CO	RYNMENUEBZLOQZ-UHFFFAOYSA-N	Organic oxygen compounds	Organooxygen compounds	Carbohydrates and carbohydrate conjugates		1
723.41910	-3.52719	0	8.55766	-4.2426	0	0	0	0	2.38159	-0.742259	4.4646	-0.166771	8.27296	0	-4.34781	570	723.417	3.26754	C48H56N2O4	M-H	Bismurrayafoline E			61245	HMDB0037741	92564			176300	101150699	252350-80-4	COC1=C(C\C=C(/C)CCC=C(C)C)C2=C(C=C1)C1=C(N2)C(=C(O)C(C)=C1)C1=C(O)C(C)=CC2=C1NC1=C2C=CC(OC)=C1C\C=C(/C)CCC=C(C)C	OUSUKIXJVMBEMB-YAGSLNJISA-N	Organoheterocyclic compounds	Indoles and derivatives	Carbazoles		1
373.13485	-8.67622	-20.6908	9.41456	-64.4114	25.3787	8.23758	41.7106	26.1937	47.3485	45.3729	-22.9578	3.50879	54.1404	39.4086	-51.0825	331	373.134	2.05063	C26H20N2O2	M-H2O-H	1,1'-Bis(2-hydroxy-3-methylcarbazole)			63908	HMDB0040776	95241			175959	10408200	155519-83-8	CC1=CC2=C(NC3=CC=CC=C23)C(=C1O)C1=C(O)C(C)=CC2=C1NC1=CC=CC=C21	BZVSIHKEOLSGNL-UHFFFAOYSA-N	Organoheterocyclic compounds	Indoles and derivatives	Carbazoles		1
316.99481	-2.96175	-1.05513	7.4927	-11.5988	0	0	25.8465	-1.42725	11.1169	-0.979208	-6.95937	0	27.4797	3.64917	-6.69128	259	316.995	0.906689	C5H10N2O7P2	M+FA-H	Zoledronate			52761	HMDB0014543	85373			46557	68740	118072-93-8	OC(CN1C=CN=C1)(P(O)(O)=O)P(O)(O)=O	XRASPMIURGNCCH-UHFFFAOYSA-N	Organic acids and derivatives	Organic phosphonic acids and derivatives	Bisphosphonates		1
311.10901	-11.6927	-11.159	35.6593	-52.3401	26.0474	15.2525	7.68682	18.1526	30.9262	9.2988	-18.9231	1.52575	64.4504	16.7816	-35.9245	249	311.108	2.12165	C19H19FO4	M-H2O-H	Flurbiprofen axetil			206897	HMDB0252407	321524				3395		CC(OC(C)=O)OC(=O)C(C)C1=CC(F)=C(C=C1)C1=CC=CC=C1	ALIVXCSEERJYHU-UHFFFAOYSA-N	Benzenoids	Benzene and substituted derivatives	Biphenyls and derivatives		1
430.15516	-0.633611	-1.03679	0	-4.26158	6.25836	9.42088	23.9402	0	0	0	-2.20941	0	3.73804	0.773794	-1.61198	397	430.155	0.195552	C23H21N7	M+Cl	2-Ethyl-5,7-dimethyl-3-[4-[2-(2H-tetrazol-5-yl)phenyl]phenyl]imidazo[4,5-b]pyridine			212821	HMDB0259479					123856		CCC1=NC2=C(N=C(C)C=C2C)N1C1=CC=C(C=C1)C1=CC=CC=C1C1=NNN=N1	ZXLFZNWBWMYLDB-UHFFFAOYSA-N	Benzenoids	Benzene and substituted derivatives	Biphenyls and derivatives		1
446.15047	-1.09378	-3.24191	-0.531466	-8.50828	26.8511	8.76702	21.7125	7.37906	1.76312	0	-3.56683	0	5.22815	0	-4.95885	416	446.15	0.825572	C24H23N7	M+K-2H	2-Ethyl-5,7-dimethyl-3-((4-(2-(2H-tetrazol-5-yl)phenyl)phenyl)methyl)imidazo(4,5-b)pyridine			208125	HMDB0253846					183134		CCC1=NC2=C(N=C(C)C=C2C)N1CC1=CC=C(C=C1)C1=CC=CC=C1C1=NNN=N1	YFWXFHNZGKNDBC-UHFFFAOYSA-N	Benzenoids	Benzene and substituted derivatives	Biphenyls and derivatives		1
451.34266	0	-6.2894	7.46722	0	0	19.7254	2.14087	-0.188336	5.79164	-6.10722	6.84223	0	0	0	-18.6863	420	451.343	0.524313	C27H48O5	M-H	5b-Cholestane-3a,7a,12a,25,26-pentol	5beta-cholestane-3alpha,7alpha,12alpha,23,25-pentol	5b-Cholestane-3a,7a,12a,23S,25-pentol	46340; 46362; 47055	HMDB0002180; HMDB0062421; HMDB0000483	84764; 84784; 5470	LMST04030016; LMST04030038;	; ;	; ;	5284194; 5284212; 53477695	6127-75-9; ; 59906-15-9	C1[C@]2(C)[C@@]3([H])C[C@H](O)[C@]4(C)[C@@]([H])([C@]([H])(C)CCCC(O)(C)CO)CC[C@@]4([H])[C@]3([H])[C@H](O)C[C@]2([H])C[C@H](O)C1; C1[C@]2(C)[C@@]3([H])C[C@H](O)[C@]4(C)[C@@]([H])([C@]([H])(C)CC(O)CC(O)(C)C)CC[C@@]4([H])[C@]3([H])[C@H](O)C[C@]2([H])C[C@H](O)C1; [H]C1CC([C@@H](C)C[C@H](O)CC(C)(C)O)[C@]2(C)C1[C@]1([H])[C@H](O)C[C@]3([H])C[C@H](O)CC[C@]3(C)[C@@]1([H])C[C@@H]2O	XZDHXPDYLPEFQI-FIMPYCPFSA-N; OXSBBBPDYVCAKC-JZXYSUIZSA-N; OXSBBBPDYVCAKC-CTSLUMRNSA-N	Lipids and lipid-like molecules; Lipids and lipid-like molecules; Lipids and lipid-like molecules	Steroids and steroid derivatives; Steroids and steroid derivatives; Steroids and steroid derivatives	Bile acids, alcohols and derivatives; Bile acids, alcohols and derivatives; Bile acids, alcohols and derivatives		3
632.19715	32.8864	-5.41917	-4.9137	0	0	0	-1.30421	-2.91817	0	-2.69396	-3.66187	21.3223	-1.60216	-2.71975	-4.86786	534	632.197	0.0954788	C26H45NO10S2	M+K-2H	Taurocholic acid 3-sulfate			47964	HMDB0002581	6714				21252309	67030-62-0	[H][C@]12C[C@@H](O)C3C4CCC([C@H](C)CCC(=O)NCCS(O)(=O)=O)[C@@]4(C)[C@@H](O)CC3[C@@]1(C)CC[C@H](C2)OS(O)(=O)=O	LKTXOQJJFLAZRW-XVBIMYNNSA-N	Lipids and lipid-like molecules	Steroids and steroid derivatives	Bile acids, alcohols and derivatives		1
865.19825	0	0	0	0	0	0	0	0	0	0	0	0	0	0	0	615	865.199	0.333302	C45H38O18	M-H	Procyanidin C1	Epicatechin-(4beta->8)-epicatechin-(4beta->6)-catechin	Epicatechin-(4beta->8)-epicatechin-(4beta->8)-catechin	61762; 255952; 255953	HMDB0038370; HMDB0303062; HMDB0303063	71824; ;	; ;	C17624; C17892; C17894	75643; 75642;	169853; 14237657; 13752000	37064-30-5; ;	[H][C@]1([C@@H](O)[C@H](OC2=CC(O)=CC(O)=C12)C1=CC(O)=C(O)C=C1)C1=C2O[C@@H]([C@H](O)[C@@]([H])(C3=C(O)C=C(O)C4=C3O[C@@H]([C@H](O)C4)C3=CC(O)=C(O)C=C3)C2=C(O)C=C1O)C1=CC(O)=C(O)C=C1; O[C@H]1CC2=C(O[C@@H]1C1=CC=C(O)C(O)=C1)C=C(O)C([C@@H]1[C@@H](O)[C@H](OC3=C1C(O)=CC(O)=C3[C@@H]1[C@@H](O)[C@H](OC3=C1C(O)=CC(O)=C3)C1=CC=C(O)C(O)=C1)C1=CC=C(O)C(O)=C1)=C2O; O[C@H]1CC2=C(O[C@@H]1C1=CC=C(O)C(O)=C1)C([C@@H…	MOJZMWJRUKIQGL-XILRTYJMSA-N; PBYRKMXDROOXMU-XKDUFCMJSA-N; MOJZMWJRUKIQGL-POEQRLLMSA-N	Phenylpropanoids and polyketides; Phenylpropanoids and polyketides; Phenylpropanoids and polyketides	Flavonoids; Flavonoids; Flavonoids	Biflavonoids and polyflavonoids; Biflavonoids and polyflavonoids; Biflavonoids and polyflavonoids	*	3
555.10461	-4.67943	-0.69796	22.1118	-14.1717	0	16.6495	1.46459	-2.69119	11.1383	-0.440677	-5.56677	-0.854271	25.9002	0	-7.87616	497	555.104	1.33756	C20H22N4O10S	M+FA-H	cefuroxime axetil			204676	HMDB0249787					3379942		CON=C(C(=O)NC1C2SCC(COC(N)=O)=C(N2C1=O)C(=O)OC(C)OC(C)=O)C1=CC=CO1	KEJCWVGMRLCZQQ-UHFFFAOYSA-N	Organoheterocyclic compounds	Lactams	Beta lactams		1
575.01789	0	0	0	-1.05499	0	0	7.22426	0	0	0	0	0	3.43938	2.6184	0	507	575.021	4.93196	C18H18N8O7S3	M+Na-2H	Ceftriaxone			53425	HMDB0015343			C06683	29007	5479530	73384-59-5	[H][C@]12SCC(CSC3=NC(=O)C(=O)NN3C)=C(N1C(=O)[C@H]2NC(=O)C(=N/OC)\C1=CSC(N)=N1)C(O)=O	VAAUVRVFOQPIGI-SPQHTLEESA-N	Organoheterocyclic compounds	Lactams	Beta lactams	*	1
245.13912	-3.45361	-0.798081	9.72302	-7.47129	12.655	0	6.14276	0	0.195319	0	-4.53036	-0.61956	26.3691	0.654777	-3.44759	163	245.139	1.34073	C12H22O5	M-H	Dibutyl malate	3-Hydroxydodecanedioic acid		56177; 2901	HMDB0031696; HMDB0000413	87872; 5402	; LMFA01170089	;	;	95385; 16663321	2385-79-7; 34574-69-1	CCCCOC(=O)CC(O)C(=O)OCCCC; C(=O)(O)CC(O)CCCCCCCCC(=O)O	PDSCSYLDRHAHOX-UHFFFAOYSA-N; FYVQCLGZFXHEGL-UHFFFAOYSA-N	Organic acids and derivatives; Organic acids and derivatives	Hydroxy acids and derivatives; Hydroxy acids and derivatives	Beta hydroxy acids and derivatives; Medium-chain hydroxy acids and derivatives		2
133.01395	32.2662	-30.8769	12.5998	-58.4523	10.0646	20.3064	0	18.0013	39.1492	24.6231	-16.1708	58.6428	32.5613	8.0478	-55.3336	37	133.014	2.22988	C4H6O5	M-H	Malic acid	D-Malic acid		46899; 56040	HMDB0000156; HMDB0031518	45931; 63096	;	C00149; C00497	30797; 30796	222656; 92824	97-67-6; 636-61-3	O[C@@H](CC(O)=O)C(O)=O; O[C@H](CC(O)=O)C(O)=O	BJEPYKJPYRNKOW-REOHCLBHSA-N; BJEPYKJPYRNKOW-UWTATZPHSA-N	Organic acids and derivatives; Organic acids and derivatives	Hydroxy acids and derivatives; Hydroxy acids and derivatives	Beta hydroxy acids and derivatives; Beta hydroxy acids and derivatives	*	2
310.96542	-8.7055	0	53.9758	-16.4258	-0.0567118	0	-0.835772	-6.17005	9.87783	-4.407	-10.7357	-4.16432	35.8528	0	-8.6672	248	310.965	1.32192	C10H9Cl3O2	M+FA-H	alpha-Trichloromethylbenzyl acetate			83331	HMDB0061807	319000				7007		CC(=O)OC(C1=CC=CC=C1)C(Cl)(Cl)Cl	JKRWZLOCPLZZEI-UHFFFAOYSA-N	Benzenoids	Benzene and substituted derivatives	Benzyloxycarbonyls		1
256.04601	0	0	-0.55324	-3.69534	0	0	0	0	0	34.9421	0	0	0	0	-0.938437	174	256.046	1.03896	C9H9NO5	M+FA-H	2,4-Dihydroxy-7-methoxy-2H-1,4-benzoxazin-3(4H)-one	Betalamic acid		58801; 54728	HMDB0034864; HMDB0029842	66248;	;	C04720; C08538	18048; 27483	2358; 6123097	15893-52-4; 18766-66-0	COC1=CC2=C(C=C1)N(O)C(=O)C(O)O2; OC(=O)C1C\C(=C\C=O)C=C(N1)C(O)=O	GDNZNIJPBQATCZ-UHFFFAOYSA-N; YQDKULBMDMPFLH-ORCRQEGFSA-N	Organoheterocyclic compounds; Organic acids and derivatives	Benzoxazines; Carboxylic acids and derivatives	Benzoxazinones; Amino acids, peptides, and analogues	*	2
499.12158	0	0	0	0	0	1.92303	9.38246	0	0	0	-0.0625397	0	2.36237	0	0	464	499.121	0.709105	C24H24N4O4S	M+Cl	Asulacrine			203728	HMDB0248679					107924		CNC(=O)C1=CC=CC2=C1N=C1C(C)=CC=CC1=C2NC1=C(OC)C=C(NS(C)(=O)=O)C=C1	TWHSQQYCDVSBRK-UHFFFAOYSA-N	Organoheterocyclic compounds	Quinolines and derivatives	Benzoquinolines		1
375.11491	-4.88104	-3.81216	4.49033	-12.4972	4.04594	2.15722	21.2323	-0.531568	3.52827	0.951599	-6.67925	-0.213845	30.0105	8.7433	-6.69944	333	375.113	4.97957	C20H16N6	M+Cl	4-[[2-(4-Cyanoanilino)pyrimidin-4-yl]amino]-3,5-dimethylbenzonitrile			203018	HMDB0247836					488777		CC1=CC(=CC(C)=C1NC1=NC(NC2=CC=C(C=C2)C#N)=NC=C1)C#N	AVRQNXKPTRWLBE-UHFFFAOYSA-N	Benzenoids	Benzene and substituted derivatives	Benzonitriles		1
217.01183	-2.65143	5.13876	-4.40466	5.06511	0	-1.20498	-1.57485	-0.322019	-2.28731	0	-4.02604	-2.30874	-2.30262	-1.3813	22.1161	136	217.012	0.0676859	C9H8O5	M+Na-2H	3-Methoxy-4,5-methylenedioxybenzoic acid	4-Hydroxy-benzenepropanedioate		55539; 81847	HMDB0030800; HMDB0059809	87205;	;	;	; 89654	607309; 66886955	526-34-1;	COC1=C2OCOC2=CC(=C1)C(O)=O; OC(=O)CC(=O)OC1=CC=C(O)C=C1	AOHAPDDBNAPPIN-UHFFFAOYSA-N; LEOVWDSHDAVANJ-UHFFFAOYSA-N	Benzenoids; Benzenoids	Benzene and substituted derivatives; Phenol esters	Benzoic acids and derivatives; Unclassified		2
133.04139	17.9755	-17.8535	6.15335	-33.2451	3.81006	9.81025	0	10.3604	20.367	15.9181	-6.4319	31.5752	16.8827	3.06619	-32.0468	38	133.041	4.87273	C7H6N2O	M-H	Benzoyl hydrazone	1H-Indazol-3-ol		204067; 200335	HMDB0249039; HMDB0244883	; 324065	;	;	;	102482749; 81829	;	[N-]=[NH+]C(=O)C1=CC=CC=C1; OC1=NNC2=CC=CC=C12	YTXKTNLLFWCWCK-UHFFFAOYSA-N; SWEICGMKXPNXNU-UHFFFAOYSA-N	Benzenoids; Organoheterocyclic compounds	Benzene and substituted derivatives; Benzopyrazoles	Benzoic acids and derivatives; Indazoles		2
193.05045	-2.79375	-1.25769	7.00545	-6.54936	7.63403	3.31494	2.00399	0	1.46544	0	-3.83847	-0.308761	20.1105	2.97038	-0.705762	106	193.051	0.968216	C10H10O4	M-H	Dimethyl phthalate	Ferulic acid	Isoferulic acid	206015; 47315; 47316	HMDB0251388; HMDB0000954; HMDB0000955	68931; 4156; 64942	; ;	C11233; C01494; C10470	; 17620; 27794	8554; 445858; 736186	131-11-3; 537-98-4; 25522-33-2	COC(=O)C1=CC=CC=C1C(=O)OC; COC1=C(O)C=CC(\C=C\C(O)=O)=C1; COC1=C(O)C=C(\C=C\C(O)=O)C=C1	NIQCNGHVCWTJSM-UHFFFAOYSA-N; KSEBMYQBYZTDHS-HWKANZROSA-N; QURCVMIEKCOAJU-HWKANZROSA-N	Benzenoids; Phenylpropanoids and polyketides; Phenylpropanoids and polyketides	Benzene and substituted derivatives; Cinnamic acids and derivatives; Cinnamic acids and derivatives	Benzoic acids and derivatives; Hydroxycinnamic acids and derivatives; Hydroxycinnamic acids and derivatives	*	3
167.03483	-13.845	-6.4522	24.4062	-24.9446	15.4524	18.5023	4.99938	-0.966242	34.3569	-5.52013	-16.3311	-6.94279	45.7701	17.2291	-12.0355	65	167.035	0.917918	C7H6O2	M+FA-H	Benzoic acid	4-Hydroxybenzaldehyde	2-Hydroxybenzaldehyde	47686; 51491; 58245	HMDB0001870; HMDB0011718; HMDB0034170	1297; 62451; 66352	; ;	C00539; C00633; C06202	30746; 17597; 16008	243; 126; 6998	65-85-0; 123-08-0; 90-02-8	OC(=O)C1=CC=CC=C1; OC1=CC=C(C=O)C=C1; OC1=CC=CC=C1C=O	WPYMKLBDIGXBTP-UHFFFAOYSA-N; RGHHSNMVTDWUBI-UHFFFAOYSA-N; SMQUZDBALVYZAC-UHFFFAOYSA-N	Benzenoids; Organic oxygen compounds; Organic oxygen compounds	Benzene and substituted derivatives; Organooxygen compounds; Organooxygen compounds	Benzoic acids and derivatives; Carbonyl compounds; Carbonyl compounds	*	3
384.96630	0.368187	0	1.29237	-2.51328	0	0	0	0	9.59364	0	0	0.309565	0	0	-1.33661	346	384.967	2.41472	C15H6ClF5O3	M+Na-2H	o-(pentafluorobenzyloxycarbonyl)benzoyl chloride	o-(pentafluorobenzyloxycarbonyl)-benzoyl chloride		209760; 209759	HMDB0255834; HMDB0255833	;	;	;	;	91381109; 102051890	;	FC1=C(F)C(F)=C(C=C1)C(F)(F)OC(=O)C1=CC=CC=C1C(Cl)=O; FC1=C(F)C(F)=C(COC(=O)C2=CC=CC=C2C(Cl)=O)C(F)=C1F	MQUVUTDMTNEOPU-UHFFFAOYSA-N; ASHVVYANNYKDLV-UHFFFAOYSA-N	Benzenoids; Benzenoids	Benzene and substituted derivatives; Benzene and substituted derivatives	Benzoic acids and derivatives; Benzoic acids and derivatives		2
194.04570	-0.467397	0	0	-0.702834	0	0	0	0	0	0	-1.20713	0	0	0	20.4206	108	194.046	0.927641	C9H9NO4	M-H	Salicyluric acid	Dopaquinone	Leucodopachrome	47251; 47463; 48219	HMDB0000840; HMDB0001229; HMDB0004067	617; 354; 58201	; ;	C07588; C00822; C05604	9008; 16852; 60872	10253; 439316; 161255	487-54-7; 4430-97-1; 18766-67-1	OC(=O)CNC(=O)C1=C(O)C=CC=C1; N[C@@H](CC1=CC(=O)C(=O)C=C1)C(O)=O; OC(=O)[C@@H]1CC2=CC(O)=C(O)C=C2N1	ONJSZLXSECQROL-UHFFFAOYSA-N; AHMIDUVKSGCHAU-LURJTMIESA-N; JDWYRSDDJVCWPB-LURJTMIESA-N	Benzenoids; Organic acids and derivatives; Organoheterocyclic compounds	Benzene and substituted derivatives; Carboxylic acids and derivatives; Indoles and derivatives	Benzoic acids and derivatives; Amino acids, peptides, and analogues; Indolecarboxylic acids and derivatives	*	3
191.04552	-3.17686	-19.552	9.19954	-48.0499	34.772	12.2468	15.3312	44.1801	33.0087	16.3458	-12.1625	7.59239	39.175	10.4784	-39.8837	101	191.046	0.769017	C9H10N2O4	M-H2O-H	N-(5-Amino-2-hydroxybenzoyl)glycine	N-Carbamoyl-2-amino-2-(4-hydroxyphenyl)acetic acid		83271; 56282	HMDB0061683; HMDB0031813	1147; 87941	;	;	68589;	10353049; 578941	207747-14-6; 32507-69-0	NC1=CC=C(O)C(=C1)C(=O)NCC(O)=O; NC(=O)NC(C(O)=O)C1=CC=C(O)C=C1	HZXFAYOGIGTEDC-UHFFFAOYSA-N; GSHIDXLOTQDUAV-UHFFFAOYSA-N	Benzenoids; Organic acids and derivatives	Benzene and substituted derivatives; Carboxylic acids and derivatives	Benzoic acids and derivatives; Amino acids, peptides, and analogues		2
254.01503	-4.36016	0	4.52881	-14.269	17.6443	4.52095	4.91053	7.58181	5.7343	5.82163	-4.76816	-0.80188	7.06413	4.64369	-5.60329	171	254.014	2.12519	C12H11Cl2NO	M-H	Propyzamide			210644	HMDB0256847	69973		C14333	34935	32154	23950-58-5	CC(C)(NC(=O)C1=CC(Cl)=CC(Cl)=C1)C#C	PHNUZKMIPFFYSO-UHFFFAOYSA-N	Benzenoids	Benzene and substituted derivatives	Benzoic acids and derivatives	*	1
381.08424	0	0	7.84296	-7.68121	1.07128	0	0	0	8.09252	0.310139	0	0.0548666	7.97414	0	-3.96914	338	381.083	2.0866	C15H17F3N2O4	M+Cl	meta-O-Dealkylated flecainide lactam			82690	HMDB0060832	2703				10472784	91933-52-7	OC1=CC=C(OCC(F)(F)F)C(=C1)C(=O)NCC1CCCC(=O)N1	OIOMUGZSHNAEMH-UHFFFAOYSA-N	Benzenoids	Benzene and substituted derivatives	Benzoic acids and derivatives		1
347.11998	-5.5686	-2.78903	3.01925	-11.7127	0	20.2932	14.3891	-3.189	0.706119	1.66592	-7.28529	-1.93385	22.0771	17.3737	-5.93365	297	347.121	1.90417	C22H21O2P	M-H	Diphenyl(2,4,6-trimethylbenzoyl)phosphine oxide			202611	HMDB0247372	328263				166480		CC1=CC(C)=C(C(=O)P(=O)(C2=CC=CC=C2)C2=CC=CC=C2)C(C)=C1	VFHVQBAGLAREND-UHFFFAOYSA-N	Benzenoids	Benzene and substituted derivatives	Benzoic acids and derivatives		1
237.04012	-17.8924	1.60988	69.7744	-35.2435	41.2518	27.0078	0	1.31788	3.83178	-1.00136	-21.2004	-8.97048	28.3242	1.14121	-19.9723	154	237.04	1.43325	C11H10O6	M-H	Benzoylmalic acid			62769	HMDB0039494	94064			174225	13953341	22138-51-8	OC(=O)CC(OC(=O)C1=CC=CC=C1)C(O)=O	NVPJTXMOQCANSN-UHFFFAOYSA-N	Benzenoids	Benzene and substituted derivatives	Benzoic acids and derivatives		1
674.48146	0	-3.10563	-1.08121	0	0.550052	-0.499987	-0.438193	0	1.07883	0	12.2817	1.10101	0	-1.76686	0	549	674.479	3.64975	C43H65NO5	M-H	Acidissiminin epoxide			61987	HMDB0038620	93281				102275987	139083-09-3	CCCCCCCCCCCCCCCCCC(=O)OC(CC1OC1(C)C)C(\C)=C\COC1=CC=C(CCNC(=O)C2=CC=CC=C2)C=C1	HFHPIKRMXPBEKX-JSLDZMDGSA-N	Benzenoids	Benzene and substituted derivatives	Benzoic acids and derivatives		1
353.08703	45.0587	-8.01102	-10.7305	2.55811	0.424405	18.5746	-5.76544	-8.72275	0	-10.0315	-6.9773	15.5116	0	-3.90641	-12.0545	302	353.088	2.17714	C15H16O7	M+FA-H	4R,5R,6S-Trihydroxy-2-hydroxymethyl-2-cyclohexen-1-one 6-(2-hydroxy-6-methylbenzoate)			63832	HMDB0040692	95167			174940	22297980	146475-71-0	CC1=C(C(=O)OC2C(O)C(O)C=C(CO)C2=O)C(O)=CC=C1	ZJIDZZXKQOJXMR-UHFFFAOYSA-N	Benzenoids	Benzene and substituted derivatives	Benzoic acids and derivatives		1
496.17784	-9.05368	-1.31909	3.08094	-17.1726	0	16.914	35.4983	-5.81974	0	0	-5.97997	-3.27163	37.0823	20.8549	-10.2519	462	496.178	0.28887	C26H26FNO5	M+FA-H	(2S)-2-((3-((4-(4-Fluorophenoxy)phenyl)methylcarbamoyl)-4-methoxy-phenyl)methyl)butanoic acid			212942	HMDB0259671					9955469		CCC(CC1=CC(C(=O)NCC2=CC=C(OC3=CC=C(F)C=C3)C=C2)=C(OC)C=C1)C(O)=O	VRHOBXXCNBZJRX-UHFFFAOYSA-N	Benzenoids	Benzene and substituted derivatives	Benzoic acids and derivatives		1
431.13959	-17.9961	0	8.82219	-39.7125	31.3277	36.0885	26.4414	19.0747	13.759	6.43424	-16.9708	-6.55683	40.1439	22.2901	-24.9213	399	431.139	0.761355	C23H20N6O	M+Cl	2-(2-Amino-1H-benzo[d]imidazol-1-yl)-N-benzyl-8-methoxyquinazolin-4-amine	Mocetinostat		208871; 208887	HMDB0254802; HMDB0254820	;	;	;	143014;	49830258; 9865515	;	COC1=CC=CC2=C1N=C(N=C2NCC1=CC=CC=C1)N1C(N)=NC2=CC=CC=C12; NC1=CC=CC=C1NC(=O)C1=CC=C(CNC2=NC=CC(=N2)C2=CC=CN=C2)C=C1	NHAMBLRUUJAFOY-UHFFFAOYSA-N; HRNLUBSXIHFDHP-UHFFFAOYSA-N	Organoheterocyclic compounds; Benzenoids	Diazanaphthalenes; Benzene and substituted derivatives	Benzodiazines; Anilides		2
441.07257	-6.4968	-3.28293	11.9314	-12.8799	16.2651	4.4913	26.6722	0	0.434653	-2.21644	-8.20137	-2.54645	31.0277	2.70177	-6.7647	410	441.073	0.12505	C21H22BrFN4O2	M-H2O-H	N-Desmethyl vandetanib			82693	HMDB0060835					5329048		COC1=C(OCC2CCNCC2)C=C2N=CN=C(NC3=C(F)C=C(Br)C=C3)C2=C1	HTCPERSEGREUFC-UHFFFAOYSA-N	Organoheterocyclic compounds	Diazanaphthalenes	Benzodiazines		1
408.09020	4.05758	0	-0.650706	-2.88387	5.73877	0.869206	1.28977	0	0	1.44531	-1.29013	12.2378	0	0	-1.29826	368	408.09	0.00566656	C18H21N5O2S	M+K-2H	4-(1-Isopropyl-2-methyl-1H-imidazol-5-yl)-N-(4-(methylsulfonyl)phenyl)pyrimidin-2-amine	Amocarzine		202394; 203454	HMDB0247120; HMDB0248345	;	;	;	; 38946	16747683; 5464102	;	CC(C)N1C(C)=NC=C1C1=NC(NC2=CC=C(C=C2)S(C)(=O)=O)=NC=C1; CN1CCN(CC1)C(=S)NC1=CC=C(NC2=CC=C(C=C2)[N+]([O-])=O)C=C1	WJRRGYBTGDJBFX-UHFFFAOYSA-N; UFLRJROFPAGRPN-UHFFFAOYSA-N	Benzenoids; Benzenoids	Benzene and substituted derivatives; Benzene and substituted derivatives	Benzenesulfonyl compounds; N-phenylthioureas		2
273.00998	-0.753977	0	16.4469	-3.36485	0	0	0	0	1.62097	0	-1.38815	0	12.509	0	-0.905971	196	273.01	0.304764	C10H13ClN2O4S	M-H2O-H	2-Hydroxychlorpropamide	3-Hydroxychlorpropamide		52559; 52560	HMDB0014024; HMDB0014025	;	;	;	143296; 143302	131750723; 131750724	36892-36-1;	CCCNC(=O)NS(=O)(=O)C1=C(O)C=C(Cl)C=C1; CCCNC(=O)NS(=O)(=O)C1=CC(O)=C(Cl)C=C1	QRXRPQPWKRLTQX-UHFFFAOYSA-N; RXFPYNAVFFDUJE-UHFFFAOYSA-N	Benzenoids; Benzenoids	Benzene and substituted derivatives; Benzene and substituted derivatives	Benzenesulfonamides; Benzenesulfonamides		2
441.10187	0	-1.72864	0	-7.61228	0.323563	19.1124	20.1954	0	9.79959	0	-3.34236	0	2.62657	0	-3.6946	411	441.1	3.12371	C18H22N4O5S	M+Cl	Benzenesulfonamide, N-(((1,1-dimethylethyl)amino)carbonyl)-2-((4-methylphenyl)amino)-5-nitro-			204275	HMDB0249304							CC1=CC=C(NC2=C(C=C(C=C2)[N+]([O-])=O)S(=O)(=O)NC(=O)NC(C)(C)C)C=C1	SILRUCMXYIKULW-UHFFFAOYSA-N	Benzenoids	Benzene and substituted derivatives	Benzenesulfonamides		1
183.06613	0	0	0	-0.959704	0	0	0	0	0	0	0	0	0	0	10.7593	90	183.066	0.815235	C8H10O2	M+FA-H	3-Ethyl-1,2-benzenediol	Tyrosol		63400; 48273	HMDB0040177; HMDB0004284	66508; 7044	;	C06728; C06044	16572; 1879	70278; 10393	933-99-3; 501-94-0	CCC1=C(O)C(O)=CC=C1; OCCC1=CC=C(O)C=C1	UUCQGNWZASKXNN-UHFFFAOYSA-N; YCCILVSKPBXVIP-UHFFFAOYSA-N	Benzenoids; Benzenoids	Phenols; Phenols	Benzenediols; Tyrosols and derivatives	*	2
299.07679	-17.8181	-1.5754	32.6579	-32.2462	29.6477	76.2732	24.8926	-7.79283	0	-9.36147	-23.4997	-8.87347	48.2539	22.9233	-17.7779	232	299.077	1.52628	C13H16O8	M-H	Dimethyl fukiic acid	Salicylic acid beta-D-glucoside		54445; 64370	HMDB0029497; HMDB0041271	86307; 95685	;	;	168420;	131750879; 4596190	56158-55-5; 10366-91-3	COC(=O)C(O)C(O)(CC1=CC(O)=C(O)C=C1)C(=O)OC; OCC1OC(OC2=CC=CC=C2C(O)=O)C(O)C(O)C1O	QHQANDJGWIVAAC-UHFFFAOYSA-N; TZPBMNKOLMSJPF-UHFFFAOYSA-N	Benzenoids; Organic oxygen compounds	Phenols; Organooxygen compounds	Benzenediols; Carbohydrates and carbohydrate conjugates		2
169.05052	-0.604121	0	0	-1.35511	0	0	0	0	0	0	-0.63083	0	0	0	15.0241	69	169.051	0.656338	C8H10O4	M-H	3,4-Dihydroxyphenylglycol			46992	HMDB0000318	5307		C05576	1387	91528	28822-73-3	OCC(O)C1=CC(O)=C(O)C=C1	MTVWFVDWRVYDOR-UHFFFAOYSA-N	Benzenoids	Phenols	Benzenediols	*	1
597.10548	4.05467	-0.072746	0	0	0	0.559883	0	0	0	-0.006123	-2.83832	0	3.21941	4.14096	-1.90996	516	597.104	2.7215	C32H22O12	M-H	Fusaroskyrin			58359	HMDB0034314	89843				102146096		COC1=C(C2=C(C(O)=C1)C(=O)C1=C(O)C=C(C)C(O)=C1C2=O)C1=C(OC)C=C(O)C2=C1C(=O)C1=C(O)C(C)=CC(O)=C1C2=O	KWJYPXPZYJXQFD-UHFFFAOYSA-N	Benzenoids	Anthracenes	Anthraquinones		1
283.02466	0	0	-0.541427	-3.81392	0	0	-0.879164	0	-1.6855	4.41775	-4.45286	0	0	0	23.9435	213	283.025	0.538984	C15H8O6	M-H	Rhein			34968	HMDB0032876	2411	LMPK13040015	C10401		10168	478-43-3	C12C(O)=CC(C(=O)O)=CC=1C(=O)C1=C(C(O)=CC=C1)C2=O	FCDLCPWAQCPTKC-UHFFFAOYSA-N	Benzenoids	Anthracenes	Anthracenecarboxylic acids and derivatives	*	1
459.17668	0	-2.2417	0	-6.40898	0	1.23496	24.1866	-0.30275	5.99182	0	-2.86396	15.3648	0	0	-2.96221	424	459.177	1.31001	C22H26N2O6	M+FA-H	1,4-Bis((m-methoxyphenoxy)acetyl)piperazine	2-[[(2S)-1-[[(2S)-2-Carboxy-2-hydroxyethyl]amino]-1-oxo-3-phenylpropan-2-yl]amino]-4-phenylbutanoic acid		203579; 204776	HMDB0248498; HMDB0249912	;	;	;	;	3030073; 14523450	;	COC1=CC(OCC(=O)N2CCN(CC2)C(=O)COC2=CC=CC(OC)=C2)=CC=C1; OC(CNC(=O)C(CC1=CC=CC=C1)NC(CCC1=CC=CC=C1)C(O)=O)C(O)=O	WGWYPXRRBQRVFL-UHFFFAOYSA-N; QAQRHURCJWHRJU-UHFFFAOYSA-N	Benzenoids; Organic acids and derivatives	Phenol ethers; Peptidomimetics	Anisoles; Hybrid peptides		2
310.12879	0	0	-0.951611	-5.27926	0	0	0	0	0	41.7079	0	0	-0.231099	0	-0.610403	247	310.13	2.63125	C14H19NO4	M+FA-H	3,4-Pyrrolidinediol, 2-(p-methoxybenzyl)-, 3-acetate, (2S,3R,4R)-	Boc-D-phenylalanine		199163; 204299	HMDB0243530; HMDB0249332	;	;	;	;	2199; 269698	;	COC1=CC=C(CC2NCC(O)C2OC(C)=O)C=C1; CC(C)(C)OC(=O)NC(CC1=CC=CC=C1)C(O)=O	YKJYKKNCCRKFSL-UHFFFAOYSA-N; ZYJPUMXJBDHSIF-UHFFFAOYSA-N	Benzenoids; Organic acids and derivatives	Phenol ethers; Carboxylic acids and derivatives	Anisoles; Amino acids, peptides, and analogues		2
369.12024	-6.30293	0	8.86091	-26.2795	0.37907	0	11.0876	-7.6704	21.3972	26.9477	-9.45965	0	16.8363	23.056	-14.805	326	369.12	0.938186	C18H20N4O6	M-H2O-H	Methyl N-[6-[(3,4,5-trimethoxyphenyl)methoxy]imidazo[1,2-b]pyridazin-2-yl]carbamate			204852	HMDB0250002					6918099		COC(=O)NC1=CN2N=C(OCC3=CC(OC)=C(OC)C(OC)=C3)C=CC2=N1	UMSHZWFCVXIDEO-UHFFFAOYSA-N	Benzenoids	Phenol ethers	Anisoles		1
405.17637	-2.74449	-1.91495	1.90797	-6.72036	0	3.19879	10.9328	0	2.50417	0	-4.08526	-0.085629	22.5505	7.63607	-3.05355	366	405.175	3.23657	C22H27FN2O2	M+Cl	Ocfentanil			209804	HMDB0255884					60575		COCC(=O)N(C1CCN(CCC2=CC=CC=C2)CC1)C1=CC=CC=C1F	NYISTOZKVCMVEL-UHFFFAOYSA-N	Benzenoids	Benzene and substituted derivatives	Anilides		1
275.98440	-7.48526	0	46.2415	-16.0108	-0.377993	0	-1.92535	-5.45489	10.8794	-2.1033	-8.08517	-3.40322	32.1273	0	-8.62267	200	275.984	2.94207	C10H9Cl2NO4	M-H	N-(3,5-Dichlorophenyl)-2-hydroxysuccinamic acid			202224	HMDB0246925					115174		OC(CC(=O)NC1=CC(Cl)=CC(Cl)=C1)C(O)=O	XBHKNWDHVCOOIV-UHFFFAOYSA-N	Benzenoids	Benzene and substituted derivatives	Anilides		1
378.10851	0	-4.49458	0	-12.4044	15.2413	-2.53139	-1.74096	24.9158	12.6049	14.3864	0	0	0.654294	0	-11.1195	335	378.107	4.37172	C15H11N9O	M+FA-H	Andolast			203496	HMDB0248393	419060				65970		O=C(NC1=CC=C(C=C1)C1=NNN=N1)C1=CC=C(C=C1)C1=NNN=N1	VXEBMQZDPONDFB-UHFFFAOYSA-N	Benzenoids	Benzene and substituted derivatives	Anilides		1
303.11913	1.2153	-8.10743	4.95384	-18.4159	20.9724	0	0	20.0429	15.1768	1.21993	0	8.53276	8.37537	-5.97792	-14.4967	239	303.12	2.12801	C12H20N2O7	M-H	2'-Deoxymugineic acid	2-(1,2,3,4-Tetrahydroxybutyl)-6-(2,3,4-trihydroxybutyl)pyrazine		58062; 58830	HMDB0033909; HMDB0034894	; 90282	;	;	;	4641377; 12285901	; 36806-15-2	OC(CCNC(CCN1CCC1C(O)=O)C(O)=O)C(O)=O; OCC(O)C(O)CC1=NC(=CN=C1)C(O)C(O)C(O)CO	CUZKLRTTYZOCSD-UHFFFAOYSA-N; MBHUNOHYVYVNIP-UHFFFAOYSA-N	Organic acids and derivatives; Organoheterocyclic compounds	Carboxylic acids and derivatives; Diazines	Amino acids, peptides, and analogues; Pyrazines		2
620.30710	0.156071	-3.96928	0	-10.0121	0	0.075685	48.2115	-2.85485	0	0	-4.51644	18.1495	0.470726	0	-5.2937	528	620.309	3.01277	C32H41N5O5	M+FA-H	Mauritine A	Ergokryptine		54307; 203343	HMDB0029338; HMDB0248211	86200;	;	;	;	5319311; 99049	38478-72-7;	CC(C)C(\N=C(/O)C(C)N(C)C)C(=O)N1CCC2OC3=CC=C(C=C3)\C=C/N=C(O)\C(CC3=CC=CC=C3)\N=C(O)/C12; CC(C)CC1N2C(=O)C(NC(=O)C3CN(C)C4CC5=CNC6=CC=CC(=C56)C4=C3)(OC2(O)C2CCCN2C1=O)C(C)C	OGCOHPMZUTVUAD-ICFOKQHNSA-N; YDOTUXAWKBPQJW-UHFFFAOYSA-N	Organic acids and derivatives; Alkaloids and derivatives	Carboxylic acids and derivatives; Ergoline and derivatives	Amino acids, peptides, and analogues; Lysergic acids and derivatives		2
236.05620	8.53065	-1.40979	0	0	0	0	0	-0.624222	0	-0.11247	0	15.4275	0	0	0	152	236.056	1.02415	C11H11NO5	M-H	N-Benzoylaspartic acid	Methyl 2,3-dihydro-3,5-dihydroxy-2-oxo-3-indoleacetic acid		58313; 62264	HMDB0034251; HMDB0038942	89804; 93553	;	;	169334;	95664; 45782784	4631-12-3; 57061-18-4	OC(=O)CC(NC(=O)C1=CC=CC=C1)C(O)=O; COC(=O)CC1(O)C(=O)NC2=C1C=C(O)C=C2	DJLTZJGULPLVOA-UHFFFAOYSA-N; YPPHXVJCTQPTBV-UHFFFAOYSA-N	Organic acids and derivatives; Organoheterocyclic compounds	Carboxylic acids and derivatives; Indoles and derivatives	Amino acids, peptides, and analogues; Indolyl carboxylic acids and derivatives		2
473.16186	-25.3595	-10.0044	10.5096	-52.9929	54.0885	48.3172	52.5157	28.6137	7.49976	-0.516114	-27.5678	-7.58856	68.5205	44.8964	-33.4321	435	473.162	1.20063	C8H15NO7	2M-H	Fructoseglycine	N-(1-Deoxy-1-fructosyl)glycine		82210; 61333	HMDB0060278; HMDB0037848	;	;	;	24108; 143247	3081391; 131752250	; 60644-20-4	[H][C@@](O)(CO)[C@@]([H])(O)[C@]([H])(O)C(=O)CNCC(O)=O; OC[C@H]1OC(O)(CNCC(O)=O)[C@@H](O)[C@@H]1O	YGUYJMQMTNJNFS-LPBLVHEISA-N; UKKRCTOBKMVJGX-STUHELBRSA-N	Organic acids and derivatives; Organic oxygen compounds	Carboxylic acids and derivatives; Organooxygen compounds	Amino acids, peptides, and analogues; Carbohydrates and carbohydrate conjugates		2
164.071	-6.57019	-6.90458	23.4866	-26.3656	13.1126	7.30425	17.9589	0	27.9276	0	-11.4711	0	35.4787	1.00822	-15.5848	62	164.072	1.75134	C9H11NO2	M-H	L-Phenylalanine	Benzocaine	4-Hydroxy-1-(3-pyridinyl)-1-butanone	46902; 48439; 83564	HMDB0000159; HMDB0004992; HMDB0062402	28; 3934; 73234	; ;	C00079; C07527; C19565	17295; 116735;	6140; 2337; 107819	63-91-2; 94-09-7; 59578-62-0	N[C@@H](CC1=CC=CC=C1)C(O)=O; CCOC(=O)C1=CC=C(N)C=C1; OCCCC(=O)C1=CN=CC=C1	COLNVLDHVKWLRT-QMMMGPOBSA-N; BLFLLBZGZJTVJG-UHFFFAOYSA-N; KTXUGZHJVRHQGP-UHFFFAOYSA-N	Organic acids and derivatives; Benzenoids; Organic oxygen compounds	Carboxylic acids and derivatives; Benzene and substituted derivatives; Organooxygen compounds	Amino acids, peptides, and analogues; Benzoic acids and derivatives; Carbonyl compounds	*	3
116.03520	-1.64603	0	7.4673	-5.68821	0	0	0	-0.991727	11.8512	0	-3.12761	0	10.7256	0	0	20	116.035	1.00716	C4H7NO3	M-H	L-Aspartate-semialdehyde	L-2-Amino-3-oxobutanoic acid	(Z)-2-methyl-peroxyaminoacrylate	51943; 2166; 256831	HMDB0012249; HMDB0006454; HMDB0304002	; 35855;	; LMFA01060172;	C00441; C03508; C20250	18051; 40673; 63250	439235; 440033; 56927732	2338-03-6; ;	N[C@@H](CC=O)C(O)=O; [C@@H](N)(C(=O)O)C(=O)C; [H]\C(N)=C(/C)C(=O)OO	HOSWPDPVFBCLSY-VKHMYHEASA-N; SAUCHDKDCUROAO-VKHMYHEASA-N; DYYSAMFOJRGAMQ-IHWYPQMZSA-N	Organic acids and derivatives; Organic acids and derivatives; Organic acids and derivatives	Carboxylic acids and derivatives; Carboxylic acids and derivatives; Carboxylic acids and derivatives	Amino acids, peptides, and analogues; Amino acids, peptides, and analogues; Peroxycarboxylic acids and derivatives	*	3
174.04055	-8.64172	-4.12534	5.68162	-22.1145	9.65616	0	17.7009	0	11.4853	33.6704	-5.18365	0	21.7978	4.20387	-11.6263	76	174.041	1.42783	C6H9NO5	M-H	N-Formyl-L-glutamic acid	N-Acetyl-L-aspartic acid	2-Amino-3-oxoadipate	48115; 47236; 2479	HMDB0003470; HMDB0000812; HMDB0060273	63245; 3769; 35946	; ; LMFA01100036	C01045; C01042; C05520	48309; 21547; 28095	439376; 65065; 440714	1681-96-5; 997-55-7;	OC(=O)CC[C@H](NC=O)C(O)=O; CC(=O)N[C@@H](CC(O)=O)C(O)=O; OC(=O)C(N)C(=O)CCC(=O)O	ADZLWSMFHHHOBV-BYPYZUCNSA-N; OTCCIMWXFLJLIA-BYPYZUCNSA-N; HXWZRYKURKEOSO-UHFFFAOYSA-N	Organic acids and derivatives; Organic acids and derivatives; Organic acids and derivatives	Carboxylic acids and derivatives; Carboxylic acids and derivatives; Carboxylic acids and derivatives	Amino acids, peptides, and analogues; Amino acids, peptides, and analogues; Amino acids, peptides, and analogues	*	3
193.05985	-1.57467	-23.8536	12.5584	-50.7847	36.1128	11.9911	15.4452	48.2403	34.1851	16.9664	-13.2767	9.92369	49.1288	9.94185	-47.834	107	193.059	2.03535	C7H12N2O3	M+Na-2H	Glycylproline	Glycyl-D-proline	Prolylglycine	47179; 207303; 51196	HMDB0000721; HMDB0252876; HMDB0011178	23672; 4185;	; ;	; ;	70744; ; 61695	3013625; 44369312; 6426709	704-15-4; 704-15-4; 2578-57-6	NCC(=O)N1CCC[C@H]1C(O)=O; NCC(=O)N1CCCC1C(O)=O; OC(=O)CNC(=O)[C@@H]1CCCN1	KZNQNBZMBZJQJO-YFKPBYRVSA-N; KZNQNBZMBZJQJO-UHFFFAOYSA-N; RNKSNIBMTUYWSH-YFKPBYRVSA-N	Organic acids and derivatives; Organic acids and derivatives; Organic acids and derivatives	Carboxylic acids and derivatives; Carboxylic acids and derivatives; Carboxylic acids and derivatives	Amino acids, peptides, and analogues; Amino acids, peptides, and analogues; Amino acids, peptides, and analogues		3
293.09877	-9.818	-3.80849	10.7905	-22.9101	18.6982	9.79647	7.70574	0.0685209	12.3794	7.15029	-9.07568	0	33.4617	11.7224	-12.483	222	293.099	0.906228	C9H16N2O6	M+FA-H	Glutamylthreonine	Threonylglutamic acid	gamma-Glutamylthreonine	53861; 54071; 54162	HMDB0028829; HMDB0029060; HMDB0029159	23793; 23995;	; ;	; ;	73510; 74857; 133747	6998031; 7020163; 53861142	6875-80-5; 54532-73-9; 5652-48-2	C[C@@H](O)[C@H](NC(=O)[C@@H](N)CCC(O)=O)C(O)=O; C[C@@H](O)[C@H](N)C(=O)N[C@@H](CCC(O)=O)C(O)=O; C[C@@H](O)[C@H](NC(=O)CC[C@H](N)C(O)=O)C(O)=O	JSIQVRIXMINMTA-ZDLURKLDSA-N; BECPPKYKPSRKCP-ZDLURKLDSA-N; GWNXFCYUJXASDX-ZDLURKLDSA-N	Organic acids and derivatives; Organic acids and derivatives; Organic acids and derivatives	Carboxylic acids and derivatives; Carboxylic acids and derivatives; Carboxylic acids and derivatives	Amino acids, peptides, and analogues; Amino acids, peptides, and analogues; Amino acids, peptides, and analogues		3
295.10267	-4.35142	-3.66157	15.6474	-25.948	16.775	39.8064	16.0078	0	11.5024	0	-12.7781	0.441652	27.6922	5.39002	-15.1666	226	295.102	0.953879	C10H18N4O5	M+Na-2H	Glutaminylglutamine	Glutaminyl-Gamma-glutamate	N2-Succinoylarginine	53831; 53847; 57036	HMDB0028795; HMDB0028811; HMDB0032764	23971; 85725; 88691	; ;	; ;	73846; 169419; 28901	7010587; 131750740; 463	54419-93-1; ; 2478-02-6	N[C@@H](CCC(N)=O)C(=O)N[C@@H](CCC(N)=O)C(O)=O; NC(CCC(=O)NC(=O)C(N)CCC(N)=O)C(O)=O; NC(=N)NCCCC(N=C(O)CCC(O)=O)C(O)=O	LOJYQMFIIJVETK-WDSKDSINSA-N; YWPMFELGYPTDIO-UHFFFAOYSA-N; UMOXFSXIFQOWTD-UHFFFAOYSA-N	Organic acids and derivatives; Organic acids and derivatives; Organic acids and derivatives	Carboxylic acids and derivatives; Carboxylic acids and derivatives; Carboxylic acids and derivatives	Amino acids, peptides, and analogues; Amino acids, peptides, and analogues; Amino acids, peptides, and analogues		3
191.10280	-3.6327	-11.2262	5.16075	-24.4645	17.1492	5.76092	7.37853	23.8177	16.7737	7.79247	-7.21934	2.47014	23.7501	4.03206	-18.2534	103	191.104	4.87256	C6H14N2O2	M+FA-H	D-Lysine	L-Lysine	(3S)-3,6-Diaminohexanoate	48090; 46915; 51837	HMDB0003405; HMDB0000182; HMDB0012114	6919; 25; 62789	; ;	C00739; C00047; C01142	16855; 18019; 15613	57449; 5962; 439417	923-27-3; 56-87-1; 4299-56-3	NCCCC[C@@H](N)C(O)=O; NCCCC[C@H](N)C(O)=O; NCCC[C@H](N)CC(O)=O	KDXKERNSBIXSRK-RXMQYKEDSA-N; KDXKERNSBIXSRK-YFKPBYRVSA-N; QKEWQOJCHPFEAF-YFKPBYRVSA-N	Organic acids and derivatives; Organic acids and derivatives; Organic acids and derivatives	Carboxylic acids and derivatives; Carboxylic acids and derivatives; Carboxylic acids and derivatives	Amino acids, peptides, and analogues; Amino acids, peptides, and analogues; Amino acids, peptides, and analogues	*	3
88.04035	-8.11957	-6.61708	19.2407	-23.8823	11.1365	16.3238	18.6757	0	17.7201	0	-13.4305	0	37.3859	6.7121	-13.7902	6	88.0404	0.600757	C3H7NO2	M-H	beta-Alanine	L-Alanine	Sarcosine	46848; 46903; 46967	HMDB0000056; HMDB0000161; HMDB0000271	36; 11; 51	; ;	C00099; C00041; C00213	16958; 16977; 15611	239; 5950; 1088	107-95-9; 56-41-7; 107-97-1	NCCC(O)=O; C[C@H](N)C(O)=O; CNCC(O)=O	UCMIRNVEIXFBKS-UHFFFAOYSA-N; QNAYBMKLOCPYGJ-REOHCLBHSA-N; FSYKKLYZXJSNPZ-UHFFFAOYSA-N	Organic acids and derivatives; Organic acids and derivatives; Organic acids and derivatives	Carboxylic acids and derivatives; Carboxylic acids and derivatives; Carboxylic acids and derivatives	Amino acids, peptides, and analogues; Amino acids, peptides, and analogues; Amino acids, peptides, and analogues	*	3
116.07160	-2.32649	-1.28789	4.95432	-7.04762	4.38077	1.99371	8.91954	0	4.26898	0	-4.07049	0	19.9004	0.506097	-3.10662	21	116.072	0.843034	C5H11NO2	M-H	5-Aminopentanoic acid	D-Valine	L-Valine	2483; 2488; 47278	HMDB0003355; HMDB0250806; HMDB0000883	6902; 74879; 35	LMFA01100040; LMFA01100046;	C00431; C16436; C00183	15887; 27266; 16414	138; 1182; 6287	660-88-8; ; 72-18-4	C(C(=O)O)CCCN; C(C(N)C(C)C)(=O)O; CC(C)[C@H](N)C(O)=O	JJMDCOVWQOJGCB-UHFFFAOYSA-N; KZSNJWFQEVHDMF-UHFFFAOYSA-N; KZSNJWFQEVHDMF-BYPYZUCNSA-N	Organic acids and derivatives; Organic acids and derivatives; Organic acids and derivatives	Carboxylic acids and derivatives; Carboxylic acids and derivatives; Carboxylic acids and derivatives	Amino acids, peptides, and analogues; Amino acids, peptides, and analogues; Amino acids, peptides, and analogues	*	3
258.06152	-2.8509	0	-0.54633	-8.93988	0	-0.230744	0	-0.0668354	0.375278	44.6031	-0.39351	0	0.227515	1.54247	-3.5575	175	258.062	1.55419	C9H11NO5	M+FA-H	2,4,5-Trihydroxyphenylalanine	Serine, 3-(3,4-dihydroxyphenyl)-	Droxidopa	202349; 211811; 53658	HMDB0247070; HMDB0258251; HMDB0015627	; ; 85558	; ;	; ;	20725; ;	; ; 443940	; ; 23651-95-8	NC(CC1=CC(O)=C(O)C=C1O)C(O)=O; NC(C(O)C1=CC(O)=C(O)C=C1)C(O)=O; N[C@H]([C@@H](O)C1=CC(O)=C(O)C=C1)C(O)=O	YLKRUSPZOTYMAT-UHFFFAOYSA-N; QXWYKJLNLSIPIN-UHFFFAOYSA-N; QXWYKJLNLSIPIN-SFYZADRCSA-N	Organic acids and derivatives; Organic acids and derivatives; Organic acids and derivatives	Carboxylic acids and derivatives; Carboxylic acids and derivatives; Carboxylic acids and derivatives	Amino acids, peptides, and analogues; Amino acids, peptides, and analogues; Amino acids, peptides, and analogues		3
493.30133	-3.55761	-4.38074	2.35426	-11.3634	0	0.143673	16.5586	-0.68928	16.9678	0	-3.32974	0	20.1475	4.9328	-5.92992	458	493.299	4.45022	C10H21N3O4	2M-H	Threonyllysine	Lysylthreonine		54077; 53982	HMDB0029066; HMDB0028961	; 85863	;	;	157893; 73606	10332210; 7010718	23161-31-1; 97791-84-9	C[C@@H](O)[C@H](N)C(=O)N[C@@H](CCCCN)C(O)=O; C[C@@H](O)[C@H](NC(=O)[C@@H](N)CCCCN)C(O)=O	YKRQRPFODDJQTC-CSMHCCOUSA-N; ZOKVLMBYDSIDKG-CSMHCCOUSA-N	Organic acids and derivatives; Organic acids and derivatives	Carboxylic acids and derivatives; Carboxylic acids and derivatives	Amino acids, peptides, and analogues; Amino acids, peptides, and analogues		2
118.051	-8.61115	-5.94237	13.8279	-23.7459	13.3157	11.4929	21.7389	0	10.8044	0.329502	-11.9207	0	39.1727	9.36875	-13.652	23	118.051	0.877353	C4H9NO3	M-H	L-Threonine	L-Homoserine		46907; 47178	HMDB0000167; HMDB0000719	32; 5687	;	C00188; C00263	16857; 15699	6288; 12647	72-19-5; 672-15-1	C[C@@H](O)[C@H](N)C(O)=O; N[C@@H](CCO)C(O)=O	AYFVYJQAPQTCCC-GBXIJSLDSA-N; UKAUYVFTDYCKQA-VKHMYHEASA-N	Organic acids and derivatives; Organic acids and derivatives	Carboxylic acids and derivatives; Carboxylic acids and derivatives	Amino acids, peptides, and analogues; Amino acids, peptides, and analogues	*	2
104.035	-8.30214	-8.09899	21.5143	-31.3058	23.466	16.2216	27.5515	4.2306	18.1523	0	-14.6835	0.178358	41.1157	5.97656	-19.4654	13	104.035	0.733801	C3H7NO3	M-H	L-Serine	D-Serine		46917; 48091	HMDB0000187; HMDB0003406	30; 35687	;	C00065; C00740	17115; 16523	5951; 71077	56-45-1; 312-84-5	N[C@@H](CO)C(O)=O; N[C@H](CO)C(O)=O	MTCFGRXMJLQNBG-REOHCLBHSA-N; MTCFGRXMJLQNBG-UWTATZPHSA-N	Organic acids and derivatives; Organic acids and derivatives	Carboxylic acids and derivatives; Carboxylic acids and derivatives	Amino acids, peptides, and analogues; Amino acids, peptides, and analogues	*	2
146.046	12.547	-18.7891	12.6561	-41.7677	19.5214	23.6703	1.60632	20.4557	24.7567	0.353143	-7.14256	37.2588	25.8565	-0.570027	-35.8036	47	146.046	1.20526	C5H9NO4	M-H	L-Glutamic acid	N-Methyl-D-aspartic acid		46895; 47935	HMDB0000148; HMDB0002393	19; 6662	;	C00025; C12269	16015; 31882	33032; 22880	56-86-0; 6384-92-5	N[C@@H](CCC(O)=O)C(O)=O; CN[C@H](CC(O)=O)C(O)=O	WHUUTDBJXJRKMK-VKHMYHEASA-N; HOKKHZGPKSLGJE-GSVOUGTGSA-N	Organic acids and derivatives; Organic acids and derivatives	Carboxylic acids and derivatives; Carboxylic acids and derivatives	Amino acids, peptides, and analogues; Amino acids, peptides, and analogues	*	2
132.03	-8.32862	-7.25787	21.1687	-37.6326	20.3202	23.3624	2.62984	16.0084	17.5164	1.59037	-14.1123	3.61407	37.6256	16.4053	-22.5681	33	132.03	0.765115	C4H7NO4	M-H	L-Aspartic acid	D-Aspartic acid		46920; 48738	HMDB0000191; HMDB0006483	15; 63097	;	C00049; C00402	17053; 17364	5960; 83887	56-84-8; 1783-96-6	N[C@@H](CC(O)=O)C(O)=O; N[C@H](CC(O)=O)C(O)=O	CKLJMWTZIZZHCS-REOHCLBHSA-N; CKLJMWTZIZZHCS-UWTATZPHSA-N	Organic acids and derivatives; Organic acids and derivatives	Carboxylic acids and derivatives; Carboxylic acids and derivatives	Amino acids, peptides, and analogues; Amino acids, peptides, and analogues	*	2
216.05094	-0.846353	0	0	-3.74806	8.70512	10.6193	5.55639	0	0	0	-1.56931	0	4.84624	0.839753	0	134	216.051	1.93546	C8H11NO6	M-H	Glutamyl pyruvate	Lycoperdic acid		207246; 55232	HMDB0252814; HMDB0030417	; 86958	;	;	; 168591	19065649; 85157543	; 69086-72-2	CC(=O)C(=O)OC(=O)C(N)CCC(O)=O; NC(CC1(CCC(=O)O1)C(O)=O)C(O)=O	ZGASRUHPFWFDDT-UHFFFAOYSA-N; ZQVZYZVRVFBTDG-UHFFFAOYSA-N	Organic acids and derivatives; Organic acids and derivatives	Carboxylic acids and derivatives; Carboxylic acids and derivatives	Amino acids, peptides, and analogues; Amino acids, peptides, and analogues		2
296.13466	0	-4.62047	0	-14.4962	1.63232	0	18.1994	0	20.7517	0	-4.41597	15.0472	9.10591	0	-7.99119	228	296.134	2.16816	C10H21N5O4	M+Na-2H	Arginylthreonine	Threonylarginine		53758; 54066	HMDB0028719; HMDB0029055	; 23730	;	;	; 74825	25109623; 7016110	106326-78-7; 13448-26-5	C[C@@H](O)[C@H](NC(=O)[C@@H](N)CCCNC(N)=N)C(O)=O; C[C@@H](O)[C@H](N)C(=O)N[C@@H](CCCNC(N)=N)C(O)=O	XNSKSTRGQIPTSE-VQVTYTSYSA-N; HYLXOQURIOCKIH-VQVTYTSYSA-N	Organic acids and derivatives; Organic acids and derivatives	Carboxylic acids and derivatives; Carboxylic acids and derivatives	Amino acids, peptides, and analogues; Amino acids, peptides, and analogues		2
270.119	-0.0744877	0	0	-3.19819	0	4.5454	25.5187	0	0.870513	0	-1.51367	0	2.6725	0	-0.938038	189	270.12	4.44009	C10H19N5O5	M-H2O-H	Arginylaspartic acid	Aspartyl-Arginine		53744; 53786	HMDB0028705; HMDB0028747	23897; 85662	;	;	73812;	7009611; 18218189	15706-88-4;	N[C@@H](CCCNC(N)=N)C(=O)N[C@@H](CC(O)=O)C(O)=O; NC(CC(O)=O)C(O)=NC(CCCNC(N)=N)C(O)=O	SIFXMYAHXJGAFC-WDSKDSINSA-N; PSZNHSNIGMJYOZ-UHFFFAOYSA-N	Organic acids and derivatives; Organic acids and derivatives	Carboxylic acids and derivatives; Carboxylic acids and derivatives	Amino acids, peptides, and analogues; Amino acids, peptides, and analogues		2
202.07178	-3.47756	-7.93049	7.64753	-22.8894	18.2408	2.47388	2.21049	8.36962	19.0373	19.7026	-2.68826	3.30837	16.7029	0	-15.2338	121	202.072	1.54676	C8H13NO5	M-H	Adipoylglycine	N-acetyl-L-2-aminoadipate(2-)		197328; 83742	HMDB0240731; HMDB0062715	;	;	;	;	60941336; 13943174	;	OC(=O)CCCCC(=O)NCC(O)=O; CC(O)=NC(CCCC(O)=O)C(O)=O	UJHDYVYBNDNRRQ-UHFFFAOYSA-N; FTTGAAZKBNZDCZ-UHFFFAOYSA-N	Organic acids and derivatives; Organic acids and derivatives	Carboxylic acids and derivatives; Carboxylic acids and derivatives	Amino acids, peptides, and analogues; Amino acids, peptides, and analogues		2
390.10879	4.93095	-10.6138	-10.4561	0	8.80419	-4.00036	-4.11125	65.9394	-1.81652	0	-2.36123	0	-5.14393	-6.4016	-10.9329	351	390.109	0.264376	C13H21N5O7S	M-H	Zidebactam			213212	HMDB0260005					78049761		OS(=O)(=O)ON1C2CN(C(CC2)C(=O)NNC(=O)C2CCCNC2)C1=O	YCZPXRQPDCXTIO-UHFFFAOYSA-N	Organic acids and derivatives	Carboxylic acids and derivatives	Amino acids, peptides, and analogues		1
188.05638	0	-14.8141	8.90137	-40.0971	29.5263	12.5225	19.723	13.7347	21.1087	26.0315	-8.55154	20.2795	19.6278	0	-29.7882	97	188.056	0.323609	C6H9NO3	M+FA-H	Vinylacetylglycine			47283	HMDB0000894	5851			74435	53477718	73122-61-9	OC(=O)CNC(=O)CC=C	UKISAGFGRDHYFO-UHFFFAOYSA-N	Organic acids and derivatives	Carboxylic acids and derivatives	Amino acids, peptides, and analogues		1
479.20474	3.39576	-2.80415	0	-6.12855	0	1.71994	8.62841	-0.936084	8.60615	-1.58243	0	13.2061	0.42963	0	-5.9149	444	479.204	0.944398	C24H30N6O6	M-H2O-H	Tyr-Gly-Gly-Phe-Gly-NH2			212728	HMDB0259340							NC(CC1=CC=C(O)C=C1)C(=O)NCC(=O)NCC(=O)NC(CC1=CC=CC=C1)C(=O)NCC(N)=O	XTWUMDHUVLVWBI-UHFFFAOYSA-N	Organic acids and derivatives	Carboxylic acids and derivatives	Amino acids, peptides, and analogues		1
387.16529	-14.0672	-10.2081	27.3708	-33.3821	17.32	9.41747	59.4179	-3.24589	4.6157	-4.06559	-21.0545	-1.6207	69.4327	21.2529	-19.8023	350	387.165	0.884088	C17H23F3N4O3	M-H	trifluoroacetyl-l-lysyl-l-alaninanilide			212606	HMDB0259204							CC(NC(=O)C(CCCCN)NC(=O)C(F)(F)F)C(=O)NC1=CC=CC=C1	WYUUMMDDKBPWHY-UHFFFAOYSA-N	Organic acids and derivatives	Carboxylic acids and derivatives	Amino acids, peptides, and analogues		1
229.02279	-3.21661	-1.45058	19.0476	-20.9706	12.9148	7.91252	12.8038	-0.374974	2.99639	-2.06147	-12.0567	0	42.9533	6.79447	-11.234	148	229.023	1.91048	C6H12N2O5	M+K-2H	Serylserine			54059	HMDB0029048	23926			73653	7019104	6620-95-7	N[C@@H](CO)C(=O)N[C@@H](CO)C(O)=O	XZKQVQKUZMAADP-IMJSIDKUSA-N	Organic acids and derivatives	Carboxylic acids and derivatives	Amino acids, peptides, and analogues		1
233.96543	7.11372	0	-1.80619	-0.350204	0	0	0	0	0.872899	0.179169	0	7.25896	-0.59188	-0.415772	-2.28642	151	233.965	1.48325	C5H11NO3Se	M+Na-2H	Selenomethionine se-oxide			82203	HMDB0060257	327838				440767		C[Se](=O)CCC(N)C(O)=O	KGXZPWNBFWCDRF-UHFFFAOYSA-N	Organic acids and derivatives	Carboxylic acids and derivatives	Amino acids, peptides, and analogues		1
309.17362	0	0	0	0	0	0	0	0	0	1.19689	0	0	0	4.24758	0	245	309.174	0.962398	C17H26N2O	M+Cl	Ropivacaine			52684	HMDB0014441	2374		C07532	8890	175805	84057-95-4	CCCN1CCCC[C@H]1C(=O)NC1=C(C)C=CC=C1C	ZKMNUMMKYBVTFN-HNNXBMFYSA-N	Organic acids and derivatives	Carboxylic acids and derivatives	Amino acids, peptides, and analogues	*	1
449.16739	-3.32237	-1.78085	4.34274	-13.4948	0	4.11153	49.0593	-5.55531	2.90765	0	0	0	9.67869	0	-8.81604	419	449.165	4.47589	C18H28N4O8	M+Na-2H	Pyridinoline			47258	HMDB0000851	5814			88539	105068	63800-01-1	N[C@@H](CCC1=C[N+](C[C@H](O)CC[C@H](N)C([O-])=O)=CC(O)=C1C[C@H](N)C(O)=O)C(O)=O	LCYXYLLJXMAEMT-SAXRGWBVSA-N	Organic acids and derivatives	Carboxylic acids and derivatives	Amino acids, peptides, and analogues		1
411.05453	2.73021	-7.15982	1.24883	-14.1692	-0.189457	1.76823	0	0.124999	24.7966	0	0	7.23518	9.70978	-0.767504	-11.7355	374	411.054	1.92115	C12H18N2O7S2	M+FA-H	Pomaglumetad methionil			210509	HMDB0256693					74405857		CSCCC(N)C(=O)NC1(CS(=O)(=O)C2C(C12)C(O)=O)C(O)=O	VOYCNOJFAJAILW-UHFFFAOYSA-N	Organic acids and derivatives	Carboxylic acids and derivatives	Amino acids, peptides, and analogues		1
323.13443	-6.4028	-2.67591	13.1002	-14.3012	16.8707	33.5942	10.0891	-0.444077	1.25824	-0.352196	-9.57151	-1.16751	23.9957	3.26999	-7.68016	269	323.134	2.30712	C12H22N4O5	M+Na-2H	Neuromedin B (1-3)			52135	HMDB0013016				174895	53481577		CC(C)C[C@@H](NC(=O)[C@H](CC(O)=N)NC(=O)CN)C(O)=O	JVWPPCWUDRJGAE-JGVFFNPUSA-N	Organic acids and derivatives	Carboxylic acids and derivatives	Amino acids, peptides, and analogues		1
322.09279	0	0	0	0	0	0	0	0	0	11.1113	0	0	0	0	0	267	322.094	2.34766	C16H23NO3S2	M-H2O-H	Nep-IN-2			200128	HMDB0244642					6914729		CSCCC(NC(=O)C(CS)CC1=CC=CC=C1C)C(O)=O	FGXXIAHRYGHABD-UHFFFAOYSA-N	Organic acids and derivatives	Carboxylic acids and derivatives	Amino acids, peptides, and analogues		1
172.09770	-4.58315	-7.04688	37.9423	-29.7981	0	10.5835	10.6457	-6.44868	42.9145	-7.4781	-16.309	0	44.069	6.36364	-18.6047	72	172.098	1.2607	C8H15NO3	M-H	N-Acetylleucine			51519	HMDB0011756	43866		C02710	17786	70912	1188-21-2	CC(C)C[C@H](NC(C)=O)C(O)=O	WXNXCEHXYPACJF-ZETCQYMHSA-N	Organic acids and derivatives	Carboxylic acids and derivatives	Amino acids, peptides, and analogues	*	1
277.03255	-2.69459	-10.7953	32.0316	-44.411	22.6515	14.8851	26.0792	1.86561	53.177	-2.93871	-20.3493	7.71516	41.8771	8.23227	-30.6831	205	277.032	3.17122	C9H16N2O5S2	M-H2O-H	N-Acetyldjenkolic acid			54379	HMDB0029421	86258			174810	78061794		C\C(O)=N\C(CSCSCC(N)C(O)=O)C(O)=O	KXLLUVVNYPFZTI-UHFFFAOYSA-N	Organic acids and derivatives	Carboxylic acids and derivatives	Amino acids, peptides, and analogues		1
549.21828	-0.556941	0	0	-2.82166	0	23.0735	20.1935	0	0	0	-1.54669	0	0.572159	0.868349	-0.594535	492	549.216	3.79013	C10H17N3O6	2M-H	N2-gamma-Glutamylglutamine			51507	HMDB0011738	62461		C05283	73707	150914	10148-81-9	N[C@@H](CCC(=O)N[C@@H](CCC(N)=O)C(O)=O)C(O)=O	JBFYFLXEJFQWMU-WDSKDSINSA-N	Organic acids and derivatives	Carboxylic acids and derivatives	Amino acids, peptides, and analogues	*	1
633.34284	-9.18837	-0.750895	14.8298	-12.433	6.13413	4.69279	1.83066	0.241905	4.80838	0	9.58238	-4.72168	13.4709	0	-12.6858	535	633.344	1.9536	C39H48N4O5	M-H2O-H	n-[2(r)-Hydroxy-1(s)-indanyl]-2(r)-phenylmethyl-4(s)-hydroxy-5-[4-[2-benzofuranylmethyl]-2(s)-[tert-butylaminocarbonyl]-piperazinyl]-pentaneamide			208862	HMDB0254791					4318		CC(C)(C)NC(=O)C1CN(CC2=CC3=CC=CC=C3O2)CCN1CC(O)CC(CC1=CC=CC=C1)C(=O)NC1C(O)CC2=CC=CC=C12	AOMZDQMIOCTPQP-UHFFFAOYSA-N	Organic acids and derivatives	Carboxylic acids and derivatives	Amino acids, peptides, and analogues		1
301.03478	0	0	17.8183	-2.72662	0.805754	0	0	-1.54921	0	-0.534757	-4.01301	0	3.65982	3.79588	0	234	301.036	4.64666	C8H15N2O6P	M+Cl	N(alpha)-Phosphorylalanylproline			209297	HMDB0255288					12800888		CC(NP(O)(O)=O)C(=O)N1CCCC1C(O)=O	UGGHNDGDVCUWQX-UHFFFAOYSA-N	Organic acids and derivatives	Carboxylic acids and derivatives	Amino acids, peptides, and analogues		1
326.12447	0	0	0	0	0	0	0	0	0	7.5606	0	0	0	0	0	274	326.125	0.160533	C15H21NO7	M-H	N-(1-Deoxy-1-fructosyl)phenylalanine			61331	HMDB0037846				136561	101039148	87251-83-0	OC[C@H]1OC(O)(CN[C@@H](CC2=CC=CC=C2)C(O)=O)[C@@H](O)[C@@H]1O	FAVRCIXPIVJIPN-VJDSNFAGSA-N	Organic acids and derivatives	Carboxylic acids and derivatives	Amino acids, peptides, and analogues		1
571.16608	-0.243326	0	0	-2.87681	0	32.1637	17.1785	0	0	0	-1.6454	0	0	0	-0.582692	505	571.167	1.36978	C21H36N4O8S2	M+Cl	Mecapegfilgrastim			208515	HMDB0254391							COCCOC(=O)NCCNC(=O)CCN1C(=O)CC(SCCCNC(CCSC)C(O)=O)C1=O	IBRKXXFMGCIDKJ-UHFFFAOYSA-N	Organic acids and derivatives	Carboxylic acids and derivatives	Amino acids, peptides, and analogues		1
154.062	-24.4728	0	55.7899	-40.5478	-2.9448	9.75475	32.6594	-19.6962	10.3295	0	0	-10.7529	70.3836	13.0397	-31.883	51	154.062	1.13334	C6H9N3O2	M-H	L-Histidine			46913	HMDB0000177	21		C00135	15971	6274	71-00-1	N[C@@H](CC1=CN=CN1)C(O)=O	HNDVDQJCIGZPNO-YFKPBYRVSA-N	Organic acids and derivatives	Carboxylic acids and derivatives	Amino acids, peptides, and analogues	*	1
129.03044	-2.00899	0.362687	-2.48087	-2.55958	0	-0.0898471	-0.392376	0	-1.18925	0	-3.89439	-0.834072	-1.03448	-0.283936	35.5711	28	129.031	0.98138	C3H4N2O	M+FA-H	Imidazolone			48284	HMDB0004363	7054		C06195	28470	504	1968-28-1	O=C1CN=CN1	CAAMSDWKXXPUJR-UHFFFAOYSA-N	Organic acids and derivatives	Carboxylic acids and derivatives	Amino acids, peptides, and analogues	*	1
435.29592	-4.46356	-2.92033	2.94436	-12.4635	7.8897	0	0.868198	3.5495	20.8145	5.30773	-0.026871	0	9.7897	0	-7.15962	406	435.297	2.77875	C23H42N4O5	M-H2O-H	Ile-Ile-Ile-Pro			257551	HMDB0304800	162431				18295197		CCC(C)C(N)C(O)=NC(C(C)CC)C(O)=NC(C(C)CC)C(=O)N1CCCC1C(O)=O	OCEZPDBEDULORM-UHFFFAOYSA-N	Organic acids and derivatives	Carboxylic acids and derivatives	Amino acids, peptides, and analogues		1
263.08813	-1.30568	-0.149958	0	-4.26983	21.0659	0	0	1.30781	1.76219	0	-0.930753	0	8.41335	0.236218	-1.48702	182	263.088	1.31029	C8H14N2O5	M+FA-H	gamma-Glutamylalanine			48688	HMDB0006248	58376		C03740	50619	440103	5875-41-2	C[C@H](NC(=O)CC[C@H](N)C(O)=O)C(O)=O	WQXXXVRAFAKQJM-WHFBIAKZSA-N	Organic acids and derivatives	Carboxylic acids and derivatives	Amino acids, peptides, and analogues	*	1
575.34153	4.37156	-1.00199	0	-3.34037	0	0	1.63993	0	0.64317	2.71512	0	16.3194	0	0	-1.5232	508	575.343	1.88635	C28H50N4O7	M+Na-2H	Epoxomicin			206440	HMDB0251879					9915668		CCC(C)C(NC(=O)C(C(C)CC)N(C)C(C)=O)C(=O)NC(C(C)O)C(=O)NC(CC(C)C)C(=O)C1(C)CO1	DOGIDQKFVLKMLQ-UHFFFAOYSA-N	Organic acids and derivatives	Carboxylic acids and derivatives	Amino acids, peptides, and analogues		1
384.12919	33.5148	-15.5366	-3.06792	-23.0004	8.61099	23.9769	37.2743	-8.31479	8.97802	0	-4.36454	51.6151	0	-8.54953	-28.6105	345	384.128	4.38342	C21H23NO4S	M-H	Ecadotril			206280	HMDB0251682					107751		CC(=O)SCC(CC1=CC=CC=C1)C(=O)NCC(=O)OCC1=CC=CC=C1	ODUOJXZPIYUATO-UHFFFAOYSA-N	Organic acids and derivatives	Carboxylic acids and derivatives	Amino acids, peptides, and analogues		1
425.07489	0	-6.11177	-6.87024	-2.66386	35.1833	-1.89346	-2.12796	66.0033	-1.65767	-0.154842	-2.68774	-1.96106	-2.23524	-3.7971	-7.1039	387	425.076	1.94411	C18H18N2O8	M+Cl	Dopaxanthin			51919	HMDB0012221			C08543	4700		71199-31-0	OC(=O)[C@H](CC1=CC=C(O)C(O)=C1)\N=C/C=C1\C[C@H](NC(=C1)C(O)=O)C(O)=O	YSNPSKZBOQYUHH-AFUNOPLTSA-N	Organic acids and derivatives	Carboxylic acids and derivatives	Amino acids, peptides, and analogues	*	1
315.12918	-5.5834	0	1.77774	-14.454	1.69716	0.0814908	5.84447	-2.39059	7.13841	22.2034	-6.99778	0	23.0568	8.08503	-6.82792	257	315.128	3.89213	C16H22N4O2S	M-H2O-H	DL-Methionine-4-antipyrineamide			206141	HMDB0251524					3047138		CSCCC(N)C(=O)NC1=C(C)N(C)N(C1=O)C1=CC=CC=C1	IWEXFJKPHLXPKL-UHFFFAOYSA-N	Organic acids and derivatives	Carboxylic acids and derivatives	Amino acids, peptides, and analogues		1
424.16051	11.6553	-5.32093	-2.84819	-7.64682	0	11.2783	22.2708	-4.81625	0	0	-1.83557	22.3827	0	-0.385078	-6.14571	386	424.162	3.72289	C21H25N5O6	M-H2O-H	Dathf			205566	HMDB0250875					1773		NC1=NC2=C(CC(CCC3=CC=C(C=C3)C(=O)NC(CCC(O)=O)C(O)=O)CN2)C(=O)N1	ZUQBAQVRAURMCL-UHFFFAOYSA-N	Organic acids and derivatives	Carboxylic acids and derivatives	Amino acids, peptides, and analogues		1
361.06493	0	0	-3.60067	-5.32546	4.01475	-0.651001	-1.005	16.6634	0	19.1715	-0.844503	0	-1.38834	0	-4.53484	313	361.066	3.9404	C12H24N2O4S2	M+K-2H	Bicisate			204169	HMDB0249184	320640				9845830		CCOC(=O)C(CS)NCCNC(CS)C(=O)OCC	RZQNBTMGBODDSK-UHFFFAOYSA-N	Organic acids and derivatives	Carboxylic acids and derivatives	Amino acids, peptides, and analogues		1
317.16032	-3.49316	-1.51171	8.8452	-7.82598	0	0	21.8868	-2.03666	0.91094	0	-5.02452	-0.7635	28.1076	0.530431	-3.63282	261	317.161	3.2856	C16H24N4O4	M-H2O-H	Arphamenine B			203679	HMDB0248615					353295		NC(CCCNC(N)=N)C(=O)CC(CC1=CC=C(O)C=C1)C(O)=O	RRJCLYMGCZJLBQ-UHFFFAOYSA-N	Organic acids and derivatives	Carboxylic acids and derivatives	Amino acids, peptides, and analogues		1
271.103	-13.6608	2.63616	20.8764	-51.8485	4.87359	20.2023	33.2413	-8.9925	22.1924	40.6874	-16.4219	-0.200728	49.8137	26.3127	-35.0089	194	271.104	4.56198	C10H18N4O6	M-H2O-H	Argininosuccinic acid			46845	HMDB0000052	389		C03406	15682	16950	2387-71-5	N[C@@H](CCCNC(=N)N[C@@H](CC(O)=O)C(O)=O)C(O)=O	KDZOASGQNOPSCU-WDSKDSINSA-N	Organic acids and derivatives	Carboxylic acids and derivatives	Amino acids, peptides, and analogues	*	1
604.31240	1.03088	-8.54889	0	-18.722	0	7.91047	52.7223	-5.57383	3.16691	0.891538	-3.90523	18.5214	8.27771	0	-11.4631	518	604.314	2.74507	C33H43N5O6	M-H	Amphibine H			54302	HMDB0029333	86197				51029223	52659-55-9	COC1=CC=C2OC3CCN(C3\C(O)=N/C(CC3=CC=CC=C3)\C(O)=N/C=C/C1=C2)C(=O)C(\N=C(/O)C(C)N(C)C)C(C)C	KLYKBXVHBJWDJF-JQIJEIRASA-N	Organic acids and derivatives	Carboxylic acids and derivatives	Amino acids, peptides, and analogues		1
609.18679	-2.01516	-0.286811	-0.506321	-5.22585	17.7145	22.0083	24.9243	0	0	0	-2.92551	0	0.423016	2.91861	-2.11594	524	609.187	0.219093	C29H39Cl2FN4O4S	M-H2O-H	Ambamustine			203389	HMDB0248278					10439408		CCOC(=O)C(CCSC)NC(=O)C(CC1=CC(=CC=C1)N(CCCl)CCCl)NC(=O)C(N)CC1=CC=C(F)C=C1	XPGDODOEEWLHOI-UHFFFAOYSA-N	Organic acids and derivatives	Carboxylic acids and derivatives	Amino acids, peptides, and analogues		1
175.04708	0	-3.71802	0	-8.19027	9.96484	-1.17771	0	13.8543	11.4898	0	0	7.86396	0.84684	-1.9544	-5.79644	81	175.047	1.11182	C4H8N4O4	M-H	Allantoic acid			47454	HMDB0001209	343		C00499	30837	203	99-16-1	NC(=O)NC(NC(N)=O)C(O)=O	NUCLJNSWZCHRKL-UHFFFAOYSA-N	Organic acids and derivatives	Carboxylic acids and derivatives	Amino acids, peptides, and analogues	*	1
468.20938	0	-0.598348	0	-5.26437	0	0	17.0073	0	2.2465	0	0	6.47063	0	0	-2.81247	433	468.209	0.125093	C20H33N5O9	M-H2O-H	Ac-Ser-Asp-Lys-Pro-OH			83652	HMDB0062552	329432				65938		[H][C@@](CO)(N=C(C)O)C(O)=N[C@@]([H])(CC(O)=O)C(O)=N[C@@]([H])(CCCCN)C(=O)N1CCC[C@@]1([H])C(O)=O	HJDRXEQUFWLOGJ-AJNGGQMLSA-N	Organic acids and derivatives	Carboxylic acids and derivatives	Amino acids, peptides, and analogues		1
183.07582	-7.00213	-5.00691	13.1686	-28.1597	3.83502	14.3254	28.865	-2.81214	21.2299	3.79249	-10.0208	0	37.4141	10.1634	-16.6418	91	183.075	3.89076	C6H14N2O3	M+Na-2H	5-Hydroxylysine			47038	HMDB0000450	47		C16741	18040	3032849	1190-94-9	NC[C@H](O)CC[C@H](N)C(O)=O	YSMODUONRAFBET-UHNVWZDZSA-N	Organic acids and derivatives	Carboxylic acids and derivatives	Amino acids, peptides, and analogues	*	1
228.05113	-4.24456	-1.93999	-2.03985	-27.5475	6.84869	0	14.3864	0	3.81684	60.6255	-5.65935	7.88858	10.1016	13.0976	-14.506	146	228.051	1.00034	C9H11NO6	M-H	4,5-seco-dopa			256987	HMDB0304164							[H]C(O)=C([H])C(\C[C@]([H])(N)C(O)=O)=C(\[H])C(=O)C(O)=O	PIYTUGMLAKPQKI-DIGIGMHNSA-N	Organic acids and derivatives	Carboxylic acids and derivatives	Amino acids, peptides, and analogues		1
412.12381	24.2705	-14.3312	-7.39071	-22.9498	0.576836	12.1505	38.0139	-7.14617	0	5.40207	-2.62052	61.3603	-0.712333	-2.56735	-17.0279	376	412.123	1.092	C22H20FN3O2	M+Cl	3-[2-(4-Fluorophenyl)ethylamino]-1-methyl-4-(2-methyl-1H-indol-3-yl)pyrrole-2,5-dione			207741	HMDB0253403					25209788		CN1C(=O)C(NCCC2=CC=C(F)C=C2)=C(C1=O)C1=C(C)NC2=CC=CC=C12	ZKJAZFUFPPSFCO-UHFFFAOYSA-N	Organic acids and derivatives	Carboxylic acids and derivatives	Amino acids, peptides, and analogues		1
410.08617	0	0	0.578863	-2.42062	3.09407	0	1.85906	0	2.48091	0	0	0	5.6589	0	-0.314594	373	410.087	3.19882	C12H19N3O8S	M+FA-H	2-S-glutathionyl acetate			83462	HMDB0062198	70367		C14862	34302	11954071	10463-61-3	[H][C@](N)(CCC(O)=N[C@@]([H])(CSCC(O)=O)C(O)=NCC(O)=O)C(O)=O	WBINJBFJLWYSJZ-BQBZGAKWSA-N	Organic acids and derivatives	Carboxylic acids and derivatives	Amino acids, peptides, and analogues	*	1
776.47852	-1.03754	-0.74565	0	0	0	0	0	5.40054	0	-0.0331557	4.14323	0	0	-0.760637	-3.10153	594	776.479	0.398537	C36H63N11O8	M-H	2-Furoyl-LIGRLO-amide			200577	HMDB0245135					85131417		CCC(C)C(NC(=O)C(CC(C)C)NC(=O)C1=CC=CO1)C(=O)NCC(=O)NC(CCCN=C(N)N)C(=O)NC(CC(C)C)C(=O)NC(CCCN)C(N)=O	OSKIRYSKGDEIOG-UHFFFAOYSA-N	Organic acids and derivatives	Carboxylic acids and derivatives	Amino acids, peptides, and analogues		1
202.03528	-3.39454	0	0	-8.32737	2.47322	12.3988	9.00701	-0.0590942	0	16.4873	-4.45482	-0.675576	8.22488	4.24947	0	120	202.036	2.09803	C6H7NO4	M+FA-H	2-Aminomuconic acid			2894	HMDB0001241	45922	LMFA01170082	C02220	15745	5280499	4548-99-6	C(=O)(O)/C(/N)=C\C=C/C(=O)O	ZRHONLCTYUYMIQ-HSFFGMMNSA-N	Organic acids and derivatives	Carboxylic acids and derivatives	Amino acids, peptides, and analogues	*	1
184.06134	0	-8.20756	6.66792	-19.8581	10.5355	0	6.66439	0	23.3152	3.08793	-4.54904	11.0834	23.3976	0	-11.8803	93	184.062	1.04888	C8H11NO4	M-H	2-Aminobicyclo[3.1.0]hexane-2,6-dicarboxylic acid			200262	HMDB0244794					114827		NC1(CCC2C(C12)C(O)=O)C(O)=O	VTAARTQTOOYTES-UHFFFAOYSA-N	Organic acids and derivatives	Carboxylic acids and derivatives	Amino acids, peptides, and analogues		1
206.00687	-2.77898	0.709796	-2.5691	-4.07502	0	-0.0622831	-0.189455	-0.600565	-0.872382	0	-4.79691	-0.664665	-1.10185	-0.900959	42.5563	125	206.007	1.07772	C7H7NO5	M+Na-2H	2-Amino-3-carboxymuconic acid semialdehyde			47522	HMDB0001330	3319		C04409	995	5280673	16597-19-6	N\C(C(O)=O)=C(\C=C/C=O)/C(O)=O	KACPVQQHDVBVFC-OIFXTYEKSA-N	Organic acids and derivatives	Carboxylic acids and derivatives	Amino acids, peptides, and analogues	*	1
385.16114	0	0	3.07725	-2.35779	0	0	0.689184	0	0	0	-0.388788	0	11.396	0.54615	-0.316088	347	385.162	1.28296	C16H24N2O6	M+FA-H	1-[6-(2-Carboxypyrrolidin-1-yl)-6-oxohexanoyl]pyrrolidine-2-carboxylic acid			211322	HMDB0257669					22142125		OC(=O)C1CCCN1C(=O)CCCCC(=O)N1CCCC1C(O)=O	HZLAWYIBLZNRFZ-UHFFFAOYSA-N	Organic acids and derivatives	Carboxylic acids and derivatives	Amino acids, peptides, and analogues		1
636.21408	0	-6.1774	-5.36017	-11.6397	12.7966	21.5132	71.9597	0	3.62706	0	-6.73735	3.2209	0	0	-8.50818	538	636.212	3.83564	C32H36N3O9P	M-H	{4-[2-Acetylamino-2-(1-biphenyl-4-ylmethyl-2-oxo-azepan-3-ylcarbamoyl)-ethyl]-2-phosphono-phenoxy}-acetic acid			211057	HMDB0257352							CC(=O)NC(CC1=CC(=C(OCC(O)=O)C=C1)P(O)(O)=O)C(=O)NC1CCCCN(CC2=CC=C(C=C2)C2=CC=CC=C2)C1=O	MWEWSHNGVWABKG-UHFFFAOYSA-N	Organic acids and derivatives	Carboxylic acids and derivatives	Amino acids, peptides, and analogues		1
588.31731	0	-7.00053	0	-13.7139	0	0.621446	28.7897	-2.00587	8.39175	8.12003	0	12.2501	0.484375	0	-8.69261	513	588.315	3.72818	C28H43N7O7	M-H	(2E,4E)-N-[2-[[(2R,3R,4R,5R,6S)-2-(1,2-Dihydroxyethyl)-4,5-dihydroxy-6-(7H-purin-6-ylamino)oxan-3-yl]amino]-2-oxoethyl]tetradeca-2,4-dienamide			208108	HMDB0253826					486543		CCCCCCCCCC=CC=CC(=O)NCC(=O)NC1C(O)C(O)C(NC2=NC=NC3=C2NC=N3)OC1C(O)CO	LQIPDFIUPOYMPR-UHFFFAOYSA-N	Organic acids and derivatives	Carboxylic acids and derivatives	Amino acids, peptides, and analogues		1
284.09821	-0.686534	-0.148591	0	-6.57351	16.3784	0.0780075	2.30104	7.87307	7.695	0	-3.12746	0	4.52932	0	-3.48135	215	284.099	1.73538	C8H17NO7	M+FA-H	N-Gluconyl ethanolamine			56677	HMDB0032293	88337			166480	226311	686298-93-1	OCCNC(=O)C(O)C(O)C(O)C(O)CO	DTMUKVUZNZJFNO-UHFFFAOYSA-N	Organic nitrogen compounds	Organonitrogen compounds	Amines		1
621.43992	0	-1.19127	0	0	0	0	0	0	2.19626	-0.980335	1.09063	0	0	-1.1707	0	529	621.443	4.24228	C21H29NO	2M-H	Biperiden			53093	HMDB0014948	1342		C07941	3112	2381	514-65-8	OC(CCN1CCCCC1)(C1CC2CC1C=C2)C1=CC=CC=C1	YSXKPIUOCJLQIE-UHFFFAOYSA-N	Organic nitrogen compounds	Organonitrogen compounds	Amines	*	1
175.024	-6.7987	-1.45814	6.47962	-16.3126	9.81256	15.6567	9.18016	0	5.48835	5.6451	-8.26734	-0.989522	18.8218	8.63513	-4.96662	80	175.025	1.75646	C3H4O3	2M-H	Pyruvic acid	Malonic semialdehyde		2096; 51154	HMDB0000243; HMDB0011111	117; 61978	LMFA01060077;	C00022; C00222	32816; 17960	1060; 868	127-17-3; 926-61-4	CC(=O)C(=O)O; OC(=O)CC=O	LCTONWCANYUPML-UHFFFAOYSA-N; OAKURXIZZOAYBC-UHFFFAOYSA-N	Organic acids and derivatives; Organic oxygen compounds	Keto acids and derivatives; Organooxygen compounds	Alpha-keto acids and derivatives; Carbonyl compounds	*	2
135.02972	-16.8792	-18.6926	58.6679	-63.9949	32.9634	5.07332	26.0227	5.51462	46.1146	4.91469	-31.4219	0.525492	87.5949	34.995	-45.6995	41	135.03	1.25646	C3H6O3	M+FA-H	L-Lactic acid	Hydroxypropionic acid	Glyceraldehyde	46919; 47167; 47365	HMDB0000190; HMDB0000700; HMDB0001051	45858; 5668; 4176	; ;	C00186; C01013; C02154	422; 33404; 5445	107689; 68152; 751	79-33-4; 503-66-2; 56-82-6	C[C@H](O)C(O)=O; OCCC(O)=O; OCC(O)C=O	JVTAAEKCZFNVCJ-REOHCLBHSA-N; ALRHLSYJTWAHJZ-UHFFFAOYSA-N; MNQZXJOMYWMBOU-UHFFFAOYSA-N	Organic acids and derivatives; Organic acids and derivatives; Organic oxygen compounds	Hydroxy acids and derivatives; Hydroxy acids and derivatives; Organooxygen compounds	Alpha hydroxy acids and derivatives; Beta hydroxy acids and derivatives; Carbohydrates and carbohydrate conjugates	*	3
133.06892	5.06502	-3.42172	0	-7.7447	0	1.08143	0	1.79611	5.30747	2.4489	-2.20542	14.4397	0.0778424	0	-4.73184	39	133.069	2.58046	C6H14OS	M-H	3-Mercapto-1-hexanol	(+/-)-3-(Ethylthio)butanol	2-Mercapto-2-methyl-1-pentanol	6282; 56670; 56728	HMDB0040152; HMDB0032277; HMDB0032374	94692; 88322; 88401	LMFA05000539; ;	; ;	77690; ;	521348; 23039305; 11240503	51755-83-0; 117013-33-9; 258823-39-1	CCCC(S)CCO; CCSC(C)CCO; CCCC(C)(S)CO	TYZFMFVWHZKYSE-UHFFFAOYSA-N; RNFXBUGJWZOUJT-UHFFFAOYSA-N; KMWFJTAZFAREIH-UHFFFAOYSA-N	Organosulfur compounds; Organosulfur compounds; Organosulfur compounds	Thiols; Thioethers; Thiols	Alkylthiols; Dialkylthioethers; Alkylthiols		3
168.99912	-17.2964	0	85.2128	-35.2901	-2.87453	4.16713	-2.91136	-13.297	26.2036	-4.35991	-17.0309	-8.75309	58.2993	0	-20.4255	68	169	4.37648	C3H8OS2	M+FA-H	Dimercaprol			53696	HMDB0015677	2278		C02924	64198	3080	59-52-9	OCC(S)CS	WQABCVAJNWAXTE-UHFFFAOYSA-N	Organosulfur compounds	Thiols	Alkylthiols	*	1
154.96548	-2.515	1.01298	-1.49403	-2.586	0	0	0	0	-0.606432	0	-3.96653	-0.744898	0	-0.441577	34.7253	52	154.966	0.656736	CH2O4S	M+FA-H	1,3,2lambda~6~-Dioxathietane-2,2-dione			202262	HMDB0246970					18669359		O=S1(=O)OCO1	QLAJNZSPVITUCQ-UHFFFAOYSA-N	Organic acids and derivatives	Organic sulfuric acids and derivatives	Alkyl sulfates		1
560.87556	-1.78564	0	-2.84692	-2.30238	0	-0.0407146	-0.116552	-0.388018	-0.885529	0	-4.33192	-0.672806	-0.999456	-0.975775	40.6196	498	560.877	1.93883	C6H17O21P5	M-H2O-H	myo-Inositol 1,3,4,5,6-pentakisphosphate	inositol 1,3,4,5,6-pentakisphosphate		48124; 207824	HMDB0003529; HMDB0253492	; 71121	;	C01284; C15991	16322;	; 482	20298-95-7;	O[C@@H]1[C@H](OP(O)(O)=O)[C@@H](OP(O)(O)=O)[C@H](OP(O)(O)=O)[C@@H](OP(O)(O)=O)[C@@H]1OP(O)(O)=O; OC1C(OP(O)(O)=O)C(OP(O)(O)=O)C(OP(O)(O)=O)C(OP(O)(O)=O)C1OP(O)(O)=O	CTPQAXVNYGZUAJ-KXXVROSKSA-N; CTPQAXVNYGZUAJ-UHFFFAOYSA-N	Organic oxygen compounds; Organic oxygen compounds	Organooxygen compounds; Organooxygen compounds	Alcohols and polyols; Alcohols and polyols	*	2
237.06129	-13.9085	-12.6653	31.9085	-54.092	35.7994	54.7753	19.5168	11.195	24.2226	8.14728	-16.2572	0	56.0076	13.1636	-37.7034	155	237.062	1.2472	C7H12O6	M+FA-H	Quinic acid			48024	HMDB0003072			C00296	17521	6508	77-95-2	O[C@@H]1C[C@@](O)(C[C@@H](O)[C@H]1O)C(O)=O	AAWZDTNXLSGCEK-WYWMIBKRSA-N	Organic oxygen compounds	Organooxygen compounds	Alcohols and polyols	*	1
199.00958	-2.14598	0	22.4426	-5.29077	0	0	0	-0.897894	2.31166	-0.225679	-2.80298	0	17.2268	0	-1.96501	117	199.01	4.22535	C4H10O2S2	M+FA-H	1,4-Dithiothreitol			52405	HMDB0013593			C00265	42106	439196		O[C@@H](CS)[C@@H](O)CS	VHJLVAABSRFDPM-IMJSIDKUSA-N	Organic oxygen compounds	Organooxygen compounds	Alcohols and polyols	*	1
117.01919	0.507861	-24.7164	22.0919	-62.9873	14.0382	9.8916	39.3334	-1.16451	41.8895	32.8934	-21.8019	35.7848	59.8626	20.4566	-44.7243	22	117.019	1.17039	C3H4O2	M+FA-H	Acrylic acid			690	HMDB0031647	34859	LMFA01030193	C00511	18308	6581	79-10-7	C=CC(=O)O	NIXOWILDQLNWCW-UHFFFAOYSA-N	Organic acids and derivatives	Carboxylic acids and derivatives	Acrylic acids and derivatives	*	1
460.14510	0	-0.239778	-0.623854	-9.16966	12.9463	27.8789	20.6879	-1.49878	0	0	-4.45768	7.94359	0	0.664864	-4.7817	426	460.146	2.00961	C21H24FN5O4S	M-H	2-[(2-Fluorophenyl)sulfanylmethyl]-5-[6-[(2-hydroxycyclopentyl)amino]purin-9-yl]oxolane-3,4-diol			211345	HMDB0257696					22239901		OC1CCCC1NC1=NC=NC2=C1N=CN2C1OC(CSC2=CC=CC=C2F)C(O)C1O	IZRXENCTXNMAMI-UHFFFAOYSA-N	Nucleosides, nucleotides, and analogues	5'-deoxyribonucleosides	5'-deoxy-5'-thionucleosides		1
108.02161	-2.6868	0	0	-5.23495	4.87498	1.00285	0	0	0	0	-3.36141	-0.530598	0.862289	0	17.0327	15	108.022	0.58701	C6H5O2	M-H	p-Benzosemiquinone			209931	HMDB0256033	65762		C02389	17977	46173720		O[C]1C=CC(=O)C=C1	XLHUBROMZOAQMV-UHFFFAOYSA-N	Benzenoids	Phenols	1-hydroxy-2-unsubstituted benzenoids	*	1
262.07161	-1.92807	0	1.19492	-5.49978	0	0	0	-0.797663	41.6568	0	-1.36861	0	2.44728	0	-2.09528	180	262.072	1.8505	C13H13NO5	M-H	Bolton-Hunter reagent			201539	HMDB0246176					99557		OC1=CC=C(CCC(=O)ON2C(=O)CCC2=O)C=C1	KYRUKRFVOACELK-UHFFFAOYSA-N	Benzenoids	Phenols	1-hydroxy-2-unsubstituted benzenoids		1
625.17771	0	0	10.9909	-5.20591	4.19611	15.4043	9.65374	-0.912729	0	0	-2.89765	0.852428	0	0	-1.87071	532	625.177	0.484395	C28H34O16	M-H	7-Hydroxy-1,4,5-trimethoxyxanthone 7-O-[b-D-glucosyl-(1->2)-b-D-galactoside]	5-Methyleriodictyol 7-[glucosyl-(1->4)-galactoside]		59821; 34728	HMDB0036014; HMDB0040470	91193; 53037	; LMPK12140560	;	;	131751898; 42608066	258885-35-7; 114454-39-6	COC1=CC(OC2OC(CO)C(O)C(O)C2OC2OC(CO)C(O)C(O)C2O)=CC2=C1OC1=C(OC)C=CC(OC)=C1C2=O; C1C(OC2OC(CO)C(OC3OC(CO)C(O)C(O)C3O)C(O)C2O)=CC2OC(C3C=C(O)C(O)=CC=3)CC(=O)C=2C=1OC	MVCRPAXAMRBATF-UHFFFAOYSA-N; CEJOKNKJINIMGF-UHFFFAOYSA-N	Organoheterocyclic compounds; Phenylpropanoids and polyketides	Benzopyrans; Flavonoids	1-benzopyrans; Flavonoid glycosides		2
583.12960	0	0	9.02346	-1.02027	0.12569	6.99617	0	0	0	0	-0.0140324	0	0	0	0	511	583.13	1.468	C25H28O16	M-H	Neomangiferin			209502	HMDB0255526					76034218		OCC1OC(OC2=CC3=C(OC4=CC(O)=C(C5OC(CO)C(O)C(O)C5O)C(O)=C4C3=O)C=C2O)C(O)C(O)C1O	VUWOVGXVRYBSGI-UHFFFAOYSA-N	Organoheterocyclic compounds	Benzopyrans	1-benzopyrans		1
533.13510	-0.388352	0	0.557859	-3.77783	0.660974	5.3769	9.42865	0	0	0	-0.285532	0	3.25044	0	-1.57228	483	533.137	4.04135	C30H26O7	M+Cl	Artonol D			31599	HMDB0030495	49932	LMPK12111510			10672941	186824-60-2	C12OC(C)(C)C=CC=1C(=O)C1C3OC4=C5C=CC(C)(C)OC5=CC(O)=C4C(=O)C=3CC(C(=C)C)C=1C2=O	BPBNMDXSLVPNFT-UHFFFAOYSA-N	Organoheterocyclic compounds	Benzopyrans	1-benzopyrans		1
301.05500	0	2.07494	0	-9.03052	1.49557	0	-0.468119	0	1.6674	14.9162	-1.71562	0.987878	2.94495	0	-2.62074	235	301.055	0.182241	C16H12ClFN2O	M-H	Fludiazepam			53564	HMDB0015513	3522		C12788	31618	3369	3900-31-0	CN1C2=C(C=C(Cl)C=C2)C(=NCC1=O)C1=CC=CC=C1F	ROYOYTLGDLIGBX-UHFFFAOYSA-N	Organoheterocyclic compounds	Benzodiazepines	1,4-benzodiazepines	*	1
246.07647	-1.41572	-0.0969399	2.77744	-4.49275	0	5.387	3.95583	-0.507342	1.50571	0	-2.40987	0	19.9463	2.37299	-1.60095	164	246.076	0.617727	C7H12ClN5	M+FA-H	Simazine			211845	HMDB0258294	44581		C11172	27496	5216	122-34-9	CCN=C1NC(Cl)=NC(N1)=NCC	ODCWYMIRDDJXKW-UHFFFAOYSA-N	Organoheterocyclic compounds	Triazines	1,3,5-triazines	*	1
437.31140	-11.7002	-7.22509	9.79502	-28.5723	2.9244	8.13271	29.4684	-4.32847	21.6445	18.4979	-4.72833	0	33.3969	13.2581	-16.7383	407	437.309	4.78868	C9H21N3O3	2M-H	Grotan			199137	HMDB0243492					104556		OCCN1CN(CCO)CN(CCO)C1	HUHGPYXAVBJSJV-UHFFFAOYSA-N	Organoheterocyclic compounds	Triazinanes	1,3,5-triazinanes		1
181.07152	-14.3302	-14.6234	39.3014	-74.4099	10.3876	36.5415	59.6522	-11.1165	52.68	21.9011	-23.1041	5.33735	83.427	28.9868	-49.5406	88		1.33478	C6H14O6	M-H

## Sheet: all-pos
mz	Cluster 1	Cluster 2	Cluster 3	Cluster 4	Cluster 5	Cluster 6	Cluster 7	Cluster 8	Cluster 9	Cluster 10	Cluster 11	Cluster 12	Cluster 13	Cluster 14	Cluster 15	ID	Adduct Mass	ppm	Formula	Adduct	Metabolites			cid	HMDB	HMDB	HMDB	METLIN	Lipidmaps	KEGG	ChEBI	PubChem	CAS	smiles	InChIKey	Super Class	Class	Sub Class	level	num
209.10450	7.90783	4.7254	18.6992	0.471372	5.23166	-9.7677	-12.2168	0	-2.14852	-66.6187	42.3563	25.6949	-25.1813	22.3826	-25.223	192	209.105	2.01394	C12H14N2	M+Na	Detomidine			64900	HMDB0041872					C07450	4466	56032	76631-46-4	CC1=C(C)C(CC2=CN=CN2)=CC=C1	RHDJRPPFURBGLQ-UHFFFAOYSA-N	Benzenoids	Benzene and substituted derivatives	Xylenes	*	1
115.03316	-1.56165	-0.424881	0	0.993183	0	-0.376486	0	4.04838	0	0.303164	0	-1.16393	2.67077	0	6.90463	23	115.033	1.6475	C2H3F	2M+Na	VINYL FLUORIDE			213061	HMDB0259825			72914		C19185	51314	6339	75-02-5	FC=C	XUCNUKMRBVNAPB-UHFFFAOYSA-N	Organohalogen compounds	Vinyl halides	Vinyl fluorides	*	1
103.08677	0	0	0	1.66187	0	0.752791	2.62171	0	0	0	0	0	0	0	0	13	103.087	1.77791	C4H10N2O	M+H	N-Propylurea			209252	HMDB0255240			340237				12303		CCCNC(N)=O	ZQZJKHIIQFPZCS-UHFFFAOYSA-N	Organic acids and derivatives	Organic carbonic acids and derivatives	Ureas		1
196.04786	-9.11725	0	-3.14437	5.11928	31.5143	5.62098	0	-5.95966	-0.6935	-17.5069	-9.7415	27.9936	-4.31739	-10.8502	-5.2028	161	196.048	2.49693	C5H10ClN3O3	M+H	Elmustine			207453	HMDB0253062			324749				68804		OCCNC(=O)N(CCCl)N=O	YJZJEQBSODVMTH-UHFFFAOYSA-N	Organic acids and derivatives	Organic carbonic acids and derivatives	Ureas		1
133.03430	-7.01202	-2.73451	-2.83782	28.2152	0	0.152956	0	0	0	0	-6.76411	-2.68563	-0.895494	-4.1541	14.8724	51	133.035	3.96184	C3H8N2O	M+2Na-H	Dimethylurea			54188	HMDB0029198			4228		C16364	80472	7293	96-31-1	CNC(=O)NC	MGJKQDOBUOMPEZ-UHFFFAOYSA-N	Organic acids and derivatives	Organic carbonic acids and derivatives	Ureas	*	1
201.06020	-1.32092	0	0	9.83551	0	0	0	0	0	0	-1.95898	-0.865189	0	-0.23973	7.36274	168	201.061	4.16703	C7H12N2O2	M+2Na-H	(2-Ethylcrotonoyl)urea			198912	HMDB0242468							7214		CCC(=CC)C(O)=NC(O)=N	QCUPYFTWJOZAOB-UHFFFAOYSA-N	Organic acids and derivatives	Organic carbonic acids and derivatives	Ureas		1
147.03048	5.61735	1.7396	0.39212	-2.14582	0.67708	-7.7499	-3.4507	0	0	-6.42655	7.9072	2.45496	-4.8312	0.229706	0	72	147.03	1.54007	C6H12OS2	M+H-H2O	S-2-Propenyl 1-propanesulfinothioate	R-1-Propenyl 1-propanesulfinothioate	R-Propyl 1-propenesulfinothioate	57013; 57020; 57021	HMDB0032741	HMDB0032748	HMDB0032749	88668; 88675; 88676	; ;	; ;	; ;	20209224; 14412548; 131751295	136516-42-2; 119052-98-1; 143063-27-8	CCCS(=O)SCC=C; CCCS(=O)S\C=C/C; CCCSS(=O)\C=C/C	HGCYYFWMWRCDLT-UHFFFAOYSA-N; XLVMWOFYTFNDKM-HYXAFXHYSA-N; PQPRIQKDDOEUMO-XQRVVYSFSA-N	Organic acids and derivatives; Organic acids and derivatives; Organic acids and derivatives	Thiosulfinic acid esters; Thiosulfinic acid esters; Thiosulfinic acid esters	Unclassified; Unclassified; Unclassified		3
239.20005	-0.939863	-0.627022	0	-2.09468	-0.776648	-2.66783	-2.28266	7.86895	0	0.0544105	8.9353	0	-2.03541	0	7.0633	254	239.201	2.12425	C15H26O2	M+H	alpha-Bisabolol oxide B	alpha-Bisabolol oxide A	Daucol	61625; 61624; 59170	HMDB0038197	HMDB0038196	HMDB0035287	71333; ;	; ;	C16774; C16773; C09652	80720; ;	117301; 90806; 345471	26184-88-3; 22567-36-8; 887-08-1	CC1=CCC(CC1)C1(C)CCC(O1)C(C)(C)O; CC1=CCC(CC1)C1(C)CCC(O)C(C)(C)O1; CC(C)C1CCC2(C)CC(O)C3(C)CCC12O3	RKBAYVATPNYHLW-UHFFFAOYSA-N; WJHRAVIQWFQMKF-UHFFFAOYSA-N; VLIUMVVQGMLOJG-UHFFFAOYSA-N	Organoheterocyclic compounds; Organoheterocyclic compounds; Organoheterocyclic compounds	Tetrahydrofurans; Oxanes; Oxanes	Unclassified; Unclassified; Unclassified	*	3
285.10917	7.14643	4.01559	30.6168	-11.6536	0.694932	-7.73389	-0.847814	2.78993	10.3303	-31.6482	15.1693	8.64233	-15.5751	5.2578	-11.3532	360	285.11	1.93938	C15H18O4	M+Na	5,6-Dihydro-4-methoxy-6-[2-(4-methoxyphenyl)ethyl]-2H-pyran-2-one	Dihydrosuberenol	Armexifolin	55343; 55453; 59458	HMDB0030549	HMDB0030691	HMDB0035596	87054; 87141; 90873	; ;	; ;	157716; 174459; 174461	10084050; 14077805; 13918461	49776-58-1; 81892-79-7; 64929-15-3	COC1=CC(=O)OC(CCC2=CC=C(OC)C=C2)C1; COC1=CC2=C(C=CC(=O)O2)C=C1CCC(C)(C)O; CC1=C2C3OC(=O)C(=C)C3CCC2(C)C(O)CC1=O	IZGFAKZIDOQLHS-UHFFFAOYSA-N; YCIWLTLAWPAWSP-UHFFFAOYSA-N; QPXLDBMZJNDASA-UHFFFAOYSA-N	Phenylpropanoids and polyketides; Phenylpropanoids and polyketides; Lipids and lipid-like molecules	Kavalactones; Coumarins and derivatives; Prenol lipids	Unclassified; Unclassified; Terpene lactones		3
207.04140	8.42255	3.34817	9.94283	-8.39656	0.544667	-13.1559	-9.81547	0	0	-23.8538	26.6258	11.4532	-15.6232	13.0555	-9.07579	184	207.042	1.18752	C12H8O2	M+Na	1,2-Naphthalenedicarboxaldehyde	2,3-Naphthalenedicarboxaldehyde	Diphenoquinone	199625; 202561; 206069	HMDB0244100	HMDB0247313	HMDB0251447	; ;	; ;	; ;	; ;	10154340; 96400;	; ;	O=CC1=C(C=O)C2=CC=CC=C2C=C1; O=CC1=CC2=CC=CC=C2C=C1C=O; O=C1C=CC(C=C1)=C1C=CC(=O)C=C1	WMPJPAMWRAOQSU-UHFFFAOYSA-N; ZIPLKLQPLOWLTM-UHFFFAOYSA-N; DDTHMESPCBONDT-UHFFFAOYSA-N	Benzenoids; Benzenoids; Organic oxygen compounds	Naphthalenes; Naphthalenes; Organooxygen compounds	Unclassified; Unclassified; Carbonyl compounds		3
126.12753	0	0	0	0	0	0	0.6527	0	42.7013	0	0	0	0	0	0	34	126.128	1.51356	C8H15N	M+H	Tropane	Octahydroindolizine		212692; 209820	HMDB0259295	HMDB0255902		;	;	;	;	79037; 26136	;	CN1C2CCC1CCC2; C1CC2CCCCN2C1	XLRPYZSEQKXZAA-UHFFFAOYSA-N; HAJKHJOABGFIGP-UHFFFAOYSA-N	Alkaloids and derivatives; Organoheterocyclic compounds	Tropane alkaloids; Indolizidines	Unclassified; Unclassified		2
186.11233	0	-0.594726	0	-1.37694	-2.51568	-2.44771	-0.356389	8.51792	0	1.96359	1.60048	0	-1.86432	0	10.3259	132	186.112	0.726027	C9H15NO3	M+H	Pseudoecgonine	Ecgonine		48711; 48768	HMDB0006348	HMDB0006548		58400;	;	C12449; C10858	32072; 708641	443845; 443003	; 481-37-8	CN1C2CCC1[C@@H]([C@@H](O)C2)C(O)=O; CN1C2CCC1[C@H]([C@@H](O)C2)C(O)=O	PHMBVCPLDPDESM-GHNGIAPOSA-N; PHMBVCPLDPDESM-RLXKETGRSA-N	Alkaloids and derivatives; Alkaloids and derivatives	Tropane alkaloids; Tropane alkaloids	Unclassified; Unclassified	*	2
293.18657	0	0	5.27978	0	-0.537707	-3.48227	-3.70815	0	0	-10.7573	19.2223	4.88497	-4.77199	6.40437	-3.97039	376	293.187	0.0450892	C16H26N2O4	M+H-H2O	Pamatolol	Cetamolol		209989; 204713	HMDB0256104	HMDB0249829		;	;	;	;	43150;	;	COC(=O)NCCC1=CC=C(OCC(O)CNC(C)C)C=C1; CNC(=O)COC1=CC=CC=C1OCC(O)CNC(C)(C)C	UGENBJKPPGFFAT-UHFFFAOYSA-N; UWCBNAVPISMFJZ-UHFFFAOYSA-N	Benzenoids; Benzenoids	Phenol ethers; Phenol ethers	Unclassified; Unclassified		2
310.20026	0	0	3.2785	0	0	0	0	3.111	0	0	0	0	0	0	2.2009	403	310.201	3.29054	C17H27NO4	M+H	Nadolol	Metipranolol		53417; 53427	HMDB0015334	HMDB0015345		1382; 66765	;	C07249; C07915	127570; 6897	39147; 31477	42200-33-9; 22664-55-7	CC(C)(C)NCC(O)COC1=CC=CC2=C1C[C@H](O)[C@H](O)C2; CC(C)NCC(O)COC1=C(C)C(C)=C(OC(C)=O)C(C)=C1	VWPOSFSPZNDTMJ-UCWKZMIHSA-N; BQIPXWYNLPYNHW-UHFFFAOYSA-N	Benzenoids; Benzenoids	Tetralins; Phenol esters	Unclassified; Unclassified	*	2
203.08644	6.70042	2.03645	14.4738	1.1633	7.56588	-10.8985	-7.64227	0	0	-63.7936	40.3364	23.0523	-23.2735	17.0793	-21.9944	174	203.086	4.48607	C16H10	M+H	Fluoranthene	Pyrene		206847; 64989	HMDB0252354	HMDB0042002		73126; 69974	;	C19425; C14335	33083; 39106	9154; 31423	206-44-0; 129-00-0	C1=CC=C2C(=C1)C1=CC=CC3=C1C2=CC=C3; C1=CC2=C3C(C=CC4=CC=CC(C=C2)=C34)=C1	GVEPBJHOBDJJJI-UHFFFAOYSA-N; BBEAQIROQSPTKN-UHFFFAOYSA-N	Benzenoids; Benzenoids	Naphthalenes; Pyrenes	Unclassified; Unclassified	*	2
257.07781	3.30998	0	7.86795	-2.81116	0	-9.07785	-8.89249	0.413096	-1.73348	-25.3069	28.2714	13.9443	-14.1489	10.4299	-8.567	303	257.078	2.3972	C13H14O4	M+Na	Coixinden B	1'-Acetoxychavicol		64026; 64119	HMDB0040906	HMDB0041006		71942; 68318	;	C17917; C10426	81380; 469	9845244; 119104	151466-74-9; 151986-17-3	COC1=CC(O)(C(C)=O)C2=C1C=C(OC)C=C2; CC(=O)O[C@@H](C=C)C1=CC=C(OC(C)=O)C=C1	BIUULCNWWFDCPG-UHFFFAOYSA-N; JAMQIUWGGBSIKZ-ZDUSSCGKSA-N	Benzenoids; Benzenoids	Indenes and isoindenes; Phenol esters	Unclassified; Unclassified	*	2
343.15055	0	0	9.40361	0	0	-0.0822005	0	4.02628	0	-34.591	29.6799	9.16239	-17.2905	12.648	-9.11218	451	343.152	3.02522	C18H24O5	M+Na	alpha-Zearalenol	beta-Zearalenol		64871; 64881	HMDB0041824	HMDB0041838		70304;	;	C14750; C14751	;	5284645; 13932155	36455-72-8; 71030-11-0	C[C@H]1CCC[C@H](O)CCC\C=C\C2=CC(O)=CC(O)=C2C(=O)O1; C[C@@H]1CCC[C@H](O)CCC\C=C\C2=CC(O)=CC(O)=C2C(=O)O1	FPQFYIAXQDXNOR-QDKLYSGJSA-N; FPQFYIAXQDXNOR-SXIUOJOQSA-N	Phenylpropanoids and polyketides; Phenylpropanoids and polyketides	Macrolides and analogues; Macrolides and analogues	Unclassified; Unclassified	*	2
213.05179	13.9104	8.0599	30.786	3.62072	10.9892	-17.2657	-25.2345	0	-7.70692	-108.793	65.1103	46.9559	-32.4259	42.8906	-47.236	196	213.052	1.99983	C11H10O3	M+Na	7-Ethoxycoumarin	Coixinden A		202505; 64054	HMDB0247248	HMDB0040938		4091; 71941	;	C11052; C17916	28184; 81379	35703; 9845243	31005-02-4; 149665-18-9	CCOC1=CC=C2C=CC(=O)OC2=C1; COC1=CC(=O)C2=C1C=C(OC)C=C2	LIFAQMGORKPVDH-UHFFFAOYSA-N; XYQHDIQOTJVFDF-UHFFFAOYSA-N	Phenylpropanoids and polyketides; Benzenoids	Coumarins and derivatives; Indenes and isoindenes	Unclassified; Unclassified	*	2
175.07675	-19.6834	-5.14374	-9.43576	43.5216	26.3525	23.2607	11.1654	-8.58473	-0.371342	-19.9897	-20.199	6.90942	-1.78191	-13.8532	-5.08719	114	175.076	4.60615	C11H12O3	M+H-H2O	5-methoxy-6-(2-propenyl)-1,3-benzodioxole	Myristicin		256736; 59697	HMDB0303894	HMDB0035873		68361; 68353	;	C10493; C10480	;	95289; 4276	18607-93-7; 607-91-0	COC1=CC2=C(OCO2)C=C1CC=C; COC1=CC(CC=C)=CC2=C1OCO2	FYRHTIWFKXZWAD-UHFFFAOYSA-N; BNWJOHGLIBDBOB-UHFFFAOYSA-N	Organoheterocyclic compounds; Organoheterocyclic compounds	Benzodioxoles; Benzodioxoles	Unclassified; Unclassified	*	2
127.12285	8.42038	26.0478	-3.38676	-13.2922	-5.58346	-11.4553	-8.78334	0	-0.218043	-8.22027	24.9674	7.26976	-9.24128	1.27562	-0.266052	37	127.123	0.975662	C7H14N2	M+H	1-(3-Aminopropyl)-pyrrolinium	(2R,5R)-Hept-6-yne-2,5-diamine		255307; 198956	HMDB0302340	HMDB0242520		;	;	;	73949;	; 122175	;	C1CC2NCCCN2C1; CC(N)CCC(N)C#C	IHGJZNUBLMAEGL-UHFFFAOYSA-N; QIADQCOYEFCREQ-UHFFFAOYSA-N	Organoheterocyclic compounds; Acetylides	Pyrrolopyrimidines; Unclassified	Unclassified; Unclassified		2
314.09057	15.5238	17.7548	-1.34632	-5.43571	-4.97098	-3.6869	-3.32804	-1.14508	0	-4.89209	14.5192	-1.10589	-3.82525	0	-2.44467	409	314.092	3.75534	C11H15N5O4S	M+H	(S)-5'-Deoxy-5'-(methylsulfinyl)adenosine	2-Methylthioadenosine		57872; 200680	HMDB0033662	HMDB0245242		89459;	;	;	172121;	13342874; 235484	897-42-7;	CS(=O)CC1OC(C(O)C1O)N1C=NC2=C1N=CN=C2N; CSC1=NC2=C(N=CN2C2OC(CO)C(O)C2O)C(N)=N1	WXOJULRVRHWMGT-UHFFFAOYSA-N; AJNDEAZTAFKOOO-UHFFFAOYSA-N	Nucleosides, nucleotides, and analogues; Nucleosides, nucleotides, and analogues	5'-deoxyribonucleosides; Purine nucleosides	Unclassified; Unclassified		2
160.02732	-4.9365	-0.029004	-4.40843	40.1411	0.992141	6.97085	0	1.98031	0	-9.21131	-15.3186	0	-8.80365	-14.0481	13.3663	92	160.027	1.05634	C6H7N3	M+K	(1E)-1-Phenyltriaz-1-ene	Pyridin-4-ylmethyldiazene		198776; 211332	HMDB0242314	HMDB0257681		;	;	;	;	18388301; 54252693	;	NN=NC1=CC=CC=C1; N=NCC1=CC=NC=C1	FMTRXPVVZQQIKN-UHFFFAOYSA-N; QXWSHDPBHDZORM-UHFFFAOYSA-N	Benzenoids; Organoheterocyclic compounds	Benzene and substituted derivatives; Pyridines and derivatives	Unclassified; Unclassified		2
248.07861	0	0	0	10.2285	0	2.11896	0	0	0	0	-0.144142	0	0	0	0	274	248.079	3.32061	C13H11N3O	M+Na	2-Methyl-6-phenyl-3,7-dihydroimidazo[1,2-a]pyrazin-3-one	Drometrizole	Imidazo(1,2-a)pyrazin-3(7H)-one, 2-methyl-7-phenyl-	200312; 201076; 208970	HMDB0244858	HMDB0245672	HMDB0254914	; ;	; ;	; ;	; ;	135495205; ; 121949	; ;	CC1=C(O)N2C=C(N=CC2=N1)C1=CC=CC=C1; CC1=CC(N2N=C3C=CC=CC3=N2)=C(O)C=C1; CC1=NC2=CN(C=CN2C1=O)C1=CC=CC=C1	CZFAZZHPAZFANU-UHFFFAOYSA-N; MCPKSFINULVDNX-UHFFFAOYSA-N; BWZMTZXTIFIVPT-UHFFFAOYSA-N	Organoheterocyclic compounds; Organoheterocyclic compounds; Organoheterocyclic compounds	Imidazopyrazines; Azoles; Imidazopyrazines	Unclassified; Triazoles; Unclassified		3
156.08406	-10.4985	-3.40833	-5.49712	45.2075	8.96237	2.86369	4.51566	-3.80578	-0.161081	-9.01796	-10.7508	0	0	-5.95552	-3.60583	88	156.084	0.520458	C8H13NS	M+H	7-Isothiocyanato-1-heptene	2-Pentylthiazole	4-Butyl-5-methylthiazole	61821; 63268; 63296	HMDB0038434	HMDB0040035	HMDB0040063	93125; 94576; 94604	; ;	; ;	; ;	11571834; 22150015; 93596	49776-82-1; 37645-62-8; 57246-60-3	C=CCCCCCN=C=S; CCCCCC1=NC=CS1; CCCCC1=C(C)SC=N1	WZXOJFDWZWNRLN-UHFFFAOYSA-N; QFYWDJHDOCZKRF-UHFFFAOYSA-N; FOBITDGBIATDTQ-UHFFFAOYSA-N	Organosulfur compounds; Organoheterocyclic compounds; Organoheterocyclic compounds	Isothiocyanates; Azoles; Azoles	Unclassified; Thiazoles; Thiazoles		3
183.04974	-0.940448	0	-3.59796	10.7968	8.49995	10.6529	2.1495	-3.20101	0	-8.23163	-5.18143	0	-0.848343	-0.811401	-2.16879	128	183.05	3.31952	CH4N4	2M+K	Diazenylmethyldiazene	tetrazoline	N'-Amino-N-iminomethanimidamide	213508; 212368; 206928	HMDB0260388	HMDB0258937	HMDB0252443	; ;	; ;	; ;	; ;	54226752; 18377836; 53427792	; ;	N=NCN=N; C1NNN=N1; NN=CN=N	QGJLQLXDTUSXKS-UHFFFAOYSA-N; PZJFUNZDCRKXPZ-UHFFFAOYSA-N; VMGAPWLDMVPYIA-UHFFFAOYSA-N	Organic 1,3-dipolar compounds; Organoheterocyclic compounds; Organic nitrogen compounds	Propargyl-type 1,3-dipolar organic compounds; Azolines; Organonitrogen compounds	Unclassified; Tetrazolines; Hydrazines and derivatives		3
405.20284	-3.12327	0	27.8708	0	0	1.98664	1.03909	0	0.564269	-6.05916	0	0	-3.4684	0	-3.49298	508	405.204	1.94461	C24H30O4	M+Na	Farnesiferol A	Farnesiferol B	(-)-Farnesiferol C	54438; 54439; 54440	HMDB0029488	HMDB0029489	HMDB0029490	86300; ; 86302	; ;	; ;	139463; ;	495441; 131750875; 131750876	511-33-1; 54990-68-0; 512-17-4	CC1(C)C(O)CCC2(C)C(COC3=CC4=C(C=CC(=O)O4)C=C3)C(=C)CCC12; C\C(CCC1C(=C)CCC(O)C1(C)C)=C\COC1=CC2=C(C=CC(=O)O2)C=C1; C\C(CCC1C2(C)CCC(O2)C1(C)C)=C\COC1=CC2=C(C=CC(=O)O2)C=C1	FCWYNTDTQPCVPG-UHFFFAOYSA-N; XXKXCRGLMFAXTK-SSZFMOIBSA-N; OCHZHKVSLMBEJP-VBKFSLOCSA-N	Phenylpropanoids and polyketides; Lipids and lipid-like molecules; Phenylpropanoids and polyketides	Coumarins and derivatives; Prenol lipids; Coumarins and derivatives	Unclassified; Terpene lactones; Unclassified		3
577.16691	0	0	0	0	0	0	1.49027	0	1.73836	0	0	0	2.59753	1.38495	0	637	577.168	2.20396	C26H34O12	M+K	Borapetoside	Diosbulbinoside F	Citrusin A	204310; 60458; 62518	HMDB0249346	HMDB0036783	HMDB0039230	; ;	; ;	; ;	; ;	14671115; 78173052; 131752579	; 66756-58-9; 105279-09-2	CC12C3CC4C(=O)OC(CC4(C)C1CCC(OC1OC(CO)C(O)C(O)C1O)C2(O)C(=O)O3)C1=COC=C1; COC(=O)C1CC(O)CC2C1=C(CC1C(=O)OC(CC21C)C1=COC=C1)OC1OC(CO)C(O)C(O)C1O; COC1=C(OC(CO)C(O)C2=CC(OC)=C(OC3OC(CO)C(O)C(O)C3O)C=C2)C=CC(\C=C/CO)=C1	GCXIISSOWSXMCD-UHFFFAOYSA-N; SVXOFPLAAYAGIG-UHFFFAOYSA-N; WHKMPWQXESJAPI-ARJAWSKDSA-N	Organoheterocyclic compounds; Lipids and lipid-like molecules; Lignans, neolignans and related compounds	Naphthopyrans; Prenol lipids; Lignan glycosides	Unclassified; Terpene glycosides; Unclassified		3
963.66650	0	1.27368	0	-4.97779	-4.73226	-7.71354	-7.70059	1.74438	0	-11.5571	29.0837	26.2446	-8.36247	0	-6.30056	771	963.663	3.9182	C32H46O2	2M+K	Ginsenoyne N	Ginsenoyne L	Ginsenoyne M	59388; 59389; 59387	HMDB0035523	HMDB0035524	HMDB0035522	90804; 90805; 90803	; ;	; ;	; ;	101084303; 72798624; 10595178	; ;	CCCCCCCC1OC1CC#CC#CC1=CCC2CC\C(C)=C/C3C(CCC2(C)O1)C3(C)C; CCCCCCCC1OC1CC#CC#CC1=CCC2CCC(=C)C3CC(C)(C)C3CCC2(C)O1; CCCCCCCC1OC1CC#CC#CC1=CCC2CC\C(C)=C3\CC(C)(C)C3CCC2(C)O1	VJQQQMJLGGRJCG-VHXPQNKSSA-N; YYGGQNGAVIATMP-UHFFFAOYSA-N; UZINSQVBXBQDEQ-PNHLSOANSA-N	Organoheterocyclic compounds; Lipids and lipid-like molecules; Organoheterocyclic compounds	Epoxides; Prenol lipids; Epoxides	Unclassified; Sesquiterpenoids; Unclassified		3
315.08406	23.0178	4.52428	22.793	-6.97767	-6.01457	-13.6575	-8.56564	4.2437	-0.365025	-14.8908	10.3179	0	-0.381313	0	-5.222	410	315.084	0.473374	C15H16O6	M+Na	Picrotoxinin	trans-Grandmarin	(S)-Angelicain	197033; 62342; 54954	HMDB0240274	HMDB0039030	HMDB0030120	; 93636; 86735	; ;	; ;	; 168055; 174776	31306; 14213970; 11022681	; 119239-48-4; 49624-66-0	[H][C@@]12OC(=O)[C@@]34OC3C[C@@](O)(C3[C@@H](C1OC3=O)C(C)=C)[C@@]24C; COC1=CC2=C(C(O)C(O)C(C)(C)O2)C2=C1C=CC(=O)O2; CC(C)(O)C1CC2=C(O)C3=C(OC(CO)=CC3=O)C=C2O1	PIMZUZSSNYHVCU-LJGWEWMTSA-N; RRUHFAXVNXSPNG-UHFFFAOYSA-N; FHCHSXPHLRBEBR-UHFFFAOYSA-N	Organoheterocyclic compounds; Phenylpropanoids and polyketides; Organoheterocyclic compounds	Furopyrans; Coumarins and derivatives; Benzopyrans	Unclassified; Pyranocoumarins; 1-benzopyrans		3
178.13342	-1.8905	-2.3701	-1.91183	-3.58386	-0.971989	-0.474691	4.50982	-1.39462	80.9742	-4.0848	-1.01939	-3.09643	0	13.8365	-2.12585	121	178.134	2.53432	C10H15N3	M+H	Bethanidine	N-(3-(Aminomethyl)benzyl)acetamidine		52615; 209038	HMDB0014362	HMDB0254998		85345; 62976	;	;	37937; 90721	2368; 1433	55-73-2; 214358-33-5	CN\C(NCC1=CC=CC=C1)=N/C; CC(=N)NCC1=CC=CC(CN)=C1	NIVZHWNOUVJHKV-UHFFFAOYSA-N; RODUKNYOEVZQPR-UHFFFAOYSA-N	Benzenoids; Benzenoids	Benzene and substituted derivatives; Benzene and substituted derivatives	Unclassified; Phenylmethylamines		2
149.13227	-4.09628	-2.50639	0	0	0	-4.00977	-2.8118	9.25388	0	2.3763	4.14366	0	-3.57815	0	13.1307	77	149.132	1.41092	C11H16	M+H	Pentylbenzene	1-Methyl-4-(1-methylpropyl)-benzene	2,4-Dimethyl-1-(1-methylethyl)-benzene	81870; 83333; 83334	HMDB0059834	HMDB0061809	HMDB0061810	; ;	; ;	; ;	; 88583;	10864; 519195; 20832	; ;	CCCCCC1=CC=CC=C1; CCC(C)C1=CC=C(C)C=C1; CC(C)C1=C(C)C=C(C)C=C1	PWATWSYOIIXYMA-UHFFFAOYSA-N; LWCFXYMSEGQWNB-UHFFFAOYSA-N; AADQFNAACHHRLT-UHFFFAOYSA-N	Benzenoids; Lipids and lipid-like molecules; Lipids and lipid-like molecules	Benzene and substituted derivatives; Prenol lipids; Prenol lipids	Unclassified; Monoterpenoids; Monoterpenoids		3
201.05154	7.38941	3.32902	0	-5.95344	23.4999	-9.49057	0	-7.44941	4.89818	-32.8491	0	1.15545	0	29.4921	-15.7083	167	201.052	3.32593	C10H10O3	M+Na	1,2-Dihydroxy-3,4-epoxy-1,2,3,4-tetrahydronaphthalene	Coniferaldehyde		83511; 144429	HMDB0062273	HMDB0141782		70318; 63108	;	C14784; C02666	34048; 16547	186920; 5280536	75947-54-5; 20649-42-7	OC1C2OC2C2=CC=CC=C2C1O; COC1=C(O)C=CC(\C=C\C=O)=C1	XDSJRQRRQDAPNL-UHFFFAOYSA-N; DKZBBWMURDFHNE-NSCUHMNNSA-N	Benzenoids; Benzenoids	Tetralins; Phenols	Unclassified; Methoxyphenols	*	2
701.40815	-2.08449	-3.99578	9.04008	-6.58833	-6.77318	-11.8091	-9.14821	18.7226	-1.73745	6.59077	20.9031	0	-5.4567	0	4.23819	674	701.406	2.88363	C22H26N2O2	2M+H	Ethyl apovincaminate	3-Methyl-2-(3-pyridyl)-1-indoleoctanoic acid		199151; 204745	HMDB0243512	HMDB0249870		;	;	;	;	;	;	CCOC(=O)C1=CC2(CC)CCCN3CCC4=C(C23)N1C1=CC=CC=C41; CC1=C(N(CCCCCCCC(O)=O)C2=CC=CC=C12)C1=CN=CC=C1	DDNCQMVWWZOMLN-UHFFFAOYSA-N; CVVKIXNPXDBREE-UHFFFAOYSA-N	Alkaloids and derivatives; Organoheterocyclic compounds	Eburnan-type alkaloids; Indoles and derivatives	Unclassified; Indolyl carboxylic acids and derivatives		2
160.07521	34.2732	18.329	-1.7181	-2.21509	-8.08447	5.07776	0	-0.809488	-0.321279	-5.27068	0	-6.08013	-6.27373	-5.24543	-1.73289	94	160.076	2.99823	C10H9NO	M+H	N-Hydroxy-1-aminonaphthalene	Indoleacetaldehyde		83623; 47442	HMDB0062503	HMDB0001190		70323; 6068	;	C14789; C00637	34871; 18086	11828; 800	607-30-7; 2591-98-2	ONC1=CC=CC2=CC=CC=C12; O=CCC1=CNC2=C1C=CC=C2	CWFINLADSFPMHF-UHFFFAOYSA-N; WHOOUMGHGSPMGR-UHFFFAOYSA-N	Benzenoids; Organoheterocyclic compounds	Naphthalenes; Indoles and derivatives	Unclassified; Indoles	*	2
172.11180	0	-1.18805	0	-2.10207	-2.2081	-3.34655	-2.9436	8.61471	0	4.73822	3.0123	0	-2.90426	0	9.16737	109	172.112	1.61717	C12H13N	M+H	Rasagiline	1-Methyl-4-phenyl-2H-pyridine	N-Propargyl-1(S)-aminoindan	53521; 199465; 200282	HMDB0015454	HMDB0243930	HMDB0244818	85505; ;	; ;	; ;	63620; ;	3052776; 188614; 122316	136236-51-6; ;	C#CCN[C@@H]1CCC2=CC=CC=C12; CN1CC=C(C=C1)C1=CC=CC=C1; C#CCNC1CCC2=CC=CC=C12	RUOKEQAAGRXIBM-GFCCVEGCSA-N; BRAJQLYTRXKQAW-UHFFFAOYSA-N; RUOKEQAAGRXIBM-UHFFFAOYSA-N	Benzenoids; Organoheterocyclic compounds; Benzenoids	Indanes; Pyridines and derivatives; Indanes	Unclassified; Hydropyridines; Unclassified		3
787.60720	-12.0099	-5.81499	15.9601	-12.6052	-10.75	-9.91862	-10.5027	55.2433	-1.50116	-12.6623	43.7046	3.35193	-10.4797	0	-0.62886	705	787.606	1.73006	C23H42O4	2M+Na	MG(20:2)	Persenone B	Lepidiumterpenyl ester	51364; 59770; 60536	HMDB0011544	HMDB0035959	HMDB0036865	62328; ; 91868	; ;	; ;	; ; 168403	53480964; 131751886; 11794320	; ; 255833-57-9	[H]C(CO)(CO)OC(=O)CCCCCCCCC\C=C/C\C=C/CCCCC; CCCCCCCCCCCCCCC\C=C\C(=O)CC(O)COC(C)=O; CC(CCCC(C)CCC(O)=O)CCCC(C)C(=O)OCCCCCC=C	PMJSUEZTCFTBMD-HZJYTTRNSA-N; NLXNQLZUOMHEHB-ISLYRVAYSA-N; PASMASQJCDKBJK-UHFFFAOYSA-N	Lipids and lipid-like molecules; Lipids and lipid-like molecules; Lipids and lipid-like molecules	Endocannabinoids; Fatty Acyls; Prenol lipids	Unclassified; Fatty alcohols; Sesquiterpenoids		3
229.11949	20.243	7.57933	34.9947	-14.5414	10.222	-30.7177	-32.9794	3.71047	-7.70248	-106.69	93.9851	47.94	-42.9801	39.4398	-42.5951	231	229.12	1.76134	C13H18O2	M+Na	3-Phenylpropyl 2-methylpropanoate	Hexyl benzoate	Ibuprofen	58487; 63601; 47716	HMDB0034472	HMDB0040431	HMDB0001925	334657; ; 572	; ;	C02008; C14716; C01588	17099; ; 5855	7662; 23235; 3672	103-58-2; 6789-88-4; 15687-27-1	CC(C)C(=O)OCCCC1=CC=CC=C1; CCCCCCOC(=O)C1=CC=CC=C1; CC(C)CC1=CC=C(C=C1)C(C)C(O)=O	VBTAKMZSMFMLGT-UHFFFAOYSA-N; UUGLJVMIFJNVFH-UHFFFAOYSA-N; HEFNNWSXXWATRW-UHFFFAOYSA-N	Benzenoids; Benzenoids; Phenylpropanoids and polyketides	Benzene and substituted derivatives; Benzene and substituted derivatives; Phenylpropanoic acids	Unclassified; Benzoic acids and derivatives; Unclassified	*	3
309.05746	3.26091	0	4.6794	-3.79521	-0.477437	-3.13816	0	-0.299588	8.39192	-5.95125	0	-1.44462	0	18.1278	-3.29832	398	309.058	2.02518	C12H14O8	M+Na	3'-Methoxyfukiic acid	Uralenneoside	Diphenol glucuronide	54446; 64371; 82014	HMDB0029498	HMDB0041272	HMDB0059998	86308; 95686;	; ;	; ;	172518; ; 88743	131750880; 53462251; 124202060	; 143986-30-5;	COC1=C(O)C=CC(CC(O)(C(O)C(O)=O)C(O)=O)=C1; OC1COC(OC(=O)C2=CC(O)=C(O)C=C2)C(O)C1O; O[C@H]1[C@H](O)[C@@H](OC2=CC=CC=C2O)O[C@H]([C@@H]1O)C(O)=O	DDSGTDZCSPMYIM-UHFFFAOYSA-N; VWQASRWQZBVNEI-UHFFFAOYSA-N; ICPYZFZFSLTYID-GPTQDWHKSA-N	Phenylpropanoids and polyketides; Benzenoids; Organic oxygen compounds	Phenylpropanoic acids; Benzene and substituted derivatives; Organooxygen compounds	Unclassified; Benzoic acids and derivatives; Carbohydrates and carbohydrate conjugates		3
282.04796	22.1885	5.36743	16.5882	-4.63536	-3.43404	-2.98747	-0.101223	0	1.33856	-4.86755	0	-3.13578	-3.20982	0	-2.70314	352	282.049	2.56085	C9H13N3O5	M+K	Cytarabine	gamma-Glutamyl-beta-cyanoalanine	Cytidine	53235; 82373; 46865	HMDB0015122	HMDB0060478	HMDB0000089	567; ; 3376	; ;	C02961; C05711; C00475	28680; 10565; 17562	6253; 53297342; 6175	147-94-4; ; 65-46-3	NC1=NC(=O)N(C=C1)[C@@H]1O[C@H](CO)[C@@H](O)[C@@H]1O; N[C@@H](CCC(O)=N[C@@H](CC#N)C(O)=O)C(O)=O; NC1=NC(=O)N(C=C1)[C@@H]1O[C@H](CO)[C@@H](O)[C@H]1O	UHDGCWIWMRVCDJ-CCXZUQQUSA-N; QUAADUAOVLZBJM-WDSKDSINSA-N; UHDGCWIWMRVCDJ-XVFCMESISA-N	Nucleosides, nucleotides, and analogues; Organic acids and derivatives; Nucleosides, nucleotides, and analogues	Pyrimidine nucleosides; Carboxylic acids and derivatives; Pyrimidine nucleosides	Unclassified; Amino acids, peptides, and analogues; Unclassified	*	3
290.07453	-0.716076	0	-2.0425	-5.42063	0	-5.07951	-1.97118	-1.95781	1.59309	-6.39425	6.85358	-1.92866	0	40.588	-2.75316	369	290.075	0.733503	C11H13N3O5	M+Na	3'-C-Ethynylcytidine	(S)-2-Amino-5-((4-nitrophenyl)amino)-5-oxopentanoic acid		206615; 202576	HMDB0252093	HMDB0247328		;	;	;	;	405420; 558754	;	NC1=NC(=O)N(C=C1)C1OC(CO)C(O)(C#C)C1O; NC(CCC(=O)NC1=CC=C(C=C1)[N+]([O-])=O)C(O)=O	JFIWEPHGRUDAJN-UHFFFAOYSA-N; WMZTYIRRBCGARG-UHFFFAOYSA-N	Nucleosides, nucleotides, and analogues; Organic acids and derivatives	Pyrimidine nucleosides; Carboxylic acids and derivatives	Unclassified; Amino acids, peptides, and analogues		2
458.18536	10.6051	4.14181	1.00356	-3.10054	-0.512322	0	0	-0.0416494	12.201	-3.54908	-1.46399	-0.619776	0	3.10326	-1.97896	552	458.184	2.85959	C25H29N3O3	M+K	Adimolol	(4-((5,6-Diphenylpyrazin-2-yl)(isopropyl)amino)butoxy)acetic acid		203176; 208975	HMDB0248012	HMDB0254922		; 64702	;	;	; 90848	71227; 9931891	; 475085-57-5	CC(C)(CCN1C(=O)NC2=CC=CC=C12)NCC(O)COC1=CC=CC2=CC=CC=C12; CC(C)N(CCCCOCC(O)=O)C1=CN=C(C2=CC=CC=C2)C(=N1)C1=CC=CC=C1	YWRIUGFSIQMHJK-UHFFFAOYSA-N; OJQMKCBWYCWFPU-UHFFFAOYSA-N	Benzenoids; Organic nitrogen compounds	Naphthalenes; Organonitrogen compounds	Unclassified; Amines		2
231.06240	13.7562	4.36032	12.8316	0	3.21824	-3.66669	-6.39664	0	0	-45.9687	23.3662	15.6725	-21.5723	8.565	-16.064	235	231.063	1.63042	C11H12O4	M+Na	(R)-2-Benzylsuccinate	6-Methoxymellein		51849; 61887	HMDB0012127	HMDB0038510		324374;	;	C09816; C02381	1220624; 16252	446168; 93040	884-33-3; 13410-15-6	OC(=O)C[C@H](CC1=CC=CC=C1)C(O)=O; COC1=CC(O)=C2C(=O)OC(C)CC2=C1	GTOFKXZQQDSVFH-VIFPVBQESA-N; AIFNAMVERSBWPS-UHFFFAOYSA-N	Phenylpropanoids and polyketides; Organoheterocyclic compounds	Phenylpropanoic acids; Benzopyrans	Unclassified; 2-benzopyrans	*	2
237.08815	14.9841	5.44059	21.731	-8.25337	5.69981	-18.7128	-20.3438	1.38272	-5.14047	-71.2958	61.7828	29.5047	-32.2405	24.1598	-23.585	248	237.088	2.43315	C11H14N2O5	M+H-H2O	2-Hydroxyfelbamate	p-Hydroxyfelbamate		82543; 82542	HMDB0060670	HMDB0060669		2655; 2656	;	C16582; C16584	; 80584	10400039; 9921310	109482-32-8; 109482-28-2	NC(=O)OCC(O)(COC(N)=O)C1=CC=CC=C1; NC(=O)OCC(COC(N)=O)C1=CC=C(O)C=C1	VTXNIAJKDLEHGX-UHFFFAOYSA-N; PXBZEVLDFAKFLV-UHFFFAOYSA-N	Lipids and lipid-like molecules; Benzenoids	Glycerolipids; Phenols	Unclassified; 1-hydroxy-2-unsubstituted benzenoids	*	2
195.02321	0	0	0	0	0	-2.26662	-1.8408	5.6677	0	0	2.69593	1.27558	-1.97033	0	5.30875	158	195.023	1.77307	C8H8N2O3S	M+H-H2O	Zonisamide			53172	HMDB0015045			66666		C07504	10127	5734	68291-97-4	NS(=O)(=O)CC1=NOC2=CC=CC=C12	UBQNRHZMVUUOMG-UHFFFAOYSA-N	Organoheterocyclic compounds	Benzisoxazoles	Unclassified	*	1
393.23908	0	10.385	37.8292	-11.0803	16.9423	-8.28249	-4.15718	0	0	-13.8649	0	0	-6.10374	2.71723	-8.51988	493	393.24	3.15445	C22H30N6O2	M+H-H2O	Vesatolimod			207353	HMDB0252944			411733				46241268		CCCCOC1=NC(N)=C2NC(=O)CN(CC3=CC=CC(CN4CCCC4)=C3)C2=N1	VFOKSTCIRGDTBR-UHFFFAOYSA-N	Organoheterocyclic compounds	Pteridines and derivatives	Unclassified		1
176.01037	53.5761	14.7851	0	5.79987	-19.8969	48.4982	29.9318	-19.9877	27.335	-46.0012	-28.2539	-30.1617	-15.2793	37.1167	-24.6118	117	176.011	2.6608	C7H7NO2	M+K	Trigonelline			47275	HMDB0000875			273		C01004	18123	5570	535-83-1	C[N+]1=CC=CC(=C1)C([O-])=O	WWNNZCOKKKDOPX-UHFFFAOYSA-N	Alkaloids and derivatives	Unclassified	Unclassified	*	1
411.26503	2.31246	10.9054	4.41681	-4.22009	0	-4.80539	-3.12685	0	0	-8.13363	15.6183	0.62008	-5.02972	0	-3.8376	517	411.264	1.97129	C25H34N2O3	M+H	tilorone			212512	HMDB0259096			34544			147347	5475	27591-69-1	CCN(CC)CCOC1=CC2=C(C=C1)C1=C(C=C(OCCN(CC)CC)C=C1)C2=O	MPMFCABZENCRHV-UHFFFAOYSA-N	Benzenoids	Fluorenes	Unclassified		1
179.12762	-0.916287	-0.818978	0	-0.800799	-1.72394	-3.75938	-3.49858	10.6749	0	6.28848	2.20328	0	-2.99398	0	12.8928	123	179.128	2.42176	C9H18NO	M+Na	Tempo			212250	HMDB0258805						32849			CC1(C)CCCC(C)(C)N1[O]	QYTDEUPAUMOIOP-UHFFFAOYSA-N	Organoheterocyclic compounds	Piperidines	Unclassified		1
393.05622	59.8585	0	19.6232	-7.59023	-8.27229	-5.74245	-5.51237	0	-0.363675	-5.66163	-5.30736	-7.12693	0	-4.19275	-3.87188	491	393.058	4.73486	C19H14O8	M+Na	Suillusin			60943	HMDB0037371							12315274		COC(=O)C12OC3=CC=C(O)C=C3C1C(=O)C(O)=C2C1=CC=C(O)C(O)=C1	MWJUVQKVZFIANK-UHFFFAOYSA-N	Organoheterocyclic compounds	Coumarans	Unclassified		1
535.11361	-1.39007	-0.615712	-0.595355	0	-1.36096	-1.07696	8.61635	-1.10768	9.70331	-3.55311	-1.22712	-3.20174	10.1807	21.4354	-2.93104	613	535.114	0.0122212	C26H23ClN6OS2	M+H	Rocepafant			211006	HMDB0257286							3033963		COC1=CC=C(NC(=S)N2CCC3=C(C2)SC2=C3C(=NCC3=NN=C(C)N23)C2=CC=CC=C2Cl)C=C1	WBGAFGNZNGJVNW-UHFFFAOYSA-N	Organoheterocyclic compounds	Thienodiazepines	Unclassified		1
239.06743	8.78651	1.66466	19.7546	-11.7979	3.27185	-23.7508	-20.6723	0.196185	-0.0772576	-69.864	71.0137	32.3084	-31.7221	29.9844	-22.9085	252	239.067	1.32646	C11H14N2S2	M+H	Picartamide			210370	HMDB0256529							3034005		CNC(=S)C1(CCCS1)C1=CC=CC=N1	ITNLONMDUMHEOK-UHFFFAOYSA-N	Organoheterocyclic compounds	Pyridines and derivatives	Unclassified		1
441.22377	0	17.9985	25.6861	-9.63756	2.259	-6.70799	-2.43216	0	10.7988	-12.7651	1.11509	0.55932	-7.91568	2.35679	-8.10038	540	441.225	2.23729	C24H34O6	M+Na	Phyllanthin			210355	HMDB0256511							101522		COCC(CC1=CC=C(OC)C(OC)=C1)C(COC)CC1=CC=C(OC)C(OC)=C1	KFLQGJQSLUYUBF-UHFFFAOYSA-N	Lignans, neolignans and related compounds	Dibenzylbutane lignans	Unclassified		1
233.91430	-1.16946	-0.0625362	0	-0.955504	-0.909709	-0.432548	-0.0479892	5.4078	0	9.69131	0	-0.611384	0	0	14.1624	243	233.915	4.21801	C2H8NO3PS	M+2K-H	Phosphocysteamine			210324	HMDB0256474						74951			NCCSP(O)(O)=O	RZPNFYXFSHGGBE-UHFFFAOYSA-N	Organophosphorus compounds	Organothiophosphorus compounds	Unclassified		1
177.05431	-1.9281	-0.0225702	0	-0.75716	-1.44947	-1.81308	0	5.60144	0	0.353422	2.74118	0	0	0	7.86	119	177.054	3.4061	C6H10N4	M+K	Pentetrazol			210166	HMDB0256296			44194		C13692	34910	5917	54-95-5	C1CCN2N=NN=C2CC1	CWRVKFFCRWGWCS-UHFFFAOYSA-N	Organoheterocyclic compounds	Azepines	Unclassified	*	1
165.00634	-11.4106	-7.47168	-3.28174	25.3253	-2.81075	0	0	12.8677	-0.164258	6.16615	-12.1576	-8.36972	-2.70981	-9.18495	38.122	99	165.007	3.37503	C3H8N2OS	M+2Na-H	Noxytiolin			209699	HMDB0255760			434501				519136		CNC(=S)NCO	JLMHZVYLAQPMOZ-UHFFFAOYSA-N	Organosulfur compounds	Thioureas	Unclassified		1
334.06735	150.078	54.4184	80.8422	-48.3303	-19.089	-36.9663	-22.9663	-4.96986	15.896	-50.9121	-2.24576	-9.23092	-23.5468	-8.38274	-32.3964	437	334.066	3.30284	C18H17NOS	M+K	Nor-ketotifen			82522	HMDB0060646			910				9904236	34580-20-6	O=C1CC2=CC=CC=C2C(C2=C1SC=C2)=C1CCNCC1	IYSYPCSSDZBWHN-UHFFFAOYSA-N	Organoheterocyclic compounds	Cycloheptathiophenes	Unclassified		1
261.12450	0	0	4.648	-4.48692	0	-6.20931	-5.96518	0	0	-9.99277	24.1709	5.92372	-7.76633	5.84328	-4.74244	313	261.124	2.07231	C14H18N2O4	M+H-H2O	N1-(alpha-D-ribosyl)-5,6-dimethyl-benzimidazole			51155	HMDB0011112			61979		C05775		440780		CC1=CC2=C(C=C1C)N(C=N2)[C@H]1O[C@H](CO)C(O)C1O	HLRUKOJSWOKCPP-RYSNWHEDSA-N	Nucleosides, nucleotides, and analogues	Benzimidazole ribonucleosides and ribonucleotides	Unclassified	*	1
591.12921	-0.0623695	0	0	0	0	0	0	0	0	0	0	0	3.45347	4.60279	0	642	591.129	1.07074	C34H22O10	M+H	Mulberrofuran M			57512	HMDB0033261			89124				21594897	101365-03-1	CC12CC(C3=C(C4=C(O3)C=C(C=C4OC(=O)C3=C(O)C=C(O)C=C3)C3=CC4=C(O3)C=C(O)C=C4)C1=O)C1=CC=C(O)C=C1O2	UCGIUWUATGREEP-UHFFFAOYSA-N	Phenylpropanoids and polyketides	2-arylbenzofuran flavonoids	Unclassified		1
265.02227	0	-0.668366	2.27579	-6.50919	0	-10.627	-5.40343	3.3741	0	0	11.9092	0	0	8.90731	0	316	265.021	4.35059	C7H7ClN6O2	M+Na	Mitozolomide			208840	HMDB0254765									NC(=O)C1=C2N=NN(CCCl)C(=O)N2C=N1	QXYYYPFGTSJXNS-UHFFFAOYSA-N	Organoheterocyclic compounds	Imidazotetrazines	Unclassified		1
563.22536	-6.9007	-3.31252	-3.24038	35.4715	-0.590082	31.8022	1.51025	-2.18618	0	-6.28543	-7.90966	-5.52368	-1.6199	-3.82782	-1.85877	631	563.225	0.365688	C30H36O9	M+Na	Methyl 1-(3,4-dimethoxyphenyl)-3-(3-ethyl-1-oxopentyl)-4-hydroxy-6,7,8-trimethoxy-2-naphthalenecarboxylate			211085	HMDB0257390			432153				153965		CCC(CC)CC(=O)C1=C(O)C2=CC(OC)=C(OC)C(OC)=C2C(C2=CC(OC)=C(OC)C=C2)=C1C(=O)OC	QEJQEIIPZKQCNP-UHFFFAOYSA-N	Lignans, neolignans and related compounds	Arylnaphthalene lignans	Unclassified		1
873.32485	0	0	0	0	3.72549	0	0	0	0	-0.131777	0	6.06667	0	0	0	743	873.321	4.29092	C23H24N4O3S	2M+H	METESIND			208619	HMDB0254512							3047716		CN(CC1=CC=C(C=C1)S(=O)(=O)N1CCOCC1)C1=C2C=CC=C3C(N)=NC(C=C1)=C23	CVEGTZWWWRJCFK-UHFFFAOYSA-N	Benzenoids	Naphthalenes	Unclassified		1
563.18844	0	0	0	0	0	0	2.17203	0	0	0	0	0	9.57858	0	0	630	563.189	0.857196	C26H36O11	M+K	Mascaroside			59464	HMDB0035603					C09132		5088573	55465-97-9	CC12CC(=O)C3=C(C=CO3)C1CCC13CC(CC(O)C21)C(O)(COC1OC(CO)C(O)C(O)C1O)C3O	SJBDVPKAXKLGPV-UHFFFAOYSA-N	Organoheterocyclic compounds	Naphthofurans	Unclassified	*	1
559.09190	30.3339	7.37843	36.7966	4.45201	0	-1.09089	-14.6867	3.89591	-1.98407	-116.989	64.1964	33.7317	-40.6862	33.2395	-50.5175	625	559.09	2.75004	C11H17O3PS	2M+K	Kitagine			256519	HMDB0303663									CCOP(=O)(OCC)SCC1=CC=CC=C1	XFMJUIKWKVJNDY-UHFFFAOYSA-N	Benzenoids	Benzene and substituted derivatives	Unclassified		1
254.11477	0	0	4.85259	-2.71568	0	-4.02905	-2.99879	0	0	-9.02298	18.6913	5.19348	-5.6013	0.328021	-2.65603	294	254.115	1.46815	C14H17NO2	M+Na	Indeloxazine			207787	HMDB0253450			68687		C10918		3704	60929-23-9	C(OC1=CC=CC2=C1CC=C2)C1CNCCO1	MADRVGBADLFHMO-UHFFFAOYSA-N	Benzenoids	Indenes and isoindenes	Unclassified	*	1
241.08296	5.86584	2.14686	21.6504	0	1.52406	-10.265	-14.3032	2.9454	-2.15063	-64.3756	42.0819	23.4491	-22.0962	22.4345	-19.307	257	241.082	1.97529	C10H14N2O6	M+H-H2O	Imidazoleacetic acid riboside			47910	HMDB0002331			6626		C05131		440569	29605-99-0	OC[C@H]1O[C@H]([C@H](O)[C@@H]1O)N1C=NC(CC(O)=O)=C1	AHPWEWASPTZMEK-PEBGCTIMSA-N	Nucleosides, nucleotides, and analogues	Imidazole ribonucleosides and ribonucleotides	Unclassified	*	1
170.11734	-1.30921	-0.586321	0	-1.37938	-1.51146	-2.86196	-2.33556	10.3462	0	3.56658	2.86057	0	-2.69252	0	11.6011	108	170.118	1.2876	C9H15NO2	M+H	Homoarecoline			61720	HMDB0038321			93042				34167	28125-84-0	CCOC(=O)C1=CCCN(C)C1	UNARQANIGOBIHM-UHFFFAOYSA-N	Alkaloids and derivatives	Unclassified	Unclassified		1
524.15131	0	0	0	4.6109	0	0.180393	2.1691	0	0	0	0	0	0	0	0	607	524.152	0.858113	C26H26ClN5O3S	M+H	Hapten			207441	HMDB0253049									CC1N=C(C2=C(SC3=C2CCN(C3)C(=O)C2CC2)N2C(C)=NN=C12)C1=C(Cl)C=C(CCC(O)=O)C=C1	TZLVPZHFTNILRH-UHFFFAOYSA-N	Phenylpropanoids and polyketides	Phenylpropanoic acids	Unclassified		1
419.13490	-1.95517	-0.807055	0	22.0728	-1.95196	9.12607	0	0	0	-1.50253	-2.91253	-2.14112	0	-0.55756	-0.296252	520	419.135	0.975014	C20H20F4N2O2	M+Na	Glucocorticoid receptor agonist			207204	HMDB0252765							11502129		CC(C)(CC(O)(CC1=CC2=C(N1)C=NC=C2)C(F)(F)F)C1=C(O)C=CC(F)=C1	JFUAWXPBHXKZGA-UHFFFAOYSA-N	Organoheterocyclic compounds	Pyrrolopyridines	Unclassified		1
362.09719	-6.7071	-0.433705	-5.12354	4.44588	0.165155	3.92033	6.53335	-4.31136	9.24579	-8.37805	0	0	2.25113	9.73821	-2.71216	462	362.097	0.65005	C18H20NO3PS	M+H	Fostedil			206954	HMDB0252471									CCOP(=O)(CC1=CC=C(C=C1)C1=NC2=CC=CC=C2S1)OCC	FVYRUSCZCWSFLT-UHFFFAOYSA-N	Organoheterocyclic compounds	Benzothiazoles	Unclassified		1
369.09350	39.3879	23.6512	4.21651	-1.34203	-2.26453	-0.895424	2.08215	-6.62073	0	-14.7096	-8.59986	-7.26154	-2.36912	0	-8.56613	471	369.095	2.98477	C17H19FN4S	M+K	Flumezapine			206832	HMDB0252339							135413528		CN1CCN(CC1)C1=NC2=C(NC3=C1C=C(C)S3)C=CC(F)=C2	JBHUBOISLBWHAR-UHFFFAOYSA-N	Organoheterocyclic compounds	Benzodiazepines	Unclassified		1
506.04489	84.0141	13.1501	56.6778	-17.4995	-16.0582	-13.8812	-13.8761	-3.81153	-2.93295	-17.2393	0	-9.39987	-12.9979	-7.00775	-13.1032	590	506.047	3.92552	C21H23Cl2N3O3S	M+K	FK-614			206778	HMDB0252280							9869229		CCCCCS(=O)(=O)NC(=O)C1=CC=C2N=C(C)N(CC3=CC=C(Cl)C=C3Cl)C2=C1	UYGZODVVDUIDDQ-UHFFFAOYSA-N	Organoheterocyclic compounds	Benzimidazoles	Unclassified		1
239.10368	4.80526	2.18353	10.8931	-0.57274	1.43437	-11.4479	-10.536	1.47118	-2.80935	-31.3098	25.2488	16.654	-17.0342	10.5265	-8.31606	253	239.103	4.364	C11H14N2O4	M+H	Felbamate			53204	HMDB0015084			2654		C07501	4995	3331	25451-15-4	NC(=O)OCC(COC(N)=O)C1=CC=CC=C1	WKGXYQFOCVYPAC-UHFFFAOYSA-N	Benzenoids	Benzene and substituted derivatives	Unclassified	*	1
187.13260	-1.90665	-1.15529	0	-0.241214	-0.924707	-2.9012	-2.54712	8.10963	0	2.98533	3.49979	0	-1.63959	0	10.1197	135	187.133	1.45463	C10H18O3	M+H	exo,exo-1,8-Epoxy-p-menthane-2,6-diol			64467	HMDB0041376			71823		C17620	81225	115056	38223-98-2	CC1(C)OC2(C)C(O)CC1CC2O	JSNQSLSBBZFGBM-UHFFFAOYSA-N	Organoheterocyclic compounds	Oxanes	Unclassified	*	1
231.07060	-4.43892	-1.93901	-1.44279	11.0336	-1.14527	0	0	0.28797	0	4.38425	-4.39727	-3.03237	0	-2.1646	20.5136	236	231.071	1.12684	C3H8N2S	2M+Na	Ethylthiourea			206609	HMDB0252087			340145				12255		CCNC(N)=S	GMEHFXXZSWDEDB-UHFFFAOYSA-N	Organosulfur compounds	Thioureas	Unclassified		1
79.02151	11.9837	0	9.383	-0.922306	7.04124	-32.1473	-25.2283	30.2763	-6.79051	-38.1524	29.7437	36.5549	-36.858	-9.77618	18.194	3	79.0212	3.78927	C2H6OS	M+H	Dimethyl sulfoxide			47831	HMDB0002151			3985		C11143	28262	679	67-68-5	CS(C)=O	IAZDPXIOMUYVGZ-UHFFFAOYSA-N	Organosulfur compounds	Sulfoxides	Unclassified	*	1
550.34907	-0.073213	0	0	0	0	0	0	0	0	14.062	0	0	0	0	0	623	550.35	2.21946	C32H49NO5	M+Na	Daphniphylline			55113	HMDB0030291							12309037	15007-67-7	CC(C)C1CCC2(C)C3CCC45CCCC4C2(CC(OC(C)=O)C(=O)C2(C)COC4(C)CCC2O4)C1N5C3	LFLWRPZTBUUBEQ-UHFFFAOYSA-N	Alkaloids and derivatives	Daphniphylline-type alkaloids	Unclassified		1
142.07280	-4.0392	-0.730783	-1.09346	21.3442	0	0.225024	0	0	0	0	-3.98218	-1.92983	0	-2.02697	6.82744	61	142.073	0.631323	C7H13	M+2Na-H	Cycloheptyl			205395	HMDB0250647							53627446		[CH]1CCCCCC1	HXCKCCRKGXHOBK-UHFFFAOYSA-N	Hydrocarbons	Saturated hydrocarbons	Unclassified		1
273.07297	0	0	6.14584	-2.9728	0	-4.01681	-2.00945	0	0	-8.4346	14.0288	3.30919	-2.31884	4.66183	-3.194	336	273.073	1.34899	C13H14O5	M+Na	Citrinin			64891	HMDB0041857					C16765	48707		518-75-2	[H][C@]1(C)OC=C2C(O)=C(C(O)=O)C(=O)C(C)=C2[C@]1([H])C	CQIUKKVOEOPUDV-IYSWYEEDSA-N	Organoheterocyclic compounds	Benzopyrans	Unclassified	*	1
219.07774	0	0	0	0	-1.07798	-6.10586	-5.17287	4.46927	-0.748635	-1.58088	15.6468	1.91258	-6.58214	0	3.32669	208	219.078	1.32742	C14H12O	M+Na	Cis-stilbene oxide			35097	HMDB0059631			53257	LMPK13090030	C16014	50004	98511		[C@H]1(C2=CC=CC=C2)O[C@H]1C1=CC=CC=C1	ARCJQKUWGAZPFX-OKILXGFUSA-N	Phenylpropanoids and polyketides	Stilbenes	Unclassified	*	1
373.11703	0	0	0	-2.92176	1.79024	-0.690267	3.51436	-0.961661	31.3513	-2.33666	-2.69547	-0.0586964	0	0.584451	-0.303627	475	373.118	1.79704	C19H23ClO4	M+Na	Chloromarmin			64503	HMDB0041414			95812				13965510	169869-82-3	C\C(CCC(O)C(C)(C)Cl)=C/COC1=CC=C2C=CC(=O)OC2=C1	LJKOFXGMGDOURN-JLHYYAGUSA-N	Phenylpropanoids and polyketides	Coumarins and derivatives	Unclassified		1
424.28053	4.43008	3.00187	0	-2.4434	-0.546044	-2.96503	-3.00718	0	0	-1.79532	9.18726	0	0	6.33922	-0.613122	524	424.282	3.97422	C25H39NO3	M+Na	Cetilistat			204717	HMDB0249835									CCCCCCCCCCCCCCCCOC1=NC2=C(C=C(C)C=C2)C(=O)O1	MVCQKIKWYUURMU-UHFFFAOYSA-N	Organoheterocyclic compounds	Benzoxazines	Unclassified		1
224.06779	0	0	3.19186	-3.71009	0	-5.56576	-4.01629	0.929044	0	-8.96612	19.464	4.75034	-5.49166	2.59717	-2.77399	220	224.068	1.80306	C12H11NO2	M+Na	Carbaryl			204528	HMDB0249612			1496		C07491	3390	6129	63-25-2	CNC(=O)OC1=C2C=CC=CC2=CC=C1	CVXBEEMKQHEXEN-UHFFFAOYSA-N	Benzenoids	Naphthalenes	Unclassified	*	1
272.95244	0	0	0	0	0	0	0	3.99148	0	0	0	0	0	0	9.72177	334	272.954	4.46727	C10H10O2S4	M+H-H2O	Bis(2-methyl-3-furanyl)tetrasulfide			59957	HMDB0036168			91317				24832089	28588-76-3	CC1=C(SSSSC2=C(C)OC=C2)C=CO1	WCQMHJWTXQMUQE-UHFFFAOYSA-N	Organoheterocyclic compounds	Heteroaromatic compounds	Unclassified		1
299.04625	-0.266398	0	0	0	0	-0.0325994	0	3.09755	0	3.4409	0	0	0	0	10.7806	385	299.046	0.0394939	C10H16N2O4S	M+K	Biotin sulfoxide			204208	HMDB0249229							566344		OC(=O)CCCCC1C2NC(=O)NC2CS1=O	KCSKCIQYNAOBNQ-UHFFFAOYSA-N	Organoheterocyclic compounds	Biotin and derivatives	Unclassified		1
177.01367	35.5531	8.50195	0	7.62447	-17.7535	39.5159	21.766	-15.6161	16.7996	-34.0393	-16.3591	-26.3429	-11.587	34.2445	-18.0565	118	177.013	1.07202	C8H10S	M+K	Benzyl methyl sulfide			55889	HMDB0031314			87577				13016	766-92-7	CSCC1=CC=CC=C1	OFQPKKGMNWASPN-UHFFFAOYSA-N	Benzenoids	Benzene and substituted derivatives	Unclassified		1
156.10164	-0.914524	-0.870804	0	-0.155451	-0.970612	-1.8495	-1.29261	6.19793	0	5.43178	0.618376	0	-1.42289	0	11.9447	89	156.102	1.67274	C8H13NO2	M+H	Arecoline			55172	HMDB0030353			43570		C10129	2814	2230	63-75-2	COC(=O)C1=CCCN(C)C1	HJJPJSXJAXAIPN-UHFFFAOYSA-N	Alkaloids and derivatives	Unclassified	Unclassified	*	1
877.47369	-7.55338	-3.87369	-3.46927	-5.08954	-6.14681	-4.05168	-3.85699	-2.28805	0	29.4468	10.3802	1.08503	7.39715	0	-3.33557	746	877.474	0.195212	C50H70O14	M+H-H2O	alpha-Bungarotoxin			203332	HMDB0248191							2432		CC1CC2OC3CC4OC(=O)C=C(C)C4OC3(C)CC2OC2CCC3(C)OC4(C)CC5OC6CC7OC8(C)C(O)CC(CC(=C)C=O)OC8CC7OC6C=CCC5(C)OC4CC3OC12	LYTCVQQGCSNFJU-UHFFFAOYSA-N	Phenylpropanoids and polyketides	Brevetoxins and derivatives	Unclassified		1
517.10889	0	0	0	0	0	0	0	0	5.6164	0	0	0	5.75172	0	0	599	517.109	0.0675356	C10H13N3O2S	2M+K	Albendazole-2-aminosulfone			202705	HMDB0247482					C16627		88125		CCCS(=O)(=O)C1=CC2=C(C=C1)N=C(N)N2	WTPBIYSMFKUQKY-UHFFFAOYSA-N	Organoheterocyclic compounds	Benzimidazoles	Unclassified	*	1
249.04466	0	0	0	7.96373	1.22681	0	0	0	0	-3.1076	-0.177086	-0.21953	0	0	0	277	249.044	2.07341	C15H11Cl	M+Na	9-(Chloromethyl)anthracene			202786	HMDB0247574			459444				32385		ClCC1=C2C=CC=CC2=CC2=CC=CC=C12	PCVRSXXPGXRVEZ-UHFFFAOYSA-N	Benzenoids	Anthracenes	Unclassified		1
225.05173	10.752	4.40537	25.6122	-0.272214	6.80584	-14.1852	-19.3546	0	-4.03355	-71.9213	48.781	29.6624	-27.7772	27.9598	-25.7327	222	225.051	1.15765	C10H12N2S2	M+H	7-Methyl-6,8-bis(methylthio)pyrrolo(1,2-a)pyrazine			202731	HMDB0247512							128585		CSC1=C(C)C(SC)=C2C=NC=CN12	MYLBTCQBKAKUTJ-UHFFFAOYSA-N	Organoheterocyclic compounds	Pyrrolopyrazines	Unclassified		1
380.06402	6.83712	0	9.06528	-3.96935	-1.34627	-3.10333	-1.36795	4.57204	0	-0.556725	2.56468	0	0	0	0	481	380.064	0.803312	C17H15N3O5	M+K	7,8-Dimethoxy-1-(4-nitrophenyl)-3,5-dihydro-2,3-benzodiazepin-4-one			204725	HMDB0249844							10337355		COC1=C(OC)C=C2C(CC(=O)NN=C2C2=CC=C(C=C2)[N+]([O-])=O)=C1	BABUXLQHJGYDRZ-UHFFFAOYSA-N	Organoheterocyclic compounds	Benzodiazepines	Unclassified		1
721.19204	-0.658548	0	0	-5.42695	-0.312067	-4.41707	0	0	0	-2.3441	10.828	8.54539	5.27077	0	-1.86497	684	721.194	2.28094	C14H15N5O6	2M+Na	6-[(2S,3S,4R,5R)-5-(6-Aminopurin-9-yl)-3,4-dihydroxyoxolan-2-yl]oxane-2,5-dione			211394	HMDB0257755									NC1=NC=NC2=C1N=CN2C1OC(C(O)C1O)C1OC(=O)CCC1=O	DMRWFHYXVKKNFR-UHFFFAOYSA-N	Nucleosides, nucleotides, and analogues	Purine nucleosides	Unclassified		1
394.06008	28.5807	0	6.52526	-1.62734	-1.99646	-0.806876	-0.730301	0	0	-1.33839	-1.54522	-1.62155	0	-0.184052	-0.21145	494	394.06	0.50517	C14H18Cl3N5O2	M+H	6,6-Dimethyl-1-[3-(2,4,5-trichlorophenoxy)propoxy]-1,6-dihydro-1,3,5-triazine-2,4-diamine			213128	HMDB0259907									CC1(C)N=C(N)N=C(N)N1OCCCOC1=CC(Cl)=C(Cl)C=C1Cl	MJZJYWCQPMNPRM-UHFFFAOYSA-N	Benzenoids	Phenol ethers	Unclassified		1
296.06483	88.0648	34.6735	14.2769	-25.1218	-1.18108	-5.21835	0	-17.7445	20.1725	-50.5102	-2.36801	-11.1572	-19.0436	33.0481	-29.3781	381	296.064	1.70156	C10H15N3O5	M+K	5-Methylcytidine			47329	HMDB0000982			5919			20607	92918	2140-61-6	CC1=CN([C@@H]2O[C@H](CO)[C@@H](O)[C@H]2O)C(=O)N=C1N	ZAYHVCMSTBRABG-JXOAFFINSA-N	Nucleosides, nucleotides, and analogues	Pyrimidine nucleosides	Unclassified		1
241.04660	8.60565	3.22574	11.3391	-0.918561	1.38526	-12.712	-11.5266	1.42469	-1.78007	-38.874	29.4044	15.5557	-18.8291	16.9625	-11.2501	256	241.047	2.1893	C12H10O4	M+Na	4-Methylumbelliferyl acetate			57251	HMDB0032989			66058		C03837	17763	366	2747-05-9	CC(=O)OC1=CC=C2C(C)=CC(=O)OC2=C1	HXVZGASCDAGAPS-UHFFFAOYSA-N	Phenylpropanoids and polyketides	Coumarins and derivatives	Unclassified	*	1
308.06584	-2.78658	-0.364893	-0.784754	16.5982	-0.559841	0	0	0	0	0.0523412	-2.94674	-1.71629	0	-1.49423	8.13911	396	308.066	0.574735	C12H11N7O	M+K	4-Hydroxy Triamterene			201782	HMDB0246440			2909				71046	1226-52-4	NC1=NC2=C(N=C(C(N)=N2)C2=CC=C(O)C=C2)C(N)=N1	QNJVMSASTUDLGC-UHFFFAOYSA-N	Organoheterocyclic compounds	Pteridines and derivatives	Unclassified		1
218.01536	-6.08944	-4.93376	0	-4.23703	-4.28495	-8.0885	-6.75236	19.6363	-1.0953	20.5509	0	-3.23009	-3.65994	-3.88482	34.3475	205	218.015	2.22663	C8H9N3S	M+K	3-Methyl-2-benzothiazolone hydrazone			199900	HMDB0244395							14319		CN1C(SC2=CC=CC=C12)=NN	PHOLIFLKGONSGY-UHFFFAOYSA-N	Organoheterocyclic compounds	Benzothiazoles	Unclassified		1
481.25227	-9.65578	0	-4.86214	-7.17142	12.8601	-6.16884	-3.99293	-4.4165	0	7.51968	-0.991714	0	20.1498	7.28588	-4.52582	567	481.252	0.690317	C28H36N2O3S	M+H	3-[4-[(E)-2-[6-(Dibutylamino)naphthalen-2-yl]ethenyl]pyridin-1-ium-1-yl]propane-1-sulfonate			205765	HMDB0251113							123636		CCCCN(CCCC)C1=CC2=C(C=C1)C=C(C=CC1=CC=[N+](CCCS([O-])(=O)=O)C=C1)C=C2	HAPJROQJVSPKCJ-UHFFFAOYSA-N	Benzenoids	Naphthalenes	Unclassified		1
483.07458	5.79624	3.65214	15.7335	0	0.282831	-8.22747	-14.374	0	-0.93564	-71.0119	49.2804	24.085	-20.1268	30.1671	-27.9972	569	483.076	3.4815	C10H14O2S2	2M+Na	3,3'-Dithiobis[4,5-dihydro-2-methylfuran]			62928	HMDB0039670			94225			172469	526180	85196-66-3	CC1=C(CCO1)SSC1=C(C)OCC1	KMPMFKJGGUSVMW-UHFFFAOYSA-N	Organoheterocyclic compounds	Dihydrofurans	Unclassified		1
216.01412	-3.25138	0	-1.01879	0	5.17943	-0.92849	0	-0.125875	0	-1.39155	0	8.61325	0.684439	0	-0.431009	202	216.015	2.92366	C8H9NO2S2	M+H	3-(Pyridin-2-yldisulfanyl)propanoic acid			202463	HMDB0247198							11806088		OC(=O)CCSSC1=CC=CC=N1	DJBRKGZFUXKLKO-UHFFFAOYSA-N	Organoheterocyclic compounds	Pyridines and derivatives	Unclassified		1
189.07063	2.13469	0	2.32431	-2.19685	0	-1.58209	-1.27806	0	0	-5.27803	11.4226	0.397041	-2.48417	1.28223	-0.229866	144	189.071	1.13	C10H14S	M+Na	3-(4-Methyl-3-pentenyl)thiophene			61613	HMDB0038183			92919				566107	62469-65-2	CC(C)=CCCC1=CSC=C1	UAGFAMQTBLSQSU-UHFFFAOYSA-N	Organoheterocyclic compounds	Heteroaromatic compounds	Unclassified		1
241.09900	-2.64488	0	-1.91225	10.5937	4.40609	1.43335	3.72913	-0.412457	0	-3.05136	-2.81805	-0.410799	0	-0.806597	0	258	241.099	0.303674	C14H18O	M+K	2-Pentyl-3-phenyl-2-propenal			55888	HMDB0031313			69414		C12288	32318	1712058	122-40-7	CCCCC\C(C=O)=C\C1=CC=CC=C1	HMKKIXGYKWDQSV-KAMYIIQDSA-N	Phenylpropanoids and polyketides	Cinnamaldehydes	Unclassified	*	1
134.07100	-0.938827	0	0	1.86055	0	0	0	0	0	0	0	0	0	0	0	53	134.071	2.00234	C7H7N3	M+H	2-Aminobenzimidazole			200458	HMDB0245008			68671		C10901	27822	13624	934-32-7	N=C1NC2=CC=CC=C2N1	JWYUFVNJZUSCSM-UHFFFAOYSA-N	Organoheterocyclic compounds	Benzimidazoles	Unclassified	*	1
817.43669	-2.52979	-0.831215	-0.103306	-1.47484	-1.00994	-0.807904	0	0	0	19.2502	-2.82576	-2.1649	20.7562	0	-0.273908	720	817.439	2.58836	C45H62N4O11	M+H-H2O	25-Desacetyl rifapentine			201086	HMDB0245684							136968141		COC1C=COC2(C)OC3=C(C2=O)C2=C(C(O)=C3C)C(O)=C(NC(=O)C(C)=CC=CC(C)C(O)C(C)C(O)C(C)C(O)C1C)C(C=NN1CCN(CC1)C1CCCC1)=C2O	LPUNEQQTZOWCNO-UHFFFAOYSA-N	Phenylpropanoids and polyketides	Macrolactams	Unclassified		1
139.05796	-5.36682	-6.28864	-16.1265	58.7522	-22.5917	150.543	59.2536	-21.8457	12.0894	-43.0343	-40.0622	-37.7756	-15.6335	0	-23.0577	59	139.058	1.60562	C8H12OS	M+H-H2O	2-[(Isopropylthio)methyl]furan			59970	HMDB0036181			91330				61282	1883-78-9	CC(C)SCC1=CC=CO1	WCHRNAKORAINOJ-UHFFFAOYSA-N	Organoheterocyclic compounds	Heteroaromatic compounds	Unclassified		1
131.09430	10.4866	43.3085	-2.51231	-5.15274	10.0084	-0.582397	-2.44948	-13.8789	-3.34621	-33.2633	2.71607	53.2147	-22.8219	-15.2193	-21.3631	45	131.094	1.69603	C6H12NO2	M+H	2,2-Dimethyl-5-hydroxy-1-pyrrolidinyloxy			203033	HMDB0247851							3035043		CC1(C)CCC(O)N1[O]	CZKWVFPVOOTCDG-UHFFFAOYSA-N	Organoheterocyclic compounds	Pyrrolidines	Unclassified		1
215.04998	0.83518	0	4.08933	10.8609	0.267963	0	-3.04233	0	-1.37662	-36.2589	24.1164	10.7568	-14.3803	7.5646	-15.5576	200	215.05	0.563313	C11H12OS	M+Na	2-(Methylthiomethyl)-3-phenyl-2-propenal			60800	HMDB0037166			92134				16204499	65887-08-3	CSC\C(C=O)=C\C1=CC=CC=C1	QJDHQEQDIWDMOT-YRNVUSSQSA-N	Phenylpropanoids and polyketides	Cinnamaldehydes	Unclassified		1
223.10887	13.9999	5.17804	18.1941	-2.2232	9.23337	-18.5765	-18.0977	1.59915	-3.07374	-68.3677	50.462	30.2712	-30.3956	20.5485	-22.053	218	223.109	2.06911	C14H16O	M+Na	2-(2-Methylpropoxy)naphthalene			58990	HMDB0035076			90426				16582	2173-57-1	CC(C)COC1=CC2=CC=CC=C2C=C1	XOHIHZHSDMWWMS-UHFFFAOYSA-N	Benzenoids	Naphthalenes	Unclassified		1
84.08106	14.7929	10.1374	10.5888	15.3406	0	0	-3.17569	0	-0.821994	-25.8257	0	0	-23.0426	0	0.170816	4	84.0813	3.16844	C5H10N	M+	1-Methylpyrrolinium			82200	HMDB0060253			436042		C06178	27435	440932		C[N+]1=CCCC1	FDWZAOGDOVQOLD-UHFFFAOYSA-N	Organoheterocyclic compounds	Pyrrolines	Unclassified	*	1
191.96430	0	0	0	-1.29327	0	-5.60514	-3.56459	9.86071	0	0.704651	0.105366	0	-3.91263	-1.8372	15.7024	150	191.965	1.60884	C5H9NS	M+2K-H	1-Isothiocyanatobutane			55903	HMDB0031328			87589			50534	11613	592-82-5	CCCCN=C=S	LIMQQADUEULBSO-UHFFFAOYSA-N	Organosulfur compounds	Isothiocyanates	Unclassified		1
811.50530	-2.27561	-0.0984422	-0.39975	-2.49796	-1.64709	-1.52439	-1.67641	0	0	-2.88311	29.1379	4.85318	-1.68836	0	-1.17897	716	811.505	0.0930812	C20H34N4O4	2M+Na	1,6-Bis(cyclohexyloximinocarbonyl)hexane			210926	HMDB0257195									O=C(NCCCCCCNC(=O)ON=C1CCCCC1)ON=C1CCCCC1	RXSVYGIGWRDVQC-UHFFFAOYSA-N	Organic acids and derivatives	Carboximidic acids and derivatives	Unclassified		1
399.14224	-2.07761	-4.09483	-0.726439	12.4195	5.66075	3.23545	1.46691	-4.72849	0	-23.1599	2.1276	0	-4.49303	24.3269	-10.7231	501	399.143	0.915946	C26H24P2	M+H	1,2-Bis(diphenylphosphino)ethane			199585	HMDB0244059			343963			30669	74267		C(CP(C1=CC=CC=C1)C1=CC=CC=C1)P(C1=CC=CC=C1)C1=CC=CC=C1	QFMZQPDHXULLKC-UHFFFAOYSA-N	Benzenoids	Benzene and substituted derivatives	Unclassified		1
108.01658	0	0	0	7.93333	0	0	0	0	0	-3.21097	-3.03661	0	-1.65979	-2.25451	4.25931	17	108.017	2.33815	C2H3N3O	M+Na	1,2,3-Oxadiazol-5-amine			212125	HMDB0258647									NC1=CN=NO1	GSKDBLIBBOYOFU-UHFFFAOYSA-N	Organoheterocyclic compounds	Heteroaromatic compounds	Unclassified		1
174.99460	-4.57894	-1.64053	-1.50739	14.5451	3.65529	6.60434	2.04799	-0.160571	0	-0.798703	-4.25496	0	0	-1.94099	0	113	174.995	3.91451	C3H2F6	M+Na	1,1,1,3,3,3-Hexafluoropropane			199566	HMDB0244039			328030				12722		FC(F)(F)CC(F)(F)F	NSGXIBWMJZWTPY-UHFFFAOYSA-N	Organohalogen compounds	Organofluorides	Unclassified		1
535.41112	-3.81036	5.11761	9.18907	-9.35065	0	-16.7779	-20.7493	2.67012	-8.50682	-33.4968	68.4236	15.2193	-20.6809	22.5756	-17.0796	614	535.414	4.73443	C16H28N2	2M+K	1-(4-(1-Azepanyl)-2-butynyl)azepane			199333	HMDB0243793							348247		C(C#CCN1CCCCCC1)N1CCCCCC1	SPHPCGYXRFWXPR-UHFFFAOYSA-N	Organoheterocyclic compounds	Azepanes	Unclassified		1
251.06736	6.72505	0	10.4022	-4.93218	0	-10.1346	-11.0638	1.76261	-2.74001	-24.6861	30.8513	12.6468	-14.9078	10.1986	-8.94912	286	251.068	1.39324	C12H16N2OS2	M+H-H2O	(1S,2R)-N-Methyl-1-oxo-2-pyridin-3-ylthiane-2-carbothioamide			198894	HMDB0242446							9838279		CNC(=S)C1(CCCCS1=O)C1=CN=CC=C1	GKEMHVLBZNVZOI-UHFFFAOYSA-N	Organoheterocyclic compounds	Thianes	Unclassified		1
229.07319	-2.58468	-0.281535	-0.781689	9.99711	0	5.20462	0.200125	0	0	0	-0.523546	0	0	-0.216152	0	229	229.074	2.51743	C11H14N2O	M+K	2-Methyl-5-hydroxytryptamine	5-Methoxytryptamine	N-Methylserotonin	200661; 48232; 48286	HMDB0245222	HMDB0004095	HMDB0004369	69619; 7015; 24110	; ;	C13665; C05659; C06212	31085; 2089; 48294	1574; 1833; 150885	; 608-07-1; 1134-01-6	CC1=C(CCN)C2=C(N1)C=CC(O)=C2; COC1=CC2=C(NC=C2CCN)C=C1; CNCCC1=CNC2=C1C=C(O)C=C2	WYWNEDARFVJQSG-UHFFFAOYSA-N; JTEJPPKMYBDEMY-UHFFFAOYSA-N; ASUSBMNYRHGZIG-UHFFFAOYSA-N	Organoheterocyclic compounds; Organoheterocyclic compounds; Organoheterocyclic compounds	Indoles and derivatives; Indoles and derivatives; Indoles and derivatives	Tryptamines and derivatives; Tryptamines and derivatives; Tryptamines and derivatives	*	3
381.16596	0	1.93898	32.7788	-7.82495	-0.610483	-4.47663	-2.3305	0	9.20751	-9.80033	7.2438	2.58928	-6.03278	1.04597	-6.00027	484	381.166	0.865856	C18H24N2O7	M+H	N-(1-Deoxy-1-fructosyl)tryptophan			61332	HMDB0037847							131752249	25020-15-9	OC[C@H]1OC(O)(CN[C@@H](CCC2=CNC3=C2C=CC=C3)C(O)=O)[C@@H](O)[C@@H]1O	WACCHYXNEMWDFW-AXJGUVMDSA-N	Organoheterocyclic compounds	Indoles and derivatives	Tryptamines and derivatives		1
953.55933	-1.58281	0	0	-3.54711	3.99542	-3.00634	-2.87086	0	0	-4.03741	17.0646	10.3796	-3.08194	0	-1.17718	767	953.562	2.8899	C27H40O7	2M+H	Lucidenic acid C	Lucidenic acid G	Lucidenic acid H	61141; 59461; 59728	HMDB0037609	HMDB0035599	HMDB0035908	; ; 91110	; ;	; ;	; ;	14109383; 14109385; 22310	95311-96-9; ; 110241-25-3	CC(CCC(O)=O)C1CC(=O)C2(C)C3=C(C(=O)C(O)C12C)C1(C)CCC(O)C(C)(C)C1CC3O; CC(CCC(O)=O)C1CC(O)C2(C)C3=C(C(=O)CC12C)C1(C)CCC(=O)C(C)(CO)C1CC3O; CC(CCC(O)=O)C1CC(=O)C2(C)C3=C(C(=O)CC12C)C1(C)CCC(O)C(C)(CO)C1CC3O	XIMQDJNNBMWDIH-UHFFFAOYSA-N; PWSMDKBWXADYJS-UHFFFAOYSA-N; FWZRMYARQHUFQY-UHFFFAOYSA-N	Lipids and lipid-like molecules; Lipids and lipid-like molecules; Lipids and lipid-like molecules	Prenol lipids; Prenol lipids; Prenol lipids	Triterpenoids; Triterpenoids; Triterpenoids		3
577.34806	-27.3162	-1.95596	-8.68218	10.254	21.6749	-13.0026	-15.1209	-13.3634	-6.24803	-28.6776	22.6491	79.9887	-20.6799	3.15948	-17.2374	638	577.35	3.29494	C34H50O6	M+Na	Ganoderic acid Me	Ganoderic acid R	(2xi,3xi)-2,3-Dihydroxy-12,18-ursadien-28-oic acid diacetate	59215; 59479; 60420	HMDB0035333	HMDB0035621	HMDB0036745	90633; ; 91772	; ;	; ;	; ; 176042	13969079; 13916703; 131752047	108026-93-3; 103963-39-9; 273379-39-8	CC(CC\C=C(/C)C(O)=O)C1CC(OC(C)=O)C2(C)C3=CCC4C(C)(C)C(CCC4(C)C3=CCC12C)OC(C)=O; CC(C(C\C=C(/C)C(O)=O)OC(C)=O)C1CCC2(C)C3=CCC4C(C)(C)C(CCC4(C)C3=CCC12C)OC(C)=O; CC1CCC2(CCC3(C)C(=CCC4C5(C)CC(OC(C)=O)C(OC(C)=O)C(C)(C)C5CCC34C)C2=C1C)C(O)=O	OTUZGGSAOMCYNC-CIAFOILYSA-N; RXLRLJSRXDHQCH-KEBDBYFISA-N; NKUPBVVFDCQLGE-UHFFFAOYSA-N	Lipids and lipid-like molecules; Lipids and lipid-like molecules; Lipids and lipid-like molecules	Prenol lipids; Prenol lipids; Prenol lipids	Triterpenoids; Triterpenoids; Triterpenoids		3
489.36932	-2.71344	-0.29694	-0.571352	-2.65145	6.97628	-1.86889	-1.92687	0	0	-3.38438	11.969	9.60369	-1.68559	0	-1.23055	580	489.368	2.92067	C30H52O2	M+2Na-H	4,4-Dimethyl-14alpha-hydroxymethyl-5alpha-cholesta-8-en-3beta-ol	gamma-Taraxastane-3,20-diol	4,4-dimethyl-14alpha-hydroxymethyl-5alpha-cholest-8-en-3beta-ol	51875; 59748; 43556	HMDB0012160	HMDB0035930	HMDB0062380	; 91123; 57663	; ; LMST01010224	; ;	; ; 87057	25201302; 14313597; 15698821	; 10376-47-3; 59200-39-4	CC(C)CCCC(C)C1CC[C@@]2(CO)C3=C(CC[C@]12C)[C@@]1(C)CC[C@H](O)C(C)(C)C1CC3; CC1C2C3CCC4C5(C)CCC(O)C(C)(C)C5CCC4(C)C3(C)CCC2(C)CCC1(C)O; C12CC[C@@]3([H])C(C)(C)[C@@H](O)CC[C@]3(C)C=1CC[C@]1(C)[C@@]([H])([C@@](C)([H])CCCC(C)C)CC[C@@]21CO	SJPDNXKPBQHPMZ-XQVXCQOBSA-N; FDNWHCZIHBJRLP-UHFFFAOYSA-N; SJPDNXKPBQHPMZ-PUXRVUTHSA-N	Lipids and lipid-like molecules; Lipids and lipid-like molecules; Lipids and lipid-like molecules	Prenol lipids; Prenol lipids; Prenol lipids	Triterpenoids; Triterpenoids; Triterpenoids		3
479.23895	-1.71513	1.90315	0	-3.14943	6.07793	-2.22682	-2.10287	0	0	-3.07468	4.02931	0	0	11.0699	-1.6508	565	479.24	3.03651	C27H36O6	M+Na	Lucidenolactone	Lucidenic acid F		55616; 60190	HMDB0030897	HMDB0036436		87265;	;	;	;	78384956; 74028536	; 98665-18-0	CC1(CCC(=O)O1)C1CC(=O)C2(C)C3=C(C(=O)CC12C)C1(C)CCC(=O)C(C)(C)C1CC3O; CC(CCC(O)=O)C1CC(=O)C2(C)C3=C(C(=O)CC12C)C1(C)CCC(=O)C(C)(C)C1CC3=O	NEYFZTSOEPMHGQ-UHFFFAOYSA-N; GLUXWRYPXYKXKV-UHFFFAOYSA-N	Lipids and lipid-like molecules; Lipids and lipid-like molecules	Prenol lipids; Prenol lipids	Triterpenoids; Triterpenoids		2
563.44197	0	0	6.02669	-7.70061	-0.46974	-9.46049	-10.8426	5.17563	-3.73556	-17.3895	42.2204	4.42	-12.4147	9.99794	-5.78577	633	563.443	2.64782	C36H60O3	M+Na	Momordicilin			55615	HMDB0030896							131751092	189156-40-9	CC\C=C\C(C)(O)OCC1(C)C2CCC3(C)C(CCC4C5C(C)C(C)CCC5(C)CCC34C)C2(C)CCC1=O	UQBFECUQCTWGFC-GZTJUZNOSA-N	Lipids and lipid-like molecules	Prenol lipids	Triterpenoids		1
513.33276	-10.7774	-5.20556	-5.77485	-10.8442	0	-8.47369	-8.47338	-3.35151	0	-11.5325	54.5892	18.829	-7.34016	14.846	-7.99005	595	513.334	2.25314	C33H46O3	M+Na	7',8'-Dihydro-8'-hydroxyreticulataxanthin			62400	HMDB0039090			93695			175796	131752545		CC(=O)CC(O)C(\C)=C\C=C/C(/C)=C/C=C/C=C(/C)\C=C\C=C(\C)/C=C/C1=C(C)CC(O)CC1(C)C	IMAVGDVEEYAALY-MGHOLWCTSA-N	Lipids and lipid-like molecules	Prenol lipids	Triterpenoids		1
507.38006	0	0	0.699371	-3.35849	0	-3.50363	-3.54649	0	0	-5.78714	18.427	3.27218	-3.4677	0.960997	-2.30222	592	507.381	1.57618	C32H52O3	M+Na	3beta-Acetoxy-19alpha-hydroxy-12-ursene			60163	HMDB0036404			91546				131751983	273223-68-0	CC1CCC2(C)CCC3(C)C(=CCC4C5(C)CCC(OC(C)=O)C(C)(C)C5CCC34C)C2C1(C)O	MAVZHIDFSWDHNP-UHFFFAOYSA-N	Lipids and lipid-like molecules	Prenol lipids	Triterpenoids		1
549.35419	-0.359983	0	13.6758	-0.318382	-2.41131	-3.1184	-3.66114	7.54096	0	-6.18495	9.46212	6.14607	-4.63978	0	-2.17985	620	549.355	1.54869	C33H50O5	M+Na	3alpha-Acetomethoxy-11alpha-oxo-12-ursen-24-oic acid			60351	HMDB0036673			91713				131752030	17019-95-3	[H][C@@]12[C@@H](C)[C@H](C)CC[C@]1(C)CC[C@]1(C)C2=CC(=O)C2[C@@]3(C)CC[C@@H](OC(C)=O)[C@@](C)(C3CC[C@@]12C)C(=O)OC	LFLJTCVAAOWHTD-BHPNAFPPSA-N	Lipids and lipid-like molecules	Prenol lipids	Triterpenoids		1
911.64835	0	4.11903	0	-0.0958457	0	-1.01072	-0.904665	0	0	-2.55	7.77144	3.45999	-1.53197	0	-0.637811	751	911.653	4.60381	C57H92O6	M+K	Glycerol 1,2-di-(9Z,11E,13Z-octadecatrienoate) 3-(8Z,11Z,13E-octadecatrienoate)	Trieleostearin	TG(54:9)	55298; 55114; 51023	HMDB0030491	HMDB0030292	HMDB0010498	87012; 86864;	; ;	; ;	; ;	131751031; 122376203; 53480547	189164-13-4; 159099-33-9;	CCCC\C=C\C=C/C\C=C/CCCCCCC(=O)OCC(COC(=O)CCCCCCC\C=C/C=C/C=C\CCCC)OC(=O)CCCCCCC\C=C/C=C/C=C\CCCC; CCCC\C=C\C=C\C=C/CCCCCCCC(=O)OCC(COC(=O)CCCCCCC\C=C/C=C/C=C/CCCC)OC(=O)CCCCCCC\C=C/C=C/C=C/CCCC; [H][C@](COC(=O)CCCCCCC\C=C/C\C=C/C\C=C/CC)(COC(=O)CC\C=C/C\C=C/C\C=C/C\C=C/C\C=C/C\C=C/CC)OC(=O)CCCCCCCCCCCCC	ZXZCCRJAFYCTTD-HZCOQAAFSA-N; SBOBXVGDOAOGKL-YRDUZZGMSA-N; FBRYKXDHYCSSKA-WNDHHCJCSA-N	Lipids and lipid-like molecules; Lipids and lipid-like molecules; Lipids and lipid-like molecules	Glycerolipids; Glycerolipids; Glycerolipids	Triradylcglycerols; Triradylcglycerols; Triradylcglycerols		3
913.66813	2.10465	22.3211	-0.42352	-6.57506	2.00534	-10.4188	-10.4791	0.544934	-2.04375	-15.7953	23.7904	15.2196	-12.0354	-0.781239	-8.07254	752	913.668	0.0789047	C57H94O6	M+K	TG(54:8)	1,2-Di-(9Z,12Z-heptadecadienoyl)-3-(5Z,8Z,11Z,14Z-eicosatetraenoyl)-sn-glycerol		51032; 212379	HMDB0010507	HMDB0258950		;	;	;	;	14390011;	;	[H]C(COC(=O)CCCCCCC\C=C/C\C=C/C\C=C/CC)(COC(=O)CCCCCCC\C=C/C\C=C/C\C=C/CC)OC(=O)CCCCCCC\C=C/C\C=C/CCCCC; CCCCCC=CCC=CCC=CCC=CCCCC(=O)OCC(COC(=O)CCCCCCCC=CCC=CCCCC)OC(=O)CCCCCCCC=CCC=CCCCC	XEITVIOODDIPOO-QYSMCKTOSA-N; BMPVTDWOWBNPJU-UHFFFAOYSA-N	Lipids and lipid-like molecules; Lipids and lipid-like molecules	Glycerolipids; Glycerolipids	Triradylcglycerols; Triradylcglycerols		2
707.48374	-0.639621	0	22.5937	-3.31394	-1.45125	-2.21766	-2.36813	23.5955	0	-3.20666	0	0	-2.52606	0	0	677	707.486	3.01945	C39H72O8	M+K	4-{[1,3-Bis(hexadecanoyloxy)propan-2-yl]oxy}-4-oxobutanoic acid	1,2-Dipalmitoyl-3-succinylglycerol		202726; 199617	HMDB0247505	HMDB0244091		;	;	;	;	134301; 10211876	;	CCCCCCCCCCCCCCCC(=O)OCC(COC(=O)CCCCCCCCCCCCCCC)OC(=O)CCC(O)=O; CCCCCCCCCCCCCCCC(=O)OCC(COC(=O)CCC(O)=O)OC(=O)CCCCCCCCCCCCCCC	XIIQDZOQBSLDBF-UHFFFAOYSA-N; GNENAKXIVCYCIZ-UHFFFAOYSA-N	Lipids and lipid-like molecules; Lipids and lipid-like molecules	Glycerolipids; Glycerolipids	Triradylcglycerols; Triradylcglycerols		2
977.64297	-6.41407	0	-2.49329	0	0	-2.00548	-3.05849	-1.30873	0	-6.77898	14.1204	30.7948	-4.64454	0	-3.35486	775	977.64	3.31259	C59H96O6	M+2K-H	TG(56:9)			48570	HMDB0005448					C00422		9544831		[H][C@](COC(=O)CCCCCCC\C=C/CCCCCC)(COC(=O)CCC\C=C/C\C=C/C\C=C/C\C=C/CCCCC)OC(=O)CCC\C=C/C\C=C/C\C=C/C\C=C/CCCCC	RXIRNQZZDMHWHR-QKSWABPTSA-N	Lipids and lipid-like molecules	Glycerolipids	Triradylcglycerols	*	1
957.67488	-3.00846	0	-0.299272	-0.21943	0	-1.19394	-1.80206	0	0	-3.24234	14.1667	17.3364	-2.01278	0	-1.36594	768	957.671	4.02035	C57H100O6	M+2K-H	TG(54:5)			48511	HMDB0005385					C00422		9544319		[H][C@](COC(=O)CCCCCCCCCCCCCCC)(COC(=O)CCC\C=C/C\C=C/C\C=C/C\C=C/CCCCC)OC(=O)CCCCCCC\C=C/CCCCCCCC	KKABVOCYVJCRKP-LFLUISAQSA-N	Lipids and lipid-like molecules	Glycerolipids	Triradylcglycerols	*	1
145.02585	4.4861	0	5.15352	-3.63625	0	-9.22699	-8.32304	0	-2.16411	-18.9709	23.0503	13.0945	-11.6496	3.13575	-3.71277	66	145.027	4.78933	C7H5F3O	M+H-H2O	para-Trifluoromethylphenol			52558	HMDB0014023			85334			42578	67874		OC1=CC=C(C=C1)C(F)(F)F	BAYGVMXZJBFEMB-UHFFFAOYSA-N	Benzenoids	Benzene and substituted derivatives	Trifluoromethylbenzenes		1
283.06886	0	0	0	2.32162	0	0	0	0	0	0	-3.5987	0	-0.0889907	-1.81136	4.61579	356	283.069	0.103482	C13H9F3N2O2	M+H	Niflumic Acid			53614	HMDB0015573			6454		C13698	197010	4488	4394-00-7	OC(=O)C1=C(NC2=CC=CC(=C2)C(F)(F)F)N=CC=C1	JZFPYUNJRRFVQU-UHFFFAOYSA-N	Benzenoids	Benzene and substituted derivatives	Trifluoromethylbenzenes	*	1
443.05657	-4.09998	-0.00632824	-1.66498	0.141666	7.94828	10.4177	0	-1.27042	0	-4.53162	-0.469209	8.5154	-0.0781636	-0.282581	-2.29556	541	443.059	4.64824	C8H10O6	2M+K	Ethyl aconitate	Succinylacetoacetate		63475; 197023	HMDB0040275	HMDB0240258		405567; 352772	;	;	; 87999	25088425; 125181	1321-30-8; 65115-74-4	CCOC(=O)\C=C(\CC(O)=O)C(O)=O; OC(=O)CCC(=O)CC(=O)CC(O)=O	ANIDMCPGEUWERH-PLNGDYQASA-N; OMFWHSRZHVVVAL-UHFFFAOYSA-N	Organic acids and derivatives; Organic acids and derivatives	Carboxylic acids and derivatives; Keto acids and derivatives	Tricarboxylic acids and derivatives; Medium-chain keto acids and derivatives		2
276.14343	0	0	1.70333	-1.44212	0	-0.991127	0	0.0984355	0	-3.86975	8.41748	0.0982449	-2.21477	0	0	343	276.144	2.66724	C12H22NO6	M+	Glutarylcarnitine			52187	HMDB0013130						82952	53481699	102636-82-8	C[N+](C)(C)C[C@@H](CC(O)=O)OC(=O)CCCC(O)=O	NXJAXUYOQLTISD-SECBINFHSA-O	Organic acids and derivatives	Carboxylic acids and derivatives	Tricarboxylic acids and derivatives		1
358.08870	29.6876	7.96208	1.86137	-11.9149	-3.23199	-5.92467	2.95481	-6.68799	10.2896	-17.7763	0	-3.62911	0	17.5632	-10.8634	461	358.089	0.00852162	C13H17N3O10	M+H-H2O	4-hydroxylamino-2,6-dinitrotoluene-O-glucoside	2-hydroxylamino-4,6-dinitrotoluene-O-glucoside		257005; 256899	HMDB0304182	HMDB0304073		;	;	;	;	45479629; 45479663	;	CC1=C(C=C(NOC2OC(CO)C(O)C(O)C2O)C=C1[N+]([O-])=O)[N+]([O-])=O; CC1=C(C=C(C=C1NOC1OC(CO)C(O)C(O)C1O)[N+]([O-])=O)[N+]([O-])=O	YBIKXELGQAEZAC-UHFFFAOYSA-N; FDHKZWGRIMCNIS-UHFFFAOYSA-N	Benzenoids; Benzenoids	Benzene and substituted derivatives; Benzene and substituted derivatives	Toluenes; Toluenes		2
239.05019	3.84089	0.373819	0	-4.19385	0.263782	-3.84677	-1.57853	-0.65951	0	-6.78978	4.93371	0	-1.76388	15.2746	-2.41067	251	239.051	2.28131	C8H17O5PS	M+H-H2O	Preparation 11			210567	HMDB0256765									CCOC(=O)COP(=S)(OCC)OCC	FCZCIXQGZOUIDN-UHFFFAOYSA-N	Organic acids and derivatives	Organic thiophosphoric acids and derivatives	Thiophosphoric acid esters		1
150.03554	0	0	0	1.17442	1.32655	0	0	0	0	-0.899903	0	0	0	0	0	78	150.035	4.99344	C6H9NS	M+Na	2-Ethyl-4-methylthiazole	4-Ethyl-2-methylthiazole	5-Ethyl-4-methylthiazole	54627; 54628; 54629	HMDB0029730	HMDB0029731	HMDB0029732	86451; 86452; 86453	; ;	; ;	; ;	27440; 520568; 40380	15679-12-6; 32272-48-3; 31883-01-9	CCC1=NC(C)=CS1; CCC1=CSC(C)=N1; CCC1=C(C)N=CS1	VGRVKVGGUPOCMT-UHFFFAOYSA-N; JEEOZKGYSUUAAU-UHFFFAOYSA-N; XPQULTFBJPGINB-UHFFFAOYSA-N	Organoheterocyclic compounds; Organoheterocyclic compounds; Organoheterocyclic compounds	Azoles; Azoles; Azoles	Thiazoles; Thiazoles; Thiazoles		3
268.98149	44.4023	11.1731	10.4889	-34.3566	0	-24.9419	-18.2396	-14.3661	1.73016	-37.2452	27.5964	0	-8.7706	71.5979	-25.1964	329	268.982	0.140206	C4H5NOS	2M+K	2-Methyl-4-isothiazolin-3-one	Methylisothiazolone		200659; 208737	HMDB0245220	HMDB0254651		;	;	;	53620;	39800; 57269290	;	CN1SC=CC1=O; CC1=NS(=O)C=C1	BEGLCMHJXHIJLR-UHFFFAOYSA-N; KFGWEMFTDGCYSK-UHFFFAOYSA-N	Organoheterocyclic compounds; Organoheterocyclic compounds	Azoles; Azoles	Thiazoles; Thiazoles		2
222.05621	-0.783503	0	-0.945589	4.25802	1.14103	5.83873	2.08987	-0.746687	0	-4.03775	-0.81024	0.957807	0	-0.852891	-0.486687	215	222.056	1.33524	C9H13NO2S	M+Na	2-(4-Methyl-5-thiazolyl)ethyl propionate			56774	HMDB0032424			88448				29933357	324742-96-3	CCC(=O)OCCC1=C(C)N=CS1	KXYXTLJGFPUWOE-UHFFFAOYSA-N	Organoheterocyclic compounds	Azoles	Thiazoles		1
659.42656	-7.5188	0	-2.3362	1.77326	0	-1.89344	-3.41339	-2.77154	0	-8.75832	10.0474	36.401	-6.00207	-1.17775	-4.54899	662	659.428	2.49408	C40H60O6	M+Na	Mactraxanthin			60585	HMDB0036928							131752098	86105-69-3	C/C(/C=C/C=C(/C)\C=C\C1(O)C(C)(C)CC(O)CC1(C)O)=C\C=C/C=C(\C)/C=C/C=C(\C)/C=C/C1(O)C(C)(C)CC(O)CC1(C)O	QOXCNWZDKKXAOL-GJFRSXNUSA-N	Lipids and lipid-like molecules	Prenol lipids	Tetraterpenoids		1
679.18283	0	0	0	0	0	0	0	0	0	0	0	0	12.2314	0	0	668	679.18	4.04129	C34H32N4O9	M+K	Nicomol			209548	HMDB0255582			321935				34081		OC1C(COC(=O)C2=CN=CC=C2)(COC(=O)C2=CN=CC=C2)CCCC1(COC(=O)C1=CN=CC=C1)COC(=O)C1=CN=CC=C1	VRAHPESAMYMDQI-UHFFFAOYSA-N	Organic acids and derivatives	Carboxylic acids and derivatives	Tetracarboxylic acids and derivatives		1
293.09865	0.685029	1.39761	-0.290022	-2.76715	7.06122	-0.796451	3.48211	-0.97879	19.5739	-2.17914	-3.46694	0	0	-0.0115023	0	374	293.098	2.42261	C10H16N2O8	M+H	Edetic Acid			53225	HMDB0015109			4007		C00284	42191	6049	62-33-9	OC(=O)CN(CCN(CC(O)=O)CC(O)=O)CC(O)=O	KCXVZYZYPLLWCC-UHFFFAOYSA-N	Organic acids and derivatives	Carboxylic acids and derivatives	Tetracarboxylic acids and derivatives	*	1
267.09861	6.81503	4.16404	20.4187	0	4.23447	-8.76895	-13.1847	1.18219	-1.43031	-68.5217	47.6774	26.7311	-26.5463	23.1885	-24.5964	324	267.099	2.08193	C15H16O3	M+Na	Encelin	Batatasin IV	Osthol	58711; 35099; 255136	HMDB0034723	HMDB0032641	HMDB0302150	; 53259; 44022	; LMPK13090032;	C09404; C10247; C09280	; ;	329302; 181271; 10228	15569-50-3; 60347-67-3; 484-12-8	CC12CC3OC(=O)C(=C)C3CC1C(=C)C(=O)C=C2; C1=C(OC)C=C(CCC2=C(O)C=CC=C2)C=C1O; COC1=CC=C2C=CC(=O)OC2=C1CC=C(C)C	LXMUZMFQJGRVFW-UHFFFAOYSA-N; IUMFLNFLJUUODE-UHFFFAOYSA-N; MBRLOUHOWLUMFF-UHFFFAOYSA-N	Lipids and lipid-like molecules; Phenylpropanoids and polyketides; Phenylpropanoids and polyketides	Prenol lipids; Stilbenes; Coumarins and derivatives	Terpene lactones; Unclassified; Unclassified	*	3
255.13487	4.25054	0.879	6.96815	-5.21015	0	-12.6677	-9.99861	2.59177	-1.73801	-23.4137	28.7249	15.4162	-15.0786	9.42537	-5.80517	298	255.136	2.65989	C15H20O2	M+Na	Alantolactone	Isoalantolactone	Costunolide	59726; 59749; 60366	HMDB0035906	HMDB0035934	HMDB0036688	; ;	; ;	C09289; C09484; C09382	2540; ;	327378; 605266; 5367559	546-43-0; 470-17-7; 553-21-9	CC1CCCC2(C)CC3OC(=O)C(=C)C3C=C12; CC12CCCC(=C)C1CC1C(C2)OC(=O)C1=C; C\C1=C\CC\C(C)=C/C2OC(=O)C(=C)C2CC1	PXOYOCNNSUAQNS-UHFFFAOYSA-N; CVUANYCQTOGILD-UHFFFAOYSA-N; HRYLQFBHBWLLLL-GYIATTAWSA-N	Lipids and lipid-like molecules; Lipids and lipid-like molecules; Lipids and lipid-like molecules	Prenol lipids; Prenol lipids; Prenol lipids	Terpene lactones; Terpene lactones; Terpene lactones	*	3
401.15578	5.52987	0	5.72986	-0.964261	0	-0.472488	0	0	1.31364	-1.38891	0	-0.495232	0	0	0	504	401.157	3.22986	C20H26O7	M+Na	Niveusin C			58489	HMDB0034474					C09517			75680-27-2	C\C=C(\C)C(=O)O[C@@H]1C[C@@]2(C)O[C@](O)(C[C@@H]2O)\C(C)=C/[C@@H]2OC(=O)C(=C)[C@H]12	WGVJNQGTZSPMCY-GEYOPIBESA-N	Lipids and lipid-like molecules	Prenol lipids	Terpene lactones	*	1
563.37017	12.2606	32.0988	0	-8.26566	-1.52171	-6.74072	-7.00313	-3.70419	-1.03568	-9.7883	12.6004	4.05547	-6.76743	0	-6.53151	632	563.371	0.931972	C34H52O5	M+Na	5			255452	HMDB0302501							5468405		CCCC1=CC=C(OC1=O)C(C)C(O)C(\C)=C\C\C=C(/C)C\C(C)=C\C(\C)=C\CC(O)C(C)C(O)C(\C)=C\C	OTNYCNDIGKWKTO-RCXJYNBZSA-N	Lipids and lipid-like molecules	Prenol lipids	Terpene lactones		1
427.09889	-0.0530549	0	0	0	0	0	4.14419	0	44.968	0	-0.1379	0	0	0	0	527	427.1	2.83918	C17H24O10	M+K	Verbenalin	secologanin		35309; 35296	HMDB0301853	HMDB0304482		41161; 41147	LMPR0102070016; LMPR0102070002	C09802; C01852	; 18002	73467; 161276	;	O([C@@H]1OC=C(C(=O)OC)[C@@]2([H])C(C[C@H](C)[C@]21[H])=O)[C@H]1[C@H](O)[C@H]([C@H](O)[C@H](O1)CO)O; [C@@]1([H])(C=C)[C@@H](OC=C(C(=O)OC)[C@@]1([H])CC=O)O[C@H]1[C@H](O)[C@H]([C@H](O)[C@@H](CO)O1)O	HLXRWTJXGMHOFN-XJSNKYLASA-N; CSKKDSFETGLMSB-NRZPKYKESA-N	Lipids and lipid-like molecules; Lipids and lipid-like molecules	Prenol lipids; Prenol lipids	Terpene glycosides; Terpene glycosides	*	2
607.17641	0	0	0	0	0	0	0.544773	0	24.7988	0	0	0	0	0	0	647	607.179	3.60152	C30H32O12	M+Na	Benzoylpaeoniflorin			204080	HMDB0249055							73157327		CC12CC3(O)OC(O1)C1(COC(=O)C4=CC=CC=C4)C3CC21OC1OC(COC(=O)C2=CC=CC=C2)C(O)C(O)C1O	LATYEZNGPQKAIK-UHFFFAOYSA-N	Lipids and lipid-like molecules	Prenol lipids	Terpene glycosides		1
222.01911	0	0	0	0	0	0	3.56504	0	4.00932	0	0	0	4.17562	0	0	212	222.02	2.59158	C5H13NO4S	M+K	Choline sulfate			205015	HMDB0250194			63302		C00919	16822	485	4858-96-2	C[N+](C)(C)CCOS([O-])(=O)=O	WXCQAWGXWVRCGP-UHFFFAOYSA-N	Organic acids and derivatives	Organic sulfuric acids and derivatives	Sulfuric acid esters	*	1
405.09995	-4.58935	-0.65371	-3.35083	7.81366	10.2903	17.8651	0	-2.90686	0	-7.27385	-4.12641	6.80833	-1.57748	-2.06035	-4.0355	506	405.099	1.9014	C19H18N4O3S	M+Na	Ilaprazole sulfone			207733	HMDB0253395							101543865		COC1=C(C)C(CS(=O)(=O)C2=NC3=C(N2)C=C(C=C3)N2C=CC=C2)=NC=C1	VKIMQHKFWOTNOJ-UHFFFAOYSA-N	Organoheterocyclic compounds	Benzimidazoles	Sulfinylbenzimidazoles		1
195.07773	6.58583	1.54522	10.3164	0	6.54246	-11.2294	-11.4543	0	-2.61031	-44.0725	32.8277	20.5741	-21.3985	10.6606	-12.5939	160	195.078	1.56329	C12H12O	M+Na	Cinnamylideneacetone	2-Ethoxynaphthalene		56117; 54594	HMDB0031621	HMDB0029688		87815; 86426	;	;	173791;	5708783; 7129	4173-44-8; 93-18-5	CC(=O)\C=C\C=C\C1=CC=CC=C1; CCOC1=CC2=C(C=CC=C2)C=C1	PRNUCJKOERXADE-YLNKAEQOSA-N; GUMOJENFFHZAFP-UHFFFAOYSA-N	Benzenoids; Benzenoids	Benzene and substituted derivatives; Naphthalenes	Styrenes; Unclassified		2
561.17216	-1.56826	0	-0.185969	-1.22329	0	0	7.34405	0	26.3994	-1.2144	-1.84978	-0.879544	12.1601	0	-0.294363	628	561.173	1.96909	C26H34O11	M+K	Icariside E5	Isolariciresinol 9-O-beta-D-glucoside	(7'R,8'R)-4,7'-Epoxy-3',5-dimethoxy-4',9,9'-lignanetriol 9'-glucoside	58726; 57170; 62074	HMDB0034749	HMDB0032907	HMDB0038711	90175; 88815; 93366	; ;	; ;	; ;	91884923; 85210374; 14558383	126176-79-2; 63358-11-2;	COC1=CC(\C=C\CO)=CC([C@H](CO)CC2=CC(OC)=C(O)C=C2)=C1O[C@@H]1O[C@H](CO)[C@@H](O)[C@H](O)[C@H]1O; COC1=C(O)C=C2C(C(CO)C(COC3OC(CO)C(O)C(O)C3O)CC2=C1)C1=CC(OC)=C(O)C=C1; COC1=CC(CCCO)=CC2=C1OC(C2COC1OC(CO)C(O)C(O)C1O)C1=CC(OC)=C(O)C=C1	UFFRBCKYXMEITK-RUBGFCLFSA-N; BUQQDANPHQFSEK-UHFFFAOYSA-N; VTKHRLZMWODHJA-UHFFFAOYSA-N	Phenylpropanoids and polyketides; Lignans, neolignans and related compounds; Phenylpropanoids and polyketides	Stilbenes; Lignan glycosides; 2-arylbenzofuran flavonoids	Stilbene glycosides; Unclassified; Unclassified		3
649.32584	-14.7484	-4.99994	-7.33787	-11.9919	18.3773	-8.75177	-4.21504	-10.149	0	-2.86271	-12.2452	-5.66158	67.8258	34.05	-10.7487	657	649.327	1.36352	C35H56O6	M+2K-H	(3b,5a,22E,24S)-Stigmasta-7,22,25-trien-3-ol 3-glucoside	22-Angeloylbarringtogenol C		57351; 57103	HMDB0033089	HMDB0032835		88981; 88755	;	;	; 172746	131751370; 131751328	99782-87-3; 200492-43-9	CCC(\C=C\C(C)C1CCC2C3=CCC4CC(CCC4(C)C3CCC12C)OC1OC(CO)C(O)C(O)C1O)C(C)=C; C\C=C(\C)C(=O)OC1C(O)C(C)(C)CC2C3=CCC4C5(C)CCC(O)C(C)(C)C5CCC4(C)C3(C)CC(O)C12CO	XUUMFDUVFVNHSM-CMDGGOBGSA-N; UBLRZFCEDOUFPK-JMIUGGIZSA-N	Lipids and lipid-like molecules; Lipids and lipid-like molecules	Steroids and steroid derivatives; Prenol lipids	Stigmastanes and derivatives; Triterpenoids		2
619.39534	0	11.3883	0	-1.92781	0	-1.33348	-1.15091	0	0	-2.70694	3.97969	6.02027	-1.50391	0	-1.28083	650	619.395	1.36179	C35H58O6	M+2Na-H	Stigmasteryl glucoside	Isofucosterol glucoside	alpha-Spinasterol 3-glucoside	44306; 54659; 57959	HMDB0034419	HMDB0029768	HMDB0033775	; 86475; 89526	LMST01040204; ;	; ;	68383; ;	6602508; 12895797; 12960498	19716-26-8; 87678-84-0; 1745-36-4	C1[C@H](O[C@H]2[C@H](O)[C@@H](O)[C@H](O)[C@@H](CO)O2)CC2=CC[C@@]3([H])[C@]4([H])CC[C@]([H])([C@@]([H])(/C=C/[C@@H](CC)C(C)C)C)[C@@]4(C)CC[C@]3([H])[C@@]2(C)C1; C\C=C(/CCC(C)C1CCC2C3CC=C4CC(CCC4(C)C3CCC12C)OC1OC(CO)C(O)C(O)C1O)C(C)C; CCC(\C=C\C(C)C1CCC2C3=CCC4CC(CCC4(C)C3CCC12C)OC1OC(CO)C(O)C(O)C1O)C(C)C	VWDLOXMZIGUBKM-AUGXRQBFSA-N; FHEBKVQDISXEGI-QPJQQBGISA-N; ITYGLICZKGWOPA-CMDGGOBGSA-N	Lipids and lipid-like molecules; Lipids and lipid-like molecules; Lipids and lipid-like molecules	Steroids and steroid derivatives; Steroids and steroid derivatives; Steroids and steroid derivatives	Stigmastanes and derivatives; Stigmastanes and derivatives; Stigmastanes and derivatives		3
501.33274	3.77189	3.4693	0	0	10.8494	-7.1496	-1.186	-5.96756	0	-15.0276	8.31473	12.4986	-8.43925	0	-9.70629	587	501.334	2.65324	C29H50O4	M+K	6-Deoxohomodolichosterone			58460	HMDB0034430			89932				13870434	110345-06-7	C\C=C(/C(C)C)C(O)C(O)C(C)C1CCC2C3CCC4CC(O)C(O)CC4(C)C3CCC12C	GQSRIBUSVVSLSQ-FBCYGCLPSA-N	Lipids and lipid-like molecules	Steroids and steroid derivatives	Stigmastanes and derivatives		1
866.49256	-3.89496	-1.28017	-1.80006	-4.91591	-5.25264	-3.79918	-4.05383	-0.206335	0	0	39.7582	2.28982	-2.11305	0	-3.1399	741	866.49	2.68842	C45H73NO16	M+H-H2O	alpha-Solamarine	Solasonine		58396; 211901	HMDB0034356	HMDB0258364		;	;	;	;	14428446; 537159	20318-30-3;	CC1C2C(CC3C4CC=C5CC(CCC5(C)C4CCC23C)OC2OC(CO)C(O)C(OC3OC(CO)C(O)C(O)C3OC3OC(C)C(O)C(O)C3O)C2O)OC11CCC(C)CN1; CC1C2C(CC3C4CC=C5CC(CCC5(C)C4CCC23C)OC2OC(CO)C(O)C(OC3OC(CO)C(O)C(O)C3O)C2OC2OC(C)C(O)C(O)C2O)OC11CCC(C)CN1	RCTKRNCKOYYRIO-UHFFFAOYSA-N; QCTMYNGDIBTNSK-UHFFFAOYSA-N	Lipids and lipid-like molecules; Lipids and lipid-like molecules	Steroids and steroid derivatives; Steroids and steroid derivatives	Steroidal glycosides; Steroidal glycosides		2
921.50547	-3.92408	-1.89648	-1.31361	-2.94255	-3.40563	-2.06266	-1.10694	-0.624154	0	39.1047	-4.62683	-3.55673	14.5689	-1.62063	-0.311385	756	921.505	0.12152	C45H76O19	M+H	Officinalisnin I			254927	HMDB0301861			67257		C08904		441889	57944-18-0	C[C@H](CC[C@@]1(O)O[C@H]2C[C@H]3[C@@H]4CC[C@@H]5C[C@H](CC[C@]5(C)[C@H]4CC[C@]3(C)[C@H]2[C@@H]1C)O[C@@H]1O[C@H](CO)[C@@H](O)[C@H](O)[C@H]1O[C@@H]1O[C@H](CO)[C@@H](O)[C@H](O)[C@H]1O)CO[C@@H]1O[C@H](CO)[C@@H](O)[C@H](O)[C@H]1O	SORUXVRKWOHYEO-YGNOLRTQSA-N	Lipids and lipid-like molecules	Steroids and steroid derivatives	Steroidal glycosides	*	1
587.37054	0	8.06881	0	-1.77856	-0.865639	-0.932111	-1.11508	0	0	-1.79672	8.22941	4.05015	-0.960314	0	-0.801454	641	587.371	0.522746	C33H56O6	M+K	Cholesteryl glucoside			205009	HMDB0250186							3306288		CC(C)CCCC(C)C1CCC2C3CC=C4CC(CCC4(C)C3CCC12C)OC1OC(CO)C(O)C(O)C1O	FSMCJUNYLQOAIM-UHFFFAOYSA-N	Lipids and lipid-like molecules	Steroids and steroid derivatives	Steroidal glycosides		1
850.49863	-9.40687	-4.56446	-5.42839	-10.6741	-9.46827	-8.30666	-8.70019	-3.9547	-0.270681	-11.5668	79.5901	12.9929	-8.81236	0	-7.92507	735	850.495	3.88713	C45H73NO15	M+H-H2O	alpha-Solanine			58274	HMDB0034202					C20046	68802	50200	20562-02-1	CC1C2CCC(C)CN2C2CC3C4CC=C5CC(CCC5(C)C4CCC3(C)C12)OC1OC(CO)C(O)C(OC2OC(CO)C(O)C(O)C2O)C1OC1OC(C)C(O)C(O)C1O	ZGVSETXHNHBTRK-UHFFFAOYSA-N	Lipids and lipid-like molecules	Steroids and steroid derivatives	Steroidal glycosides	*	1
656.34667	-19.648	-12.0544	-11.5591	-13.2846	-1.95187	-13.3852	-4.10981	-10.2098	0	50.6556	-19.8918	-17.3226	98.7606	2.34932	-6.34337	660	656.344	4.80674	C36H51NO11	M+H-H2O	(1,10,11,12,14,23-Hexahydroxy-6,10,19-trimethyl-24-oxa-4-azaheptacyclo[12.12.0.02,11.04,9.015,25.018,23.019,25]hexacosan-22-yl) 3,4-dimethoxybenzoate			198755	HMDB0242290							5657		COC1=CC=C(C=C1OC)C(=O)OC1CCC2(C)C3CCC4C5(O)CC(O)C6(O)C(CN7CC(C)CCC7C6(C)O)C5(O)CC24OC13O	FVECELJHCSPHKY-UHFFFAOYSA-N	Lipids and lipid-like molecules	Steroids and steroid derivatives	Steroidal alkaloids		1
729.55494	-6.05454	-0.769667	-1.30617	-5.03077	-0.960164	-4.33778	-5.01122	-1.20258	0	-7.41598	33.3114	26.7806	-5.49408	0	-4.53257	687	729.558	4.53831	C47H78O3	M+K	CE(dime)	CE(9M6)	CE(7D7)	83255; 132652; 132638	HMDB0061667	HMDB0112234	HMDB0112220	; ;	; ;	; ;	; ;	131770396; 131819677; 131819663	; ;	CCCC1=C(C)C(C)=C(CCCCCCCCCCC(=O)OC2CCC3(C)C4CCC5(C)C(CCC5C4CC=C3C2)C(C)CCCC(C)C)O1; CCCCCCC1=CC(C)=C(CCCCCCCCC(=O)OC2CCC3(C)C4CCC5(C)C(CCC5C4CC=C3C2)C(C)CCCC(C)C)O1; CCCCCCCC1=C(C)C(C)=C(CCCCCCC(=O)OC2CCC3(C)C4CCC5(C)C(CCC5C4CC=C3C2)C(C)CCCC(C)C)O1	GWPOWQHYFOHQNJ-UHFFFAOYSA-N; UAFWFKIDYHORIC-UHFFFAOYSA-N; BORLSVYTEDMFSB-UHFFFAOYSA-N	Lipids and lipid-like molecules; Lipids and lipid-like molecules; Lipids and lipid-like molecules	Steroids and steroid derivatives; Steroids and steroid derivatives; Steroids and steroid derivatives	Steroid esters; Steroid esters; Steroid esters		3
635.54178	0	0	0	0	0	0	0	0	0	0	0	2.86221	0	0	0	654	635.54	3.15416	C43H70O3	M+H	CE(5D5)	CE(6F6)	CE(7D3)	132632; 132635; 132636	HMDB0112214	HMDB0112217	HMDB0112218	; ;	; ;	; ;	; ;	131819657; 131819660; 131819661	; ;	CCCCCC1=C(C)C(C)=C(CCCCC(=O)OC2CCC3(C)C4CCC5(C)C(CCC5C4CC=C3C2)C(C)CCCC(C)C)O1; CCCCCCC1=CC=C(CCCCCC(=O)OC2CCC3(C)C4CCC5(C)C(CCC5C4CC=C3C2)C(C)CCCC(C)C)O1; CCCC1=C(C)C(C)=C(CCCCCCC(=O)OC2CCC3(C)C4CCC5(C)C(CCC5C4CC=C3C2)C(C)CCCC(C)C)O1	YCJJGFRFRQSJCX-UHFFFAOYSA-N; DVCZIGGEBQPRCU-UHFFFAOYSA-N; TWGJAWLEECMYLP-UHFFFAOYSA-N	Lipids and lipid-like molecules; Lipids and lipid-like molecules; Lipids and lipid-like molecules	Steroids and steroid derivatives; Steroids and steroid derivatives; Steroids and steroid derivatives	Steroid esters; Steroid esters; Steroid esters		3
469.19161	-2.92423	0	-0.955434	0	20.72	0	1.49911	-0.54385	0	-3.53424	-3.53151	0	0	0	-0.953045	560	469.191	2.2285	C27H36O2	M+2K-H	3-Hydroxy-10'-apo-b,y-carotenal			62331	HMDB0039019			93625				87443544	79709-31-2	C\C(\C=C\C=O)=C/C=C/C=C(\C)/C=C/C=C(\C)/C=C/C1=C(C)CC(O)CC1(C)C	HQPQTQQUHPFUOA-JNOJMRGUSA-N	Lipids and lipid-like molecules	Prenol lipids	Sesterterpenoids		1
269.11414	7.55863	0	15.1783	0	1.17517	-5.54308	-5.77187	1.43981	-0.30647	-52.2266	36.2147	16.4323	-22.2699	17.7468	-16.4277	331	269.115	2.49797	C15H18O3	M+Na	Zedoarol	Loxoprofen		61630; 64934	HMDB0038202	HMDB0041920		; 1039	;	C17490; D08149	; 76172	75144776; 3965	103994-22-5; 80382-23-6	CC1CCC2C(=C)CC3=C(C(C)=CO3)C(=O)C12O; CC(C(O)=O)C1=CC=C(CC2CCCC2=O)C=C1	CKDRPCYJCDMPFO-UHFFFAOYSA-N; YMBXTVYHTMGZDW-UHFFFAOYSA-N	Lipids and lipid-like molecules; Phenylpropanoids and polyketides	Prenol lipids; Phenylpropanoic acids	Sesquiterpenoids; Unclassified	*	2
257.15055	6.87294	1.0455	11.0474	-2.59688	2.20381	-10.3328	-9.26544	0	-1.3255	-34.2031	33.2589	15.3281	-19.2962	10.2057	-13.2809	304	257.151	2.50095	C15H22O2	M+Na	Valerenic acid	Curcumenone	Curcumenol	54874; 57504; 58106	HMDB0030016	HMDB0033253	HMDB0033960	; ;	; ;	C09743; C17492; C16942	; ; 80811	6042891; 14632994; 387977	3569-10-6; 100347-96-4; 19431-84-6	CC1CCC(\C=C(/C)C(O)=O)C2=C(C)CCC12; CC(=O)CCC1C2CC(=C(C)C)C(=O)CC12C; CC1CCC2C(C)=CC3(O)OC12CC3=C(C)C	FEBNTWHYQKGEIQ-DHZHZOJOSA-N; HUZJLWLCLJEXEL-UHFFFAOYSA-N; ISFMXVMWEWLJGJ-UHFFFAOYSA-N	Lipids and lipid-like molecules; Lipids and lipid-like molecules; Lipids and lipid-like molecules	Prenol lipids; Prenol lipids; Prenol lipids	Sesquiterpenoids; Sesquiterpenoids; Sesquiterpenoids	*	3
259.16643	-3.75869	-1.59149	0	-2.43714	-3.0379	-2.10729	-0.572199	8.92746	0	17.1813	-2.61301	-2.95327	-0.459619	0	22.7153	310	259.167	1.60848	C15H24O2	M+Na	Capsidiol	Curdione		35615; 58702	HMDB0002352	HMDB0034714		53420;	LMPR0103250002;	C09627; C17493	28283;	161937; 5362828	37208-05-2; 13657-68-6	[C@@]12(C)[C@H](C)[C@@H](C[C@@H](O)C1=CC[C@@H](C(C)=C)C2)O; CC(C)C1CC(=O)C(C)CC\C=C(C)/CC1=O	BXXSHQYDJWZXPB-OKNSCYNVSA-N; KDPFMRXIVDLQKX-WDZFZDKYSA-N	Lipids and lipid-like molecules; Lipids and lipid-like molecules	Prenol lipids; Prenol lipids	Sesquiterpenoids; Sesquiterpenoids	*	2
681.45754	0	7.12028	11.4733	-4.06214	-1.60955	-3.40037	-3.68344	15.2981	0	-5.00801	2.29794	4.44714	-3.9175	-0.140656	-1.05375	669	681.457	0.470306	C19H32O5	2M+H	2-beta-Ethoxydihydrophytuberin	2-alpha-Ethoxydihydrophytuberin		255860; 255859	HMDB0302962	HMDB0302961		;	;	;	;	23252201; 23252256	;	CCO[C@H]1C[C@@]2(C)OC[C@]3(C)CC[C@H](C[C@]23O1)C(C)(C)OC(C)=O; CCO[C@@H]1C[C@@]2(C)OC[C@]3(C)CC[C@H](C[C@]23O1)C(C)(C)OC(C)=O	WZOSFKXVOJBVII-QWXYKEQDSA-N; WZOSFKXVOJBVII-UWAKZDDMSA-N	Lipids and lipid-like molecules; Lipids and lipid-like molecules	Prenol lipids; Prenol lipids	Sesquiterpenoids; Sesquiterpenoids		2
221.09317	3.95634	0	10.096	-4.1606	0	-7.28708	-7.2117	0	-1.44188	-18.3783	26.5544	8.84446	-11.7086	5.28655	-6.47067	211	221.094	2.3065	C14H14O	M+Na	Chamaviolin	Dibenzyl ether		255658; 56527	HMDB0302735	HMDB0032078		; 88164	;	;	; 87411	; 7657	; 103-50-4	CCC1=CC2=C(C=O)C=CC2=C(C)C=C1; C(OCC1=CC=CC=C1)C1=CC=CC=C1	XFHWXYVBANNUFH-UHFFFAOYSA-N; MHDVGSVTJDSBDK-UHFFFAOYSA-N	Lipids and lipid-like molecules; Benzenoids	Prenol lipids; Benzene and substituted derivatives	Sesquiterpenoids; Benzylethers		2
399.17630	12.1518	6.20726	17.7119	-10.7076	0	-16.8847	-13.8995	0.57326	0.391913	-40.06	41.3881	16.5218	-18.3341	17.6009	-19.0446	503	399.176	0.369782	C22H29FO2S	M+Na	2-(5-Fluoro-3,7,11-trimethyldodeca-2,6,10-trienyl)sulfanylbenzoic acid			211571	HMDB0257968							68955804		CC(C)=CCCC(C)=CC(F)CC(C)=CCSC1=CC=CC=C1C(O)=O	VJDGOKXQEMTLHD-UHFFFAOYSA-N	Lipids and lipid-like molecules	Prenol lipids	Sesquiterpenoids		1
283.12973	5.69924	1.69079	16.3867	0	1.6497	-11.0699	-12.6418	1.90589	-2.57931	-56.844	42.7411	19.4582	-20.2682	22.7856	-17.6978	358	283.13	2.57174	C16H20O3	M+Na	10-Hydroxy-3-methoxy-1,3,5,7-cadinatetraen-9-one			60210	HMDB0036456					C09695	172504	3504625	72843-51-7	COC1=C(C)C=C2C(=CC(=O)C(C)(O)C2=C1)C(C)C	VMEKKHYIQYOLHA-UHFFFAOYSA-N	Lipids and lipid-like molecules	Prenol lipids	Sesquiterpenoids	*	1
939.66210	-6.96081	-1.03793	-5.51086	-2.7445	-2.2624	-7.72586	-7.3021	-3.5917	-0.407793	-12.6637	40.471	38.6	-9.44489	0	-7.72068	762	939.663	0.664208	C31H46O2	2M+K	Vitamin K1			37478	HMDB0003555			228	LMPR02030028	C02059	18067	5284607	84-80-0	C12C=CC=CC=1C(C(=C(C)C2=O)C/C=C(\C)/CCC[C@H](C)CCC[C@H](C)CCCC(C)C)=O	MBWXNTAXLNYFJB-NKFFZRIASA-N	Lipids and lipid-like molecules	Prenol lipids	Quinone and hydroquinone lipids	*	1
485.33782	-9.86319	15.2355	-12.08	-22.2323	0	-28.4335	-24.8242	-18.8871	-2.64616	-42.7955	90.2703	43.0194	-24.3428	53.8598	-28.7745	575	485.339	2.75507	C29H50O3	M+K	13'-Hydroxy-alpha-tocopherol			37466	HMDB0012559				LMPR02020075		84962	53481465		C1(C)=C(C)C2O[C@@](CCC[C@]([H])(C)CCC[C@]([H])(C)CCCC(CO)C)(C)CCC=2C(C)=C1O	URYLCCKXLNXSRS-XIRVVSDESA-N	Lipids and lipid-like molecules	Prenol lipids	Quinone and hydroquinone lipids		1
218.15326	22.5846	45.6624	0	-12.5189	-12.9023	6.00296	1.26983	-16.198	0	-40.493	39.399	1.56125	-23.6616	5.2366	-26.3341	206	218.154	3.1392	C14H19NO	M+H	Ethoxyquin			62801	HMDB0039531			44287		C07475	77323	3293	91-53-2	CCOC1=CC2=C(NC(C)(C)C=C2C)C=C1	DECIPOUIJURFOJ-UHFFFAOYSA-N	Organoheterocyclic compounds	Quinolines and derivatives	Quinolones and derivatives	*	1
352.15634	-8.59139	-4.01749	-1.92808	47.1264	1.00395	16.4993	0	-2.91763	0	-8.34498	-9.34573	-3.382	-1.24398	-4.97029	-2.27202	457	352.156	0.227054	C22H19N5O	M+H-H2O	Galunisertib			207062	HMDB0252603						137064	10090485		CC1=CC=CC(=N1)C1=NN2CCCC2=C1C1=C2C=C(C=CC2=NC=C1)C(N)=O	IVRXNBXKWIJUQB-UHFFFAOYSA-N	Organoheterocyclic compounds	Quinolines and derivatives	Quinoline carboxamides		1
184.07309	21.7665	4.19892	0	0	-7.9796	3.53885	2.11575	-4.59178	0	-6.51895	0	-5.84142	0	3.56356	-3.69821	129	184.074	4.21621	C5H15NO4P	M+	Phosphorylcholine			47656	HMDB0001565			6326		C00588	18132	1014	3616-04-4	C[N+](C)(C)CCOP(O)(O)=O	YHHSONZFOIEMCP-UHFFFAOYSA-O	Organic nitrogen compounds	Organonitrogen compounds	Quaternary ammonium salts	*	1
342.33540	-6.4955	-2.08298	-2.9472	-0.685648	19.8689	-1.58361	-3.18341	-1.56335	0	-6.24376	0	25.5283	-0.492097	0	-1.76725	450	342.337	3.66836	C21H44NO2	M+	Palmitoylcholine			197240	HMDB0240592			417525			133677	151731	13100-90-8	CCCCCCCCCCCCCCCC(=O)OCC[N+](C)(C)C	ODYPFMHOOQOHEF-UHFFFAOYSA-N	Organic nitrogen compounds	Organonitrogen compounds	Quaternary ammonium salts		1
86.09669	22.7458	7.83809	20.3961	2.15697	-0.592969	15.5803	10.834	-2.492	6.91093	-34.5944	-3.33378	-3.83581	-22.3585	0.214892	-6.46214	6	86.097	3.30627	C5H12N	M+	N,N,N-Trimethylethenaminium			81980	HMDB0059961							10043		C[N+](C)(C)C=C	PPJWCUOWPVSSSW-UHFFFAOYSA-N	Organic nitrogen compounds	Organonitrogen compounds	Quaternary ammonium salts		1
366.33569	-2.0279	0	-0.165987	-1.16627	14.504	-0.567292	-0.645159	0	0	-1.84097	0	7.34418	0	0	0	469	366.337	4.1225	C23H44NO2	M+	Alpha-Linoleoylcholine			52212	HMDB0013213			85235			166485	53481656		CCCCC\C=C/C\C=C/CCCCCCCC(=O)OCC[N+](C)(C)C	FDCFEKFQGUEBOI-UTJQPWESSA-N	Organic nitrogen compounds	Organonitrogen compounds	Quaternary ammonium salts		1
311.16081	0	0	4.38652	-5.14921	-0.16263	-4.66116	-4.14697	0	0	-8.68978	19.3041	4.23608	-3.17591	6.92584	-3.26621	405	311.161	2.18358	C16H18N6O	M+H	Delgocitinib			205646	HMDB0250969							50913622		CC1CN(C(=O)CC#N)C11CCN(C1)C1=NC=NC2=C1C=CN2	LOWWYYZBZNSPDT-UHFFFAOYSA-N	Organoheterocyclic compounds	Pyrrolopyrimidines	Pyrrolo[2,3-d]pyrimidines		1
369.20309	0	0.20113	27.5722	-5.52831	0	0	1.82672	0	4.47264	-7.25772	0	0	-4.1599	1.75782	-4.44334	472	369.203	0.706195	C19H24N6O2	M+H	(3R,4R)-4-Amino-1-[[4-[(3-methoxyphenyl)amino]pyrrolo[2,1-f][1,2,4]triazin-5-yl]methyl]piperidin-3-ol			202746	HMDB0247527							21874244		COC1=CC=CC(NC2=NC=NN3C=CC(CN4CCC(N)C(O)C4)=C23)=C1	CSGQVNMSRKWUSH-UHFFFAOYSA-N	Organoheterocyclic compounds	Pyrrolotriazines	Pyrrolo[2,1-f][1,2,4]triazines		1
187.14373	-0.21246	0	0	-2.90104	-0.249033	-1.95695	-1.8667	-0.0147569	0	-3.20543	1.27524	0	0	41.9265	-1.32246	136	187.144	2.00471	C9H18N2O2	M+H	1-Hydroxy-2,2,5,5-tetramethylpyrrolidine-3-carboxamide	Dimethyl pimelimidate	3-[(3-Methylbutyl)nitrosoamino]-2-butanone	199429; 206016; 57770	HMDB0243894	HMDB0251389	HMDB0033553	; ; 89363	; ;	; ;	; ;	92211; 65403; 51227	; ; 71016-15-4	CC1(C)CC(C(N)=O)C(C)(C)N1O; COC(=N)CCCCCC(=N)OC; CC(C)CCN(N=O)C(C)C(C)=O	UXDLYVBMRUIQCX-UHFFFAOYSA-N; LRPQMNYCTSPGCX-UHFFFAOYSA-N; SJEKZTPKCBODER-UHFFFAOYSA-N	Organoheterocyclic compounds; Organic acids and derivatives; Organic nitrogen compounds	Pyrrolidines; Carboximidic acids and derivatives; Organonitrogen compounds	Pyrrolidine carboxylic acids and derivatives; Imidoesters; Organic nitroso compounds		3
245.09868	-2.13103	-1.07247	0	0	-1.71012	0	0	0.545727	0	15.9562	-1.30153	-1.92518	0	-0.407336	9.83414	267	245.1	4.67196	C10H18NO3	M+2Na-H	1-Pyrrolidinyloxy, 3-(methoxycarbonyl)-2,2,5,5-tetramethyl-			208492	HMDB0254362							10878167		COC(=O)C1CC(C)(C)N([O])C1(C)C	MZCJOXPCRWIKNU-UHFFFAOYSA-N	Organoheterocyclic compounds	Pyrrolidines	Pyrrolidine carboxylic acids and derivatives		1
514.80930	-3.63481	-1.62636	-1.17773	-2.1375	-1.31937	-1.875	-1.13706	-0.464845	0	30.8019	-4.07513	-3.09728	14.9891	-0.150224	0	597	514.811	3.29289	C4H3IN2O2	2M+K	Iodouracil	5-Iodouracil		207861; 202136	HMDB0253536	HMDB0246818		; 776	;	;	; 43636	21904347; 69672	; 696-07-1	IN1C=CC(=O)NC1=O; IC1=CNC(=O)NC1=O	VUFVGYBIFMCJPB-UHFFFAOYSA-N; KSNXJLQDQOIRIP-UHFFFAOYSA-N	Organoheterocyclic compounds; Organoheterocyclic compounds	Diazines; Diazines	Pyrimidines and pyrimidine derivatives; Pyrimidines and pyrimidine derivatives		2
167.02207	0	-1.90726	8.63899	-5.29389	-5.62165	-4.4841	-4.43655	8.12909	0	17.2091	0	-5.20254	-0.979948	0	9.75879	103	167.022	2.0073	C5H8N2O2	M+K	Dihydrothymine	5,6-dihydrothymine		46860; 257032	HMDB0000079	HMDB0304210		;	;	C00906; C00906	; 27468	676414;	19140-80-8;	C[C@H]1CNC(=O)NC1=O; CC1CNC(=O)NC1=O	NBAKTGXDIBVZOO-VKHMYHEASA-N; NBAKTGXDIBVZOO-UHFFFAOYSA-N	Organoheterocyclic compounds; Organoheterocyclic compounds	Diazines; Diazines	Pyrimidines and pyrimidine derivatives; Pyrimidines and pyrimidine derivatives	*	2
253.11929	10.1575	4.55095	18.6455	-5.58932	6.70553	-17.4181	-19.746	0.313392	-6.49486	-72.7156	60.4912	33.6209	-28.2297	26.3549	-26.9135	293	253.118	3.95936	C12H16N2O4	M+H	3'-Hydroxyhexobarbital	Epoxy-hexobarbital		52522; 52523	HMDB0013940	HMDB0013941		85315; 85316	;	;	; 169605	160460; 171784	427-29-2;	CN1C(=O)NC(=O)C(C)(C2=CC(O)CCC2)C1=O; CN1C(=O)NC(=O)C(C)(C1=O)C12CCCCC1O2	YHCGILGEMWNROZ-UHFFFAOYSA-N; WOWLNDOPAUTOTH-UHFFFAOYSA-N	Organoheterocyclic compounds; Organoheterocyclic compounds	Diazines; Diazines	Pyrimidines and pyrimidine derivatives; Pyrimidines and pyrimidine derivatives		2
239.02514	0	0	0	0	0	0	0	2.55201	0	0	0	0	0	0	8.24275	250	239.025	0.147978	C8H12N2O2S	M+K	1,3-Diethyl-6-hydroxy-2-sulfanylidenepyrimidin-4-one	Thiobarbital		202035; 212426	HMDB0246707	HMDB0259001		;	;	;	;	11816486;	;	CCN1C(O)=CC(=O)N(CC)C1=S; CCC1(CC)C(=O)NC(=S)NC1=O	KLQWKZILGHCZRL-UHFFFAOYSA-N; QGVNJRROSLYGKF-UHFFFAOYSA-N	Organoheterocyclic compounds; Organoheterocyclic compounds	Diazines; Diazines	Pyrimidines and pyrimidine derivatives; Pyrimidines and pyrimidine derivatives		2
193.03749	0	0	0	29.5442	0	0	-0.393858	7.64901	-1.57317	-6.88486	-11.9536	0	-10.2462	-14.4855	16.2354	155	193.037	0.560768	C7H10N2O2	M+K	6-n-Propyluracil	Hexahydropyrrolo[1,2-a]pyrazine-1,4-dione	(S)-Hexahydropyrrolo[1,2-a]pyrazine-1,4-dione	202372; 207519; 198637	HMDB0247095	HMDB0253141	HMDB0242137	419852; 985186;	; ;	; ;	; ;	96188; 193540; 126154	; ;	CCCC1=CC(=O)NC(=O)N1; O=C1CNC(=O)C2CCCN12; O=C1CNC(=O)[C@@H]2CCCN12	IMUTYIOWQFQGIC-UHFFFAOYSA-N; OWOHLURDBZHNGG-UHFFFAOYSA-N; OWOHLURDBZHNGG-YFKPBYRVSA-N	Organoheterocyclic compounds; Organic acids and derivatives; Organic acids and derivatives	Diazines; Carboxylic acids and derivatives; Carboxylic acids and derivatives	Pyrimidines and pyrimidine derivatives; Amino acids, peptides, and analogues; Amino acids, peptides, and analogues		3
245.08596	0	0	0	1.81903	0	0	0	0	0	0	0	0	0	0	7.92297	266	245.086	0.6978	C12H14N4OS	M+H-H2O	Thiochrome			212431	HMDB0259006			333869				66706		CC1=C(CCO)SC2=NC3=NC(C)=NC=C3CN12	GTQXMAIXVFLYKF-UHFFFAOYSA-N	Organoheterocyclic compounds	Diazines	Pyrimidines and pyrimidine derivatives		1
209.01508	-1.579	-4.05329	0	0	0	-13.9456	-11.5845	17.6209	-3.76617	1.20062	8.03223	9.3941	-10.5173	-5.26608	21.3188	188	209.015	2.59703	C7H10N2OS	M+K	Propylthiouracil			52885	HMDB0014690			2177		C07569	8502	657298	51-52-5	CCCC1=CC(=O)NC(=S)N1	KNAHARQHSZJURB-UHFFFAOYSA-N	Organoheterocyclic compounds	Diazines	Pyrimidines and pyrimidine derivatives	*	1
237.12442	8.79031	1.91971	13.9252	0	2.10039	-10.707	-11.0483	1.09541	-3.03252	-42.9951	30.9583	15.8502	-20.6021	14.822	-13.0803	249	237.123	4.44995	C12H16N2O3	M+H	Hexobarbital			53514	HMDB0015444			69178		C11723	5706	3608	56-29-1	CN1C(=O)NC(=O)C(C)(C1=O)C1=CCCCC1	UYXAWHWODHRRMR-UHFFFAOYSA-N	Organoheterocyclic compounds	Diazines	Pyrimidines and pyrimidine derivatives	*	1
112.05042	0.469689	1.67812	0	0	-1.0424	-0.605406	0	0	1.83118	-2.83789	7.31988	0	0	0	0	20	112.051	1.02929	C4H5N3O	M+H	Cytosine			47130	HMDB0000630			283		C00380	16040	597	71-30-7	NC1=CC=NC(=O)N1	OPTASPLRGRRNAP-UHFFFAOYSA-N	Organoheterocyclic compounds	Diazines	Pyrimidines and pyrimidine derivatives	*	1
258.12487	0	0	3.76739	-1.47181	-0.797622	-2.9268	-3.32065	0	0	-7.86298	17.6474	3.15212	-4.2413	2.29726	-3.22671	307	258.125	0.089294	C11H16FN3O3	M+H	Carmofur			204589	HMDB0249685			43550				2577	61422-45-5	CCCCCCN=C(O)N1C=C(F)C(O)=NC1=O	AOCCBINRVIKJHY-UHFFFAOYSA-N	Organoheterocyclic compounds	Diazines	Pyrimidines and pyrimidine derivatives		1
309.07239	29.16	11.0051	10.8065	-9.53854	0	-8.01166	-1.54032	-3.17474	0	-10.0142	-1.75925	0	-0.109285	5.1194	-6.69615	399	309.072	1.90121	C9H11FN6O4	M+Na	Azvudine			203862	HMDB0248824							25051804		NC1=NC(=O)N(C=C1)C1OC(CO)(N=[N+]=[N-])C(O)C1F	KTOLOIKYVCHRJW-UHFFFAOYSA-N	Organoheterocyclic compounds	Diazines	Pyrimidines and pyrimidine derivatives		1
146.99597	-0.475261	0	0	1.33944	0	0	0	0	0	1.56551	0	0	0	0	10.8648	71	146.996	2.67843	C4H3ClN2O2	M+H	5-Chlorouracil			202094	HMDB0246772						60762			ClC1=CNC(=O)NC1=O	ZFTBZKVVGZNMJR-UHFFFAOYSA-N	Organoheterocyclic compounds	Diazines	Pyrimidines and pyrimidine derivatives		1
225.08821	3.96351	0	14.9074	0	1.76373	-10.1076	-10.5061	2.01788	-2.3704	-41.806	31.9002	18.2284	-20.0633	16.6532	-11.8693	224	225.088	2.8198	C10H14N2O5	M+H-H2O	Thymidine			46969	HMDB0000273			3375		C00214	17748	5789	50-89-5	CC1=CN([C@H]2C[C@H](O)[C@@H](CO)O2)C(=O)NC1=O	IQFYYKKMVGJFEH-XLPZGREQSA-N	Nucleosides, nucleotides, and analogues	Pyrimidine nucleosides	Pyrimidine 2'-deoxyribonucleosides	*	1
267.03798	-0.928545	-0.842552	0	0	0	-6.17438	0	0	0	4.99567	0	0	1.74461	0	2.93263	322	267.038	0.750264	C9H12N2O5	M+K	Deoxyuridine			46825	HMDB0000012			91		C00526	16450	13712	951-78-0	OC[C@H]1O[C@H](C[C@@H]1O)N1C=CC(=O)NC1=O	MXHRCPNRJAMMIM-SHYZEUOFSA-N	Nucleosides, nucleotides, and analogues	Pyrimidine nucleosides	Pyrimidine 2'-deoxyribonucleosides	*	1
456.10320	0	0	0	0	0	0	0	0	2.67077	0.880279	-0.500175	-0.204914	9.36736	0	0	551	456.102	3.71732	C16H23N3O10	M+K	3'-Amino-3'-deoxythimidine glucuronide			82615	HMDB0060751							131769941		CC1=CN(C2CC(N)C(CO[C@@H]3[C@@H](O)C(O)O[C@@H]([C@H]3O)C(O)=O)O2)C(=O)N=C1O	RDVUSEMLHAXQRK-SMNQMHOSSA-N	Nucleosides, nucleotides, and analogues	Pyrimidine nucleosides	Pyrimidine 2',3'-dideoxyribonucleosides		1
365.12770	0	0.4229	-0.708246	-0.847695	3.96442	2.21497	7.19543	-0.340218	15.0908	-2.23738	-3.45477	0	0	0	-0.521114	467	365.128	0.268588	C16H20N4O4S	M+H	hydroxytorsemide			82822	HMDB0060982							14475217		CC(C)N=C(O)NS(=O)(=O)C1=CNC=CC1=NC1=CC=CC(CO)=C1	WCYVLAMJCQZUCR-UHFFFAOYSA-N	Organoheterocyclic compounds	Pyridines and derivatives	Pyridinesulfonamides		1
123.05517	-8.53514	9.74712	4.46636	7.74061	7.77613	28.7398	17.1916	-5.76393	26.7876	-49.9433	0	7.78228	-25.0669	14.6722	-23.4586	31	123.055	0.983637	C6H6N2O	M+H	Picolinamide	Isonicotinamide	Niacinamide	210374; 207970; 47565	HMDB0256533	HMDB0253663	HMDB0001406	65685; 65768; 1497	; ;	C01950; C02421; C00153	8200; 6031; 17154	15070; 15074; 936	1452-77-3; 1453-82-3; 98-92-0	OC(=N)C1=CC=CC=N1; NC(=O)C1=CC=NC=C1; NC(=O)C1=CC=CN=C1	IBBMAWULFFBRKK-UHFFFAOYSA-N; VFQXVTODMYMSMJ-UHFFFAOYSA-N; DFPAKSUCGFBDDF-UHFFFAOYSA-N	Organoheterocyclic compounds; Organoheterocyclic compounds; Organoheterocyclic compounds	Pyridines and derivatives; Pyridines and derivatives; Pyridines and derivatives	Pyridinecarboxylic acids and derivatives; Pyridinecarboxylic acids and derivatives; Pyridinecarboxylic acids and derivatives	*	3
188.03169	0	0	3.5519	-1.65768	0	-3.37716	-2.86967	0	0	-6.43068	14.8742	4.77242	-4.50972	0.455285	-0.503653	137	188.032	0.660285	C8H7NO3	M+Na	4-Pyridoxolactone	Formylanthranilic acid	5-Pyridoxolactone	48110; 48230; 48275	HMDB0003454	HMDB0004089	HMDB0004291	6936; 34537; 58233	; ;	C00971; C05653; C06052	16871; 36575; 2124	151228; 101399; 78300	4753-19-9; 3342-77-6; 4543-56-0	CC1=NC=C2COC(=O)C2=C1O; OC(=O)C1=CC=CC=C1NC=O; CC1=NC=C2C(=O)OCC2=C1O	HHPDVQLBYQFYFA-UHFFFAOYSA-N; LLLPDUXGHXIXIW-UHFFFAOYSA-N; PPAXBSPBIWBREI-UHFFFAOYSA-N	Organoheterocyclic compounds; Benzenoids; Organoheterocyclic compounds	Pyridines and derivatives; Benzene and substituted derivatives; Pyridines and derivatives	Pyridinecarboxylic acids and derivatives; Benzoic acids and derivatives; Pyridinecarboxylic acids and derivatives	*	3
275.12454	13.8073	2.21215	9.12555	-2.86417	-1.63792	-3.92875	-3.38431	0	0	-22.4623	21.4708	10.2199	-13.2403	0.524068	-10.2318	340	275.125	2.04636	C6H7N3O	2M+H	Isoniazid			53205	HMDB0015086			788		C07054	6030	3767	54-85-3	NNC(=O)C1=CC=NC=C1	QRXWMOHMRWLFEY-UHFFFAOYSA-N	Organoheterocyclic compounds	Pyridines and derivatives	Pyridinecarboxylic acids and derivatives	*	1
420.87290	47.559	1.38075	28.2791	-9.49249	-8.11001	-7.29871	-6.78203	-1.0346	0	-9.57694	0	-6.1293	-5.66688	0.118301	-6.62384	522	420.871	3.74817	C6H3Cl2NO2	2M+K	Clopyralid			200249	HMDB0244780			72549		C18779	62961	15553	1702-17-6	OC(=O)C1=NC(Cl)=CC=C1Cl	HUBANNPOLNYSAD-UHFFFAOYSA-N	Organoheterocyclic compounds	Pyridines and derivatives	Pyridinecarboxylic acids and derivatives	*	1
482.03120	5.88687	2.64556	0	-8.18049	-2.25742	-6.28381	-3.00023	-3.11584	12.0931	-1.55515	9.63515	0	-0.794116	17.1004	-4.80219	568	482.033	3.03941	C19H17F2N3O5	M+2K-H	Cabotegravir			204458	HMDB0249523							66799609		CC1COC2CN3C=C(C(=O)NCC4=C(F)C=C(F)C=C4)C(=O)C(O)=C3C(=O)N12	WCWSTNLSLKSJPK-UHFFFAOYSA-N	Organoheterocyclic compounds	Pyridines and derivatives	Pyridinecarboxylic acids and derivatives		1
526.04102	-1.10747	0	0	-0.343415	-0.65976	0	0	0	0	18.1165	-1.33104	-0.889331	11.4993	0	0	609	526.039	4.04664	C21H18F3N3O5	M+2K-H	Bictegravir			204171	HMDB0249186							129130827		OC1=C2N(CC3OC4CCC(C4)N3C2=O)C=C(C(=O)NCC2=C(F)C=C(F)C=C2F)C1=O	SOLUWJRYJLAZCX-UHFFFAOYSA-N	Organoheterocyclic compounds	Pyridines and derivatives	Pyridinecarboxylic acids and derivatives		1
202.05926	3.38539	6.6028	-6.76442	-7.33575	30.5103	-0.105553	13.0118	-14.2646	19.3457	-18.0017	-15.978	0	4.22133	1.87346	-8.69117	170	202.059	2.78801	C8H9N3O2	M+Na	Acetylisoniazid			64869	HMDB0041821			850		C07585	7207	71602	1078-38-2	CC(O)=NNC(=O)C1=CC=NC=C1	CVBGNAKQQUWBQV-UHFFFAOYSA-N	Organoheterocyclic compounds	Pyridines and derivatives	Pyridinecarboxylic acids and derivatives	*	1
155.03748	-3.06709	-1.98163	0	0.559744	0	-3.85938	-2.88731	8.13441	0	0.120675	1.03294	0	-2.03308	-0.832641	13.1431	85	155.038	1.02008	C7H9ClN2O	M+H-H2O	4-Chloro-1-methyl-2H-pyridine-3-carboxamide			211279	HMDB0257618							17944987		CN1CC(C(N)=O)=C(Cl)C=C1	ISTCJLKWJCFQCG-UHFFFAOYSA-N	Organoheterocyclic compounds	Pyridines and derivatives	Pyridinecarboxylic acids and derivatives		1
267.13527	7.79933	0	10.3135	-5.35613	0	-9.79626	-9.82332	1.37471	-1.02318	-26.8295	31.2615	12.7484	-14.7207	12.0081	-10.274	325	267.136	2.20784	C14H16N6O	M+H-H2O	Siguazodan			211842	HMDB0258290									CN=C(NC#N)NC1=CC=C(C=C1)C1=NN=C(O)CC1C	NUHPODZZKHQQET-UHFFFAOYSA-N	Organoheterocyclic compounds	Diazines	Pyridazines and derivatives		1
371.19875	-5.35988	-1.87888	-1.4814	30.3382	4.08007	5.66994	0	-0.853839	0	-4.63511	-5.82928	0	-0.820797	-2.43653	0	474	371.198	0.794191	C22H24N6O	M+H-H2O	CC-401			204614	HMDB0249719							10430360		C(CN1CCCCC1)OC1=CC=CC(=C1)C1=NNC2=CC=C(C=C12)C1=NNC=N1	XDJCLCLBSGGNKS-UHFFFAOYSA-N	Organoheterocyclic compounds	Azoles	Pyrazoles		1
137.01144	-5.80637	-1.14663	-4.25747	42.4594	0.125835	3.16665	0	3.21562	-1.23533	-9.04205	-12.5215	0	-7.58721	-12.7573	13.8904	56	137.011	1.9496	C4H6N2O	M+K	4-Hydroxymethylpyrazole			82631	HMDB0060768			460720				3015210	25222-43-9	OCC1=CNN=C1	JRMKJOOJKCAEJK-UHFFFAOYSA-N	Organoheterocyclic compounds	Azoles	Pyrazoles		1
487.19279	0	0.72684	2.31279	-1.70092	0	0	1.03759	0	27.8207	-3.33901	0	0	0	0	-1.20287	578	487.193	0.0861065	C23H27F3N4O3	M+Na	4-(6,6-Dimethyl-4-oxo-3-(trifluoromethyl)-4,5,6,7-tetrahydro-1H-indazol-1-yl)-2-((1r,4r)-4-hydroxycyclohexylamino)benzamide			211891	HMDB0258353									CC1(C)CC2=C(C(=NN2C2=CC(NC3CCC(O)CC3)=C(C=C2)C(N)=O)C(F)(F)F)C(=O)C1	ZFVRYNYOPQZKDG-UHFFFAOYSA-N	Organoheterocyclic compounds	Azoles	Pyrazoles		1
431.01291	49.1706	0	16.7033	-5.69128	-6.22474	-4.18349	-4.16893	0	0	-4.65773	-3.28196	-5.14571	-0.382109	-3.1867	-2.83492	534	431.014	1.72687	C5H2F6N2	2M+Na	3,4-Bis(trifluoromethyl)-1H-pyrazole			201390	HMDB0246017							18006160		FC(F)(F)C1=C(C=NN1)C(F)(F)F	OERNNUCUUZXPBL-UHFFFAOYSA-N	Organoheterocyclic compounds	Azoles	Pyrazoles		1
427.13562	33.4486	0.935482	2.1874	-9.41501	-5.21267	-0.160019	4.89604	-6.16928	27.0901	-14.4271	-5.0983	-7.18573	-0.72152	19.9239	-9.71845	528	427.136	0.371156	C20H18F6N4O	M+H-H2O	(2S)-1,1,1-Trifluoro-2-(4-pyrazol-1-ylphenyl)-3-[5-[[1-(trifluoromethyl)cyclopropyl]methyl]-1H-imidazol-2-yl]propan-2-ol			208858	HMDB0254787							25026247		OC(CC1=NC=C(CC2(CC2)C(F)(F)F)N1)(C1=CC=C(C=C1)N1C=CC=N1)C(F)(F)F	UJINBEQCDMOAHM-UHFFFAOYSA-N	Organoheterocyclic compounds	Azoles	Pyrazoles		1
97.03997	-6.33215	-4.58578	0	13.2163	-2.50619	-0.827223	-1.50869	6.54715	0	4.73017	0	-2.41696	-1.06908	-2.00811	18.4208	11	97.0396	3.39952	C4H4N2O	M+H	2-Hydroxypyrazine	3(2H)-Pyridazinone	5-Hydroxypyrimidine	200607; 201481; 202131	HMDB0245166	HMDB0246116	HMDB0246813	335338; ;	; ;	; ;	; ;	72758; 68153; 565855	; ;	O=C1NC=CN=C1; O=C1NN=CC=C1; OC1=CN=CN=C1	HUTNOYOBQPAKIA-UHFFFAOYSA-N; AAILEWXSEQLMNI-UHFFFAOYSA-N; LTXJLQINBYSQFU-UHFFFAOYSA-N	Organoheterocyclic compounds; Organoheterocyclic compounds; Organoheterocyclic compounds	Diazines; Diazines; Diazines	Pyrazines; Pyridazines and derivatives; Pyrimidines and pyrimidine derivatives		3
335.09249	-12.0989	-4.76026	-6.69429	35.3441	1.5516	36.2973	18.8999	-7.05463	0	-13.0515	-16.7115	-11.7761	5.12244	-3.82772	-6.14238	439	335.092	1.49693	C20H16O6	M+H-H2O	Semilicoisoflavone B	Lupinisoflavone A	Parvisoflavone A	29386; 29416; 29449	HMDB0035184	HMDB0038127	HMDB0034019	47755; 47785; 47818	LMPK12050248; LMPK12050278; LMPK12050311	; ;	69093; ;	5481948; 5319901; 11710066	129280-33-7; 93373-45-6; 50277-01-5	C1(O)C=C(O)C2C(=O)C(C3=CC(O)=C4OC(C)(C)C=CC4=C3)=COC=2C=1; C12OC(C(C)=C)CC1=C(O)C1C(=O)C(C3=C(O)C=C(O)C=C3)=COC=1C=2; C12OC(C)(C)C=CC=1C1OC=C(C3C=CC(O)=CC=3O)C(=O)C=1C(O)=C2	LWZACZCRAUQSLH-UHFFFAOYSA-N; DOGAHANJPKBCGB-UHFFFAOYSA-N; FNSFANUGPIQSTR-UHFFFAOYSA-N	Phenylpropanoids and polyketides; Phenylpropanoids and polyketides; Phenylpropanoids and polyketides	Isoflavonoids; Isoflavonoids; Isoflavonoids	Pyranoisoflavonoids; Isoflavans; Pyranoisoflavonoids		3
268.08569	-1.25605	0	0	0	1.03037	0	6.22096	-0.0044624	1.76489	0	-4.76511	-2.44543	2.95883	0	0	327	268.085	3.95675	C10H12FN5O4	M+H-H2O	arabinosyl-2-fluoroadenine	2-Fluoroadenosine		203627; 200572	HMDB0248556	HMDB0245130		;	;	;	;	; 3367	;	NC1=NC(F)=NC2=C1NC(=N2)C1OCC(O)C(O)C1O; NC1=NC(F)=NC2=C1N=CN2C1OC(CO)C(O)C1O	LQJONUIZHVUVGO-UHFFFAOYSA-N; HBUBKKRHXORPQB-UHFFFAOYSA-N	Organoheterocyclic compounds; Nucleosides, nucleotides, and analogues	Imidazopyrimidines; Purine nucleosides	Purines and purine derivatives; Unclassified		2
150.07704	0.384584	9.28621	1.16935	0	5.80084	0	0.0857824	-6.62275	0	-22.1461	9.48924	14.9451	-14.3971	0	-11.831	79	150.077	2.53312	C6H7N5	M+H	6-Methyladenine	1-Methyladenine	3-Methyladenine	47808; 51406; 51407	HMDB0002099	HMDB0011599	HMDB0011600	58095; ;	; ;	C08434; C02216; C00913	28871; 18083; 38635	67955; 78821; 1673	443-72-1; 5142-22-3; 5142-23-4	CNC1=NC=NC2=C1NC=N2; CN1C=NC2=NC=NC2=C1N; CN1C=NC(N)=C2N=CN=C12	CKOMXBHMKXXTNW-UHFFFAOYSA-N; HPZMWTNATZPBIH-UHFFFAOYSA-N; FSASIHFSFGAIJM-UHFFFAOYSA-N	Organoheterocyclic compounds; Organoheterocyclic compounds; Organoheterocyclic compounds	Imidazopyrimidines; Imidazopyrimidines; Imidazopyrimidines	Purines and purine derivatives; Purines and purine derivatives; Purines and purine derivatives	*	3
205.01234	-3.20639	-1.18418	-0.609952	11.006	-0.181667	0	0	3.73036	0	0.238985	-4.89291	-2.32301	-1.91206	-2.7956	22.2774	178	205.012	0.542345	C6H6N4O2	M+K	3-Methylxanthine	7-Methylxanthine	1-Methylxanthine	47694; 47757; 51146	HMDB0001886	HMDB0001991	HMDB0010738	2820; 58075; 44228	; ;	C16357; C16353; C16358	62207; 48991; 68444	70639; 68374; 80220	1076-22-8; 552-62-5; 6136-37-4	CN1C2=C(NC=N2)C(=O)NC1=O; CN1C=NC2=C1C(=O)NC(=O)N2; CN1C(=O)NC2=C(NC=N2)C1=O	GMSNIKWWOQHZGF-UHFFFAOYSA-N; PFWLFWPASULGAN-UHFFFAOYSA-N; MVOYJPOZRLFTCP-UHFFFAOYSA-N	Organoheterocyclic compounds; Organoheterocyclic compounds; Organoheterocyclic compounds	Imidazopyrimidines; Imidazopyrimidines; Imidazopyrimidines	Purines and purine derivatives; Purines and purine derivatives; Purines and purine derivatives	*	3
312.16584	-23.2979	-9.39317	-20.6842	85.4493	-8.81967	199.949	87.1679	-26.318	12.65	-60.9296	-67.6508	-34.3162	-11.6855	-38.5296	-28.3008	406	312.167	2.53526	C13H21N5O4	M+H	Vephylline	Xanthinol		202480; 213139	HMDB0247220	HMDB0259919		; 320377	;	;	;	156076; 9913	;	CN1C2=C(N(CCN(CCO)CCO)C=N2)C(=O)N(C)C1=O; CN(CCO)CC(O)CN1C=NC2=C1C(=O)N(C)C(=O)N2C	KRBHNUALJIYPDN-UHFFFAOYSA-N; DSFGXPJYDCSWTA-UHFFFAOYSA-N	Organoheterocyclic compounds; Organoheterocyclic compounds	Imidazopyrimidines; Imidazopyrimidines	Purines and purine derivatives; Purines and purine derivatives		2
291.08322	3.77643	0	0	-8.57749	3.52843	-8.83983	0	-2.21845	14.694	-15.4618	0.929252	-1.59039	0	30.3527	-7.54274	371	291.083	2.28735	C10H8N10	M+Na	9-(2-Aminopurin-9-yl)purin-2-amine			213548	HMDB0260431							91604887		NC1=NC=C2N=CN(N3C=NC4=CN=C(N)N=C34)C2=N1	XHCSEMHPWIHPDQ-UHFFFAOYSA-N	Organoheterocyclic compounds	Imidazopyrimidines	Purines and purine derivatives		1
303.05979	-8.00846	-5.17715	0	26.9284	-3.49198	4.73168	2.71808	0	-0.0166723	0	-9.88529	-8.31966	16.0469	0	-0.732597	388	303.058	4.34281	C10H6N8O4	M+H	9-(2,6-Dioxo-3H-purin-9-yl)-3H-purine-2,6-dione			211408	HMDB0257773							57111364		O=C1NC2=C(N=CN2N2C=NC3=C2NC(=O)NC3=O)C(=O)N1	LLFQXBCTHVBLEI-UHFFFAOYSA-N	Organoheterocyclic compounds	Imidazopyrimidines	Purines and purine derivatives		1
[truncated: 555 more rows]
