# Supplementary material for: Integration of Spatiotemporal Multi‐Omics in Peach Fruit Unravels a Metabolic Niche and the Genetic Basis of Trichome‐Mediated Stress Adaptation
Source: Adv Sci (Weinh). 2026 Apr 27;13(41):e20438. doi: 10.1002/advs.202520438 (PMC13335457; doi:10.1002/advs.202520438)
Supplement: Supplementary file 2 — Supporting File 2: advs75459‐sup‐0002‐TableS1‐S13.zip[Correction added on 27 April 2026 after first online publication: Supporting file has been updated.] [file ADVS-13-e20438-s001.zip › Supplemental Tables-AS-20260423/Table S4.Cluster-Specially expressed metabolites-top10.xlsx]

## Sheet: all-neg
mz	r	k	s	class	centers	statistic	ID	Adduct Mass	ppm	Formula	Adduct	Metabolites	cid	HMDB	METLIN	Lipidmaps	KEGG	ChEBI	PubChem	CAS	smiles	InChIKey	Super Class	Class	Sub Class	level	num
428.11953	1	15	3	1	8887.04	64.1479	394	428.12	2.25526	C22H24ClN3O2S	M-H	Azalanstat	203802	HMDB0248761							NC1=CC=C(SCC2COC(CCC3=CC=C(Cl)C=C3)(CN3C=CN=C3)O2)C=C1	VYNIUBZKEWJOJP-UHFFFAOYSA-N	Benzenoids	Benzene and substituted derivatives	Phenylbutylamines		1
353.08703	1	15	3	1	21598.6	45.0587	302	353.088	2.17714	C15H16O7	M+FA-H	4R,5R,6S-Trihydroxy-2-hydroxymethyl-2-cyclohexen-1-one 6-(2-hydroxy-6-methylbenzoate)	63832	HMDB0040692	95167			174940	22297980	146475-71-0	CC1=C(C(=O)OC2C(O)C(O)C=C(CO)C2=O)C(O)=CC=C1	ZJIDZZXKQOJXMR-UHFFFAOYSA-N	Benzenoids	Benzene and substituted derivatives	Benzoic acids and derivatives		1
340.10314	1	15	3	1	76850.8	41.4705	289	340.104	1.90637	C14H17NO6	M+FA-H	Prunasin	58862	HMDB0034934	63625		C00844	17396	119033	99-18-3	OC[C@H]1O[C@@H](O[C@@H](C#N)C2=CC=CC=C2)[C@H](O)[C@@H](O)[C@@H]1O	ZKSZEJFBGODIJW-GMDXDWKASA-N	Organic oxygen compounds	Organooxygen compounds	Carbohydrates and carbohydrate conjugates	*	1
486.16070	1	15	3	1	44727.5	35.0007	449	486.162	2.04829	C20H27NO10	M+FA-H	Mandelonitrile rutinoside	57073	HMDB0032803	88725				131751315	184002-37-7	CC1OC(OCC2OC(OC(C#N)C3=CC=CC=C3)C(O)C(O)C2O)C(O)C(O)C1O	QSPJUYWAUZTHLP-UHFFFAOYSA-N	Organic oxygen compounds	Organooxygen compounds	Carbohydrates and carbohydrate conjugates		1
384.12919	1	15	3	1	15840.9	33.5148	345	384.128	4.38342	C21H23NO4S	M-H	Ecadotril	206280	HMDB0251682					107751		CC(=O)SCC(CC1=CC=CC=C1)C(=O)NCC(=O)OCC1=CC=CC=C1	ODUOJXZPIYUATO-UHFFFAOYSA-N	Organic acids and derivatives	Carboxylic acids and derivatives	Amino acids, peptides, and analogues		1
632.19715	1	15	3	1	1580.96	32.8864	534	632.197	0.0954788	C26H45NO10S2	M+K-2H	Taurocholic acid 3-sulfate	47964	HMDB0002581	6714				21252309	67030-62-0	[H][C@]12C[C@@H](O)C3C4CCC([C@H](C)CCC(=O)NCCS(O)(=O)=O)[C@@]4(C)[C@@H](O)CC3[C@@]1(C)CC[C@H](C2)OS(O)(=O)=O	LKTXOQJJFLAZRW-XVBIMYNNSA-N	Lipids and lipid-like molecules	Steroids and steroid derivatives	Bile acids, alcohols and derivatives		1
133.01395	1	15	3	1	1.92255e+06	32.2662	37	133.014	2.22988	C4H6O5	M-H	Malic acid; D-Malic acid	46899; 56040	HMDB0000156; HMDB0031518	45931; 63096	;	C00149; C00497	30797; 30796	222656; 92824	97-67-6; 636-61-3	O[C@@H](CC(O)=O)C(O)=O; O[C@H](CC(O)=O)C(O)=O	BJEPYKJPYRNKOW-REOHCLBHSA-N; BJEPYKJPYRNKOW-UWTATZPHSA-N	Organic acids and derivatives; Organic acids and derivatives	Hydroxy acids and derivatives; Hydroxy acids and derivatives	Beta hydroxy acids and derivatives; Beta hydroxy acids and derivatives	*	2
357.09309	1	15	3	1	15762.3	30.7279	307	357.092	1.96101	C18H15FN4O	M+Cl	Finrozole	206765	HMDB0252263	435939				216220		OC(CC1=CC=C(F)C=C1)C(N1C=NC=N1)C1=CC=C(C=C1)C#N	SLJZVZKQYSKYNV-UHFFFAOYSA-N	Phenylpropanoids and polyketides	Linear 1,3-diarylpropanoids	Unclassified		1
133.00807	1	15	3	1	11814.2	28.179	36	133.008	1.08449	C3H3F5	M-H	1,1,1,3,3-Pentafluoropropane	199565	HMDB0244038	326940				68030		FC(F)CC(F)(F)F	MSSNHSVIGIHOJA-UHFFFAOYSA-N	Organohalogen compounds	Organofluorides	Unclassified		1
487.10861	1	15	3	1	1803.17	28.073	450	487.11	2.41877	C27H22Cl2N4O	M-H	Tonapofylline	212518	HMDB0259106							CN1C=NC=C1C(N)(C1=CC=C(Cl)C=C1)C1=CC2=C(C=C1)N(C)C(=O)C=C2C1=CC(Cl)=CC=C1	PLHJCIYEEKOWNM-UHFFFAOYSA-N	Phenylpropanoids and polyketides	Diarylheptanoids	Linear diarylheptanoids		1
276.03332	1	15	3	2	704.666	10.9305	201	276.033	1.70432	C16H10ClN3O	M-H2O-H	2-(4-Chlorophenyl)-1H-pyrazolo[4,3-c]quinolin-3-one	204750	HMDB0249876					108030		ClC1=CC=C(C=C1)N1NC2=C(C=NC3=CC=CC=C23)C1=O	QCBUAKLOWCOUCR-UHFFFAOYSA-N	Organoheterocyclic compounds	Azoles	Pyrazoles		1
199.03349	1	15	3	2	414.969	10.4401	118	199.034	0.281398	C11H8N2S	M-H	Camalexin; 2-Methyl-4-(pyridin-3-ylethynyl)thiazole; Naphtho[1,2-d]thiazol-2-amine	61998; 208988; 209441	HMDB0038631; HMDB0254936; HMDB0255450	93292; ;	; ;	; ;	22990; ;	636970; 9794218; 94880	135531-86-1; ;	N1C=C(C2=NC=CS2)C2=CC=CC=C12; CC1=NC(=CS1)C#CC1=CN=CC=C1; NC1=NC2=C(S1)C=CC1=CC=CC=C21	IYODIJVWGPRBGQ-UHFFFAOYSA-N; NRBNGHCYDWUVLC-UHFFFAOYSA-N; FECQXVPRUCCUIL-UHFFFAOYSA-N	Organoheterocyclic compounds; Organoheterocyclic compounds; Organoheterocyclic compounds	Indoles and derivatives; Azoles; Naphthothiazoles	Indoles; Thiazoles; Unclassified		3
216.02348	1	15	3	2	392.695	9.5727	133	216.024	1.04967	C10H7N3OS	M-H	5-Hydroxythiabendazole	202883	HMDB0247680	2824				108227	948-71-0	OC1=CC2=C(C=C1)N=C(N2)C1=CSC=N1	VNENJHUOPQAPAT-UHFFFAOYSA-N	Organoheterocyclic compounds	Benzimidazoles	Unclassified		1
128.95945	1	15	3	2	1051.23	9.2505	26	128.96	1.38548	CH2O5	M+Cl	hydroxycarbonate	207622	HMDB0253259					17887040		OOC(=O)OO	NKCVNYJQLIWBHK-UHFFFAOYSA-N	Organic acids and derivatives	Organic carbonic acids and derivatives	Unclassified		1
172.98555	1	15	3	2	726.93	8.92908	73	172.986	1.31995	C4H8O5	M+K-2H	2,3,4-Trihydroxybutanoic acid; Threonic acid	200854; 47312	HMDB0245425; HMDB0000943	; 4244	;	C01620; C01620	49060; 15908	439535; 5460407	; 7306-96-9	OCC(O)C(O)C(O)=O; OC[C@H](O)[C@@H](O)C(O)=O	JPIJQSOTBSSVTP-UHFFFAOYSA-N; JPIJQSOTBSSVTP-STHAYSLISA-N	Organic oxygen compounds; Organic oxygen compounds	Organooxygen compounds; Organooxygen compounds	Carbohydrates and carbohydrate conjugates; Carbohydrates and carbohydrate conjugates	*	2
217.01183	1	15	3	2	436.208	5.13876	136	217.012	0.0676859	C9H8O5	M+Na-2H	3-Methoxy-4,5-methylenedioxybenzoic acid; 4-Hydroxy-benzenepropanedioate	55539; 81847	HMDB0030800; HMDB0059809	87205;	;	;	; 89654	607309; 66886955	526-34-1;	COC1=C2OCOC2=CC(=C1)C(O)=O; OC(=O)CC(=O)OC1=CC=C(O)C=C1	AOHAPDDBNAPPIN-UHFFFAOYSA-N; LEOVWDSHDAVANJ-UHFFFAOYSA-N	Benzenoids; Benzenoids	Benzene and substituted derivatives; Phenol esters	Benzoic acids and derivatives; Unclassified		2
287.05551	1	15	3	2	873.459	4.14361	220	287.057	4.74825	C13H15ClN2O2	M+Na-2H	6-Chloromelatonin	202328	HMDB0247048	342186				1858		COC1=C(Cl)C=C2NC=C(CCNC(C)=O)C2=C1	LUINDDOUWHRIPW-UHFFFAOYSA-N	Organoheterocyclic compounds	Indoles and derivatives	Indoles		1
258.99419	1	15	3	2	6427.05	3.85144	176	258.995	1.65314	C6H14O8S2	M-H2O-H	Treosulfan	65015	HMDB0042046			C19557		9296	299-75-2	CS(=O)(=O)OCC(O)C(O)COS(C)(=O)=O	YCPOZVAOBBQLRI-UHFFFAOYSA-N	Organic acids and derivatives	Organic sulfonic acids and derivatives	Organosulfonic acids and derivatives	*	1
271.06068	1	15	3	2	968.674	3.51526	191	271.061	1.89904	C15H12O5	M-H	(±)-2'-Hydroxydihydrodaidzein	29601	HMDB0033928	47967	LMPK12050463	C03567	16035	440047		C1(O)=CC2OCC(C3=CC=C(O)C=C3O)C(=O)C=2C=C1	WBOWBLGZAXVREM-UHFFFAOYSA-N	Phenylpropanoids and polyketides	Isoflavonoids	Isoflavans	*	1
285.08134	1	15	3	2	298.311	3.44595	217	285.082	0.749297	C14H14N4OS	M-H	1-(1-Methylindol-5-yl)-3-(3-methyl-1,2-thiazol-5-yl)urea	211185	HMDB0257511				140936			CN1C=CC2=C1C=CC(NC(=O)NC1=CC(C)=NS1)=C2	USFUFHFQWXDVMH-UHFFFAOYSA-N	Organoheterocyclic compounds	Indoles and derivatives	N-alkylindoles		1
258.99419	1	15	3	3	23291.8	108.74	176	258.995	1.65314	C6H14O8S2	M-H2O-H	Treosulfan	65015	HMDB0042046			C19557		9296	299-75-2	CS(=O)(=O)OCC(O)C(O)COS(C)(=O)=O	YCPOZVAOBBQLRI-UHFFFAOYSA-N	Organic acids and derivatives	Organic sulfonic acids and derivatives	Organosulfonic acids and derivatives	*	1
345.04185	1	15	3	3	10270	86.1543	294	345.04	4.02663	C20H10O6	M-H	3,3'-Bisjuglone	58085	HMDB0033936	89630				329584	61836-43-9	OC1=CC=CC2=C1C(=O)C(=CC2=O)C1=CC(=O)C2=C(C(O)=CC=C2)C1=O	YSWLZVWSHJYBPI-UHFFFAOYSA-N	Benzenoids	Naphthalenes	Naphthoquinones		1
168.99912	1	15	3	3	8945.46	85.2128	68	169	4.37648	C3H8OS2	M+FA-H	Dimercaprol	53696	HMDB0015677	2278		C02924	64198	3080	59-52-9	OCC(S)CS	WQABCVAJNWAXTE-UHFFFAOYSA-N	Organosulfur compounds	Thiols	Alkylthiols	*	1
154.98351	1	15	3	3	8699.94	84.2549	53	154.984	4.48685	C2H6OS2	M+FA-H	S-Methyl methanesulfinothioate	57011	HMDB0032739	88666				95200	13882-12-7	CSS(C)=O	RRGUMJYEQDVBFP-UHFFFAOYSA-N	Organic acids and derivatives	Thiosulfinic acid esters	Unclassified		1
188.03517	1	15	3	3	12478	78.307	96	188.035	2.13377	C10H9NO4	M-H2O-H	4-(2-Aminophenyl)-2,4-dioxobutanoic acid; 1-Nitro-5,6-dihydroxy-dihydronaphthalene	47327; 82240	HMDB0000978; HMDB0060328	5916; 70333	;	C01252; C14801	17442; 34099	472; 11954052	90924-76-8;	NC1=C(C=CC=C1)C(=O)CC(=O)C(O)=O; OC1C=CC2=C(C=CC=C2N(=O)=O)C1O	CAOVWYZQMPNAFJ-UHFFFAOYSA-N; VNMNNCGXMBPWIX-UHFFFAOYSA-N	Organic oxygen compounds; Benzenoids	Organooxygen compounds; Naphthalenes	Carbonyl compounds; Nitronaphthalenes	*	2
191.01964	1	15	3	3	840268	75.2983	100	191.019	2.41895	C6H10O8	M-H2O-H	Galactaric acid	2914	HMDB0000639	4227	LMFA01170107	C00879	30852	3037582	526-99-8	C(=O)(O)[C@H](O)[C@@H](O)[C@@H](O)[C@H](O)C(=O)O	DSLZVSRJTYRBFB-DUHBMQHGSA-N	Organic oxygen compounds	Organooxygen compounds	Carbohydrates and carbohydrate conjugates	*	1
329.08713	1	15	3	3	10904.5	71.5342	279	329.086	2.04679	C10H8N10O	M+FA-H	2-Amino-9-(6-aminopurin-9-yl)-1H-purin-6-one	211376	HMDB0257732					135985036		NC1=NC2=C(N=CN2N2C=NC3=C2N=CN=C3N)C(=O)N1	NQSOJPNCKIZARJ-UHFFFAOYSA-N	Organoheterocyclic compounds	Imidazopyrimidines	Purines and purine derivatives		1
111.00864	1	15	3	3	47132.3	71.0014	17	111.008	3.84056	C5H6O4	M-H2O-H	Itaconic acid; Citraconic acid	2875; 2909	HMDB0002092; HMDB0000634	44764; 5607	LMFA01170063; LMFA01170099	C00490; C02226	30838; 17626	811; 643798	97-65-4; 498-23-7	C(=O)(O)C(=C)CC(=O)O; C(=O)(O)/C(/C)=C\C(=O)O	LVHBHZANLOWSRM-UHFFFAOYSA-N; HNEGQIOMVPPMNR-IHWYPQMZSA-N	Lipids and lipid-like molecules; Lipids and lipid-like molecules	Fatty Acyls; Fatty Acyls	Fatty acids and conjugates; Fatty acids and conjugates	*	2
237.04012	1	15	3	3	12663	69.7744	154	237.04	1.43325	C11H10O6	M-H	Benzoylmalic acid	62769	HMDB0039494	94064			174225	13953341	22138-51-8	OC(=O)CC(OC(=O)C1=CC=CC=C1)C(O)=O	NVPJTXMOQCANSN-UHFFFAOYSA-N	Benzenoids	Benzene and substituted derivatives	Benzoic acids and derivatives		1
173.00893	1	15	3	3	43936.7	67.0033	74	173.009	1.32384	C6H6O6	M-H	cis-Aconitic acid	46856	HMDB0000072	3300		C00417	32805	643757	585-84-2	OC(=O)C\C(=C\C(O)=O)C(O)=O	GTZCVFVGUGFEME-IWQZZHSRSA-N	Organic acids and derivatives	Carboxylic acids and derivatives	Tricarboxylic acids and derivatives	*	1
745.50135	1	15	3	4	13664.2	18.1672	584	745.503	1.56044	C40H75O10P	M-H	PG(34:2)	23461	HMDB0010575	61851	LMGP04010983		73238	52927246		[H][C@](O)(CO)COP(OC[C@]([H])(OC(CCCCCCC/C=C\C/C=C\CCCCC)=O)COC(CCCCCCCCCCCCCCC)=O)(=O)O	ATBOMIWRCZXYSZ-WLGRLVTESA-N	Lipids and lipid-like molecules	Glycerophospholipids	Glycerophosphoglycerols		1
128.95945	1	15	3	4	948.257	11.1486	26	128.96	1.38548	CH2O5	M+Cl	hydroxycarbonate	207622	HMDB0253259					17887040		OOC(=O)OO	NKCVNYJQLIWBHK-UHFFFAOYSA-N	Organic acids and derivatives	Organic carbonic acids and derivatives	Unclassified		1
761.49658	1	15	3	4	1380.69	6.97364	591	761.498	1.34088	C41H74O10	M+Cl	1-O-beta-D-Glucopyranosyl-2,3-di-O-(8-hexadecenoyl)glycerol	55747	HMDB0031133	87432				131751139		CCCCCCC\C=C\CCCCCCC(=O)OCC(COC1OC(CO)C(O)C(O)C1O)OC(=O)CCCCCC\C=C\CCCCCCC	LJGDLFGTFICYEJ-YTEMWHBBSA-N	Lipids and lipid-like molecules	Glycerolipids	Glycosylglycerols		1
487.10861	1	15	3	4	557.849	5.84014	450	487.11	2.41877	C27H22Cl2N4O	M-H	Tonapofylline	212518	HMDB0259106							CN1C=NC=C1C(N)(C1=CC=C(Cl)C=C1)C1=CC2=C(C=C1)N(C)C(=O)C=C2C1=CC(Cl)=CC=C1	PLHJCIYEEKOWNM-UHFFFAOYSA-N	Phenylpropanoids and polyketides	Diarylheptanoids	Linear diarylheptanoids		1
834.52266	1	15	3	4	3635.68	5.76792	606	834.527	4.78074	C44H80NO10P	M+Na-2H	PS(38:3)	22146	HMDB0012382	78549	LMGP03010885		84512	52925994		C(O)(=O)[C@@]([H])(N)COP(OC[C@]([H])(OC(CCCCCC/C=C\C/C=C\C/C=C\CCCCC)=O)COC(CCCCCCCCCCCCCCCCC)=O)(=O)O	LIBQKAKFGGIIDU-NVSSCHKGSA-N	Lipids and lipid-like molecules	Glycerophospholipids	Glycerophosphoserines		1
172.98555	1	15	3	4	527.417	5.38248	73	172.986	1.31995	C4H8O5	M+K-2H	2,3,4-Trihydroxybutanoic acid; Threonic acid	200854; 47312	HMDB0245425; HMDB0000943	; 4244	;	C01620; C01620	49060; 15908	439535; 5460407	; 7306-96-9	OCC(O)C(O)C(O)=O; OC[C@H](O)[C@@H](O)C(O)=O	JPIJQSOTBSSVTP-UHFFFAOYSA-N; JPIJQSOTBSSVTP-STHAYSLISA-N	Organic oxygen compounds; Organic oxygen compounds	Organooxygen compounds; Organooxygen compounds	Carbohydrates and carbohydrate conjugates; Carbohydrates and carbohydrate conjugates	*	2
391.04304	1	15	3	4	138.326	5.28523	352	391.044	1.64488	C16H18O9	M+K-2H	Biflorin; Chlorogenic acid	47913; 48037	HMDB0002336; HMDB0003164	58119; 3498	;	C08996; C00852	563990; 16112	441959; 1794427	89701-85-9; 202650-88-2	CC1=CC(=O)C2=C(O)C([C@@H]3O[C@H](CO)[C@@H](O)[C@H](O)[C@H]3O)=C(O)C=C2O1; O[C@@H]1C[C@](O)(C[C@@H](OC(=O)\C=C\C2=CC(O)=C(O)C=C2)[C@@H]1O)C(O)=O	XTZWWMZDVUKEDJ-SPEJKDPOSA-N; CWVRJTMFETXNAD-JUHZACGLSA-N	Organic oxygen compounds; Organic oxygen compounds	Organooxygen compounds; Organooxygen compounds	Carbohydrates and carbohydrate conjugates; Alcohols and polyols	*	2
217.01183	1	15	3	4	374.787	5.06511	136	217.012	0.0676859	C9H8O5	M+Na-2H	3-Methoxy-4,5-methylenedioxybenzoic acid; 4-Hydroxy-benzenepropanedioate	55539; 81847	HMDB0030800; HMDB0059809	87205;	;	;	; 89654	607309; 66886955	526-34-1;	COC1=C2OCOC2=CC(=C1)C(O)=O; OC(=O)CC(=O)OC1=CC=C(O)C=C1	AOHAPDDBNAPPIN-UHFFFAOYSA-N; LEOVWDSHDAVANJ-UHFFFAOYSA-N	Benzenoids; Benzenoids	Benzene and substituted derivatives; Phenol esters	Benzoic acids and derivatives; Unclassified		2
833.51638	1	15	3	4	7875.07	5.03576	605	833.519	2.60743	C43H79O13P	M-H	PI(34:2)	24674	HMDB0009784		LMGP06010959		73212	46891796	219584-66-4	[C@]([H])(OC(CCCCCCC/C=C\C/C=C\CCCCC)=O)(COP(=O)(O)O[C@H]1[C@H](O)[C@@H](O)[C@H](O)[C@@H](O)[C@H]1O)COC(CCCCCCCCCCCCCCC)=O	BSNJSZUDOMPYIR-CUKLWHKZSA-N	Lipids and lipid-like molecules	Glycerophospholipids	Glycerophosphoinositols		1
723.49907	1	15	3	4	1606.34	2.81911	571	723.497	2.81449	C41H73O8P	M-H	Phosphatidate(38:4); PA(38:4)	25869; 24927	HMDB0114846; HMDB0114884	82136; 3884	LMGP10010970; LMGP10010024	;	; 77239	52929556; 5283529	; 64665-00-5	[C@](COP(=O)(O)O)([H])(OC(CCCCC/C=C\C/C=C\C/C=C\C/C=C\CCCCC)=O)COC(CCCCCCCCCCCCCCC)=O; [C@](COP(=O)(O)O)([H])(OC(CCC/C=C\C/C=C\C/C=C\C/C=C\CCCCC)=O)COC(CCCCCCCCCCCCCCCCC)=O	SHOGMOAASUZARG-PJFZBGSQSA-N; AXJKOPKPNZMCIN-GSEBOFAUSA-N	Lipids and lipid-like molecules; Lipids and lipid-like molecules	Glycerophospholipids; Glycerophospholipids	Glycerophosphates; Glycerophosphates		2
223.04564	1	15	3	5	24195	69.121	139	223.046	1.35184	C6H10O6	M+FA-H	2-Keto-3-deoxy-D-gluconic acid	1952	HMDB0001353	6184	LMFA01050486	C01216	17028	194024	17510-99-5	C(=O)(C(C[C@H]([C@@H](CO)O)O)=O)O	WPAMZTWLKIDIOP-NQXXGFSBSA-N	Organic acids and derivatives	Keto acids and derivatives	Medium-chain keto acids and derivatives	*	1
195.05068	1	15	3	5	190722	57.3106	111	195.051	1.76127	C5H10O5	M+FA-H	D-Xylose	46870	HMDB0000098	314		C00181	53455	135191	58-86-6	O[C@@H]1COC(O)[C@H](O)[C@H]1O	SRBFZHDQGSBBOR-IOVATXLUSA-N	Organic oxygen compounds	Organooxygen compounds	Carbohydrates and carbohydrate conjugates	*	1
533.17458	1	15	3	5	66230.6	56.6458	484	533.175	0.271737	C29H33FO6	M+K-2H	Betamethasone 17-benzoate	204150	HMDB0249158					571358		CC1CC2C3CCC4=CC(=O)C=CC4(C)C3(F)C(O)CC2(C)C1(OC(=O)C1=CC=CC=C1)C(=O)CO	SOQJPQZCPBDOMF-UHFFFAOYSA-N	Lipids and lipid-like molecules	Steroids and steroid derivatives	Hydroxysteroids		1
473.16186	1	15	3	5	52993.4	54.0885	435	473.162	1.20063	C8H15NO7	2M-H	Fructoseglycine; N-(1-Deoxy-1-fructosyl)glycine	82210; 61333	HMDB0060278; HMDB0037848	;	;	;	24108; 143247	3081391; 131752250	; 60644-20-4	[H][C@@](O)(CO)[C@@]([H])(O)[C@]([H])(O)C(=O)CNCC(O)=O; OC[C@H]1OC(O)(CNCC(O)=O)[C@@H](O)[C@@H]1O	YGUYJMQMTNJNFS-LPBLVHEISA-N; UKKRCTOBKMVJGX-STUHELBRSA-N	Organic acids and derivatives; Organic oxygen compounds	Carboxylic acids and derivatives; Organooxygen compounds	Amino acids, peptides, and analogues; Carbohydrates and carbohydrate conjugates		2
313.09238	1	15	3	5	13898.3	53.6747	253	313.093	1.63906	C14H18O8	M-H	Vanilloside	54574	HMDB0029664				168797	3648225	494-08-6	COC1=C(OC2OC(CO)C(O)C(O)C2O)C=CC(C=O)=C1	LPRNQMUKVDHCFX-UHFFFAOYSA-N	Organic oxygen compounds	Organooxygen compounds	Carbohydrates and carbohydrate conjugates		1
165.04026	1	15	3	5	128902	49.8857	63	165.04	1.17934	C4H8O4	M+FA-H	Erythrose	47971	HMDB0002649	289		C01796	23956	439574	1758-51-6	[H][C@@]1(O)COC([H])(O)[C@]1([H])O	FMAORJIQYMIRHF-HERZVMAMSA-N	Organic oxygen compounds	Organooxygen compounds	Carbohydrates and carbohydrate conjugates	*	1
537.16616	1	15	3	5	6918.29	49.745	487	537.169	4.45121	C30H30O7	M+Cl	Cycloheterophyllin; Artonin F; Isocycloheterophyllin	31010; 31607; 54422	HMDB0030685; HMDB0035187; HMDB0029471	49349; 49940; 86290	LMPK12110921; LMPK12111518;	; ;	563917; ;	5316250; 14680593; 131750874	36545-53-6; 129683-94-9; 49794-94-7	C12OC(C)(C)C=CC1=C(O)C1C(=O)C3C(/C=C(/C)\C)OC4C=C(O)C(O)=CC=4C=3OC=1C=2C/C=C(\C)/C; C12C(=O)C3CC4C(C)(C)OC5=C(O)C=C(O)C(C=3OC=1C1C=CC(C)(C)OC=1C(C/C=C(/C)\C)=C2O)=C45; CC(C)=CCC1=C(O)C2=C(OC3=C(CC(OC4=C3C=C(O)C(O)=C4)=C(C)C)C2=O)C2=C1OC(C)(C)C=C2	ZZPIXEJZTXAVCX-UHFFFAOYSA-N; GKWNQOINHKVKOT-UHFFFAOYSA-N; PNKNNRLOQYRSCW-UHFFFAOYSA-N	Phenylpropanoids and polyketides; Organoheterocyclic compounds; Organoheterocyclic compounds	Flavonoids; Benzopyrans; Benzopyrans	Pyranoflavonoids; 1-benzopyrans; 1-benzopyrans		3
474.16357	1	15	3	5	14951.5	47.5542	436	474.162	2.53926	C24H29N3O3S	M+Cl	2-Tert-Butyl-5-phenyl 4-[(4-piperidin-1-ylphenyl)amino]isothiazol-3(2H)-one 1,1-dioxide; (Tetrahydropyran-4-yl)-[2-phenyl-5-(1,1-dioxo-thiomorpholin-4-yl)methyl-1H-indol-7-yl]amine	203797; 209487	HMDB0248756; HMDB0255501	;	;	;	;	; 44187164	;	CC(C)(C)N1C(=O)C(NC2=CC=C(C=C2)N2CCCCC2)=C(C2=CC=CC=C2)S1(=O)=O; O=S1(=O)CCN(CC2=CC(NC3CCOCC3)=C3NC(=CC3=C2)C2=CC=CC=C2)CC1	IVANYIPLGFVBGR-UHFFFAOYSA-N; UZRCNCPUOFYHRB-UHFFFAOYSA-N	Organoheterocyclic compounds; Organoheterocyclic compounds	Piperidines; Indoles and derivatives	Phenylpiperidines; Indoles		2
404.10430	1	15	3	5	17797.6	45.6356	365	404.103	3.54329	C17H21N5O6S	M-H2O-H	3-[[4-[(5-Nitropyridin-2-yl)hydrazinylidene]-3-oxocyclohexa-1,5-dien-1-yl]-propylamino]propane-1-sulfonic acid	199906	HMDB0244401					3082665		CCCN(CCCS(O)(=O)=O)C1=CC(O)=C(C=C1)N=NC1=NC=C(C=C1)[N+]([O-])=O	DSOBYSHRIJISFE-UHFFFAOYSA-N	Organic 1,3-dipolar compounds	Allyl-type 1,3-dipolar organic compounds	Organic nitro compounds		1
439.08544	1	15	3	5	29278.4	45.3749	408	439.087	2.5836	C24H19FN2O3	M+K-2H	Setipiprant	211817	HMDB0258261							OC(=O)CN1C2=C(CN(CC2)C(=O)C2=CC=CC3=CC=CC=C23)C2=CC(F)=CC=C12	IHAXLPDVOWLUOS-UHFFFAOYSA-N	Benzenoids	Naphthalenes	Naphthalenecarboxylic acids and derivatives		1
315.07222	1	15	3	6	21407.7	99.6851	256	315.073	2.55707	C7H10O2S	2M-H	S-(4,5-Dihydro-2-methyl-3-furanyl) ethanethioate	61281	HMDB0037786	92601			131456	20831821	26486-14-6	CC(=O)SC1=C(C)OCC1	YDYAMYYOQBGPRX-UHFFFAOYSA-N	Organoheterocyclic compounds	Dihydrofurans	Unclassified		1
417.11903	1	15	3	6	13958.7	96.8075	381	417.119	1.14377	C21H24O10	M-H2O-H	Phlorizin	60316	HMDB0036634	3535		C01604	8113	6072	60-81-1	OC[C@H]1O[C@@H](OC2=CC(O)=CC(O)=C2C(=O)CCC2=CC=C(O)C=C2)[C@H](O)[C@@H](O)[C@@H]1O	IOUVKUPGCMBWBT-QNDFHXLGSA-N	Phenylpropanoids and polyketides	Flavonoids	Flavonoid glycosides	*	1
267.07180	1	15	3	6	23899.8	83.4374	185	267.072	1.31875	C8H14O7	M+FA-H	Ethyl glucuronide	50893	HMDB0010325	61648			87248	18392195	17685-04-0	CCO[C@@H]1O[C@@H]([C@@H](O)[C@H](O)[C@H]1O)C(O)=O	IWJBVMJWSPZNJH-UQGZVRACSA-N	Organic oxygen compounds	Organooxygen compounds	Carbohydrates and carbohydrate conjugates		1
223.04564	1	15	3	6	18597.1	80.1937	139	223.046	1.35184	C6H10O6	M+FA-H	2-Keto-3-deoxy-D-gluconic acid	1952	HMDB0001353	6184	LMFA01050486	C01216	17028	194024	17510-99-5	C(=O)(C(C[C@H]([C@@H](CO)O)O)=O)O	WPAMZTWLKIDIOP-NQXXGFSBSA-N	Organic acids and derivatives	Keto acids and derivatives	Medium-chain keto acids and derivatives	*	1
299.07679	1	15	3	6	9440.45	76.2732	232	299.077	1.52628	C13H16O8	M-H	Dimethyl fukiic acid; Salicylic acid beta-D-glucoside	54445; 64370	HMDB0029497; HMDB0041271	86307; 95685	;	;	168420;	131750879; 4596190	56158-55-5; 10366-91-3	COC(=O)C(O)C(O)(CC1=CC(O)=C(O)C=C1)C(=O)OC; OCC1OC(OC2=CC=CC=C2C(O)=O)C(O)C(O)C1O	QHQANDJGWIVAAC-UHFFFAOYSA-N; TZPBMNKOLMSJPF-UHFFFAOYSA-N	Benzenoids; Organic oxygen compounds	Phenols; Organooxygen compounds	Benzenediols; Carbohydrates and carbohydrate conjugates		2
313.09238	1	15	3	6	12546.2	74.8517	253	313.093	1.63906	C14H18O8	M-H	Vanilloside	54574	HMDB0029664				168797	3648225	494-08-6	COC1=C(OC2OC(CO)C(O)C(O)C2O)C=CC(C=O)=C1	LPRNQMUKVDHCFX-UHFFFAOYSA-N	Organic oxygen compounds	Organooxygen compounds	Carbohydrates and carbohydrate conjugates		1
195.05068	1	15	3	6	162441	72.1223	111	195.051	1.76127	C5H10O5	M+FA-H	D-Xylose	46870	HMDB0000098	314		C00181	53455	135191	58-86-6	O[C@@H]1COC(O)[C@H](O)[C@H]1O	SRBFZHDQGSBBOR-IOVATXLUSA-N	Organic oxygen compounds	Organooxygen compounds	Carbohydrates and carbohydrate conjugates	*	1
293.12387	1	15	3	6	7025.98	69.2065	223	293.124	1.07388	C11H20O6	M+FA-H	Prenyl glucoside	56341	HMDB0031876			C09808	172490	14239303	117861-55-9	CC(C)=CCOC1OC(CO)C(O)C(O)C1O	GQJQCKUJCHMTNF-UHFFFAOYSA-N	Lipids and lipid-like molecules	Fatty Acyls	Fatty acyl glycosides	*	1
337.07710	1	15	3	6	5674.69	65.3722	286	337.078	1.57714	C12H18O11	M-H	L-Ascorbic acid 2-glucoside; (5R)-5-[(1S)-1,2-Dihydroxyethyl]-3-[(2R,3R,4S,5S,6R)-3,4,5-trihydroxy-6-(hydroxymethyl)oxan-2-yl]oxyoxolane-2,4-dione	208146; 213315	HMDB0253873; HMDB0260164	;	;	;	;	54725703; 74959682	;	OCC(O)C1OC(=O)C(OC2OC(CO)C(O)C(O)C2O)=C1O; OCC(O)C1OC(=O)C(OC2OC(CO)C(O)C(O)C2O)C1=O	MLSJBGYKDYSOAE-UHFFFAOYSA-N; LSMAUOJGZPNABT-UHFFFAOYSA-N	Lipids and lipid-like molecules; Lipids and lipid-like molecules	Fatty Acyls; Fatty Acyls	Fatty acyl glycosides; Fatty acyl glycosides		2
165.04026	1	15	3	6	114414	65.3496	63	165.04	1.17934	C4H8O4	M+FA-H	Erythrose	47971	HMDB0002649	289		C01796	23956	439574	1758-51-6	[H][C@@]1(O)COC([H])(O)[C@]1([H])O	FMAORJIQYMIRHF-HERZVMAMSA-N	Organic oxygen compounds	Organooxygen compounds	Carbohydrates and carbohydrate conjugates	*	1
279.03925	1	15	3	7	16579.5	85.2753	206	279.039	1.11827	C9H12N2O6	M+Cl	Uridine	46982	HMDB0000296	90		C00299	16704	6029	58-96-8	OC[C@H]1O[C@H]([C@H](O)[C@@H]1O)N1C=CC(=O)NC1=O	DRTQHJPVMGBUCF-XVFCMESISA-N	Nucleosides, nucleotides, and analogues	Pyrimidine nucleosides	Unclassified	*	1
279.04827	1	15	3	7	44371.9	73.8579	207	279.049	1.80212	C8H18O8	M+K-2H	D-erythro-D-galacto-octitol	54817	HMDB0029953	86611			165245	219890	27655-86-3	OCC(O)C(O)C(O)C(O)C(O)C(O)CO	DRDSDQVQSRICML-UHFFFAOYSA-N	Organic oxygen compounds	Organooxygen compounds	Carbohydrates and carbohydrate conjugates		1
636.21408	1	15	3	7	7198.88	71.9597	538	636.212	3.83564	C32H36N3O9P	M-H	{4-[2-Acetylamino-2-(1-biphenyl-4-ylmethyl-2-oxo-azepan-3-ylcarbamoyl)-ethyl]-2-phosphono-phenoxy}-acetic acid	211057	HMDB0257352							CC(=O)NC(CC1=CC(=C(OCC(O)=O)C=C1)P(O)(O)=O)C(=O)NC1CCCCN(CC2=CC=C(C=C2)C2=CC=CC=C2)C1=O	MWEWSHNGVWABKG-UHFFFAOYSA-N	Organic acids and derivatives	Carboxylic acids and derivatives	Amino acids, peptides, and analogues		1
622.32276	1	15	3	7	7243.97	69.5497	530	622.323	0.0436307	C32H51NO12	M-H2O-H	(3a,5b,7a,12a)-24-[(carboxymethyl)amino]-1,12-dihydroxy-24-oxocholan-3-yl-b-D-Glucopyranosiduronic acid	47949	HMDB0002472	57947				6419427	99794-78-2	[H][C@@]12CCC([C@H](C)CCC(=O)NCC(O)=O)[C@@]1(C)[C@@H](O)C[C@@]1([H])[C@@]2([H])[C@H](O)C[C@]2([H])C[C@@H](CC[C@]12C)O[C@@H]1O[C@@H]([C@@H](O)[C@H](O)[C@H]1O)C(O)=O	BWWWIHHYPYDOJQ-BSGVGGAOSA-N	Lipids and lipid-like molecules	Steroids and steroid derivatives	Steroidal glycosides		1
315.07222	1	15	3	7	15376.4	69.3748	256	315.073	2.55707	C7H10O2S	2M-H	S-(4,5-Dihydro-2-methyl-3-furanyl) ethanethioate	61281	HMDB0037786	92601			131456	20831821	26486-14-6	CC(=O)SC1=C(C)OCC1	YDYAMYYOQBGPRX-UHFFFAOYSA-N	Organoheterocyclic compounds	Dihydrofurans	Unclassified		1
439.08544	1	15	3	7	27961.2	68.8625	408	439.087	2.5836	C24H19FN2O3	M+K-2H	Setipiprant	211817	HMDB0258261							OC(=O)CN1C2=C(CN(CC2)C(=O)C2=CC=CC3=CC=CC=C23)C2=CC(F)=CC=C12	IHAXLPDVOWLUOS-UHFFFAOYSA-N	Benzenoids	Naphthalenes	Naphthalenecarboxylic acids and derivatives		1
523.18690	1	15	3	7	6963.37	67.5806	479	523.189	4.57005	C30H32O6	M+Cl	Rubraflavone D; Kanzonol L	55407; 64222	HMDB0030631; HMDB0041116	; 95546	;	;	;	131751060; 131753032	54835-66-4; 156281-31-1	CC(C)=CCC\C(C)=C/CC1=C(OC2=C(C(O)=C3C=CC(C)(C)OC3=C2)C1=O)C1=C(O)C=C(O)C=C1; CC(C)=CCC1=C(O)C(CC=C(C)C)=C2OC=C(C(=O)C2=C1O)C1=C2OC(C)(C)C=CC2=C(O)C=C1	SKCPIJZMAFLOJW-NVMNQCDNSA-N; CLXMHBYPZWNJQI-UHFFFAOYSA-N	Phenylpropanoids and polyketides; Phenylpropanoids and polyketides	Flavonoids; Isoflavonoids	Flavones; Isoflavans		2
392.07526	1	15	3	7	28595.7	65.4938	355	392.075	0.319442	C15H19NO9	M+Cl	cyclo-dopa 5-O-glucoside	257125	HMDB0304310	64475		C17751	134458	46173990		[H][C@]1(CC2=CC(O[C@]3([H])O[C@]([H])(CO)[C@@]([H])(O)[C@]([H])(O)[C@@]3([H])O)=C(O)C=C2N1)C(O)=O	PXMFPPFHRQZIHO-OLCQZNMOSA-N	Organic oxygen compounds	Organooxygen compounds	Carbohydrates and carbohydrate conjugates	*	1
383.14553	1	15	3	7	5812.86	63.2608	344	383.146	0.092817	C18H22F2N4O	M+Cl	alpha-(4-Fluorophenyl)-4-(5-fluoro-2-pyrimidinyl)-1-piperazine butanol	204294	HMDB0249324				91549	108046		OC(CCCN1CCN(CC1)C1=NC=C(F)C=N1)C1=CC=C(F)C=C1	ZXUYYZPJUGQHLQ-UHFFFAOYSA-N	Organoheterocyclic compounds	Diazinanes	Piperazines		1
225.11295	1	15	3	7	18840	61.8576	143	225.113	1.17391	C12H20O5	M-H2O-H	Polyethylene, oxidized	56805	HMDB0032472	88485			168411	24847855	68441-17-8	CC(C(O)CCCCC=O)C(=O)CCC(O)=O	AZUZXOSWBOBCJY-UHFFFAOYSA-N	Organic acids and derivatives	Keto acids and derivatives	Medium-chain keto acids and derivatives		1
383.11867	1	15	3	8	22836.8	76.8641	343	383.117	4.89624	C21H20N2O3	M+Cl	N-(2-Methoxybenzyl)-N-(4-phenoxypyridin-3-yl)acetamide	204814	HMDB0249955					9841240		COC1=CC=CC=C1CN(C(C)=O)C1=C(OC2=CC=CC=C2)C=CN=C1	DHZBNHMEIOBPAE-UHFFFAOYSA-N	Organic oxygen compounds	Organooxygen compounds	Ethers		1
391.10460	1	15	3	8	11283.3	72.2455	354	391.103	2.93575	C19H20O9	M-H	Garcimangosone D	61523	HMDB0038066					85362951		OCC1OC(OC2=CC(O)=CC(O)=C2C(=O)C2=CC=CC=C2)C(O)C(O)C1O	CCXXIROIENJKKR-UHFFFAOYSA-N	Organic oxygen compounds	Organooxygen compounds	Carbohydrates and carbohydrate conjugates		1
371.11878	1	15	3	8	35913	69.808	329	371.119	1.9424	C12H22O10	M+FA-H	Neohesperidose	54462	HMDB0029523			C08244		5184980	17074-02-1	CC1OC(OC2C(O)OC(CO)C(O)C2O)C(O)C(O)C1O	VSRVRBXGIRFARR-UHFFFAOYSA-N	Organic oxygen compounds	Organooxygen compounds	Carbohydrates and carbohydrate conjugates	*	1
383.08237	1	15	3	8	19702.7	69.5257	342	383.083	1.94865	C13H20O13	M-H	Glucose lactate ketone	207217	HMDB0252781							CC(O)C(=O)OC(=O)OC(=O)C(C)(O)C1(O)OC(CO)C(O)C(O)C1O	RJHWLOLAORKKFT-UHFFFAOYSA-N	Organic oxygen compounds	Organooxygen compounds	Carbohydrates and carbohydrate conjugates		1
533.17458	1	15	3	8	38192	68.8579	484	533.175	0.271737	C29H33FO6	M+K-2H	Betamethasone 17-benzoate	204150	HMDB0249158					571358		CC1CC2C3CCC4=CC(=O)C=CC4(C)C3(F)C(O)CC2(C)C1(OC(=O)C1=CC=CC=C1)C(=O)CO	SOQJPQZCPBDOMF-UHFFFAOYSA-N	Lipids and lipid-like molecules	Steroids and steroid derivatives	Hydroxysteroids		1
425.07489	1	15	3	8	3843.65	66.0033	387	425.076	1.94411	C18H18N2O8	M+Cl	Dopaxanthin	51919	HMDB0012221			C08543	4700		71199-31-0	OC(=O)[C@H](CC1=CC=C(O)C(O)=C1)\N=C/C=C1\C[C@H](NC(=C1)C(O)=O)C(O)=O	YSNPSKZBOQYUHH-AFUNOPLTSA-N	Organic acids and derivatives	Carboxylic acids and derivatives	Amino acids, peptides, and analogues	*	1
390.10879	1	15	3	8	4944.28	65.9394	351	390.109	0.264376	C13H21N5O7S	M-H	Zidebactam	213212	HMDB0260005					78049761		OS(=O)(=O)ON1C2CN(C(CC2)C(=O)NNC(=O)C2CCCNC2)C1=O	YCZPXRQPDCXTIO-UHFFFAOYSA-N	Organic acids and derivatives	Carboxylic acids and derivatives	Amino acids, peptides, and analogues		1
191.05567	1	15	3	8	1.40659e+06	53.3751	102	191.056	0.577801	C7H14O7	M-H2O-H	Sedoheptulose	48042	HMDB0003219			C08355	27520	441483	470-46-2	OC[C@H]1O[C@](O)(CO)[C@@H](O)[C@H](O)[C@@H]1O	HAIWUXASLYEWLM-BNWJMWRWSA-N	Organic oxygen compounds	Organooxygen compounds	Carbohydrates and carbohydrate conjugates	*	1
193.05985	1	15	3	8	15998.7	48.2403	107	193.059	2.03535	C7H12N2O3	M+Na-2H	Glycylproline; Glycyl-D-proline; Prolylglycine	47179; 207303; 51196	HMDB0000721; HMDB0252876; HMDB0011178	23672; 4185;	; ;	; ;	70744; ; 61695	3013625; 44369312; 6426709	704-15-4; 704-15-4; 2578-57-6	NCC(=O)N1CCC[C@H]1C(O)=O; NCC(=O)N1CCCC1C(O)=O; OC(=O)CNC(=O)[C@@H]1CCCN1	KZNQNBZMBZJQJO-YFKPBYRVSA-N; KZNQNBZMBZJQJO-UHFFFAOYSA-N; RNKSNIBMTUYWSH-YFKPBYRVSA-N	Organic acids and derivatives; Organic acids and derivatives; Organic acids and derivatives	Carboxylic acids and derivatives; Carboxylic acids and derivatives; Carboxylic acids and derivatives	Amino acids, peptides, and analogues; Amino acids, peptides, and analogues; Amino acids, peptides, and analogues		3
191.04552	1	15	3	8	10182.1	44.1801	101	191.046	0.769017	C9H10N2O4	M-H2O-H	N-(5-Amino-2-hydroxybenzoyl)glycine; N-Carbamoyl-2-amino-2-(4-hydroxyphenyl)acetic acid	83271; 56282	HMDB0061683; HMDB0031813	1147; 87941	;	;	68589;	10353049; 578941	207747-14-6; 32507-69-0	NC1=CC=C(O)C(=C1)C(=O)NCC(O)=O; NC(=O)NC(C(O)=O)C1=CC=C(O)C=C1	HZXFAYOGIGTEDC-UHFFFAOYSA-N; GSHIDXLOTQDUAV-UHFFFAOYSA-N	Benzenoids; Organic acids and derivatives	Benzene and substituted derivatives; Carboxylic acids and derivatives	Benzoic acids and derivatives; Amino acids, peptides, and analogues		2
279.04827	1	15	3	9	30413.6	54.7193	207	279.049	1.80212	C8H18O8	M+K-2H	D-erythro-D-galacto-octitol	54817	HMDB0029953	86611			165245	219890	27655-86-3	OCC(O)C(O)C(O)C(O)C(O)C(O)CO	DRDSDQVQSRICML-UHFFFAOYSA-N	Organic oxygen compounds	Organooxygen compounds	Carbohydrates and carbohydrate conjugates		1
277.03255	1	15	3	9	17489.9	53.177	205	277.032	3.17122	C9H16N2O5S2	M-H2O-H	N-Acetyldjenkolic acid	54379	HMDB0029421	86258			174810	78061794		C\C(O)=N\C(CSCSCC(N)C(O)=O)C(O)=O	KXLLUVVNYPFZTI-UHFFFAOYSA-N	Organic acids and derivatives	Carboxylic acids and derivatives	Amino acids, peptides, and analogues		1
181.07152	1	15	3	9	215117	52.68	88		1.33478	C6H14O6	M-H
206.08192	1	15	3	9	6450.26	50.2054	126	206.082	1.70558	C11H13NO3	M-H	Methylone; N-Acetyl-L-phenylalanine	208741; 47069	HMDB0254656; HMDB0000512	73543; 34536	;	C20126; C03519	; 16259	45789647; 74839	186028-79-5; 2018-61-3	CNC(C)C(=O)C1=CC2=C(OCO2)C=C1; CC(=O)N[C@@H](CC1=CC=CC=C1)C(O)=O	VKEQBMCRQDSRET-UHFFFAOYSA-N; CBQJSKKFNMDLON-JTQLQIEISA-N	Organoheterocyclic compounds; Organic acids and derivatives	Benzodioxoles; Carboxylic acids and derivatives	Unclassified; Amino acids, peptides, and analogues	*	2
207.06596	1	15	3	9	26899.6	49.265	128	207.065	2.55387	C6H12N4O2	M+Cl	1,1'-Azobis(N,N-dimethylformamide)	199831	HMDB0244313				48958	4278		CN(C)C(=O)N=NC(=O)N(C)C	VLSDXINSOMDCBK-UHFFFAOYSA-N	Organic acids and derivatives	Organic carbonic acids and derivatives	Unclassified		1
165.05543	1	15	3	9	23106.3	47.6587	64	165.056	1.72542	C8H8O	M+FA-H	4-Hydroxystyrene; Phenylacetaldehyde	48221; 48683	HMDB0004072; HMDB0006236	7012; 58372	;	C05627; C00601	1883; 16424	62453; 998	2628-17-3; 122-78-1	OC1=CC=C(C=C)C=C1; O=CCC1=CC=CC=C1	FUGYGGDSWSUORM-UHFFFAOYSA-N; DTUQWGWMVIHBKE-UHFFFAOYSA-N	Benzenoids; Benzenoids	Benzene and substituted derivatives; Benzene and substituted derivatives	Styrenes; Phenylacetaldehydes	*	2
373.13485	1	15	3	9	96284.9	47.3485	331	373.134	2.05063	C26H20N2O2	M-H2O-H	1,1'-Bis(2-hydroxy-3-methylcarbazole)	63908	HMDB0040776	95241			175959	10408200	155519-83-8	CC1=CC2=C(NC3=CC=CC=C23)C(=C1O)C1=C(O)C(C)=CC2=C1NC1=CC=CC=C21	BZVSIHKEOLSGNL-UHFFFAOYSA-N	Organoheterocyclic compounds	Indoles and derivatives	Carbazoles		1
135.02972	1	15	3	9	31359.7	46.1146	41	135.03	1.25646	C3H6O3	M+FA-H	L-Lactic acid; Hydroxypropionic acid; Glyceraldehyde	46919; 47167; 47365	HMDB0000190; HMDB0000700; HMDB0001051	45858; 5668; 4176	; ;	C00186; C01013; C02154	422; 33404; 5445	107689; 68152; 751	79-33-4; 503-66-2; 56-82-6	C[C@H](O)C(O)=O; OCCC(O)=O; OCC(O)C=O	JVTAAEKCZFNVCJ-REOHCLBHSA-N; ALRHLSYJTWAHJZ-UHFFFAOYSA-N; MNQZXJOMYWMBOU-UHFFFAOYSA-N	Organic acids and derivatives; Organic acids and derivatives; Organic oxygen compounds	Hydroxy acids and derivatives; Hydroxy acids and derivatives; Organooxygen compounds	Alpha hydroxy acids and derivatives; Beta hydroxy acids and derivatives; Carbohydrates and carbohydrate conjugates	*	3
147.04505	1	15	3	9	14200.6	43.2084	49	147.045	3.04746	C9H10O3	M-H2O-H	3-(3-Hydroxyphenyl)propanoic acid; D-Phenyllactic acid; L-3-Phenyllactic acid	47014; 47094; 47199	HMDB0000375; HMDB0000563; HMDB0000748	4152; 3291; 5745	; ;	C11457; C05607; C05607	1427; 43065; 32978	91; 444718; 643327	621-54-5; 7326-19-4; 20312-36-1	OC(=O)CCC1=CC(O)=CC=C1; [H][C@](O)(CC1=CC=CC=C1)C(O)=O; O[C@H](CC1=CC=CC=C1)C(O)=O	QVWAEZJXDYOKEH-UHFFFAOYSA-N; VOXXWSYKYCBWHO-QMMMGPOBSA-N; VOXXWSYKYCBWHO-MRVPVSSYSA-N	Phenylpropanoids and polyketides; Phenylpropanoids and polyketides; Phenylpropanoids and polyketides	Phenylpropanoic acids; Phenylpropanoic acids; Phenylpropanoic acids	Unclassified; Unclassified; Unclassified	*	3
172.09770	1	15	3	9	4743.23	42.9145	72	172.098	1.2607	C8H15NO3	M-H	N-Acetylleucine	51519	HMDB0011756	43866		C02710	17786	70912	1188-21-2	CC(C)C[C@H](NC(C)=O)C(O)=O	WXNXCEHXYPACJF-ZETCQYMHSA-N	Organic acids and derivatives	Carboxylic acids and derivatives	Amino acids, peptides, and analogues	*	1
228.05113	1	15	3	10	5789.56	60.6255	146	228.051	1.00034	C9H11NO6	M-H	4,5-seco-dopa	256987	HMDB0304164							[H]C(O)=C([H])C(\C[C@]([H])(N)C(O)=O)=C(\[H])C(=O)C(O)=O	PIYTUGMLAKPQKI-DIGIGMHNSA-N	Organic acids and derivatives	Carboxylic acids and derivatives	Amino acids, peptides, and analogues		1
179.05587	1	15	3	10	153990	53.1936	86	179.056	1.31993	C5H10O4	M+FA-H	(R)-2,3-Dihydroxy-isovalerate	1922	HMDB0012141	62808	LMFA01050453	C04272	15684	440279	19451-56-0	C(=O)(O)[C@H](O)C(C)(O)C	JTEYKUFKXGDTEU-VKHMYHEASA-N	Lipids and lipid-like molecules	Fatty Acyls	Fatty acids and conjugates	*	1
294.13393	1	15	3	10	2474.32	47.3798	225	294.134	0.743468	C15H23NO6	M-H2O-H	3,4-dimethylidenehexanedioylcarnitine; Octa-3,5-dienedioylcarnitine; Octa-2,6-dienedioylcarnitine	197601; 198254; 198255	HMDB0241045; HMDB0241729; HMDB0241730	; ;	; ;	; ;	; ;	; ;	; ;	C[N+](C)(C)CC(CC([O-])=O)OC(=O)CC(=C)C(=C)CC(O)=O; C[N+](C)(C)CC(CC([O-])=O)OC(=O)CC=CC=CCC(O)=O; C[N+](C)(C)CC(CC([O-])=O)OC(=O)C=CCCC=CC(O)=O	XXTUWWLXGAVNDF-UHFFFAOYSA-N; BOEPTPMIIFGHTH-UHFFFAOYSA-N; FSIXZKJXBHDFCK-UHFFFAOYSA-N	Lipids and lipid-like molecules; Lipids and lipid-like molecules; Lipids and lipid-like molecules	Fatty Acyls; Fatty Acyls; Fatty Acyls	Fatty acid esters; Fatty acid esters; Fatty acid esters		3
175.06094	1	15	3	10	39784.2	46.6761	82	175.061	1.48995	C7H12O5	M-H	2-Isopropylmalic acid	2895	HMDB0000402	339	LMFA01170083	C02504	35128	5280523	49601-06-1	C(=O)(O)[C@](C(C)C)(O)CC(O)=O	BITYXLXUCSKTJS-ZETCQYMHSA-N	Lipids and lipid-like molecules	Fatty Acyls	Fatty acids and conjugates	*	1
373.13485	1	15	3	10	89242.8	45.3729	331	373.134	2.05063	C26H20N2O2	M-H2O-H	1,1'-Bis(2-hydroxy-3-methylcarbazole)	63908	HMDB0040776	95241			175959	10408200	155519-83-8	CC1=CC2=C(NC3=CC=CC=C23)C(=C1O)C1=C(O)C(C)=CC2=C1NC1=CC=CC=C21	BZVSIHKEOLSGNL-UHFFFAOYSA-N	Organoheterocyclic compounds	Indoles and derivatives	Carbazoles		1
103.00360	1	15	3	10	6512.18	45.0101	12	103.004	0.823329	C3H4O4	M-H	Tartronate semialdehyde; Hydroxypyruvic acid; Malonic acid	48934; 47532; 2855	HMDB0006938; HMDB0001352; HMDB0000691	58597; 403923; 3237	; ; LMFA01170041	C01146; C00168; C00383	16992; 30841; 30794	1122; 964; 867	; 1113-60-6; 141-82-2	OC(C=O)C(O)=O; OCC(=O)C(O)=O; C(CC(=O)O)(=O)O	QWBAFPFNGRFSFB-UHFFFAOYSA-N; HHDDCCUIIUWNGJ-UHFFFAOYSA-N; OFOBLEOULBTSOW-UHFFFAOYSA-N	Organic oxygen compounds; Organic acids and derivatives; Organic acids and derivatives	Organooxygen compounds; Hydroxy acids and derivatives; Carboxylic acids and derivatives	Carbohydrates and carbohydrate conjugates; Beta hydroxy acids and derivatives; Dicarboxylic acids and derivatives	*	3
258.06152	1	15	3	10	2310.44	44.6031	175	258.062	1.55419	C9H11NO5	M+FA-H	2,4,5-Trihydroxyphenylalanine; Serine, 3-(3,4-dihydroxyphenyl)-; Droxidopa	202349; 211811; 53658	HMDB0247070; HMDB0258251; HMDB0015627	; ; 85558	; ;	; ;	20725; ;	; ; 443940	; ; 23651-95-8	NC(CC1=CC(O)=C(O)C=C1O)C(O)=O; NC(C(O)C1=CC(O)=C(O)C=C1)C(O)=O; N[C@H]([C@@H](O)C1=CC(O)=C(O)C=C1)C(O)=O	YLKRUSPZOTYMAT-UHFFFAOYSA-N; QXWYKJLNLSIPIN-UHFFFAOYSA-N; QXWYKJLNLSIPIN-SFYZADRCSA-N	Organic acids and derivatives; Organic acids and derivatives; Organic acids and derivatives	Carboxylic acids and derivatives; Carboxylic acids and derivatives; Carboxylic acids and derivatives	Amino acids, peptides, and analogues; Amino acids, peptides, and analogues; Amino acids, peptides, and analogues		3
381.12070	1	15	3	10	15680.1	43.1605	339	381.12	0.671482	C18H16N4O3	M+FA-H	Amidoxime	203410	HMDB0248300					135499684		NC(=NO)C1=CC=C(C=C1)C1=CC=C(O1)C1=CC=C(C=C1)C(N)=NO	SFZULDYEOVSIKM-UHFFFAOYSA-N	Organoheterocyclic compounds	Furans	Diphenylfurans		1
279.23264	1	15	3	10	9335.03	43.1602	209	279.233	1.10935	C18H32O2	M-H	Bovinic acid; FA(18:2)	626; 628	HMDB0003797; HMDB0000673	24063; 191	LMFA01030118; LMFA01030120	C04056; C01595	32798; 17351	5280644; 5280450	2540-56-9; 60-33-3	C(/C=C\C=C\CCCCCC)CCCCCCC(=O)O; C(CCCCCCC(=O)O)/C=C\C/C=C\CCCCC	JBYXPOFIGCOSSB-GOJKSUSPSA-N; OYHQOLUKZRVURQ-HZJYTTRNSA-N	Lipids and lipid-like molecules; Lipids and lipid-like molecules	Fatty Acyls; Fatty Acyls	Lineolic acids and derivatives; Lineolic acids and derivatives	*	2
224.05620	1	15	3	10	3503.69	42.4655	140	224.056	1.3439	C10H13NO6	M-H2O-H	1-[3,4-Dihydroxy-5-(hydroxymethyl)oxolan-2-yl]-4-hydroxyhydropyridin-2-one	199347	HMDB0243807					54676525		OCC1OC(C(O)C1O)N1C=CC(O)=CC1=O	CBOKZNLSFMZJJA-UHFFFAOYSA-N	Organic oxygen compounds	Organooxygen compounds	Carbohydrates and carbohydrate conjugates		1
671.46559	1	15	3	11	33837.2	77.7932	548	671.466	0.208538	C37H69O8P	M-H	PA(34:2)	24926	HMDB0007860	40921	LMGP10010023	C00416	73259	9547167		[C@](COP(=O)(O)O)([H])(OC(CCCCCCC/C=C\C/C=C\CCCCC)=O)COC(CCCCCCCCCCCCCCC)=O	YQMUIZXKIKXZHD-UMKNCJEQSA-N	Lipids and lipid-like molecules	Glycerophospholipids	Glycerophosphates	*	1
695.46546	1	15	3	11	41053.3	77.1018	556	695.463	3.06543	C37H71O8P	M+Na-2H	PA(34:1)	24919	HMDB0007858	40905	LMGP10010007	C00416	89530	9547158		[C@](COP(=O)(O)O)([H])(OC(CCCCCCCCC/C=C\CCCCCC)=O)COC(CCCCCCCCCCCCCCC)=O	YDFKTEAAIYLUQP-JUOLSMOWSA-N	Lipids and lipid-like molecules	Glycerophospholipids	Glycerophosphates	*	1
711.45948	1	15	3	11	5486.78	68.0681	564	711.463	4.96982	C46H64O6	M-H	19'-Hexanoyloxymytiloxanthin	60694	HMDB0037045	92023			172805	131752132		CCCCCC(=O)OC\C(=C\C=C/C(/C)=C\C=C\C=C(/C)\C=C/C=C(\C)C(=O)CC1(O)C(C)CC(=O)CC1(C)C)C#CC1=C(C)CC(O)CC1(C)C	LIBOJHYHDLWKKI-ZOKYUFNTSA-N	Lipids and lipid-like molecules	Prenol lipids	Triterpenoids		1
433.23518	1	15	3	11	9044.54	63.2569	403	433.236	1.31673	C24H30N6O2	M-H	Lexibulin	208275	HMDB0254071					56675648		CCCC(NC1=NC(=NC=C1C)C1=CC(OC)=C(NC(=O)NCC)C=C1)C1=CN=CC=C1	MTJHLONVHHPNSI-UHFFFAOYSA-N	Benzenoids	Benzene and substituted derivatives	N-phenylureas		1
699.49650	1	15	3	11	8063.45	59.706	560	699.497	0.752625	C39H73O8P	M-H	PA(36:2)	24935	HMDB0007861	40932	LMGP10010036	C00416	77248	24779559		[C@](COP(=O)(O)O)([H])(OC(CCCCCCC/C=C\C/C=C\CCCCC)=O)COC(CCCCCCCCCCCCCCCCC)=O	QYYWMYCDFOLKKH-DAKWMOBOSA-N	Lipids and lipid-like molecules	Glycerophospholipids	Glycerophosphates	*	1
687.46037	1	15	3	11	5542.11	57.08	554	687.463	3.8459	C22H32O3	2M-H	Medroxyprogesterone; Medrysone; Testosterone Propionate	45045; 52651; 44933	HMDB0001939; HMDB0014398; HMDB0015489	1094; 43589; 2783	LMST02030176; ; LMST02020076	C07119; C14643; C08158	6715; 775124; 290629	10631; 247839; 5995	520-85-4; 2668-66-8; 57-85-2	C1C[C@@](C(=O)C)(O)[C@@]2(C)CC[C@]3([H])[C@@]4(C)CCC(=O)C=C4[C@@H](C)C[C@@]3([H])[C@@]21[H]; [H][C@@]12CC[C@H](C(C)=O)[C@@]1(C)C[C@H](O)[C@@]1([H])[C@@]2([H])C[C@H](C)C2=CC(=O)CC[C@]12C; [C@]12([H])CC[C@]3(C)[C@H](CC[C@@]3([H])[C@]1([H])CCC1=CC(CC[C@]21C)=O)OC(=O)CC	FRQMUZJSZHZSGN-HBNHAYAOSA-N; GZENKSODFLBBHQ-ILSZZQPISA-N; PDMMFKSKQVNJMI-BLQWBTBKSA-N	Lipids and lipid-like molecules; Lipids and lipid-like molecules; Lipids and lipid-like molecules	Steroids and steroid derivatives; Steroids and steroid derivatives; Steroids and steroid derivatives	Pregnane steroids; Pregnane steroids; Steroid esters	*	3
670.45946	1	15	3	11	7749.21	54.6902	546	670.458	1.58554	C34H70NO7P	M+Cl	LysoPC(26:0); 1-Hexadecyl-2-tridecanoyl-glycero-3-phosphoethanolamine	54194; 210069	HMDB0029205; HMDB0256191	;	;	;	;	131750810; 75957893	;	[H][C@@](O)(COC(=O)CCCCCCCCCCCCCCCCCCCCCCCCC)COP([O-])(=O)OCC[N+](C)(C)C; CCCCCCCCCCCCCCCCOCC(COP(O)(=O)OCCN)OC(=O)CCCCCCCCCCCC	WSDKRPCAPHRNNZ-MGBGTMOVSA-N; NDIULWDDKANRGE-UHFFFAOYSA-N	Lipids and lipid-like molecules; Lipids and lipid-like molecules	Glycerophospholipids; Glycerophospholipids	Glycerophosphocholines; Glycerophosphoethanolamines		2
697.48431	1	15	3	11	9659.29	54.2659	558	697.481	4.19959	C39H71O8P	M-H	PA(36:3); Phosphatidate(36:3)	25804; 25033	HMDB0115511; HMDB0114805	82071; 81300	LMGP10010905; LMGP10010134	;	;	52929495; 52928727	;	[C@](COP(=O)(O)O)([H])(OC(CCCCCC/C=C\C/C=C\C/C=C\CCCCC)=O)COC(CCCCCCCCCCCCCCC)=O; [C@](COP(=O)(O)O)([H])(OC(CCCCCCCCCCC/C=C\C/C=C\CCCCC)=O)COC(CCCCCCC/C=C\CCCC)=O	CGADDCLTVOZDQQ-QNKWBPIESA-N; URUVXHGRYHVJHP-RGWCGLOOSA-N	Lipids and lipid-like molecules; Lipids and lipid-like molecules	Glycerophospholipids; Glycerophospholipids	Glycerophosphates; Glycerophosphates		2
745.50135	1	15	3	11	20554.7	51.9399	584	745.503	1.56044	C40H75O10P	M-H	PG(34:2)	23461	HMDB0010575	61851	LMGP04010983		73238	52927246		[H][C@](O)(CO)COP(OC[C@]([H])(OC(CCCCCCC/C=C\C/C=C\CCCCC)=O)COC(CCCCCCCCCCCCCCC)=O)(=O)O	ATBOMIWRCZXYSZ-WLGRLVTESA-N	Lipids and lipid-like molecules	Glycerophospholipids	Glycerophosphoglycerols		1
709.44557	1	15	3	11	3502.23	50.8468	562	709.445	0.64314	C41H68O7	M+K-2H	DG(MonoMe/MonoMe)	136066	HMDB0116389							[H][C@](CO)(COC(=O)CCCCCCCCCCC1=C(C)C=C(CCC)O1)OC(=O)CCCCCCCCCCC1=C(C)C=C(CCC)O1	LNNGXOUFQYCYDI-QNGWXLTQSA-N	Lipids and lipid-like molecules	Fatty Acyls	Fatty acids and conjugates		1
428.11953	1	15	3	12	14990	77.4082	394	428.12	2.25526	C22H24ClN3O2S	M-H	Azalanstat	203802	HMDB0248761							NC1=CC=C(SCC2COC(CCC3=CC=C(Cl)C=C3)(CN3C=CN=C3)O2)C=C1	VYNIUBZKEWJOJP-UHFFFAOYSA-N	Benzenoids	Benzene and substituted derivatives	Phenylbutylamines		1
340.10314	1	15	3	12	129881	63.9914	289	340.104	1.90637	C14H17NO6	M+FA-H	Prunasin	58862	HMDB0034934	63625		C00844	17396	119033	99-18-3	OC[C@H]1O[C@@H](O[C@@H](C#N)C2=CC=CC=C2)[C@H](O)[C@@H](O)[C@@H]1O	ZKSZEJFBGODIJW-GMDXDWKASA-N	Organic oxygen compounds	Organooxygen compounds	Carbohydrates and carbohydrate conjugates	*	1
412.12381	1	15	3	12	7195.92	61.3603	376	412.123	1.092	C22H20FN3O2	M+Cl	3-[2-(4-Fluorophenyl)ethylamino]-1-methyl-4-(2-methyl-1H-indol-3-yl)pyrrole-2,5-dione	207741	HMDB0253403					25209788		CN1C(=O)C(NCCC2=CC=C(F)C=C2)=C(C1=O)C1=C(C)NC2=CC=CC=C12	ZKJAZFUFPPSFCO-UHFFFAOYSA-N	Organic acids and derivatives	Carboxylic acids and derivatives	Amino acids, peptides, and analogues		1
409.16133	1	15	3	12	6999.38	61.2015	371	409.161	1.86674	C18H24N6O4	M+Na-2H	2-Hexynyl-5'-N-ethylcarboxamidoadenosine	200580	HMDB0245138					4438292		CCCCC#CC1=NC2=C(N=CN2C2OC(C(O)C2O)C(=O)NCC)C(N)=N1	FDEACFAXFCKCHZ-UHFFFAOYSA-N	Nucleosides, nucleotides, and analogues	Purine nucleosides	Unclassified		1
486.16070	1	15	3	12	77617.5	59.1688	449	486.162	2.04829	C20H27NO10	M+FA-H	Mandelonitrile rutinoside	57073	HMDB0032803	88725				131751315	184002-37-7	CC1OC(OCC2OC(OC(C#N)C3=CC=CC=C3)C(O)C(O)C2O)C(O)C(O)C1O	QSPJUYWAUZTHLP-UHFFFAOYSA-N	Organic oxygen compounds	Organooxygen compounds	Carbohydrates and carbohydrate conjugates		1
133.01395	1	15	3	12	3.17312e+06	58.6428	37	133.014	2.22988	C4H6O5	M-H	Malic acid; D-Malic acid	46899; 56040	HMDB0000156; HMDB0031518	45931; 63096	;	C00149; C00497	30797; 30796	222656; 92824	97-67-6; 636-61-3	O[C@@H](CC(O)=O)C(O)=O; O[C@H](CC(O)=O)C(O)=O	BJEPYKJPYRNKOW-REOHCLBHSA-N; BJEPYKJPYRNKOW-UWTATZPHSA-N	Organic acids and derivatives; Organic acids and derivatives	Hydroxy acids and derivatives; Hydroxy acids and derivatives	Beta hydroxy acids and derivatives; Beta hydroxy acids and derivatives	*	2
440.16651	1	15	3	12	4469.44	56.9944	409	440.168	3.92328	C20H25N7O6	M-H2O-H	5-Methyltetrahydrofolic acid	47559	HMDB0001396	6215		C00440	15641	439234	134-35-0	CN1C(CNC2=CC=C(C=C2)C(=O)N[C@H](CCC(O)=O)C(O)=O)CNC2=C1C(=O)NC(N)=N2	ZNOVTXRBGFNYRX-ZGTCLIOFSA-N	Organoheterocyclic compounds	Pteridines and derivatives	Pterins and derivatives	*	1
392.07526	1	15	3	12	22086.1	56.7771	355	392.075	0.319442	C15H19NO9	M+Cl	cyclo-dopa 5-O-glucoside	257125	HMDB0304310	64475		C17751	134458	46173990		[H][C@]1(CC2=CC(O[C@]3([H])O[C@]([H])(CO)[C@@]([H])(O)[C@]([H])(O)[C@@]3([H])O)=C(O)C=C2N1)C(O)=O	PXMFPPFHRQZIHO-OLCQZNMOSA-N	Organic oxygen compounds	Organooxygen compounds	Carbohydrates and carbohydrate conjugates	*	1
426.15162	1	15	3	12	31140	54.1603	391	426.153	2.26704	C19H23N7O6	M-H2O-H	Tetrahydrofolic acid	47669	HMDB0001846	714		C00101	20506	91443	135-16-0	NC1=NC(=O)C2=C(NC[C@H](CNC3=CC=C(C=C3)C(=O)NC(CCC(O)=O)C(O)=O)N2)N1	MSTNYGQPCMXVAQ-PXYINDEMSA-N	Organoheterocyclic compounds	Pteridines and derivatives	Pterins and derivatives	*	1
175.06094	1	15	3	12	47256.2	53.9716	82	175.061	1.48995	C7H12O5	M-H	2-Isopropylmalic acid	2895	HMDB0000402	339	LMFA01170083	C02504	35128	5280523	49601-06-1	C(=O)(O)[C@](C(C)C)(O)CC(O)=O	BITYXLXUCSKTJS-ZETCQYMHSA-N	Lipids and lipid-like molecules	Fatty Acyls	Fatty acids and conjugates	*	1
225.11295	1	15	3	13	24575	110.719	143	225.113	1.17391	C12H20O5	M-H2O-H	Polyethylene, oxidized	56805	HMDB0032472	88485			168411	24847855	68441-17-8	CC(C(O)CCCCC=O)C(=O)CCC(O)=O	AZUZXOSWBOBCJY-UHFFFAOYSA-N	Organic acids and derivatives	Keto acids and derivatives	Medium-chain keto acids and derivatives		1
165.05543	1	15	3	13	39728.8	100.187	64	165.056	1.72542	C8H8O	M+FA-H	4-Hydroxystyrene; Phenylacetaldehyde	48221; 48683	HMDB0004072; HMDB0006236	7012; 58372	;	C05627; C00601	1883; 16424	62453; 998	2628-17-3; 122-78-1	OC1=CC=C(C=C)C=C1; O=CCC1=CC=CC=C1	FUGYGGDSWSUORM-UHFFFAOYSA-N; DTUQWGWMVIHBKE-UHFFFAOYSA-N	Benzenoids; Benzenoids	Benzene and substituted derivatives; Benzene and substituted derivatives	Styrenes; Phenylacetaldehydes	*	2
173.00893	1	15	3	13	71853.1	97.0472	74	173.009	1.32384	C6H6O6	M-H	cis-Aconitic acid	46856	HMDB0000072	3300		C00417	32805	643757	585-84-2	OC(=O)C\C(=C\C(O)=O)C(O)=O	GTZCVFVGUGFEME-IWQZZHSRSA-N	Organic acids and derivatives	Carboxylic acids and derivatives	Tricarboxylic acids and derivatives	*	1
207.06596	1	15	3	13	43409.9	95.1607	128	207.065	2.55387	C6H12N4O2	M+Cl	1,1'-Azobis(N,N-dimethylformamide)	199831	HMDB0244313				48958	4278		CN(C)C(=O)N=NC(=O)N(C)C	VLSDXINSOMDCBK-UHFFFAOYSA-N	Organic acids and derivatives	Organic carbonic acids and derivatives	Unclassified		1
147.04505	1	15	3	13	24743.1	92.0737	49	147.045	3.04746	C9H10O3	M-H2O-H	3-(3-Hydroxyphenyl)propanoic acid; D-Phenyllactic acid; L-3-Phenyllactic acid	47014; 47094; 47199	HMDB0000375; HMDB0000563; HMDB0000748	4152; 3291; 5745	; ;	C11457; C05607; C05607	1427; 43065; 32978	91; 444718; 643327	621-54-5; 7326-19-4; 20312-36-1	OC(=O)CCC1=CC(O)=CC=C1; [H][C@](O)(CC1=CC=CC=C1)C(O)=O; O[C@H](CC1=CC=CC=C1)C(O)=O	QVWAEZJXDYOKEH-UHFFFAOYSA-N; VOXXWSYKYCBWHO-QMMMGPOBSA-N; VOXXWSYKYCBWHO-MRVPVSSYSA-N	Phenylpropanoids and polyketides; Phenylpropanoids and polyketides; Phenylpropanoids and polyketides	Phenylpropanoic acids; Phenylpropanoic acids; Phenylpropanoic acids	Unclassified; Unclassified; Unclassified	*	3
135.02972	1	15	3	13	46638.1	87.5949	41	135.03	1.25646	C3H6O3	M+FA-H	L-Lactic acid; Hydroxypropionic acid; Glyceraldehyde	46919; 47167; 47365	HMDB0000190; HMDB0000700; HMDB0001051	45858; 5668; 4176	; ;	C00186; C01013; C02154	422; 33404; 5445	107689; 68152; 751	79-33-4; 503-66-2; 56-82-6	C[C@H](O)C(O)=O; OCCC(O)=O; OCC(O)C=O	JVTAAEKCZFNVCJ-REOHCLBHSA-N; ALRHLSYJTWAHJZ-UHFFFAOYSA-N; MNQZXJOMYWMBOU-UHFFFAOYSA-N	Organic acids and derivatives; Organic acids and derivatives; Organic oxygen compounds	Hydroxy acids and derivatives; Hydroxy acids and derivatives; Organooxygen compounds	Alpha hydroxy acids and derivatives; Beta hydroxy acids and derivatives; Carbohydrates and carbohydrate conjugates	*	3
313.12478	1	15	3	13	48164.6	86.7336	254	313.123	4.41631	C21H16	M+FA-H	3-Methylcholanthrene	201308	HMDB0245929	44182		C14470	34342	1674		CC1=C2CCC3=C4C=CC5=CC=CC=C5C4=CC(C=C1)=C23	PPQNQXQZIWHJRB-UHFFFAOYSA-N	Benzenoids	Phenanthrenes and derivatives	Unclassified	*	1
165.04026	1	15	3	13	114674	86.3757	63	165.04	1.17934	C4H8O4	M+FA-H	Erythrose	47971	HMDB0002649	289		C01796	23956	439574	1758-51-6	[H][C@@]1(O)COC([H])(O)[C@]1([H])O	FMAORJIQYMIRHF-HERZVMAMSA-N	Organic oxygen compounds	Organooxygen compounds	Carbohydrates and carbohydrate conjugates	*	1
181.07152	1	15	3	13	280551	83.427	88		1.33478	C6H14O6	M-H
111.00864	1	15	3	13	67897.8	83.34	17	111.008	3.84056	C5H6O4	M-H2O-H	Itaconic acid; Citraconic acid	2875; 2909	HMDB0002092; HMDB0000634	44764; 5607	LMFA01170063; LMFA01170099	C00490; C02226	30838; 17626	811; 643798	97-65-4; 498-23-7	C(=O)(O)C(=C)CC(=O)O; C(=O)(O)/C(/C)=C\C(=O)O	LVHBHZANLOWSRM-UHFFFAOYSA-N; HNEGQIOMVPPMNR-IHWYPQMZSA-N	Lipids and lipid-like molecules; Lipids and lipid-like molecules	Fatty Acyls; Fatty Acyls	Fatty acids and conjugates; Fatty acids and conjugates	*	2
173.00893	1	15	3	14	48094.4	59.6003	74	173.009	1.32384	C6H6O6	M-H	cis-Aconitic acid	46856	HMDB0000072	3300		C00417	32805	643757	585-84-2	OC(=O)C\C(=C\C(O)=O)C(O)=O	GTZCVFVGUGFEME-IWQZZHSRSA-N	Organic acids and derivatives	Carboxylic acids and derivatives	Tricarboxylic acids and derivatives	*	1
165.04026	1	15	3	14	82744.6	55.8607	63	165.04	1.17934	C4H8O4	M+FA-H	Erythrose	47971	HMDB0002649	289		C01796	23956	439574	1758-51-6	[H][C@@]1(O)COC([H])(O)[C@]1([H])O	FMAORJIQYMIRHF-HERZVMAMSA-N	Organic oxygen compounds	Organooxygen compounds	Carbohydrates and carbohydrate conjugates	*	1
147.02973	1	15	3	14	46483.7	54.7618	48	147.03	1.07537	C4H6O3	M+FA-H	2-Ketobutyric acid; Acetoacetic acid	2038; 2039	HMDB0000005; HMDB0000060	481; 276	LMFA01060002; LMFA01060003	C00109; C00164	30831; 15344	58; 96	600-18-0; 541-50-4	CCC(=O)C(=O)O; CC(=O)CC(=O)O	TYEYBOSBBBHJIV-UHFFFAOYSA-N; WDJHALXBUFZDSR-UHFFFAOYSA-N	Organic acids and derivatives; Organic acids and derivatives	Keto acids and derivatives; Keto acids and derivatives	Short-chain keto acids and derivatives; Short-chain keto acids and derivatives	*	2
93.03449	1	15	3	14	6564.35	48.6623	10	93.0346	1.06356	C6H6O	M-H	Benzene oxide; Phenol	204005; 46944	HMDB0248977; HMDB0000228	65651; 128	;	C01782; C15584	; 15882	104944; 996	; 108-95-2	O1C2C=CC=CC12; OC1=CC=CC=C1	WDFZWSZNOFELJY-UHFFFAOYSA-N; ISWSIDIOOBJBQZ-UHFFFAOYSA-N	Organoheterocyclic compounds; Benzenoids	Epoxides; Phenols	Unclassified; 1-hydroxy-4-unsubstituted benzenoids	*	2
473.16186	1	15	3	14	25242.7	44.8964	435	473.162	1.20063	C8H15NO7	2M-H	Fructoseglycine; N-(1-Deoxy-1-fructosyl)glycine	82210; 61333	HMDB0060278; HMDB0037848	;	;	;	24108; 143247	3081391; 131752250	; 60644-20-4	[H][C@@](O)(CO)[C@@]([H])(O)[C@]([H])(O)C(=O)CNCC(O)=O; OC[C@H]1OC(O)(CNCC(O)=O)[C@@H](O)[C@@H]1O	YGUYJMQMTNJNFS-LPBLVHEISA-N; UKKRCTOBKMVJGX-STUHELBRSA-N	Organic acids and derivatives; Organic oxygen compounds	Carboxylic acids and derivatives; Organooxygen compounds	Amino acids, peptides, and analogues; Carbohydrates and carbohydrate conjugates		2
195.05068	1	15	3	14	94843.6	44.537	111	195.051	1.76127	C5H10O5	M+FA-H	D-Xylose	46870	HMDB0000098	314		C00181	53455	135191	58-86-6	O[C@@H]1COC(O)[C@H](O)[C@H]1O	SRBFZHDQGSBBOR-IOVATXLUSA-N	Organic oxygen compounds	Organooxygen compounds	Carbohydrates and carbohydrate conjugates	*	1
533.17458	1	15	3	14	28944.2	41.5704	484	533.175	0.271737	C29H33FO6	M+K-2H	Betamethasone 17-benzoate	204150	HMDB0249158					571358		CC1CC2C3CCC4=CC(=O)C=CC4(C)C3(F)C(O)CC2(C)C1(OC(=O)C1=CC=CC=C1)C(=O)CO	SOQJPQZCPBDOMF-UHFFFAOYSA-N	Lipids and lipid-like molecules	Steroids and steroid derivatives	Hydroxysteroids		1
165.05543	1	15	3	14	18881.9	40.447	64	165.056	1.72542	C8H8O	M+FA-H	4-Hydroxystyrene; Phenylacetaldehyde	48221; 48683	HMDB0004072; HMDB0006236	7012; 58372	;	C05627; C00601	1883; 16424	62453; 998	2628-17-3; 122-78-1	OC1=CC=C(C=C)C=C1; O=CCC1=CC=CC=C1	FUGYGGDSWSUORM-UHFFFAOYSA-N; DTUQWGWMVIHBKE-UHFFFAOYSA-N	Benzenoids; Benzenoids	Benzene and substituted derivatives; Benzene and substituted derivatives	Styrenes; Phenylacetaldehydes	*	2
207.06596	1	15	3	14	21354.8	40.0484	128	207.065	2.55387	C6H12N4O2	M+Cl	1,1'-Azobis(N,N-dimethylformamide)	199831	HMDB0244313				48958	4278		CN(C)C(=O)N=NC(=O)N(C)C	VLSDXINSOMDCBK-UHFFFAOYSA-N	Organic acids and derivatives	Organic carbonic acids and derivatives	Unclassified		1
85.02937	1	15	3	14	8829.27	39.612	5	85.0295	1.56038	C4H6O2	M-H	But-2-enoic acid; gamma-Butyrolactone; Diacetyl	692; 7745; 9838	HMDB0010720; HMDB0000549; HMDB0003407	34861; 5533; 6921	LMFA01030195; LMFA07040004; LMFA12000012	C01771; C01770; C00741	41131; 42639; 16583	637090; 7302; 650	3724-65-0; 96-48-0; 431-03-8	C(=C/C)\C(=O)O; C1(OCCC1)=O; CC(=O)C(=O)C	LDHQCZJRKDOVOX-NSCUHMNNSA-N; YEJRWHAVMIAJKC-UHFFFAOYSA-N; QSJXEFYPDANLFS-UHFFFAOYSA-N	Lipids and lipid-like molecules; Organoheterocyclic compounds; Organic oxygen compounds	Fatty Acyls; Lactones; Organooxygen compounds	Fatty acids and conjugates; Gamma butyrolactones; Carbonyl compounds	*	3
206.00687	1	15	3	15	1336.45	42.5563	125	206.007	1.07772	C7H7NO5	M+Na-2H	2-Amino-3-carboxymuconic acid semialdehyde	47522	HMDB0001330	3319		C04409	995	5280673	16597-19-6	N\C(C(O)=O)=C(\C=C/C=O)/C(O)=O	KACPVQQHDVBVFC-OIFXTYEKSA-N	Organic acids and derivatives	Carboxylic acids and derivatives	Amino acids, peptides, and analogues	*	1
560.87556	1	15	3	15	1284.26	40.6196	498	560.877	1.93883	C6H17O21P5	M-H2O-H	myo-Inositol 1,3,4,5,6-pentakisphosphate; inositol 1,3,4,5,6-pentakisphosphate	48124; 207824	HMDB0003529; HMDB0253492	; 71121	;	C01284; C15991	16322;	; 482	20298-95-7;	O[C@@H]1[C@H](OP(O)(O)=O)[C@@H](OP(O)(O)=O)[C@H](OP(O)(O)=O)[C@@H](OP(O)(O)=O)[C@@H]1OP(O)(O)=O; OC1C(OP(O)(O)=O)C(OP(O)(O)=O)C(OP(O)(O)=O)C(OP(O)(O)=O)C1OP(O)(O)=O	CTPQAXVNYGZUAJ-KXXVROSKSA-N; CTPQAXVNYGZUAJ-UHFFFAOYSA-N	Organic oxygen compounds; Organic oxygen compounds	Organooxygen compounds; Organooxygen compounds	Alcohols and polyols; Alcohols and polyols	*	2
109.04059	1	15	3	15	1152.99	36.2975	16	109.041	1.32641	C5H6N2O	M-H	N-Acetylimidazole; Imidazole-4-acetaldehyde	199354; 48180	HMDB0243814; HMDB0003905	65783; 58184	;	C02560; C05130	16984; 27398	17174; 150841	593-79-3; 645-14-7	CC(=O)N1C=CN=C1; O=CCC1=CN=CN1	VIHYIVKEECZGOU-UHFFFAOYSA-N; MQSRGWNVEZRLDK-UHFFFAOYSA-N	Organoheterocyclic compounds; Organoheterocyclic compounds	Azoles; Azoles	Imidazoles; Imidazoles	*	2
129.03044	1	15	3	15	1195.25	35.5711	28	129.031	0.98138	C3H4N2O	M+FA-H	Imidazolone	48284	HMDB0004363	7054		C06195	28470	504	1968-28-1	O=C1CN=CN1	CAAMSDWKXXPUJR-UHFFFAOYSA-N	Organic acids and derivatives	Carboxylic acids and derivatives	Amino acids, peptides, and analogues	*	1
154.96548	1	15	3	15	1132.37	34.7253	52	154.966	0.656736	CH2O4S	M+FA-H	1,3,2lambda~6~-Dioxathietane-2,2-dione	202262	HMDB0246970					18669359		O=S1(=O)OCO1	QLAJNZSPVITUCQ-UHFFFAOYSA-N	Organic acids and derivatives	Organic sulfuric acids and derivatives	Alkyl sulfates		1
276.05048	1	15	3	15	1092.52	33.6296	203	276.051	0.107662	C8H11N5O4	M+Cl	8-Hydroxyacyclovir	202672	HMDB0247439					133522		NC1=NC2=C(NC(=O)N2COCCO)C(=O)N1	PTSDSAPWOJZBNX-UHFFFAOYSA-N	Organoheterocyclic compounds	Imidazopyrimidines	Purines and purine derivatives		1
175.00517	1	15	3	15	958.766	32.9416	78	175.005	2.98617	C4H10O4S	M+Na-2H	Diethyl sulfate	205883	HMDB0251240	70277		C14706		6163	64-67-5	CCOS(=O)(=O)OCC	DENRZWYUOJLTMF-UHFFFAOYSA-N	Organic acids and derivatives	Organic sulfuric acids and derivatives	Sulfuric acid esters	*	1
106.04095	1	15	3	15	875.832	29.6698	14	106.041	1.16238	C5H5N3	M-H	1H-Imidazo[1,2-b]pyrazole	200326	HMDB0244874					159609		N1C=CC2=NC=CN12	MFGQIJCMHXZHHP-UHFFFAOYSA-N	Organoheterocyclic compounds	Azoles	Imidazoles		1
214.03389	1	15	3	15	874.183	25.9924	130	214.035	3.53285	C7H7N5O2	M+Na-2H	6-Hydroxymethylpterin	202357	HMDB0247079					69736		NC1=NC2=NC=C(CO)N=C2C(=O)N1	XGWIBNWDLMIPNF-UHFFFAOYSA-N	Organoheterocyclic compounds	Pteridines and derivatives	Pterins and derivatives		1
130.99226	1	15	3	15	794.884	24.7963	31	130.992	1.46335	C2H2N2S	M+FA-H	1,3,4-Thiadiazole; 1,2,3-Thiadiazole	199707; 199631	HMDB0244183; HMDB0244106	;	;	;	39472; 39468	119391; 67518	;	S1C=NN=C1; S1C=CN=N1	MBIZXFATKUQOOA-UHFFFAOYSA-N; UGUHFDPGDQDVGX-UHFFFAOYSA-N	Organoheterocyclic compounds; Organoheterocyclic compounds	Azoles; Azoles	Thiadiazoles; Thiadiazoles		2

## Sheet: all-neg-all
mz	r	k	s	class	centers	statistic	ID	ID-num	Adduct Mass	ppm	Metabolites	cid	cidlink	HMDB	METLIN	Lipidmaps	KEGG	ChEBI	PubChem	CAS	smiles	InChIKey	Super Class	Class	Sub Class	Formula	Adduct	level
428.11953	1	15	3	1	8887.04	64.1479	394	394-1	428.12	2.25526	Azalanstat	203802	http://funmeta.oebiotech.com/network/203802	HMDB0248761							NC1=CC=C(SCC2COC(CCC3=CC=C(Cl)C=C3)(CN3C=CN=C3)O2)C=C1	VYNIUBZKEWJOJP-UHFFFAOYSA-N	Benzenoids	Benzene and substituted derivatives	Phenylbutylamines	C22H24ClN3O2S	M-H
353.08703	1	15	3	1	21598.6	45.0587	302	302-1	353.088	2.17714	4R,5R,6S-Trihydroxy-2-hydroxymethyl-2-cyclohexen-1-one 6-(2-hydroxy-6-methylbenzoate)	63832	http://funmeta.oebiotech.com/network/63832	HMDB0040692	95167			174940	22297980	146475-71-0	CC1=C(C(=O)OC2C(O)C(O)C=C(CO)C2=O)C(O)=CC=C1	ZJIDZZXKQOJXMR-UHFFFAOYSA-N	Benzenoids	Benzene and substituted derivatives	Benzoic acids and derivatives	C15H16O7	M+FA-H
340.10314	1	15	3	1	76850.8	41.4705	289	289-1	340.104	1.90637	Prunasin	58862	http://funmeta.oebiotech.com/network/58862	HMDB0034934	63625		C00844	17396	119033	99-18-3	OC[C@H]1O[C@@H](O[C@@H](C#N)C2=CC=CC=C2)[C@H](O)[C@@H](O)[C@@H]1O	ZKSZEJFBGODIJW-GMDXDWKASA-N	Organic oxygen compounds	Organooxygen compounds	Carbohydrates and carbohydrate conjugates	C14H17NO6	M+FA-H	*
486.16070	1	15	3	1	44727.5	35.0007	449	449-1	486.162	2.04829	Mandelonitrile rutinoside	57073	http://funmeta.oebiotech.com/network/57073	HMDB0032803	88725				131751315	184002-37-7	CC1OC(OCC2OC(OC(C#N)C3=CC=CC=C3)C(O)C(O)C2O)C(O)C(O)C1O	QSPJUYWAUZTHLP-UHFFFAOYSA-N	Organic oxygen compounds	Organooxygen compounds	Carbohydrates and carbohydrate conjugates	C20H27NO10	M+FA-H
384.12919	1	15	3	1	15840.9	33.5148	345	345-1	384.128	4.38342	Ecadotril	206280	http://funmeta.oebiotech.com/network/206280	HMDB0251682					107751		CC(=O)SCC(CC1=CC=CC=C1)C(=O)NCC(=O)OCC1=CC=CC=C1	ODUOJXZPIYUATO-UHFFFAOYSA-N	Organic acids and derivatives	Carboxylic acids and derivatives	Amino acids, peptides, and analogues	C21H23NO4S	M-H
632.19715	1	15	3	1	1580.96	32.8864	534	534-1	632.197	0.0954788	Taurocholic acid 3-sulfate	47964	http://funmeta.oebiotech.com/network/47964	HMDB0002581	6714				21252309	67030-62-0	[H][C@]12C[C@@H](O)C3C4CCC([C@H](C)CCC(=O)NCCS(O)(=O)=O)[C@@]4(C)[C@@H](O)CC3[C@@]1(C)CC[C@H](C2)OS(O)(=O)=O	LKTXOQJJFLAZRW-XVBIMYNNSA-N	Lipids and lipid-like molecules	Steroids and steroid derivatives	Bile acids, alcohols and derivatives	C26H45NO10S2	M+K-2H
133.01395	1	15	3	1	1.92255e+06	32.2662	37	37-1	133.014	2.22988	Malic acid	46899	http://funmeta.oebiotech.com/network/46899	HMDB0000156	45931		C00149	30797	222656	97-67-6	O[C@@H](CC(O)=O)C(O)=O	BJEPYKJPYRNKOW-REOHCLBHSA-N	Organic acids and derivatives	Hydroxy acids and derivatives	Beta hydroxy acids and derivatives	C4H6O5	M-H	*
133.01395	1	15	3	1	1.92255e+06	32.2662	37	37-2	133.014	2.22988	D-Malic acid	56040	http://funmeta.oebiotech.com/network/56040	HMDB0031518	63096		C00497	30796	92824	636-61-3	O[C@H](CC(O)=O)C(O)=O	BJEPYKJPYRNKOW-UWTATZPHSA-N	Organic acids and derivatives	Hydroxy acids and derivatives	Beta hydroxy acids and derivatives	C4H6O5	M-H	*
357.09309	1	15	3	1	15762.3	30.7279	307	307-1	357.092	1.96101	Finrozole	206765	http://funmeta.oebiotech.com/network/206765	HMDB0252263	435939				216220		OC(CC1=CC=C(F)C=C1)C(N1C=NC=N1)C1=CC=C(C=C1)C#N	SLJZVZKQYSKYNV-UHFFFAOYSA-N	Phenylpropanoids and polyketides	Linear 1,3-diarylpropanoids	Unclassified	C18H15FN4O	M+Cl
133.00807	1	15	3	1	11814.2	28.179	36	36-1	133.008	1.08449	1,1,1,3,3-Pentafluoropropane	199565	http://funmeta.oebiotech.com/network/199565	HMDB0244038	326940				68030		FC(F)CC(F)(F)F	MSSNHSVIGIHOJA-UHFFFAOYSA-N	Organohalogen compounds	Organofluorides	Unclassified	C3H3F5	M-H
487.10861	1	15	3	1	1803.17	28.073	450	450-1	487.11	2.41877	Tonapofylline	212518	http://funmeta.oebiotech.com/network/212518	HMDB0259106							CN1C=NC=C1C(N)(C1=CC=C(Cl)C=C1)C1=CC2=C(C=C1)N(C)C(=O)C=C2C1=CC(Cl)=CC=C1	PLHJCIYEEKOWNM-UHFFFAOYSA-N	Phenylpropanoids and polyketides	Diarylheptanoids	Linear diarylheptanoids	C27H22Cl2N4O	M-H
276.03332	1	15	3	2	704.666	10.9305	201	201-1	276.033	1.70432	2-(4-Chlorophenyl)-1H-pyrazolo[4,3-c]quinolin-3-one	204750	http://funmeta.oebiotech.com/network/204750	HMDB0249876					108030		ClC1=CC=C(C=C1)N1NC2=C(C=NC3=CC=CC=C23)C1=O	QCBUAKLOWCOUCR-UHFFFAOYSA-N	Organoheterocyclic compounds	Azoles	Pyrazoles	C16H10ClN3O	M-H2O-H
199.03349	1	15	3	2	414.969	10.4401	118	118-3	199.034	0.281398	Naphtho[1,2-d]thiazol-2-amine	209441	http://funmeta.oebiotech.com/network/209441	HMDB0255450					94880		NC1=NC2=C(S1)C=CC1=CC=CC=C21	FECQXVPRUCCUIL-UHFFFAOYSA-N	Organoheterocyclic compounds	Naphthothiazoles	Unclassified	C11H8N2S	M-H
199.03349	1	15	3	2	414.969	10.4401	118	118-2	199.034	0.281398	2-Methyl-4-(pyridin-3-ylethynyl)thiazole	208988	http://funmeta.oebiotech.com/network/208988	HMDB0254936					9794218		CC1=NC(=CS1)C#CC1=CN=CC=C1	NRBNGHCYDWUVLC-UHFFFAOYSA-N	Organoheterocyclic compounds	Azoles	Thiazoles	C11H8N2S	M-H
199.03349	1	15	3	2	414.969	10.4401	118	118-1	199.034	0.281398	Camalexin	61998	http://funmeta.oebiotech.com/network/61998	HMDB0038631	93292			22990	636970	135531-86-1	N1C=C(C2=NC=CS2)C2=CC=CC=C12	IYODIJVWGPRBGQ-UHFFFAOYSA-N	Organoheterocyclic compounds	Indoles and derivatives	Indoles	C11H8N2S	M-H
216.02348	1	15	3	2	392.695	9.5727	133	133-1	216.024	1.04967	5-Hydroxythiabendazole	202883	http://funmeta.oebiotech.com/network/202883	HMDB0247680	2824				108227	948-71-0	OC1=CC2=C(C=C1)N=C(N2)C1=CSC=N1	VNENJHUOPQAPAT-UHFFFAOYSA-N	Organoheterocyclic compounds	Benzimidazoles	Unclassified	C10H7N3OS	M-H
128.95945	1	15	3	2	1051.23	9.2505	26	26-1	128.96	1.38548	hydroxycarbonate	207622	http://funmeta.oebiotech.com/network/207622	HMDB0253259					17887040		OOC(=O)OO	NKCVNYJQLIWBHK-UHFFFAOYSA-N	Organic acids and derivatives	Organic carbonic acids and derivatives	Unclassified	CH2O5	M+Cl
172.98555	1	15	3	2	726.93	8.92908	73	73-1	172.986	1.31995	2,3,4-Trihydroxybutanoic acid	200854	http://funmeta.oebiotech.com/network/200854	HMDB0245425			C01620	49060	439535		OCC(O)C(O)C(O)=O	JPIJQSOTBSSVTP-UHFFFAOYSA-N	Organic oxygen compounds	Organooxygen compounds	Carbohydrates and carbohydrate conjugates	C4H8O5	M+K-2H	*
172.98555	1	15	3	2	726.93	8.92908	73	73-2	172.986	1.31995	Threonic acid	47312	http://funmeta.oebiotech.com/network/47312	HMDB0000943	4244		C01620	15908	5460407	7306-96-9	OC[C@H](O)[C@@H](O)C(O)=O	JPIJQSOTBSSVTP-STHAYSLISA-N	Organic oxygen compounds	Organooxygen compounds	Carbohydrates and carbohydrate conjugates	C4H8O5	M+K-2H	*
217.01183	1	15	3	2	436.208	5.13876	136	136-2	217.012	0.0676859	4-Hydroxy-benzenepropanedioate	81847	http://funmeta.oebiotech.com/network/81847	HMDB0059809				89654	66886955		OC(=O)CC(=O)OC1=CC=C(O)C=C1	LEOVWDSHDAVANJ-UHFFFAOYSA-N	Benzenoids	Phenol esters	Unclassified	C9H8O5	M+Na-2H
217.01183	1	15	3	2	436.208	5.13876	136	136-1	217.012	0.0676859	3-Methoxy-4,5-methylenedioxybenzoic acid	55539	http://funmeta.oebiotech.com/network/55539	HMDB0030800	87205				607309	526-34-1	COC1=C2OCOC2=CC(=C1)C(O)=O	AOHAPDDBNAPPIN-UHFFFAOYSA-N	Benzenoids	Benzene and substituted derivatives	Benzoic acids and derivatives	C9H8O5	M+Na-2H
287.05551	1	15	3	2	873.459	4.14361	220	220-1	287.057	4.74825	6-Chloromelatonin	202328	http://funmeta.oebiotech.com/network/202328	HMDB0247048	342186				1858		COC1=C(Cl)C=C2NC=C(CCNC(C)=O)C2=C1	LUINDDOUWHRIPW-UHFFFAOYSA-N	Organoheterocyclic compounds	Indoles and derivatives	Indoles	C13H15ClN2O2	M+Na-2H
258.99419	1	15	3	2	6427.05	3.85144	176	176-1	258.995	1.65314	Treosulfan	65015	http://funmeta.oebiotech.com/network/65015	HMDB0042046			C19557		9296	299-75-2	CS(=O)(=O)OCC(O)C(O)COS(C)(=O)=O	YCPOZVAOBBQLRI-UHFFFAOYSA-N	Organic acids and derivatives	Organic sulfonic acids and derivatives	Organosulfonic acids and derivatives	C6H14O8S2	M-H2O-H	*
271.06068	1	15	3	2	968.674	3.51526	191	191-1	271.061	1.89904	(±)-2'-Hydroxydihydrodaidzein	29601	http://funmeta.oebiotech.com/network/29601	HMDB0033928	47967	LMPK12050463	C03567	16035	440047		C1(O)=CC2OCC(C3=CC=C(O)C=C3O)C(=O)C=2C=C1	WBOWBLGZAXVREM-UHFFFAOYSA-N	Phenylpropanoids and polyketides	Isoflavonoids	Isoflavans	C15H12O5	M-H	*
285.08134	1	15	3	2	298.311	3.44595	217	217-1	285.082	0.749297	1-(1-Methylindol-5-yl)-3-(3-methyl-1,2-thiazol-5-yl)urea	211185	http://funmeta.oebiotech.com/network/211185	HMDB0257511				140936			CN1C=CC2=C1C=CC(NC(=O)NC1=CC(C)=NS1)=C2	USFUFHFQWXDVMH-UHFFFAOYSA-N	Organoheterocyclic compounds	Indoles and derivatives	N-alkylindoles	C14H14N4OS	M-H
258.99419	1	15	3	3	23291.8	108.74	176	176-1	258.995	1.65314	Treosulfan	65015	http://funmeta.oebiotech.com/network/65015	HMDB0042046			C19557		9296	299-75-2	CS(=O)(=O)OCC(O)C(O)COS(C)(=O)=O	YCPOZVAOBBQLRI-UHFFFAOYSA-N	Organic acids and derivatives	Organic sulfonic acids and derivatives	Organosulfonic acids and derivatives	C6H14O8S2	M-H2O-H	*
345.04185	1	15	3	3	10270	86.1543	294	294-1	345.04	4.02663	3,3'-Bisjuglone	58085	http://funmeta.oebiotech.com/network/58085	HMDB0033936	89630				329584	61836-43-9	OC1=CC=CC2=C1C(=O)C(=CC2=O)C1=CC(=O)C2=C(C(O)=CC=C2)C1=O	YSWLZVWSHJYBPI-UHFFFAOYSA-N	Benzenoids	Naphthalenes	Naphthoquinones	C20H10O6	M-H
168.99912	1	15	3	3	8945.46	85.2128	68	68-1	169	4.37648	Dimercaprol	53696	http://funmeta.oebiotech.com/network/53696	HMDB0015677	2278		C02924	64198	3080	59-52-9	OCC(S)CS	WQABCVAJNWAXTE-UHFFFAOYSA-N	Organosulfur compounds	Thiols	Alkylthiols	C3H8OS2	M+FA-H	*
154.98351	1	15	3	3	8699.94	84.2549	53	53-1	154.984	4.48685	S-Methyl methanesulfinothioate	57011	http://funmeta.oebiotech.com/network/57011	HMDB0032739	88666				95200	13882-12-7	CSS(C)=O	RRGUMJYEQDVBFP-UHFFFAOYSA-N	Organic acids and derivatives	Thiosulfinic acid esters	Unclassified	C2H6OS2	M+FA-H
188.03517	1	15	3	3	12478	78.307	96	96-2	188.035	2.13377	1-Nitro-5,6-dihydroxy-dihydronaphthalene	82240	http://funmeta.oebiotech.com/network/82240	HMDB0060328	70333		C14801	34099	11954052		OC1C=CC2=C(C=CC=C2N(=O)=O)C1O	VNMNNCGXMBPWIX-UHFFFAOYSA-N	Benzenoids	Naphthalenes	Nitronaphthalenes	C10H9NO4	M-H2O-H	*
188.03517	1	15	3	3	12478	78.307	96	96-1	188.035	2.13377	4-(2-Aminophenyl)-2,4-dioxobutanoic acid	47327	http://funmeta.oebiotech.com/network/47327	HMDB0000978	5916		C01252	17442	472	90924-76-8	NC1=C(C=CC=C1)C(=O)CC(=O)C(O)=O	CAOVWYZQMPNAFJ-UHFFFAOYSA-N	Organic oxygen compounds	Organooxygen compounds	Carbonyl compounds	C10H9NO4	M-H2O-H	*
191.01964	1	15	3	3	840268	75.2983	100	100-1	191.019	2.41895	Galactaric acid	2914	http://funmeta.oebiotech.com/network/2914	HMDB0000639	4227	LMFA01170107	C00879	30852	3037582	526-99-8	C(=O)(O)[C@H](O)[C@@H](O)[C@@H](O)[C@H](O)C(=O)O	DSLZVSRJTYRBFB-DUHBMQHGSA-N	Organic oxygen compounds	Organooxygen compounds	Carbohydrates and carbohydrate conjugates	C6H10O8	M-H2O-H	*
329.08713	1	15	3	3	10904.5	71.5342	279	279-1	329.086	2.04679	2-Amino-9-(6-aminopurin-9-yl)-1H-purin-6-one	211376	http://funmeta.oebiotech.com/network/211376	HMDB0257732					135985036		NC1=NC2=C(N=CN2N2C=NC3=C2N=CN=C3N)C(=O)N1	NQSOJPNCKIZARJ-UHFFFAOYSA-N	Organoheterocyclic compounds	Imidazopyrimidines	Purines and purine derivatives	C10H8N10O	M+FA-H
111.00864	1	15	3	3	47132.3	71.0014	17	17-2	111.008	3.84056	Citraconic acid	2909	http://funmeta.oebiotech.com/network/2909	HMDB0000634	5607	LMFA01170099	C02226	17626	643798	498-23-7	C(=O)(O)/C(/C)=C\C(=O)O	HNEGQIOMVPPMNR-IHWYPQMZSA-N	Lipids and lipid-like molecules	Fatty Acyls	Fatty acids and conjugates	C5H6O4	M-H2O-H	*
111.00864	1	15	3	3	47132.3	71.0014	17	17-1	111.008	3.84056	Itaconic acid	2875	http://funmeta.oebiotech.com/network/2875	HMDB0002092	44764	LMFA01170063	C00490	30838	811	97-65-4	C(=O)(O)C(=C)CC(=O)O	LVHBHZANLOWSRM-UHFFFAOYSA-N	Lipids and lipid-like molecules	Fatty Acyls	Fatty acids and conjugates	C5H6O4	M-H2O-H	*
237.04012	1	15	3	3	12663	69.7744	154	154-1	237.04	1.43325	Benzoylmalic acid	62769	http://funmeta.oebiotech.com/network/62769	HMDB0039494	94064			174225	13953341	22138-51-8	OC(=O)CC(OC(=O)C1=CC=CC=C1)C(O)=O	NVPJTXMOQCANSN-UHFFFAOYSA-N	Benzenoids	Benzene and substituted derivatives	Benzoic acids and derivatives	C11H10O6	M-H
173.00893	1	15	3	3	43936.7	67.0033	74	74-1	173.009	1.32384	cis-Aconitic acid	46856	http://funmeta.oebiotech.com/network/46856	HMDB0000072	3300		C00417	32805	643757	585-84-2	OC(=O)C\C(=C\C(O)=O)C(O)=O	GTZCVFVGUGFEME-IWQZZHSRSA-N	Organic acids and derivatives	Carboxylic acids and derivatives	Tricarboxylic acids and derivatives	C6H6O6	M-H	*
745.50135	1	15	3	4	13664.2	18.1672	584	584-1	745.503	1.56044	PG(34:2)	23461	http://funmeta.oebiotech.com/network/23461	HMDB0010575	61851	LMGP04010983		73238	52927246		[H][C@](O)(CO)COP(OC[C@]([H])(OC(CCCCCCC/C=C\C/C=C\CCCCC)=O)COC(CCCCCCCCCCCCCCC)=O)(=O)O	ATBOMIWRCZXYSZ-WLGRLVTESA-N	Lipids and lipid-like molecules	Glycerophospholipids	Glycerophosphoglycerols	C40H75O10P	M-H
128.95945	1	15	3	4	948.257	11.1486	26	26-1	128.96	1.38548	hydroxycarbonate	207622	http://funmeta.oebiotech.com/network/207622	HMDB0253259					17887040		OOC(=O)OO	NKCVNYJQLIWBHK-UHFFFAOYSA-N	Organic acids and derivatives	Organic carbonic acids and derivatives	Unclassified	CH2O5	M+Cl
761.49658	1	15	3	4	1380.69	6.97364	591	591-1	761.498	1.34088	1-O-beta-D-Glucopyranosyl-2,3-di-O-(8-hexadecenoyl)glycerol	55747	http://funmeta.oebiotech.com/network/55747	HMDB0031133	87432				131751139		CCCCCCC\C=C\CCCCCCC(=O)OCC(COC1OC(CO)C(O)C(O)C1O)OC(=O)CCCCCC\C=C\CCCCCCC	LJGDLFGTFICYEJ-YTEMWHBBSA-N	Lipids and lipid-like molecules	Glycerolipids	Glycosylglycerols	C41H74O10	M+Cl
487.10861	1	15	3	4	557.849	5.84014	450	450-1	487.11	2.41877	Tonapofylline	212518	http://funmeta.oebiotech.com/network/212518	HMDB0259106							CN1C=NC=C1C(N)(C1=CC=C(Cl)C=C1)C1=CC2=C(C=C1)N(C)C(=O)C=C2C1=CC(Cl)=CC=C1	PLHJCIYEEKOWNM-UHFFFAOYSA-N	Phenylpropanoids and polyketides	Diarylheptanoids	Linear diarylheptanoids	C27H22Cl2N4O	M-H
834.52266	1	15	3	4	3635.68	5.76792	606	606-1	834.527	4.78074	PS(38:3)	22146	http://funmeta.oebiotech.com/network/22146	HMDB0012382	78549	LMGP03010885		84512	52925994		C(O)(=O)[C@@]([H])(N)COP(OC[C@]([H])(OC(CCCCCC/C=C\C/C=C\C/C=C\CCCCC)=O)COC(CCCCCCCCCCCCCCCCC)=O)(=O)O	LIBQKAKFGGIIDU-NVSSCHKGSA-N	Lipids and lipid-like molecules	Glycerophospholipids	Glycerophosphoserines	C44H80NO10P	M+Na-2H
172.98555	1	15	3	4	527.417	5.38248	73	73-1	172.986	1.31995	2,3,4-Trihydroxybutanoic acid	200854	http://funmeta.oebiotech.com/network/200854	HMDB0245425			C01620	49060	439535		OCC(O)C(O)C(O)=O	JPIJQSOTBSSVTP-UHFFFAOYSA-N	Organic oxygen compounds	Organooxygen compounds	Carbohydrates and carbohydrate conjugates	C4H8O5	M+K-2H	*
172.98555	1	15	3	4	527.417	5.38248	73	73-2	172.986	1.31995	Threonic acid	47312	http://funmeta.oebiotech.com/network/47312	HMDB0000943	4244		C01620	15908	5460407	7306-96-9	OC[C@H](O)[C@@H](O)C(O)=O	JPIJQSOTBSSVTP-STHAYSLISA-N	Organic oxygen compounds	Organooxygen compounds	Carbohydrates and carbohydrate conjugates	C4H8O5	M+K-2H	*
391.04304	1	15	3	4	138.326	5.28523	352	352-2	391.044	1.64488	Chlorogenic acid	48037	http://funmeta.oebiotech.com/network/48037	HMDB0003164	3498		C00852	16112	1794427	202650-88-2	O[C@@H]1C[C@](O)(C[C@@H](OC(=O)\C=C\C2=CC(O)=C(O)C=C2)[C@@H]1O)C(O)=O	CWVRJTMFETXNAD-JUHZACGLSA-N	Organic oxygen compounds	Organooxygen compounds	Alcohols and polyols	C16H18O9	M+K-2H	*
391.04304	1	15	3	4	138.326	5.28523	352	352-1	391.044	1.64488	Biflorin	47913	http://funmeta.oebiotech.com/network/47913	HMDB0002336	58119		C08996	563990	441959	89701-85-9	CC1=CC(=O)C2=C(O)C([C@@H]3O[C@H](CO)[C@@H](O)[C@H](O)[C@H]3O)=C(O)C=C2O1	XTZWWMZDVUKEDJ-SPEJKDPOSA-N	Organic oxygen compounds	Organooxygen compounds	Carbohydrates and carbohydrate conjugates	C16H18O9	M+K-2H	*
217.01183	1	15	3	4	374.787	5.06511	136	136-2	217.012	0.0676859	4-Hydroxy-benzenepropanedioate	81847	http://funmeta.oebiotech.com/network/81847	HMDB0059809				89654	66886955		OC(=O)CC(=O)OC1=CC=C(O)C=C1	LEOVWDSHDAVANJ-UHFFFAOYSA-N	Benzenoids	Phenol esters	Unclassified	C9H8O5	M+Na-2H
217.01183	1	15	3	4	374.787	5.06511	136	136-1	217.012	0.0676859	3-Methoxy-4,5-methylenedioxybenzoic acid	55539	http://funmeta.oebiotech.com/network/55539	HMDB0030800	87205				607309	526-34-1	COC1=C2OCOC2=CC(=C1)C(O)=O	AOHAPDDBNAPPIN-UHFFFAOYSA-N	Benzenoids	Benzene and substituted derivatives	Benzoic acids and derivatives	C9H8O5	M+Na-2H
833.51638	1	15	3	4	7875.07	5.03576	605	605-1	833.519	2.60743	PI(34:2)	24674	http://funmeta.oebiotech.com/network/24674	HMDB0009784		LMGP06010959		73212	46891796	219584-66-4	[C@]([H])(OC(CCCCCCC/C=C\C/C=C\CCCCC)=O)(COP(=O)(O)O[C@H]1[C@H](O)[C@@H](O)[C@H](O)[C@@H](O)[C@H]1O)COC(CCCCCCCCCCCCCCC)=O	BSNJSZUDOMPYIR-CUKLWHKZSA-N	Lipids and lipid-like molecules	Glycerophospholipids	Glycerophosphoinositols	C43H79O13P	M-H
723.49907	1	15	3	4	1606.34	2.81911	571	571-1	723.497	2.81449	Phosphatidate(38:4)	25869	http://funmeta.oebiotech.com/network/25869	HMDB0114846	82136	LMGP10010970			52929556		[C@](COP(=O)(O)O)([H])(OC(CCCCC/C=C\C/C=C\C/C=C\C/C=C\CCCCC)=O)COC(CCCCCCCCCCCCCCC)=O	SHOGMOAASUZARG-PJFZBGSQSA-N	Lipids and lipid-like molecules	Glycerophospholipids	Glycerophosphates	C41H73O8P	M-H
723.49907	1	15	3	4	1606.34	2.81911	571	571-2	723.497	2.81449	PA(38:4)	24927	http://funmeta.oebiotech.com/network/24927	HMDB0114884	3884	LMGP10010024		77239	5283529	64665-00-5	[C@](COP(=O)(O)O)([H])(OC(CCC/C=C\C/C=C\C/C=C\C/C=C\CCCCC)=O)COC(CCCCCCCCCCCCCCCCC)=O	AXJKOPKPNZMCIN-GSEBOFAUSA-N	Lipids and lipid-like molecules	Glycerophospholipids	Glycerophosphates	C41H73O8P	M-H
223.04564	1	15	3	5	24195	69.121	139	139-1	223.046	1.35184	2-Keto-3-deoxy-D-gluconic acid	1952	http://funmeta.oebiotech.com/network/1952	HMDB0001353	6184	LMFA01050486	C01216	17028	194024	17510-99-5	C(=O)(C(C[C@H]([C@@H](CO)O)O)=O)O	WPAMZTWLKIDIOP-NQXXGFSBSA-N	Organic acids and derivatives	Keto acids and derivatives	Medium-chain keto acids and derivatives	C6H10O6	M+FA-H	*
195.05068	1	15	3	5	190722	57.3106	111	111-1	195.051	1.76127	D-Xylose	46870	http://funmeta.oebiotech.com/network/46870	HMDB0000098	314		C00181	53455	135191	58-86-6	O[C@@H]1COC(O)[C@H](O)[C@H]1O	SRBFZHDQGSBBOR-IOVATXLUSA-N	Organic oxygen compounds	Organooxygen compounds	Carbohydrates and carbohydrate conjugates	C5H10O5	M+FA-H	*
533.17458	1	15	3	5	66230.6	56.6458	484	484-1	533.175	0.271737	Betamethasone 17-benzoate	204150	http://funmeta.oebiotech.com/network/204150	HMDB0249158					571358		CC1CC2C3CCC4=CC(=O)C=CC4(C)C3(F)C(O)CC2(C)C1(OC(=O)C1=CC=CC=C1)C(=O)CO	SOQJPQZCPBDOMF-UHFFFAOYSA-N	Lipids and lipid-like molecules	Steroids and steroid derivatives	Hydroxysteroids	C29H33FO6	M+K-2H
473.16186	1	15	3	5	52993.4	54.0885	435	435-2	473.162	1.20063	N-(1-Deoxy-1-fructosyl)glycine	61333	http://funmeta.oebiotech.com/network/61333	HMDB0037848				143247	131752250	60644-20-4	OC[C@H]1OC(O)(CNCC(O)=O)[C@@H](O)[C@@H]1O	UKKRCTOBKMVJGX-STUHELBRSA-N	Organic oxygen compounds	Organooxygen compounds	Carbohydrates and carbohydrate conjugates	C8H15NO7	2M-H
473.16186	1	15	3	5	52993.4	54.0885	435	435-1	473.162	1.20063	Fructoseglycine	82210	http://funmeta.oebiotech.com/network/82210	HMDB0060278				24108	3081391		[H][C@@](O)(CO)[C@@]([H])(O)[C@]([H])(O)C(=O)CNCC(O)=O	YGUYJMQMTNJNFS-LPBLVHEISA-N	Organic acids and derivatives	Carboxylic acids and derivatives	Amino acids, peptides, and analogues	C8H15NO7	2M-H
313.09238	1	15	3	5	13898.3	53.6747	253	253-1	313.093	1.63906	Vanilloside	54574	http://funmeta.oebiotech.com/network/54574	HMDB0029664				168797	3648225	494-08-6	COC1=C(OC2OC(CO)C(O)C(O)C2O)C=CC(C=O)=C1	LPRNQMUKVDHCFX-UHFFFAOYSA-N	Organic oxygen compounds	Organooxygen compounds	Carbohydrates and carbohydrate conjugates	C14H18O8	M-H
165.04026	1	15	3	5	128902	49.8857	63	63-1	165.04	1.17934	Erythrose	47971	http://funmeta.oebiotech.com/network/47971	HMDB0002649	289		C01796	23956	439574	1758-51-6	[H][C@@]1(O)COC([H])(O)[C@]1([H])O	FMAORJIQYMIRHF-HERZVMAMSA-N	Organic oxygen compounds	Organooxygen compounds	Carbohydrates and carbohydrate conjugates	C4H8O4	M+FA-H	*
537.16616	1	15	3	5	6918.29	49.745	487	487-2	537.169	4.45121	Artonin F	31607	http://funmeta.oebiotech.com/network/31607	HMDB0035187	49940	LMPK12111518			14680593	129683-94-9	C12C(=O)C3CC4C(C)(C)OC5=C(O)C=C(O)C(C=3OC=1C1C=CC(C)(C)OC=1C(C/C=C(/C)\C)=C2O)=C45	GKWNQOINHKVKOT-UHFFFAOYSA-N	Organoheterocyclic compounds	Benzopyrans	1-benzopyrans	C30H30O7	M+Cl
537.16616	1	15	3	5	6918.29	49.745	487	487-3	537.169	4.45121	Isocycloheterophyllin	54422	http://funmeta.oebiotech.com/network/54422	HMDB0029471	86290				131750874	49794-94-7	CC(C)=CCC1=C(O)C2=C(OC3=C(CC(OC4=C3C=C(O)C(O)=C4)=C(C)C)C2=O)C2=C1OC(C)(C)C=C2	PNKNNRLOQYRSCW-UHFFFAOYSA-N	Organoheterocyclic compounds	Benzopyrans	1-benzopyrans	C30H30O7	M+Cl
537.16616	1	15	3	5	6918.29	49.745	487	487-1	537.169	4.45121	Cycloheterophyllin	31010	http://funmeta.oebiotech.com/network/31010	HMDB0030685	49349	LMPK12110921		563917	5316250	36545-53-6	C12OC(C)(C)C=CC1=C(O)C1C(=O)C3C(/C=C(/C)\C)OC4C=C(O)C(O)=CC=4C=3OC=1C=2C/C=C(\C)/C	ZZPIXEJZTXAVCX-UHFFFAOYSA-N	Phenylpropanoids and polyketides	Flavonoids	Pyranoflavonoids	C30H30O7	M+Cl
474.16357	1	15	3	5	14951.5	47.5542	436	436-2	474.162	2.53926	(Tetrahydropyran-4-yl)-[2-phenyl-5-(1,1-dioxo-thiomorpholin-4-yl)methyl-1H-indol-7-yl]amine	209487	http://funmeta.oebiotech.com/network/209487	HMDB0255501					44187164		O=S1(=O)CCN(CC2=CC(NC3CCOCC3)=C3NC(=CC3=C2)C2=CC=CC=C2)CC1	UZRCNCPUOFYHRB-UHFFFAOYSA-N	Organoheterocyclic compounds	Indoles and derivatives	Indoles	C24H29N3O3S	M+Cl
474.16357	1	15	3	5	14951.5	47.5542	436	436-1	474.162	2.53926	2-Tert-Butyl-5-phenyl 4-[(4-piperidin-1-ylphenyl)amino]isothiazol-3(2H)-one 1,1-dioxide	203797	http://funmeta.oebiotech.com/network/203797	HMDB0248756							CC(C)(C)N1C(=O)C(NC2=CC=C(C=C2)N2CCCCC2)=C(C2=CC=CC=C2)S1(=O)=O	IVANYIPLGFVBGR-UHFFFAOYSA-N	Organoheterocyclic compounds	Piperidines	Phenylpiperidines	C24H29N3O3S	M+Cl
404.10430	1	15	3	5	17797.6	45.6356	365	365-1	404.103	3.54329	3-[[4-[(5-Nitropyridin-2-yl)hydrazinylidene]-3-oxocyclohexa-1,5-dien-1-yl]-propylamino]propane-1-sulfonic acid	199906	http://funmeta.oebiotech.com/network/199906	HMDB0244401					3082665		CCCN(CCCS(O)(=O)=O)C1=CC(O)=C(C=C1)N=NC1=NC=C(C=C1)[N+]([O-])=O	DSOBYSHRIJISFE-UHFFFAOYSA-N	Organic 1,3-dipolar compounds	Allyl-type 1,3-dipolar organic compounds	Organic nitro compounds	C17H21N5O6S	M-H2O-H
439.08544	1	15	3	5	29278.4	45.3749	408	408-1	439.087	2.5836	Setipiprant	211817	http://funmeta.oebiotech.com/network/211817	HMDB0258261							OC(=O)CN1C2=C(CN(CC2)C(=O)C2=CC=CC3=CC=CC=C23)C2=CC(F)=CC=C12	IHAXLPDVOWLUOS-UHFFFAOYSA-N	Benzenoids	Naphthalenes	Naphthalenecarboxylic acids and derivatives	C24H19FN2O3	M+K-2H
315.07222	1	15	3	6	21407.7	99.6851	256	256-1	315.073	2.55707	S-(4,5-Dihydro-2-methyl-3-furanyl) ethanethioate	61281	http://funmeta.oebiotech.com/network/61281	HMDB0037786	92601			131456	20831821	26486-14-6	CC(=O)SC1=C(C)OCC1	YDYAMYYOQBGPRX-UHFFFAOYSA-N	Organoheterocyclic compounds	Dihydrofurans	Unclassified	C7H10O2S	2M-H
417.11903	1	15	3	6	13958.7	96.8075	381	381-1	417.119	1.14377	Phlorizin	60316	http://funmeta.oebiotech.com/network/60316	HMDB0036634	3535		C01604	8113	6072	60-81-1	OC[C@H]1O[C@@H](OC2=CC(O)=CC(O)=C2C(=O)CCC2=CC=C(O)C=C2)[C@H](O)[C@@H](O)[C@@H]1O	IOUVKUPGCMBWBT-QNDFHXLGSA-N	Phenylpropanoids and polyketides	Flavonoids	Flavonoid glycosides	C21H24O10	M-H2O-H	*
267.07180	1	15	3	6	23899.8	83.4374	185	185-1	267.072	1.31875	Ethyl glucuronide	50893	http://funmeta.oebiotech.com/network/50893	HMDB0010325	61648			87248	18392195	17685-04-0	CCO[C@@H]1O[C@@H]([C@@H](O)[C@H](O)[C@H]1O)C(O)=O	IWJBVMJWSPZNJH-UQGZVRACSA-N	Organic oxygen compounds	Organooxygen compounds	Carbohydrates and carbohydrate conjugates	C8H14O7	M+FA-H
223.04564	1	15	3	6	18597.1	80.1937	139	139-1	223.046	1.35184	2-Keto-3-deoxy-D-gluconic acid	1952	http://funmeta.oebiotech.com/network/1952	HMDB0001353	6184	LMFA01050486	C01216	17028	194024	17510-99-5	C(=O)(C(C[C@H]([C@@H](CO)O)O)=O)O	WPAMZTWLKIDIOP-NQXXGFSBSA-N	Organic acids and derivatives	Keto acids and derivatives	Medium-chain keto acids and derivatives	C6H10O6	M+FA-H	*
299.07679	1	15	3	6	9440.45	76.2732	232	232-1	299.077	1.52628	Dimethyl fukiic acid	54445	http://funmeta.oebiotech.com/network/54445	HMDB0029497	86307			168420	131750879	56158-55-5	COC(=O)C(O)C(O)(CC1=CC(O)=C(O)C=C1)C(=O)OC	QHQANDJGWIVAAC-UHFFFAOYSA-N	Benzenoids	Phenols	Benzenediols	C13H16O8	M-H
299.07679	1	15	3	6	9440.45	76.2732	232	232-2	299.077	1.52628	Salicylic acid beta-D-glucoside	64370	http://funmeta.oebiotech.com/network/64370	HMDB0041271	95685				4596190	10366-91-3	OCC1OC(OC2=CC=CC=C2C(O)=O)C(O)C(O)C1O	TZPBMNKOLMSJPF-UHFFFAOYSA-N	Organic oxygen compounds	Organooxygen compounds	Carbohydrates and carbohydrate conjugates	C13H16O8	M-H
313.09238	1	15	3	6	12546.2	74.8517	253	253-1	313.093	1.63906	Vanilloside	54574	http://funmeta.oebiotech.com/network/54574	HMDB0029664				168797	3648225	494-08-6	COC1=C(OC2OC(CO)C(O)C(O)C2O)C=CC(C=O)=C1	LPRNQMUKVDHCFX-UHFFFAOYSA-N	Organic oxygen compounds	Organooxygen compounds	Carbohydrates and carbohydrate conjugates	C14H18O8	M-H
195.05068	1	15	3	6	162441	72.1223	111	111-1	195.051	1.76127	D-Xylose	46870	http://funmeta.oebiotech.com/network/46870	HMDB0000098	314		C00181	53455	135191	58-86-6	O[C@@H]1COC(O)[C@H](O)[C@H]1O	SRBFZHDQGSBBOR-IOVATXLUSA-N	Organic oxygen compounds	Organooxygen compounds	Carbohydrates and carbohydrate conjugates	C5H10O5	M+FA-H	*
293.12387	1	15	3	6	7025.98	69.2065	223	223-1	293.124	1.07388	Prenyl glucoside	56341	http://funmeta.oebiotech.com/network/56341	HMDB0031876			C09808	172490	14239303	117861-55-9	CC(C)=CCOC1OC(CO)C(O)C(O)C1O	GQJQCKUJCHMTNF-UHFFFAOYSA-N	Lipids and lipid-like molecules	Fatty Acyls	Fatty acyl glycosides	C11H20O6	M+FA-H	*
337.07710	1	15	3	6	5674.69	65.3722	286	286-2	337.078	1.57714	(5R)-5-[(1S)-1,2-Dihydroxyethyl]-3-[(2R,3R,4S,5S,6R)-3,4,5-trihydroxy-6-(hydroxymethyl)oxan-2-yl]oxyoxolane-2,4-dione	213315	http://funmeta.oebiotech.com/network/213315	HMDB0260164					74959682		OCC(O)C1OC(=O)C(OC2OC(CO)C(O)C(O)C2O)C1=O	LSMAUOJGZPNABT-UHFFFAOYSA-N	Lipids and lipid-like molecules	Fatty Acyls	Fatty acyl glycosides	C12H18O11	M-H
337.07710	1	15	3	6	5674.69	65.3722	286	286-1	337.078	1.57714	L-Ascorbic acid 2-glucoside	208146	http://funmeta.oebiotech.com/network/208146	HMDB0253873					54725703		OCC(O)C1OC(=O)C(OC2OC(CO)C(O)C(O)C2O)=C1O	MLSJBGYKDYSOAE-UHFFFAOYSA-N	Lipids and lipid-like molecules	Fatty Acyls	Fatty acyl glycosides	C12H18O11	M-H
165.04026	1	15	3	6	114414	65.3496	63	63-1	165.04	1.17934	Erythrose	47971	http://funmeta.oebiotech.com/network/47971	HMDB0002649	289		C01796	23956	439574	1758-51-6	[H][C@@]1(O)COC([H])(O)[C@]1([H])O	FMAORJIQYMIRHF-HERZVMAMSA-N	Organic oxygen compounds	Organooxygen compounds	Carbohydrates and carbohydrate conjugates	C4H8O4	M+FA-H	*
279.03925	1	15	3	7	16579.5	85.2753	206	206-1	279.039	1.11827	Uridine	46982	http://funmeta.oebiotech.com/network/46982	HMDB0000296	90		C00299	16704	6029	58-96-8	OC[C@H]1O[C@H]([C@H](O)[C@@H]1O)N1C=CC(=O)NC1=O	DRTQHJPVMGBUCF-XVFCMESISA-N	Nucleosides, nucleotides, and analogues	Pyrimidine nucleosides	Unclassified	C9H12N2O6	M+Cl	*
279.04827	1	15	3	7	44371.9	73.8579	207	207-1	279.049	1.80212	D-erythro-D-galacto-octitol	54817	http://funmeta.oebiotech.com/network/54817	HMDB0029953	86611			165245	219890	27655-86-3	OCC(O)C(O)C(O)C(O)C(O)C(O)CO	DRDSDQVQSRICML-UHFFFAOYSA-N	Organic oxygen compounds	Organooxygen compounds	Carbohydrates and carbohydrate conjugates	C8H18O8	M+K-2H
636.21408	1	15	3	7	7198.88	71.9597	538	538-1	636.212	3.83564	{4-[2-Acetylamino-2-(1-biphenyl-4-ylmethyl-2-oxo-azepan-3-ylcarbamoyl)-ethyl]-2-phosphono-phenoxy}-acetic acid	211057	http://funmeta.oebiotech.com/network/211057	HMDB0257352							CC(=O)NC(CC1=CC(=C(OCC(O)=O)C=C1)P(O)(O)=O)C(=O)NC1CCCCN(CC2=CC=C(C=C2)C2=CC=CC=C2)C1=O	MWEWSHNGVWABKG-UHFFFAOYSA-N	Organic acids and derivatives	Carboxylic acids and derivatives	Amino acids, peptides, and analogues	C32H36N3O9P	M-H
622.32276	1	15	3	7	7243.97	69.5497	530	530-1	622.323	0.0436307	(3a,5b,7a,12a)-24-[(carboxymethyl)amino]-1,12-dihydroxy-24-oxocholan-3-yl-b-D-Glucopyranosiduronic acid	47949	http://funmeta.oebiotech.com/network/47949	HMDB0002472	57947				6419427	99794-78-2	[H][C@@]12CCC([C@H](C)CCC(=O)NCC(O)=O)[C@@]1(C)[C@@H](O)C[C@@]1([H])[C@@]2([H])[C@H](O)C[C@]2([H])C[C@@H](CC[C@]12C)O[C@@H]1O[C@@H]([C@@H](O)[C@H](O)[C@H]1O)C(O)=O	BWWWIHHYPYDOJQ-BSGVGGAOSA-N	Lipids and lipid-like molecules	Steroids and steroid derivatives	Steroidal glycosides	C32H51NO12	M-H2O-H
315.07222	1	15	3	7	15376.4	69.3748	256	256-1	315.073	2.55707	S-(4,5-Dihydro-2-methyl-3-furanyl) ethanethioate	61281	http://funmeta.oebiotech.com/network/61281	HMDB0037786	92601			131456	20831821	26486-14-6	CC(=O)SC1=C(C)OCC1	YDYAMYYOQBGPRX-UHFFFAOYSA-N	Organoheterocyclic compounds	Dihydrofurans	Unclassified	C7H10O2S	2M-H
439.08544	1	15	3	7	27961.2	68.8625	408	408-1	439.087	2.5836	Setipiprant	211817	http://funmeta.oebiotech.com/network/211817	HMDB0258261							OC(=O)CN1C2=C(CN(CC2)C(=O)C2=CC=CC3=CC=CC=C23)C2=CC(F)=CC=C12	IHAXLPDVOWLUOS-UHFFFAOYSA-N	Benzenoids	Naphthalenes	Naphthalenecarboxylic acids and derivatives	C24H19FN2O3	M+K-2H
523.18690	1	15	3	7	6963.37	67.5806	479	479-2	523.189	4.57005	Kanzonol L	64222	http://funmeta.oebiotech.com/network/64222	HMDB0041116	95546				131753032	156281-31-1	CC(C)=CCC1=C(O)C(CC=C(C)C)=C2OC=C(C(=O)C2=C1O)C1=C2OC(C)(C)C=CC2=C(O)C=C1	CLXMHBYPZWNJQI-UHFFFAOYSA-N	Phenylpropanoids and polyketides	Isoflavonoids	Isoflavans	C30H32O6	M+Cl
523.18690	1	15	3	7	6963.37	67.5806	479	479-1	523.189	4.57005	Rubraflavone D	55407	http://funmeta.oebiotech.com/network/55407	HMDB0030631					131751060	54835-66-4	CC(C)=CCC\C(C)=C/CC1=C(OC2=C(C(O)=C3C=CC(C)(C)OC3=C2)C1=O)C1=C(O)C=C(O)C=C1	SKCPIJZMAFLOJW-NVMNQCDNSA-N	Phenylpropanoids and polyketides	Flavonoids	Flavones	C30H32O6	M+Cl
392.07526	1	15	3	7	28595.7	65.4938	355	355-1	392.075	0.319442	cyclo-dopa 5-O-glucoside	257125	http://funmeta.oebiotech.com/network/257125	HMDB0304310	64475		C17751	134458	46173990		[H][C@]1(CC2=CC(O[C@]3([H])O[C@]([H])(CO)[C@@]([H])(O)[C@]([H])(O)[C@@]3([H])O)=C(O)C=C2N1)C(O)=O	PXMFPPFHRQZIHO-OLCQZNMOSA-N	Organic oxygen compounds	Organooxygen compounds	Carbohydrates and carbohydrate conjugates	C15H19NO9	M+Cl	*
383.14553	1	15	3	7	5812.86	63.2608	344	344-1	383.146	0.092817	alpha-(4-Fluorophenyl)-4-(5-fluoro-2-pyrimidinyl)-1-piperazine butanol	204294	http://funmeta.oebiotech.com/network/204294	HMDB0249324				91549	108046		OC(CCCN1CCN(CC1)C1=NC=C(F)C=N1)C1=CC=C(F)C=C1	ZXUYYZPJUGQHLQ-UHFFFAOYSA-N	Organoheterocyclic compounds	Diazinanes	Piperazines	C18H22F2N4O	M+Cl
225.11295	1	15	3	7	18840	61.8576	143	143-1	225.113	1.17391	Polyethylene, oxidized	56805	http://funmeta.oebiotech.com/network/56805	HMDB0032472	88485			168411	24847855	68441-17-8	CC(C(O)CCCCC=O)C(=O)CCC(O)=O	AZUZXOSWBOBCJY-UHFFFAOYSA-N	Organic acids and derivatives	Keto acids and derivatives	Medium-chain keto acids and derivatives	C12H20O5	M-H2O-H
383.11867	1	15	3	8	22836.8	76.8641	343	343-1	383.117	4.89624	N-(2-Methoxybenzyl)-N-(4-phenoxypyridin-3-yl)acetamide	204814	http://funmeta.oebiotech.com/network/204814	HMDB0249955					9841240		COC1=CC=CC=C1CN(C(C)=O)C1=C(OC2=CC=CC=C2)C=CN=C1	DHZBNHMEIOBPAE-UHFFFAOYSA-N	Organic oxygen compounds	Organooxygen compounds	Ethers	C21H20N2O3	M+Cl
391.10460	1	15	3	8	11283.3	72.2455	354	354-1	391.103	2.93575	Garcimangosone D	61523	http://funmeta.oebiotech.com/network/61523	HMDB0038066					85362951		OCC1OC(OC2=CC(O)=CC(O)=C2C(=O)C2=CC=CC=C2)C(O)C(O)C1O	CCXXIROIENJKKR-UHFFFAOYSA-N	Organic oxygen compounds	Organooxygen compounds	Carbohydrates and carbohydrate conjugates	C19H20O9	M-H
371.11878	1	15	3	8	35913	69.808	329	329-1	371.119	1.9424	Neohesperidose	54462	http://funmeta.oebiotech.com/network/54462	HMDB0029523			C08244		5184980	17074-02-1	CC1OC(OC2C(O)OC(CO)C(O)C2O)C(O)C(O)C1O	VSRVRBXGIRFARR-UHFFFAOYSA-N	Organic oxygen compounds	Organooxygen compounds	Carbohydrates and carbohydrate conjugates	C12H22O10	M+FA-H	*
383.08237	1	15	3	8	19702.7	69.5257	342	342-1	383.083	1.94865	Glucose lactate ketone	207217	http://funmeta.oebiotech.com/network/207217	HMDB0252781							CC(O)C(=O)OC(=O)OC(=O)C(C)(O)C1(O)OC(CO)C(O)C(O)C1O	RJHWLOLAORKKFT-UHFFFAOYSA-N	Organic oxygen compounds	Organooxygen compounds	Carbohydrates and carbohydrate conjugates	C13H20O13	M-H
533.17458	1	15	3	8	38192	68.8579	484	484-1	533.175	0.271737	Betamethasone 17-benzoate	204150	http://funmeta.oebiotech.com/network/204150	HMDB0249158					571358		CC1CC2C3CCC4=CC(=O)C=CC4(C)C3(F)C(O)CC2(C)C1(OC(=O)C1=CC=CC=C1)C(=O)CO	SOQJPQZCPBDOMF-UHFFFAOYSA-N	Lipids and lipid-like molecules	Steroids and steroid derivatives	Hydroxysteroids	C29H33FO6	M+K-2H
425.07489	1	15	3	8	3843.65	66.0033	387	387-1	425.076	1.94411	Dopaxanthin	51919	http://funmeta.oebiotech.com/network/51919	HMDB0012221			C08543	4700		71199-31-0	OC(=O)[C@H](CC1=CC=C(O)C(O)=C1)\N=C/C=C1\C[C@H](NC(=C1)C(O)=O)C(O)=O	YSNPSKZBOQYUHH-AFUNOPLTSA-N	Organic acids and derivatives	Carboxylic acids and derivatives	Amino acids, peptides, and analogues	C18H18N2O8	M+Cl	*
390.10879	1	15	3	8	4944.28	65.9394	351	351-1	390.109	0.264376	Zidebactam	213212	http://funmeta.oebiotech.com/network/213212	HMDB0260005					78049761		OS(=O)(=O)ON1C2CN(C(CC2)C(=O)NNC(=O)C2CCCNC2)C1=O	YCZPXRQPDCXTIO-UHFFFAOYSA-N	Organic acids and derivatives	Carboxylic acids and derivatives	Amino acids, peptides, and analogues	C13H21N5O7S	M-H
191.05567	1	15	3	8	1.40659e+06	53.3751	102	102-1	191.056	0.577801	Sedoheptulose	48042	http://funmeta.oebiotech.com/network/48042	HMDB0003219			C08355	27520	441483	470-46-2	OC[C@H]1O[C@](O)(CO)[C@@H](O)[C@H](O)[C@@H]1O	HAIWUXASLYEWLM-BNWJMWRWSA-N	Organic oxygen compounds	Organooxygen compounds	Carbohydrates and carbohydrate conjugates	C7H14O7	M-H2O-H	*
193.05985	1	15	3	8	15998.7	48.2403	107	107-1	193.059	2.03535	Glycylproline	47179	http://funmeta.oebiotech.com/network/47179	HMDB0000721	23672			70744	3013625	704-15-4	NCC(=O)N1CCC[C@H]1C(O)=O	KZNQNBZMBZJQJO-YFKPBYRVSA-N	Organic acids and derivatives	Carboxylic acids and derivatives	Amino acids, peptides, and analogues	C7H12N2O3	M+Na-2H
193.05985	1	15	3	8	15998.7	48.2403	107	107-2	193.059	2.03535	Glycyl-D-proline	207303	http://funmeta.oebiotech.com/network/207303	HMDB0252876	4185				44369312	704-15-4	NCC(=O)N1CCCC1C(O)=O	KZNQNBZMBZJQJO-UHFFFAOYSA-N	Organic acids and derivatives	Carboxylic acids and derivatives	Amino acids, peptides, and analogues	C7H12N2O3	M+Na-2H
193.05985	1	15	3	8	15998.7	48.2403	107	107-3	193.059	2.03535	Prolylglycine	51196	http://funmeta.oebiotech.com/network/51196	HMDB0011178				61695	6426709	2578-57-6	OC(=O)CNC(=O)[C@@H]1CCCN1	RNKSNIBMTUYWSH-YFKPBYRVSA-N	Organic acids and derivatives	Carboxylic acids and derivatives	Amino acids, peptides, and analogues	C7H12N2O3	M+Na-2H
191.04552	1	15	3	8	10182.1	44.1801	101	101-1	191.046	0.769017	N-(5-Amino-2-hydroxybenzoyl)glycine	83271	http://funmeta.oebiotech.com/network/83271	HMDB0061683	1147			68589	10353049	207747-14-6	NC1=CC=C(O)C(=C1)C(=O)NCC(O)=O	HZXFAYOGIGTEDC-UHFFFAOYSA-N	Benzenoids	Benzene and substituted derivatives	Benzoic acids and derivatives	C9H10N2O4	M-H2O-H
191.04552	1	15	3	8	10182.1	44.1801	101	101-2	191.046	0.769017	N-Carbamoyl-2-amino-2-(4-hydroxyphenyl)acetic acid	56282	http://funmeta.oebiotech.com/network/56282	HMDB0031813	87941				578941	32507-69-0	NC(=O)NC(C(O)=O)C1=CC=C(O)C=C1	GSHIDXLOTQDUAV-UHFFFAOYSA-N	Organic acids and derivatives	Carboxylic acids and derivatives	Amino acids, peptides, and analogues	C9H10N2O4	M-H2O-H
279.04827	1	15	3	9	30413.6	54.7193	207	207-1	279.049	1.80212	D-erythro-D-galacto-octitol	54817	http://funmeta.oebiotech.com/network/54817	HMDB0029953	86611			165245	219890	27655-86-3	OCC(O)C(O)C(O)C(O)C(O)C(O)CO	DRDSDQVQSRICML-UHFFFAOYSA-N	Organic oxygen compounds	Organooxygen compounds	Carbohydrates and carbohydrate conjugates	C8H18O8	M+K-2H
277.03255	1	15	3	9	17489.9	53.177	205	205-1	277.032	3.17122	N-Acetyldjenkolic acid	54379	http://funmeta.oebiotech.com/network/54379	HMDB0029421	86258			174810	78061794		C\C(O)=N\C(CSCSCC(N)C(O)=O)C(O)=O	KXLLUVVNYPFZTI-UHFFFAOYSA-N	Organic acids and derivatives	Carboxylic acids and derivatives	Amino acids, peptides, and analogues	C9H16N2O5S2	M-H2O-H
181.07152	1	15	3	9	215117	52.68
206.08192	1	15	3	9	6450.26	50.2054	126	126-2	206.082	1.70558	N-Acetyl-L-phenylalanine	47069	http://funmeta.oebiotech.com/network/47069	HMDB0000512	34536		C03519	16259	74839	2018-61-3	CC(=O)N[C@@H](CC1=CC=CC=C1)C(O)=O	CBQJSKKFNMDLON-JTQLQIEISA-N	Organic acids and derivatives	Carboxylic acids and derivatives	Amino acids, peptides, and analogues	C11H13NO3	M-H	*
206.08192	1	15	3	9	6450.26	50.2054	126	126-1	206.082	1.70558	Methylone	208741	http://funmeta.oebiotech.com/network/208741	HMDB0254656	73543		C20126		45789647	186028-79-5	CNC(C)C(=O)C1=CC2=C(OCO2)C=C1	VKEQBMCRQDSRET-UHFFFAOYSA-N	Organoheterocyclic compounds	Benzodioxoles	Unclassified	C11H13NO3	M-H	*
207.06596	1	15	3	9	26899.6	49.265	128	128-1	207.065	2.55387	1,1'-Azobis(N,N-dimethylformamide)	199831	http://funmeta.oebiotech.com/network/199831	HMDB0244313				48958	4278		CN(C)C(=O)N=NC(=O)N(C)C	VLSDXINSOMDCBK-UHFFFAOYSA-N	Organic acids and derivatives	Organic carbonic acids and derivatives	Unclassified	C6H12N4O2	M+Cl
165.05543	1	15	3	9	23106.3	47.6587	64	64-1	165.056	1.72542	4-Hydroxystyrene	48221	http://funmeta.oebiotech.com/network/48221	HMDB0004072	7012		C05627	1883	62453	2628-17-3	OC1=CC=C(C=C)C=C1	FUGYGGDSWSUORM-UHFFFAOYSA-N	Benzenoids	Benzene and substituted derivatives	Styrenes	C8H8O	M+FA-H	*
165.05543	1	15	3	9	23106.3	47.6587	64	64-2	165.056	1.72542	Phenylacetaldehyde	48683	http://funmeta.oebiotech.com/network/48683	HMDB0006236	58372		C00601	16424	998	122-78-1	O=CCC1=CC=CC=C1	DTUQWGWMVIHBKE-UHFFFAOYSA-N	Benzenoids	Benzene and substituted derivatives	Phenylacetaldehydes	C8H8O	M+FA-H	*
373.13485	1	15	3	9	96284.9	47.3485	331	331-1	373.134	2.05063	1,1'-Bis(2-hydroxy-3-methylcarbazole)	63908	http://funmeta.oebiotech.com/network/63908	HMDB0040776	95241			175959	10408200	155519-83-8	CC1=CC2=C(NC3=CC=CC=C23)C(=C1O)C1=C(O)C(C)=CC2=C1NC1=CC=CC=C21	BZVSIHKEOLSGNL-UHFFFAOYSA-N	Organoheterocyclic compounds	Indoles and derivatives	Carbazoles	C26H20N2O2	M-H2O-H
135.02972	1	15	3	9	31359.7	46.1146	41	41-1	135.03	1.25646	L-Lactic acid	46919	http://funmeta.oebiotech.com/network/46919	HMDB0000190	45858		C00186	422	107689	79-33-4	C[C@H](O)C(O)=O	JVTAAEKCZFNVCJ-REOHCLBHSA-N	Organic acids and derivatives	Hydroxy acids and derivatives	Alpha hydroxy acids and derivatives	C3H6O3	M+FA-H	*
135.02972	1	15	3	9	31359.7	46.1146	41	41-2	135.03	1.25646	Hydroxypropionic acid	47167	http://funmeta.oebiotech.com/network/47167	HMDB0000700	5668		C01013	33404	68152	503-66-2	OCCC(O)=O	ALRHLSYJTWAHJZ-UHFFFAOYSA-N	Organic acids and derivatives	Hydroxy acids and derivatives	Beta hydroxy acids and derivatives	C3H6O3	M+FA-H	*
135.02972	1	15	3	9	31359.7	46.1146	41	41-3	135.03	1.25646	Glyceraldehyde	47365	http://funmeta.oebiotech.com/network/47365	HMDB0001051	4176		C02154	5445	751	56-82-6	OCC(O)C=O	MNQZXJOMYWMBOU-UHFFFAOYSA-N	Organic oxygen compounds	Organooxygen compounds	Carbohydrates and carbohydrate conjugates	C3H6O3	M+FA-H	*
147.04505	1	15	3	9	14200.6	43.2084	49	49-2	147.045	3.04746	D-Phenyllactic acid	47094	http://funmeta.oebiotech.com/network/47094	HMDB0000563	3291		C05607	43065	444718	7326-19-4	[H][C@](O)(CC1=CC=CC=C1)C(O)=O	VOXXWSYKYCBWHO-QMMMGPOBSA-N	Phenylpropanoids and polyketides	Phenylpropanoic acids	Unclassified	C9H10O3	M-H2O-H	*
147.04505	1	15	3	9	14200.6	43.2084	49	49-1	147.045	3.04746	3-(3-Hydroxyphenyl)propanoic acid	47014	http://funmeta.oebiotech.com/network/47014	HMDB0000375	4152		C11457	1427	91	621-54-5	OC(=O)CCC1=CC(O)=CC=C1	QVWAEZJXDYOKEH-UHFFFAOYSA-N	Phenylpropanoids and polyketides	Phenylpropanoic acids	Unclassified	C9H10O3	M-H2O-H	*
147.04505	1	15	3	9	14200.6	43.2084	49	49-3	147.045	3.04746	L-3-Phenyllactic acid	47199	http://funmeta.oebiotech.com/network/47199	HMDB0000748	5745		C05607	32978	643327	20312-36-1	O[C@H](CC1=CC=CC=C1)C(O)=O	VOXXWSYKYCBWHO-MRVPVSSYSA-N	Phenylpropanoids and polyketides	Phenylpropanoic acids	Unclassified	C9H10O3	M-H2O-H	*
172.09770	1	15	3	9	4743.23	42.9145	72	72-1	172.098	1.2607	N-Acetylleucine	51519	http://funmeta.oebiotech.com/network/51519	HMDB0011756	43866		C02710	17786	70912	1188-21-2	CC(C)C[C@H](NC(C)=O)C(O)=O	WXNXCEHXYPACJF-ZETCQYMHSA-N	Organic acids and derivatives	Carboxylic acids and derivatives	Amino acids, peptides, and analogues	C8H15NO3	M-H	*
228.05113	1	15	3	10	5789.56	60.6255	146	146-1	228.051	1.00034	4,5-seco-dopa	256987	http://funmeta.oebiotech.com/network/256987	HMDB0304164							[H]C(O)=C([H])C(\C[C@]([H])(N)C(O)=O)=C(\[H])C(=O)C(O)=O	PIYTUGMLAKPQKI-DIGIGMHNSA-N	Organic acids and derivatives	Carboxylic acids and derivatives	Amino acids, peptides, and analogues	C9H11NO6	M-H
179.05587	1	15	3	10	153990	53.1936	86	86-1	179.056	1.31993	(R)-2,3-Dihydroxy-isovalerate	1922	http://funmeta.oebiotech.com/network/1922	HMDB0012141	62808	LMFA01050453	C04272	15684	440279	19451-56-0	C(=O)(O)[C@H](O)C(C)(O)C	JTEYKUFKXGDTEU-VKHMYHEASA-N	Lipids and lipid-like molecules	Fatty Acyls	Fatty acids and conjugates	C5H10O4	M+FA-H	*
294.13393	1	15	3	10	2474.32	47.3798	225	225-1	294.134	0.743468	3,4-dimethylidenehexanedioylcarnitine	197601	http://funmeta.oebiotech.com/network/197601	HMDB0241045							C[N+](C)(C)CC(CC([O-])=O)OC(=O)CC(=C)C(=C)CC(O)=O	XXTUWWLXGAVNDF-UHFFFAOYSA-N	Lipids and lipid-like molecules	Fatty Acyls	Fatty acid esters	C15H23NO6	M-H2O-H
294.13393	1	15	3	10	2474.32	47.3798	225	225-3	294.134	0.743468	Octa-2,6-dienedioylcarnitine	198255	http://funmeta.oebiotech.com/network/198255	HMDB0241730							C[N+](C)(C)CC(CC([O-])=O)OC(=O)C=CCCC=CC(O)=O	FSIXZKJXBHDFCK-UHFFFAOYSA-N	Lipids and lipid-like molecules	Fatty Acyls	Fatty acid esters	C15H23NO6	M-H2O-H
294.13393	1	15	3	10	2474.32	47.3798	225	225-2	294.134	0.743468	Octa-3,5-dienedioylcarnitine	198254	http://funmeta.oebiotech.com/network/198254	HMDB0241729							C[N+](C)(C)CC(CC([O-])=O)OC(=O)CC=CC=CCC(O)=O	BOEPTPMIIFGHTH-UHFFFAOYSA-N	Lipids and lipid-like molecules	Fatty Acyls	Fatty acid esters	C15H23NO6	M-H2O-H
175.06094	1	15	3	10	39784.2	46.6761	82	82-1	175.061	1.48995	2-Isopropylmalic acid	2895	http://funmeta.oebiotech.com/network/2895	HMDB0000402	339	LMFA01170083	C02504	35128	5280523	49601-06-1	C(=O)(O)[C@](C(C)C)(O)CC(O)=O	BITYXLXUCSKTJS-ZETCQYMHSA-N	Lipids and lipid-like molecules	Fatty Acyls	Fatty acids and conjugates	C7H12O5	M-H	*
373.13485	1	15	3	10	89242.8	45.3729	331	331-1	373.134	2.05063	1,1'-Bis(2-hydroxy-3-methylcarbazole)	63908	http://funmeta.oebiotech.com/network/63908	HMDB0040776	95241			175959	10408200	155519-83-8	CC1=CC2=C(NC3=CC=CC=C23)C(=C1O)C1=C(O)C(C)=CC2=C1NC1=CC=CC=C21	BZVSIHKEOLSGNL-UHFFFAOYSA-N	Organoheterocyclic compounds	Indoles and derivatives	Carbazoles	C26H20N2O2	M-H2O-H
103.00360	1	15	3	10	6512.18	45.0101	12	12-1	103.004	0.823329	Tartronate semialdehyde	48934	http://funmeta.oebiotech.com/network/48934	HMDB0006938	58597		C01146	16992	1122		OC(C=O)C(O)=O	QWBAFPFNGRFSFB-UHFFFAOYSA-N	Organic oxygen compounds	Organooxygen compounds	Carbohydrates and carbohydrate conjugates	C3H4O4	M-H	*
103.00360	1	15	3	10	6512.18	45.0101	12	12-2	103.004	0.823329	Hydroxypyruvic acid	47532	http://funmeta.oebiotech.com/network/47532	HMDB0001352	403923		C00168	30841	964	1113-60-6	OCC(=O)C(O)=O	HHDDCCUIIUWNGJ-UHFFFAOYSA-N	Organic acids and derivatives	Hydroxy acids and derivatives	Beta hydroxy acids and derivatives	C3H4O4	M-H	*
103.00360	1	15	3	10	6512.18	45.0101	12	12-3	103.004	0.823329	Malonic acid	2855	http://funmeta.oebiotech.com/network/2855	HMDB0000691	3237	LMFA01170041	C00383	30794	867	141-82-2	C(CC(=O)O)(=O)O	OFOBLEOULBTSOW-UHFFFAOYSA-N	Organic acids and derivatives	Carboxylic acids and derivatives	Dicarboxylic acids and derivatives	C3H4O4	M-H	*
258.06152	1	15	3	10	2310.44	44.6031	175	175-1	258.062	1.55419	2,4,5-Trihydroxyphenylalanine	202349	http://funmeta.oebiotech.com/network/202349	HMDB0247070				20725			NC(CC1=CC(O)=C(O)C=C1O)C(O)=O	YLKRUSPZOTYMAT-UHFFFAOYSA-N	Organic acids and derivatives	Carboxylic acids and derivatives	Amino acids, peptides, and analogues	C9H11NO5	M+FA-H
258.06152	1	15	3	10	2310.44	44.6031	175	175-2	258.062	1.55419	Serine, 3-(3,4-dihydroxyphenyl)-	211811	http://funmeta.oebiotech.com/network/211811	HMDB0258251							NC(C(O)C1=CC(O)=C(O)C=C1)C(O)=O	QXWYKJLNLSIPIN-UHFFFAOYSA-N	Organic acids and derivatives	Carboxylic acids and derivatives	Amino acids, peptides, and analogues	C9H11NO5	M+FA-H
258.06152	1	15	3	10	2310.44	44.6031	175	175-3	258.062	1.55419	Droxidopa	53658	http://funmeta.oebiotech.com/network/53658	HMDB0015627	85558				443940	23651-95-8	N[C@H]([C@@H](O)C1=CC(O)=C(O)C=C1)C(O)=O	QXWYKJLNLSIPIN-SFYZADRCSA-N	Organic acids and derivatives	Carboxylic acids and derivatives	Amino acids, peptides, and analogues	C9H11NO5	M+FA-H
381.12070	1	15	3	10	15680.1	43.1605	339	339-1	381.12	0.671482	Amidoxime	203410	http://funmeta.oebiotech.com/network/203410	HMDB0248300					135499684		NC(=NO)C1=CC=C(C=C1)C1=CC=C(O1)C1=CC=C(C=C1)C(N)=NO	SFZULDYEOVSIKM-UHFFFAOYSA-N	Organoheterocyclic compounds	Furans	Diphenylfurans	C18H16N4O3	M+FA-H
279.23264	1	15	3	10	9335.03	43.1602	209	209-2	279.233	1.10935	FA(18:2)	628	http://funmeta.oebiotech.com/network/628	HMDB0000673	191	LMFA01030120	C01595	17351	5280450	60-33-3	C(CCCCCCC(=O)O)/C=C\C/C=C\CCCCC	OYHQOLUKZRVURQ-HZJYTTRNSA-N	Lipids and lipid-like molecules	Fatty Acyls	Lineolic acids and derivatives	C18H32O2	M-H	*
279.23264	1	15	3	10	9335.03	43.1602	209	209-1	279.233	1.10935	Bovinic acid	626	http://funmeta.oebiotech.com/network/626	HMDB0003797	24063	LMFA01030118	C04056	32798	5280644	2540-56-9	C(/C=C\C=C\CCCCCC)CCCCCCC(=O)O	JBYXPOFIGCOSSB-GOJKSUSPSA-N	Lipids and lipid-like molecules	Fatty Acyls	Lineolic acids and derivatives	C18H32O2	M-H	*
224.05620	1	15	3	10	3503.69	42.4655	140	140-1	224.056	1.3439	1-[3,4-Dihydroxy-5-(hydroxymethyl)oxolan-2-yl]-4-hydroxyhydropyridin-2-one	199347	http://funmeta.oebiotech.com/network/199347	HMDB0243807					54676525		OCC1OC(C(O)C1O)N1C=CC(O)=CC1=O	CBOKZNLSFMZJJA-UHFFFAOYSA-N	Organic oxygen compounds	Organooxygen compounds	Carbohydrates and carbohydrate conjugates	C10H13NO6	M-H2O-H
671.46559	1	15	3	11	33837.2	77.7932	548	548-1	671.466	0.208538	PA(34:2)	24926	http://funmeta.oebiotech.com/network/24926	HMDB0007860	40921	LMGP10010023	C00416	73259	9547167		[C@](COP(=O)(O)O)([H])(OC(CCCCCCC/C=C\C/C=C\CCCCC)=O)COC(CCCCCCCCCCCCCCC)=O	YQMUIZXKIKXZHD-UMKNCJEQSA-N	Lipids and lipid-like molecules	Glycerophospholipids	Glycerophosphates	C37H69O8P	M-H	*
695.46546	1	15	3	11	41053.3	77.1018	556	556-1	695.463	3.06543	PA(34:1)	24919	http://funmeta.oebiotech.com/network/24919	HMDB0007858	40905	LMGP10010007	C00416	89530	9547158		[C@](COP(=O)(O)O)([H])(OC(CCCCCCCCC/C=C\CCCCCC)=O)COC(CCCCCCCCCCCCCCC)=O	YDFKTEAAIYLUQP-JUOLSMOWSA-N	Lipids and lipid-like molecules	Glycerophospholipids	Glycerophosphates	C37H71O8P	M+Na-2H	*
711.45948	1	15	3	11	5486.78	68.0681	564	564-1	711.463	4.96982	19'-Hexanoyloxymytiloxanthin	60694	http://funmeta.oebiotech.com/network/60694	HMDB0037045	92023			172805	131752132		CCCCCC(=O)OC\C(=C\C=C/C(/C)=C\C=C\C=C(/C)\C=C/C=C(\C)C(=O)CC1(O)C(C)CC(=O)CC1(C)C)C#CC1=C(C)CC(O)CC1(C)C	LIBOJHYHDLWKKI-ZOKYUFNTSA-N	Lipids and lipid-like molecules	Prenol lipids	Triterpenoids	C46H64O6	M-H
433.23518	1	15	3	11	9044.54	63.2569	403	403-1	433.236	1.31673	Lexibulin	208275	http://funmeta.oebiotech.com/network/208275	HMDB0254071					56675648		CCCC(NC1=NC(=NC=C1C)C1=CC(OC)=C(NC(=O)NCC)C=C1)C1=CN=CC=C1	MTJHLONVHHPNSI-UHFFFAOYSA-N	Benzenoids	Benzene and substituted derivatives	N-phenylureas	C24H30N6O2	M-H
699.49650	1	15	3	11	8063.45	59.706	560	560-1	699.497	0.752625	PA(36:2)	24935	http://funmeta.oebiotech.com/network/24935	HMDB0007861	40932	LMGP10010036	C00416	77248	24779559		[C@](COP(=O)(O)O)([H])(OC(CCCCCCC/C=C\C/C=C\CCCCC)=O)COC(CCCCCCCCCCCCCCCCC)=O	QYYWMYCDFOLKKH-DAKWMOBOSA-N	Lipids and lipid-like molecules	Glycerophospholipids	Glycerophosphates	C39H73O8P	M-H	*
687.46037	1	15	3	11	5542.11	57.08	554	554-2	687.463	3.8459	Medrysone	52651	http://funmeta.oebiotech.com/network/52651	HMDB0014398	43589		C14643	775124	247839	2668-66-8	[H][C@@]12CC[C@H](C(C)=O)[C@@]1(C)C[C@H](O)[C@@]1([H])[C@@]2([H])C[C@H](C)C2=CC(=O)CC[C@]12C	GZENKSODFLBBHQ-ILSZZQPISA-N	Lipids and lipid-like molecules	Steroids and steroid derivatives	Pregnane steroids	C22H32O3	2M-H	*
687.46037	1	15	3	11	5542.11	57.08	554	554-3	687.463	3.8459	Testosterone Propionate	44933	http://funmeta.oebiotech.com/network/44933	HMDB0015489	2783	LMST02020076	C08158	290629	5995	57-85-2	[C@]12([H])CC[C@]3(C)[C@H](CC[C@@]3([H])[C@]1([H])CCC1=CC(CC[C@]21C)=O)OC(=O)CC	PDMMFKSKQVNJMI-BLQWBTBKSA-N	Lipids and lipid-like molecules	Steroids and steroid derivatives	Steroid esters	C22H32O3	2M-H	*
687.46037	1	15	3	11	5542.11	57.08	554	554-1	687.463	3.8459	Medroxyprogesterone	45045	http://funmeta.oebiotech.com/network/45045	HMDB0001939	1094	LMST02030176	C07119	6715	10631	520-85-4	C1C[C@@](C(=O)C)(O)[C@@]2(C)CC[C@]3([H])[C@@]4(C)CCC(=O)C=C4[C@@H](C)C[C@@]3([H])[C@@]21[H]	FRQMUZJSZHZSGN-HBNHAYAOSA-N	Lipids and lipid-like molecules	Steroids and steroid derivatives	Pregnane steroids	C22H32O3	2M-H	*
670.45946	1	15	3	11	7749.21	54.6902	546	546-2	670.458	1.58554	1-Hexadecyl-2-tridecanoyl-glycero-3-phosphoethanolamine	210069	http://funmeta.oebiotech.com/network/210069	HMDB0256191					75957893		CCCCCCCCCCCCCCCCOCC(COP(O)(=O)OCCN)OC(=O)CCCCCCCCCCCC	NDIULWDDKANRGE-UHFFFAOYSA-N	Lipids and lipid-like molecules	Glycerophospholipids	Glycerophosphoethanolamines	C34H70NO7P	M+Cl
670.45946	1	15	3	11	7749.21	54.6902	546	546-1	670.458	1.58554	LysoPC(26:0)	54194	http://funmeta.oebiotech.com/network/54194	HMDB0029205					131750810		[H][C@@](O)(COC(=O)CCCCCCCCCCCCCCCCCCCCCCCCC)COP([O-])(=O)OCC[N+](C)(C)C	WSDKRPCAPHRNNZ-MGBGTMOVSA-N	Lipids and lipid-like molecules	Glycerophospholipids	Glycerophosphocholines	C34H70NO7P	M+Cl
697.48431	1	15	3	11	9659.29	54.2659	558	558-2	697.481	4.19959	Phosphatidate(36:3)	25033	http://funmeta.oebiotech.com/network/25033	HMDB0114805	81300	LMGP10010134			52928727		[C@](COP(=O)(O)O)([H])(OC(CCCCCCCCCCC/C=C\C/C=C\CCCCC)=O)COC(CCCCCCC/C=C\CCCC)=O	URUVXHGRYHVJHP-RGWCGLOOSA-N	Lipids and lipid-like molecules	Glycerophospholipids	Glycerophosphates	C39H71O8P	M-H
697.48431	1	15	3	11	9659.29	54.2659	558	558-1	697.481	4.19959	PA(36:3)	25804	http://funmeta.oebiotech.com/network/25804	HMDB0115511	82071	LMGP10010905			52929495		[C@](COP(=O)(O)O)([H])(OC(CCCCCC/C=C\C/C=C\C/C=C\CCCCC)=O)COC(CCCCCCCCCCCCCCC)=O	CGADDCLTVOZDQQ-QNKWBPIESA-N	Lipids and lipid-like molecules	Glycerophospholipids	Glycerophosphates	C39H71O8P	M-H
745.50135	1	15	3	11	20554.7	51.9399	584	584-1	745.503	1.56044	PG(34:2)	23461	http://funmeta.oebiotech.com/network/23461	HMDB0010575	61851	LMGP04010983		73238	52927246		[H][C@](O)(CO)COP(OC[C@]([H])(OC(CCCCCCC/C=C\C/C=C\CCCCC)=O)COC(CCCCCCCCCCCCCCC)=O)(=O)O	ATBOMIWRCZXYSZ-WLGRLVTESA-N	Lipids and lipid-like molecules	Glycerophospholipids	Glycerophosphoglycerols	C40H75O10P	M-H
709.44557	1	15	3	11	3502.23	50.8468	562	562-1	709.445	0.64314	DG(MonoMe/MonoMe)	136066	http://funmeta.oebiotech.com/network/136066	HMDB0116389							[H][C@](CO)(COC(=O)CCCCCCCCCCC1=C(C)C=C(CCC)O1)OC(=O)CCCCCCCCCCC1=C(C)C=C(CCC)O1	LNNGXOUFQYCYDI-QNGWXLTQSA-N	Lipids and lipid-like molecules	Fatty Acyls	Fatty acids and conjugates	C41H68O7	M+K-2H
428.11953	1	15	3	12	14990	77.4082	394	394-1	428.12	2.25526	Azalanstat	203802	http://funmeta.oebiotech.com/network/203802	HMDB0248761							NC1=CC=C(SCC2COC(CCC3=CC=C(Cl)C=C3)(CN3C=CN=C3)O2)C=C1	VYNIUBZKEWJOJP-UHFFFAOYSA-N	Benzenoids	Benzene and substituted derivatives	Phenylbutylamines	C22H24ClN3O2S	M-H
340.10314	1	15	3	12	129881	63.9914	289	289-1	340.104	1.90637	Prunasin	58862	http://funmeta.oebiotech.com/network/58862	HMDB0034934	63625		C00844	17396	119033	99-18-3	OC[C@H]1O[C@@H](O[C@@H](C#N)C2=CC=CC=C2)[C@H](O)[C@@H](O)[C@@H]1O	ZKSZEJFBGODIJW-GMDXDWKASA-N	Organic oxygen compounds	Organooxygen compounds	Carbohydrates and carbohydrate conjugates	C14H17NO6	M+FA-H	*
412.12381	1	15	3	12	7195.92	61.3603	376	376-1	412.123	1.092	3-[2-(4-Fluorophenyl)ethylamino]-1-methyl-4-(2-methyl-1H-indol-3-yl)pyrrole-2,5-dione	207741	http://funmeta.oebiotech.com/network/207741	HMDB0253403					25209788		CN1C(=O)C(NCCC2=CC=C(F)C=C2)=C(C1=O)C1=C(C)NC2=CC=CC=C12	ZKJAZFUFPPSFCO-UHFFFAOYSA-N	Organic acids and derivatives	Carboxylic acids and derivatives	Amino acids, peptides, and analogues	C22H20FN3O2	M+Cl
409.16133	1	15	3	12	6999.38	61.2015	371	371-1	409.161	1.86674	2-Hexynyl-5'-N-ethylcarboxamidoadenosine	200580	http://funmeta.oebiotech.com/network/200580	HMDB0245138					4438292		CCCCC#CC1=NC2=C(N=CN2C2OC(C(O)C2O)C(=O)NCC)C(N)=N1	FDEACFAXFCKCHZ-UHFFFAOYSA-N	Nucleosides, nucleotides, and analogues	Purine nucleosides	Unclassified	C18H24N6O4	M+Na-2H
486.16070	1	15	3	12	77617.5	59.1688	449	449-1	486.162	2.04829	Mandelonitrile rutinoside	57073	http://funmeta.oebiotech.com/network/57073	HMDB0032803	88725				131751315	184002-37-7	CC1OC(OCC2OC(OC(C#N)C3=CC=CC=C3)C(O)C(O)C2O)C(O)C(O)C1O	QSPJUYWAUZTHLP-UHFFFAOYSA-N	Organic oxygen compounds	Organooxygen compounds	Carbohydrates and carbohydrate conjugates	C20H27NO10	M+FA-H
133.01395	1	15	3	12	3.17312e+06	58.6428	37	37-1	133.014	2.22988	Malic acid	46899	http://funmeta.oebiotech.com/network/46899	HMDB0000156	45931		C00149	30797	222656	97-67-6	O[C@@H](CC(O)=O)C(O)=O	BJEPYKJPYRNKOW-REOHCLBHSA-N	Organic acids and derivatives	Hydroxy acids and derivatives	Beta hydroxy acids and derivatives	C4H6O5	M-H	*
133.01395	1	15	3	12	3.17312e+06	58.6428	37	37-2	133.014	2.22988	D-Malic acid	56040	http://funmeta.oebiotech.com/network/56040	HMDB0031518	63096		C00497	30796	92824	636-61-3	O[C@H](CC(O)=O)C(O)=O	BJEPYKJPYRNKOW-UWTATZPHSA-N	Organic acids and derivatives	Hydroxy acids and derivatives	Beta hydroxy acids and derivatives	C4H6O5	M-H	*
440.16651	1	15	3	12	4469.44	56.9944	409	409-1	440.168	3.92328	5-Methyltetrahydrofolic acid	47559	http://funmeta.oebiotech.com/network/47559	HMDB0001396	6215		C00440	15641	439234	134-35-0	CN1C(CNC2=CC=C(C=C2)C(=O)N[C@H](CCC(O)=O)C(O)=O)CNC2=C1C(=O)NC(N)=N2	ZNOVTXRBGFNYRX-ZGTCLIOFSA-N	Organoheterocyclic compounds	Pteridines and derivatives	Pterins and derivatives	C20H25N7O6	M-H2O-H	*
392.07526	1	15	3	12	22086.1	56.7771	355	355-1	392.075	0.319442	cyclo-dopa 5-O-glucoside	257125	http://funmeta.oebiotech.com/network/257125	HMDB0304310	64475		C17751	134458	46173990		[H][C@]1(CC2=CC(O[C@]3([H])O[C@]([H])(CO)[C@@]([H])(O)[C@]([H])(O)[C@@]3([H])O)=C(O)C=C2N1)C(O)=O	PXMFPPFHRQZIHO-OLCQZNMOSA-N	Organic oxygen compounds	Organooxygen compounds	Carbohydrates and carbohydrate conjugates	C15H19NO9	M+Cl	*
426.15162	1	15	3	12	31140	54.1603	391	391-1	426.153	2.26704	Tetrahydrofolic acid	47669	http://funmeta.oebiotech.com/network/47669	HMDB0001846	714		C00101	20506	91443	135-16-0	NC1=NC(=O)C2=C(NC[C@H](CNC3=CC=C(C=C3)C(=O)NC(CCC(O)=O)C(O)=O)N2)N1	MSTNYGQPCMXVAQ-PXYINDEMSA-N	Organoheterocyclic compounds	Pteridines and derivatives	Pterins and derivatives	C19H23N7O6	M-H2O-H	*
175.06094	1	15	3	12	47256.2	53.9716	82	82-1	175.061	1.48995	2-Isopropylmalic acid	2895	http://funmeta.oebiotech.com/network/2895	HMDB0000402	339	LMFA01170083	C02504	35128	5280523	49601-06-1	C(=O)(O)[C@](C(C)C)(O)CC(O)=O	BITYXLXUCSKTJS-ZETCQYMHSA-N	Lipids and lipid-like molecules	Fatty Acyls	Fatty acids and conjugates	C7H12O5	M-H	*
225.11295	1	15	3	13	24575	110.719	143	143-1	225.113	1.17391	Polyethylene, oxidized	56805	http://funmeta.oebiotech.com/network/56805	HMDB0032472	88485			168411	24847855	68441-17-8	CC(C(O)CCCCC=O)C(=O)CCC(O)=O	AZUZXOSWBOBCJY-UHFFFAOYSA-N	Organic acids and derivatives	Keto acids and derivatives	Medium-chain keto acids and derivatives	C12H20O5	M-H2O-H
165.05543	1	15	3	13	39728.8	100.187	64	64-1	165.056	1.72542	4-Hydroxystyrene	48221	http://funmeta.oebiotech.com/network/48221	HMDB0004072	7012		C05627	1883	62453	2628-17-3	OC1=CC=C(C=C)C=C1	FUGYGGDSWSUORM-UHFFFAOYSA-N	Benzenoids	Benzene and substituted derivatives	Styrenes	C8H8O	M+FA-H	*
165.05543	1	15	3	13	39728.8	100.187	64	64-2	165.056	1.72542	Phenylacetaldehyde	48683	http://funmeta.oebiotech.com/network/48683	HMDB0006236	58372		C00601	16424	998	122-78-1	O=CCC1=CC=CC=C1	DTUQWGWMVIHBKE-UHFFFAOYSA-N	Benzenoids	Benzene and substituted derivatives	Phenylacetaldehydes	C8H8O	M+FA-H	*
173.00893	1	15	3	13	71853.1	97.0472	74	74-1	173.009	1.32384	cis-Aconitic acid	46856	http://funmeta.oebiotech.com/network/46856	HMDB0000072	3300		C00417	32805	643757	585-84-2	OC(=O)C\C(=C\C(O)=O)C(O)=O	GTZCVFVGUGFEME-IWQZZHSRSA-N	Organic acids and derivatives	Carboxylic acids and derivatives	Tricarboxylic acids and derivatives	C6H6O6	M-H	*
207.06596	1	15	3	13	43409.9	95.1607	128	128-1	207.065	2.55387	1,1'-Azobis(N,N-dimethylformamide)	199831	http://funmeta.oebiotech.com/network/199831	HMDB0244313				48958	4278		CN(C)C(=O)N=NC(=O)N(C)C	VLSDXINSOMDCBK-UHFFFAOYSA-N	Organic acids and derivatives	Organic carbonic acids and derivatives	Unclassified	C6H12N4O2	M+Cl
147.04505	1	15	3	13	24743.1	92.0737	49	49-2	147.045	3.04746	D-Phenyllactic acid	47094	http://funmeta.oebiotech.com/network/47094	HMDB0000563	3291		C05607	43065	444718	7326-19-4	[H][C@](O)(CC1=CC=CC=C1)C(O)=O	VOXXWSYKYCBWHO-QMMMGPOBSA-N	Phenylpropanoids and polyketides	Phenylpropanoic acids	Unclassified	C9H10O3	M-H2O-H	*
147.04505	1	15	3	13	24743.1	92.0737	49	49-1	147.045	3.04746	3-(3-Hydroxyphenyl)propanoic acid	47014	http://funmeta.oebiotech.com/network/47014	HMDB0000375	4152		C11457	1427	91	621-54-5	OC(=O)CCC1=CC(O)=CC=C1	QVWAEZJXDYOKEH-UHFFFAOYSA-N	Phenylpropanoids and polyketides	Phenylpropanoic acids	Unclassified	C9H10O3	M-H2O-H	*
147.04505	1	15	3	13	24743.1	92.0737	49	49-3	147.045	3.04746	L-3-Phenyllactic acid	47199	http://funmeta.oebiotech.com/network/47199	HMDB0000748	5745		C05607	32978	643327	20312-36-1	O[C@H](CC1=CC=CC=C1)C(O)=O	VOXXWSYKYCBWHO-MRVPVSSYSA-N	Phenylpropanoids and polyketides	Phenylpropanoic acids	Unclassified	C9H10O3	M-H2O-H	*
135.02972	1	15	3	13	46638.1	87.5949	41	41-1	135.03	1.25646	L-Lactic acid	46919	http://funmeta.oebiotech.com/network/46919	HMDB0000190	45858		C00186	422	107689	79-33-4	C[C@H](O)C(O)=O	JVTAAEKCZFNVCJ-REOHCLBHSA-N	Organic acids and derivatives	Hydroxy acids and derivatives	Alpha hydroxy acids and derivatives	C3H6O3	M+FA-H	*
135.02972	1	15	3	13	46638.1	87.5949	41	41-2	135.03	1.25646	Hydroxypropionic acid	47167	http://funmeta.oebiotech.com/network/47167	HMDB0000700	5668		C01013	33404	68152	503-66-2	OCCC(O)=O	ALRHLSYJTWAHJZ-UHFFFAOYSA-N	Organic acids and derivatives	Hydroxy acids and derivatives	Beta hydroxy acids and derivatives	C3H6O3	M+FA-H	*
135.02972	1	15	3	13	46638.1	87.5949	41	41-3	135.03	1.25646	Glyceraldehyde	47365	http://funmeta.oebiotech.com/network/47365	HMDB0001051	4176		C02154	5445	751	56-82-6	OCC(O)C=O	MNQZXJOMYWMBOU-UHFFFAOYSA-N	Organic oxygen compounds	Organooxygen compounds	Carbohydrates and carbohydrate conjugates	C3H6O3	M+FA-H	*
313.12478	1	15	3	13	48164.6	86.7336	254	254-1	313.123	4.41631	3-Methylcholanthrene	201308	http://funmeta.oebiotech.com/network/201308	HMDB0245929	44182		C14470	34342	1674		CC1=C2CCC3=C4C=CC5=CC=CC=C5C4=CC(C=C1)=C23	PPQNQXQZIWHJRB-UHFFFAOYSA-N	Benzenoids	Phenanthrenes and derivatives	Unclassified	C21H16	M+FA-H	*
165.04026	1	15	3	13	114674	86.3757	63	63-1	165.04	1.17934	Erythrose	47971	http://funmeta.oebiotech.com/network/47971	HMDB0002649	289		C01796	23956	439574	1758-51-6	[H][C@@]1(O)COC([H])(O)[C@]1([H])O	FMAORJIQYMIRHF-HERZVMAMSA-N	Organic oxygen compounds	Organooxygen compounds	Carbohydrates and carbohydrate conjugates	C4H8O4	M+FA-H	*
181.07152	1	15	3	13	280551	83.427
111.00864	1	15	3	13	67897.8	83.34	17	17-2	111.008	3.84056	Citraconic acid	2909	http://funmeta.oebiotech.com/network/2909	HMDB0000634	5607	LMFA01170099	C02226	17626	643798	498-23-7	C(=O)(O)/C(/C)=C\C(=O)O	HNEGQIOMVPPMNR-IHWYPQMZSA-N	Lipids and lipid-like molecules	Fatty Acyls	Fatty acids and conjugates	C5H6O4	M-H2O-H	*
111.00864	1	15	3	13	67897.8	83.34	17	17-1	111.008	3.84056	Itaconic acid	2875	http://funmeta.oebiotech.com/network/2875	HMDB0002092	44764	LMFA01170063	C00490	30838	811	97-65-4	C(=O)(O)C(=C)CC(=O)O	LVHBHZANLOWSRM-UHFFFAOYSA-N	Lipids and lipid-like molecules	Fatty Acyls	Fatty acids and conjugates	C5H6O4	M-H2O-H	*
173.00893	1	15	3	14	48094.4	59.6003	74	74-1	173.009	1.32384	cis-Aconitic acid	46856	http://funmeta.oebiotech.com/network/46856	HMDB0000072	3300		C00417	32805	643757	585-84-2	OC(=O)C\C(=C\C(O)=O)C(O)=O	GTZCVFVGUGFEME-IWQZZHSRSA-N	Organic acids and derivatives	Carboxylic acids and derivatives	Tricarboxylic acids and derivatives	C6H6O6	M-H	*
165.04026	1	15	3	14	82744.6	55.8607	63	63-1	165.04	1.17934	Erythrose	47971	http://funmeta.oebiotech.com/network/47971	HMDB0002649	289		C01796	23956	439574	1758-51-6	[H][C@@]1(O)COC([H])(O)[C@]1([H])O	FMAORJIQYMIRHF-HERZVMAMSA-N	Organic oxygen compounds	Organooxygen compounds	Carbohydrates and carbohydrate conjugates	C4H8O4	M+FA-H	*
147.02973	1	15	3	14	46483.7	54.7618	48	48-2	147.03	1.07537	Acetoacetic acid	2039	http://funmeta.oebiotech.com/network/2039	HMDB0000060	276	LMFA01060003	C00164	15344	96	541-50-4	CC(=O)CC(=O)O	WDJHALXBUFZDSR-UHFFFAOYSA-N	Organic acids and derivatives	Keto acids and derivatives	Short-chain keto acids and derivatives	C4H6O3	M+FA-H	*
147.02973	1	15	3	14	46483.7	54.7618	48	48-1	147.03	1.07537	2-Ketobutyric acid	2038	http://funmeta.oebiotech.com/network/2038	HMDB0000005	481	LMFA01060002	C00109	30831	58	600-18-0	CCC(=O)C(=O)O	TYEYBOSBBBHJIV-UHFFFAOYSA-N	Organic acids and derivatives	Keto acids and derivatives	Short-chain keto acids and derivatives	C4H6O3	M+FA-H	*
93.03449	1	15	3	14	6564.35	48.6623	10	10-2	93.0346	1.06356	Phenol	46944	http://funmeta.oebiotech.com/network/46944	HMDB0000228	128		C15584	15882	996	108-95-2	OC1=CC=CC=C1	ISWSIDIOOBJBQZ-UHFFFAOYSA-N	Benzenoids	Phenols	1-hydroxy-4-unsubstituted benzenoids	C6H6O	M-H	*
93.03449	1	15	3	14	6564.35	48.6623	10	10-1	93.0346	1.06356	Benzene oxide	204005	http://funmeta.oebiotech.com/network/204005	HMDB0248977	65651		C01782		104944		O1C2C=CC=CC12	WDFZWSZNOFELJY-UHFFFAOYSA-N	Organoheterocyclic compounds	Epoxides	Unclassified	C6H6O	M-H	*
473.16186	1	15	3	14	25242.7	44.8964	435	435-2	473.162	1.20063	N-(1-Deoxy-1-fructosyl)glycine	61333	http://funmeta.oebiotech.com/network/61333	HMDB0037848				143247	131752250	60644-20-4	OC[C@H]1OC(O)(CNCC(O)=O)[C@@H](O)[C@@H]1O	UKKRCTOBKMVJGX-STUHELBRSA-N	Organic oxygen compounds	Organooxygen compounds	Carbohydrates and carbohydrate conjugates	C8H15NO7	2M-H
473.16186	1	15	3	14	25242.7	44.8964	435	435-1	473.162	1.20063	Fructoseglycine	82210	http://funmeta.oebiotech.com/network/82210	HMDB0060278				24108	3081391		[H][C@@](O)(CO)[C@@]([H])(O)[C@]([H])(O)C(=O)CNCC(O)=O	YGUYJMQMTNJNFS-LPBLVHEISA-N	Organic acids and derivatives	Carboxylic acids and derivatives	Amino acids, peptides, and analogues	C8H15NO7	2M-H
195.05068	1	15	3	14	94843.6	44.537	111	111-1	195.051	1.76127	D-Xylose	46870	http://funmeta.oebiotech.com/network/46870	HMDB0000098	314		C00181	53455	135191	58-86-6	O[C@@H]1COC(O)[C@H](O)[C@H]1O	SRBFZHDQGSBBOR-IOVATXLUSA-N	Organic oxygen compounds	Organooxygen compounds	Carbohydrates and carbohydrate conjugates	C5H10O5	M+FA-H	*
533.17458	1	15	3	14	28944.2	41.5704	484	484-1	533.175	0.271737	Betamethasone 17-benzoate	204150	http://funmeta.oebiotech.com/network/204150	HMDB0249158					571358		CC1CC2C3CCC4=CC(=O)C=CC4(C)C3(F)C(O)CC2(C)C1(OC(=O)C1=CC=CC=C1)C(=O)CO	SOQJPQZCPBDOMF-UHFFFAOYSA-N	Lipids and lipid-like molecules	Steroids and steroid derivatives	Hydroxysteroids	C29H33FO6	M+K-2H
165.05543	1	15	3	14	18881.9	40.447	64	64-1	165.056	1.72542	4-Hydroxystyrene	48221	http://funmeta.oebiotech.com/network/48221	HMDB0004072	7012		C05627	1883	62453	2628-17-3	OC1=CC=C(C=C)C=C1	FUGYGGDSWSUORM-UHFFFAOYSA-N	Benzenoids	Benzene and substituted derivatives	Styrenes	C8H8O	M+FA-H	*
165.05543	1	15	3	14	18881.9	40.447	64	64-2	165.056	1.72542	Phenylacetaldehyde	48683	http://funmeta.oebiotech.com/network/48683	HMDB0006236	58372		C00601	16424	998	122-78-1	O=CCC1=CC=CC=C1	DTUQWGWMVIHBKE-UHFFFAOYSA-N	Benzenoids	Benzene and substituted derivatives	Phenylacetaldehydes	C8H8O	M+FA-H	*
207.06596	1	15	3	14	21354.8	40.0484	128	128-1	207.065	2.55387	1,1'-Azobis(N,N-dimethylformamide)	199831	http://funmeta.oebiotech.com/network/199831	HMDB0244313				48958	4278		CN(C)C(=O)N=NC(=O)N(C)C	VLSDXINSOMDCBK-UHFFFAOYSA-N	Organic acids and derivatives	Organic carbonic acids and derivatives	Unclassified	C6H12N4O2	M+Cl
85.02937	1	15	3	14	8829.27	39.612	5	5-3	85.0295	1.56038	Diacetyl	9838	http://funmeta.oebiotech.com/network/9838	HMDB0003407	6921	LMFA12000012	C00741	16583	650	431-03-8	CC(=O)C(=O)C	QSJXEFYPDANLFS-UHFFFAOYSA-N	Organic oxygen compounds	Organooxygen compounds	Carbonyl compounds	C4H6O2	M-H	*
85.02937	1	15	3	14	8829.27	39.612	5	5-1	85.0295	1.56038	But-2-enoic acid	692	http://funmeta.oebiotech.com/network/692	HMDB0010720	34861	LMFA01030195	C01771	41131	637090	3724-65-0	C(=C/C)\C(=O)O	LDHQCZJRKDOVOX-NSCUHMNNSA-N	Lipids and lipid-like molecules	Fatty Acyls	Fatty acids and conjugates	C4H6O2	M-H	*
85.02937	1	15	3	14	8829.27	39.612	5	5-2	85.0295	1.56038	gamma-Butyrolactone	7745	http://funmeta.oebiotech.com/network/7745	HMDB0000549	5533	LMFA07040004	C01770	42639	7302	96-48-0	C1(OCCC1)=O	YEJRWHAVMIAJKC-UHFFFAOYSA-N	Organoheterocyclic compounds	Lactones	Gamma butyrolactones	C4H6O2	M-H	*
206.00687	1	15	3	15	1336.45	42.5563	125	125-1	206.007	1.07772	2-Amino-3-carboxymuconic acid semialdehyde	47522	http://funmeta.oebiotech.com/network/47522	HMDB0001330	3319		C04409	995	5280673	16597-19-6	N\C(C(O)=O)=C(\C=C/C=O)/C(O)=O	KACPVQQHDVBVFC-OIFXTYEKSA-N	Organic acids and derivatives	Carboxylic acids and derivatives	Amino acids, peptides, and analogues	C7H7NO5	M+Na-2H	*
560.87556	1	15	3	15	1284.26	40.6196	498	498-2	560.877	1.93883	inositol 1,3,4,5,6-pentakisphosphate	207824	http://funmeta.oebiotech.com/network/207824	HMDB0253492	71121		C15991		482		OC1C(OP(O)(O)=O)C(OP(O)(O)=O)C(OP(O)(O)=O)C(OP(O)(O)=O)C1OP(O)(O)=O	CTPQAXVNYGZUAJ-UHFFFAOYSA-N	Organic oxygen compounds	Organooxygen compounds	Alcohols and polyols	C6H17O21P5	M-H2O-H	*
560.87556	1	15	3	15	1284.26	40.6196	498	498-1	560.877	1.93883	myo-Inositol 1,3,4,5,6-pentakisphosphate	48124	http://funmeta.oebiotech.com/network/48124	HMDB0003529			C01284	16322		20298-95-7	O[C@@H]1[C@H](OP(O)(O)=O)[C@@H](OP(O)(O)=O)[C@H](OP(O)(O)=O)[C@@H](OP(O)(O)=O)[C@@H]1OP(O)(O)=O	CTPQAXVNYGZUAJ-KXXVROSKSA-N	Organic oxygen compounds	Organooxygen compounds	Alcohols and polyols	C6H17O21P5	M-H2O-H	*
109.04059	1	15	3	15	1152.99	36.2975	16	16-1	109.041	1.32641	N-Acetylimidazole	199354	http://funmeta.oebiotech.com/network/199354	HMDB0243814	65783		C02560	16984	17174	593-79-3	CC(=O)N1C=CN=C1	VIHYIVKEECZGOU-UHFFFAOYSA-N	Organoheterocyclic compounds	Azoles	Imidazoles	C5H6N2O	M-H	*
109.04059	1	15	3	15	1152.99	36.2975	16	16-2	109.041	1.32641	Imidazole-4-acetaldehyde	48180	http://funmeta.oebiotech.com/network/48180	HMDB0003905	58184		C05130	27398	150841	645-14-7	O=CCC1=CN=CN1	MQSRGWNVEZRLDK-UHFFFAOYSA-N	Organoheterocyclic compounds	Azoles	Imidazoles	C5H6N2O	M-H	*
129.03044	1	15	3	15	1195.25	35.5711	28	28-1	129.031	0.98138	Imidazolone	48284	http://funmeta.oebiotech.com/network/48284	HMDB0004363	7054		C06195	28470	504	1968-28-1	O=C1CN=CN1	CAAMSDWKXXPUJR-UHFFFAOYSA-N	Organic acids and derivatives	Carboxylic acids and derivatives	Amino acids, peptides, and analogues	C3H4N2O	M+FA-H	*
154.96548	1	15	3	15	1132.37	34.7253	52	52-1	154.966	0.656736	1,3,2lambda~6~-Dioxathietane-2,2-dione	202262	http://funmeta.oebiotech.com/network/202262	HMDB0246970					18669359		O=S1(=O)OCO1	QLAJNZSPVITUCQ-UHFFFAOYSA-N	Organic acids and derivatives	Organic sulfuric acids and derivatives	Alkyl sulfates	CH2O4S	M+FA-H
276.05048	1	15	3	15	1092.52	33.6296	203	203-1	276.051	0.107662	8-Hydroxyacyclovir	202672	http://funmeta.oebiotech.com/network/202672	HMDB0247439					133522		NC1=NC2=C(NC(=O)N2COCCO)C(=O)N1	PTSDSAPWOJZBNX-UHFFFAOYSA-N	Organoheterocyclic compounds	Imidazopyrimidines	Purines and purine derivatives	C8H11N5O4	M+Cl
175.00517	1	15	3	15	958.766	32.9416	78	78-1	175.005	2.98617	Diethyl sulfate	205883	http://funmeta.oebiotech.com/network/205883	HMDB0251240	70277		C14706		6163	64-67-5	CCOS(=O)(=O)OCC	DENRZWYUOJLTMF-UHFFFAOYSA-N	Organic acids and derivatives	Organic sulfuric acids and derivatives	Sulfuric acid esters	C4H10O4S	M+Na-2H	*
106.04095	1	15	3	15	875.832	29.6698	14	14-1	106.041	1.16238	1H-Imidazo[1,2-b]pyrazole	200326	http://funmeta.oebiotech.com/network/200326	HMDB0244874					159609		N1C=CC2=NC=CN12	MFGQIJCMHXZHHP-UHFFFAOYSA-N	Organoheterocyclic compounds	Azoles	Imidazoles	C5H5N3	M-H
214.03389	1	15	3	15	874.183	25.9924	130	130-1	214.035	3.53285	6-Hydroxymethylpterin	202357	http://funmeta.oebiotech.com/network/202357	HMDB0247079					69736		NC1=NC2=NC=C(CO)N=C2C(=O)N1	XGWIBNWDLMIPNF-UHFFFAOYSA-N	Organoheterocyclic compounds	Pteridines and derivatives	Pterins and derivatives	C7H7N5O2	M+Na-2H
130.99226	1	15	3	15	794.884	24.7963	31	31-2	130.992	1.46335	1,2,3-Thiadiazole	199631	http://funmeta.oebiotech.com/network/199631	HMDB0244106				39468	67518		S1C=CN=N1	UGUHFDPGDQDVGX-UHFFFAOYSA-N	Organoheterocyclic compounds	Azoles	Thiadiazoles	C2H2N2S	M+FA-H
130.99226	1	15	3	15	794.884	24.7963	31	31-1	130.992	1.46335	1,3,4-Thiadiazole	199707	http://funmeta.oebiotech.com/network/199707	HMDB0244183				39472	119391		S1C=NN=C1	MBIZXFATKUQOOA-UHFFFAOYSA-N	Organoheterocyclic compounds	Azoles	Thiadiazoles	C2H2N2S	M+FA-H

## Sheet: all-pos
mz	r	k	s	class	centers	statistic	ID	Adduct Mass	ppm	Formula	Adduct	Metabolites	cid	HMDB	METLIN	Lipidmaps	KEGG	ChEBI	PubChem	CAS	smiles	InChIKey	Super Class	Class	Sub Class	level	num
334.06735	1	15	3	1	705951	150.078	437	334.066	3.30284	C18H17NOS	M+K	Nor-ketotifen	82522	HMDB0060646	910				9904236	34580-20-6	O=C1CC2=CC=CC=C2C(C2=C1SC=C2)=C1CCNCC1	IYSYPCSSDZBWHN-UHFFFAOYSA-N	Organoheterocyclic compounds	Cycloheptathiophenes	Unclassified		1
313.13848	1	15	3	1	43212.2	137.931	407	313.137	3.14109	C18H22N2O2S	M+H-H2O	Oxomemazine	196997	HMDB0240230						3689-50-7	CC(CN(C)C)CN1C2=CC=CC=C2S(=O)(=O)C2=CC=CC=C12	QTQPVLDZQVPLGV-UHFFFAOYSA-N	Organoheterocyclic compounds	Benzothiazines	Phenothiazines		1
130.15880	1	15	3	1	58416	113.469	43	130.159	1.73714	C8H19N	M+H	Octylamine	209832	HMDB0255916	65641		C01740	7728	8143	111-86-4	CCCCCCCCN	IOQPZZOEVPZRBK-UHFFFAOYSA-N	Organic nitrogen compounds	Organonitrogen compounds	Amines	*	1
296.06483	1	15	3	1	19747.2	88.0648	381	296.064	1.70156	C10H15N3O5	M+K	5-Methylcytidine	47329	HMDB0000982	5919			20607	92918	2140-61-6	CC1=CN([C@@H]2O[C@H](CO)[C@@H](O)[C@H]2O)C(=O)N=C1N	ZAYHVCMSTBRABG-JXOAFFINSA-N	Nucleosides, nucleotides, and analogues	Pyrimidine nucleosides	Unclassified		1
116.07052	1	15	3	1	148329	84.3812	25	116.071	0.721489	C5H9NO2	M+H	L-Proline	46904	HMDB0000162	29		C00148	17203	145742	147-85-3	OC(=O)[C@@H]1CCCN1	ONIBWKKTOPOVIA-BYPYZUCNSA-N	Organic acids and derivatives	Carboxylic acids and derivatives	Amino acids, peptides, and analogues	*	1
506.04489	1	15	3	1	7268.1	84.0141	590	506.047	3.92552	C21H23Cl2N3O3S	M+K	FK-614	206778	HMDB0252280					9869229		CCCCCS(=O)(=O)NC(=O)C1=CC=C2N=C(C)N(CC3=CC=C(Cl)C=C3Cl)C2=C1	UYGZODVVDUIDDQ-UHFFFAOYSA-N	Organoheterocyclic compounds	Benzimidazoles	Unclassified		1
188.14292	1	15	3	1	36341.3	77.564	140	188.143	2.44564	C13H17N	M+H	Selegiline	53276	HMDB0015171			C07245	50217	5195	14611-51-9	CC(CC1=CC=CC=C1)N(C)CC#C	MEZLKOACVSPNER-UHFFFAOYSA-N	Benzenoids	Benzene and substituted derivatives	Phenethylamines	*	1
377.06184	1	15	3	1	4646.07	69.2522	478	377.063	3.95104	C16H18O8	M+K	5-p-Coumaroylquinic acid; 4-p-Coumaroylquinic acid	254793; 254794	HMDB0301709; HMDB0301710	64171; 68327	;	C12208; C10441	15937;	6441280; 5281766	; 93451-44-6	O[C@@H]1C[C@](O)(C[C@@H](OC(=O)\C=C\C2=CC=C(O)C=C2)[C@@H]1O)C(O)=O; O[C@@H]1CC(O)(C(=O)O)C[C@@H](O)C1OC(=O)\C=C\C1=CC=C(O)C=C1	BMRSEYFENKXDIS-OTCYKTEZSA-N; XWRHBGVVCOSNKO-OPGYGNEESA-N	Organic oxygen compounds; Organic oxygen compounds	Organooxygen compounds; Organooxygen compounds	Alcohols and polyols; Alcohols and polyols	*	2
334.09030	1	15	3	1	5206.27	66.6392	438	334.09	1.72202	C14H17NO7	M+Na	Dhurrin; Taxiphyllin	82366; 55460	HMDB0060471; HMDB0030704	63619;	;	C05143; C01855	27826; 16267	161355; 4475719	499-20-7; 21401-21-8	OC[C@H]1O[C@@H](O[C@H](C#N)C2=CC=C(O)C=C2)[C@H](O)[C@@H](O)[C@@H]1O; OCC1OC(OC(C#N)C2=CC=C(O)C=C2)C(O)C(O)C1O	NVLTYOJHPBMILU-YOVYLDAJSA-N; NVLTYOJHPBMILU-UHFFFAOYSA-N	Organic oxygen compounds; Organic oxygen compounds	Organooxygen compounds; Organooxygen compounds	Carbohydrates and carbohydrate conjugates; Carbohydrates and carbohydrate conjugates	*	2
248.89574	1	15	3	1	6630.94	64.6061	275	248.895	1.17352	C7H4BrClO4	M+H-H2O	3-Bromo-5-chloro-2,6-dihydroxybenzoic acid	198656	HMDB0242162					134581543		OC(=O)C1=C(O)C(Br)=CC(Cl)=C1O	AJSVSHDVMDXRFN-UHFFFAOYSA-N	Benzenoids	Benzene and substituted derivatives	Benzoic acids and derivatives		1
130.15880	1	15	3	2	56801.7	76.7592	43	130.159	1.73714	C8H19N	M+H	Octylamine	209832	HMDB0255916	65641		C01740	7728	8143	111-86-4	CCCCCCCCN	IOQPZZOEVPZRBK-UHFFFAOYSA-N	Organic nitrogen compounds	Organonitrogen compounds	Amines	*	1
112.08692	1	15	3	2	70972.5	75.8351	21	112.087	0.0720937	C5H9N3	M+H	Histamine	47272	HMDB0000870	68		C00388	18295	774	51-45-6	NCCC1=CNC=N1	NTYJJOPFIAHURM-UHFFFAOYSA-N	Organic nitrogen compounds	Organonitrogen compounds	Amines	*	1
188.14292	1	15	3	2	38013.1	59.4577	140	188.143	2.44564	C13H17N	M+H	Selegiline	53276	HMDB0015171			C07245	50217	5195	14611-51-9	CC(CC1=CC=CC=C1)N(C)CC#C	MEZLKOACVSPNER-UHFFFAOYSA-N	Benzenoids	Benzene and substituted derivatives	Phenethylamines	*	1
104.10689	1	15	3	2	7.74535e+06	54.4634	15	104.107	0.980443	C5H13NO	M+H	2-Amino-3-methyl-1-butanol	200435	HMDB0244984	44703				79019	473-75-6	CC(C)C(N)CO	NWYYWIJOWOLJNR-UHFFFAOYSA-N	Organic nitrogen compounds	Organonitrogen compounds	Amines		1
334.06735	1	15	3	2	458595	54.4184	437	334.066	3.30284	C18H17NOS	M+K	Nor-ketotifen	82522	HMDB0060646	910				9904236	34580-20-6	O=C1CC2=CC=CC=C2C(C2=C1SC=C2)=C1CCNCC1	IYSYPCSSDZBWHN-UHFFFAOYSA-N	Organoheterocyclic compounds	Cycloheptathiophenes	Unclassified		1
268.10310	1	15	3	2	18306.9	46.9949	328	268.103	1.50359	C9H17NO8	M+H	Neuraminic acid	47247	HMDB0000830	3394		C06469	49022	513472	114-04-5	N[C@@H]1[C@@H](O)C[C@](O)(O[C@H]1[C@H](O)[C@H](O)CO)C(O)=O	CERZMXAJYMMUDR-YOQZMRDMSA-N	Organic oxygen compounds	Organooxygen compounds	Carbohydrates and carbohydrate conjugates	*	1
218.15326	1	15	3	2	9083.51	45.6624	206	218.154	3.1392	C14H19NO	M+H	Ethoxyquin	62801	HMDB0039531	44287		C07475	77323	3293	91-53-2	CCOC1=CC2=C(NC(C)(C)C=C2C)C=C1	DECIPOUIJURFOJ-UHFFFAOYSA-N	Organoheterocyclic compounds	Quinolines and derivatives	Quinolones and derivatives	*	1
131.09430	1	15	3	2	5854.19	43.3085	45	131.094	1.69603	C6H12NO2	M+H	2,2-Dimethyl-5-hydroxy-1-pyrrolidinyloxy	203033	HMDB0247851					3035043		CC1(C)CCC(O)N1[O]	CZKWVFPVOOTCDG-UHFFFAOYSA-N	Organoheterocyclic compounds	Pyrrolidines	Unclassified		1
677.43708	1	15	3	2	8357.84	41.8935	667	677.439	2.73062	C37H66O8	M+K	Bullatanocin	58721	HMDB0034739	67027		C08505	8643	132942	150134-21-7	CCCCCCCCCCC(O)C1CCC(O1)C(O)CCC(O)C1CCC(CCCCCCCC(O)CC2=CC(C)OC2=O)O1	HKMBLJVHVBJAIH-UHFFFAOYSA-N	Lipids and lipid-like molecules	Fatty Acyls	Fatty alcohols	*	1
298.09614	1	15	3	2	2882.22	37.9797	384	298.097	2.34801	C11H15N5O3S	M+H	5'-Methylthioadenosine	47430	HMDB0001173	3425		C00170	17509	439176	2457-80-9	CSC[C@H]1O[C@H]([C@H](O)[C@@H]1O)N1C=NC2=C1N=CN=C2N	WUUGFSXJNOTRMR-IOSLPCCCSA-N	Nucleosides, nucleotides, and analogues	5'-deoxyribonucleosides	5'-deoxy-5'-thionucleosides	*	1
313.13848	1	15	3	3	47366.8	98.3748	407	313.137	3.14109	C18H22N2O2S	M+H-H2O	Oxomemazine	196997	HMDB0240230						3689-50-7	CC(CN(C)C)CN1C2=CC=CC=C2S(=O)(=O)C2=CC=CC=C12	QTQPVLDZQVPLGV-UHFFFAOYSA-N	Organoheterocyclic compounds	Benzothiazines	Phenothiazines		1
116.07052	1	15	3	3	194907	86.4607	25	116.071	0.721489	C5H9NO2	M+H	L-Proline	46904	HMDB0000162	29		C00148	17203	145742	147-85-3	OC(=O)[C@@H]1CCCN1	ONIBWKKTOPOVIA-BYPYZUCNSA-N	Organic acids and derivatives	Carboxylic acids and derivatives	Amino acids, peptides, and analogues	*	1
334.06735	1	15	3	3	632816	80.8422	437	334.066	3.30284	C18H17NOS	M+K	Nor-ketotifen	82522	HMDB0060646	910				9904236	34580-20-6	O=C1CC2=CC=CC=C2C(C2=C1SC=C2)=C1CCNCC1	IYSYPCSSDZBWHN-UHFFFAOYSA-N	Organoheterocyclic compounds	Cycloheptathiophenes	Unclassified		1
376.07764	1	15	3	3	10349.3	65.2273	476	376.079	4.02755	C19H15NO6	M+Na	Acenocoumarol	53543	HMDB0015487	531			53766	54676537	152-72-7	CC(=O)CC(C1=CC=C(C=C1)[N+]([O-])=O)C1=C(O)C2=CC=CC=C2OC1=O	VABCILAOYCMVPS-UHFFFAOYSA-N	Phenylpropanoids and polyketides	Coumarins and derivatives	Hydroxycoumarins		1
352.07791	1	15	3	3	227849	61.7086	456	352.077	3.13387	C18H19NO2S	M+K	4-Hydroxy Duloxetine	201780	HMDB0246438					46781788		CNCCC(OC1=CC=C(O)C2=CC=CC=C12)C1=CC=CS1	DRRXQCXSBONKPD-UHFFFAOYSA-N	Benzenoids	Naphthalenes	Naphthols and derivatives		1
822.53559	1	15	3	3	13201.5	59.8102	725	822.538	3.41747	C45H80NO7P	M+2Na-H	PE(22:5)	50285	HMDB0009611	61000		C00350		53479907		[H][C@@](COC(=O)CCCCC\C=C/C\C=C/C\C=C/C\C=C/CCCCC)(COP(O)(=O)OCCN)O\C=C/CCCCCCCC\C=C/CCCCCC	FISVEBQJGBZOPW-USOCFQKQSA-N	Lipids and lipid-like molecules	Glycerophospholipids	Glycerophosphoethanolamines	*	1
506.04489	1	15	3	3	7676.44	56.6778	590	506.047	3.92552	C21H23Cl2N3O3S	M+K	FK-614	206778	HMDB0252280					9869229		CCCCCS(=O)(=O)NC(=O)C1=CC=C2N=C(C)N(CC3=CC=C(Cl)C=C3Cl)C2=C1	UYGZODVVDUIDDQ-UHFFFAOYSA-N	Organoheterocyclic compounds	Benzimidazoles	Unclassified		1
824.55384	1	15	3	3	9522.78	54.2752	727	824.557	3.35824	C44H84NO8P	M+K	PC(36:2); DMPE(37:2); MMPE(38:2)	18403; 134036; 133080	HMDB0000593; HMDB0113933; HMDB0112977	102731; ;	LMGP01010890; ;	; ;	74669; ;	10350317; 131821043; 131820092	4235-95-4; ;	[C@](COP(=O)([O-])OCC[N+](C)(C)C)([H])(OC(CCCCCCC/C=C\CCCCCCCC)=O)COC(CCCCCCC/C=C\CCCCCCCC)=O; [H]C(COC(=O)CCCCCCCCCCCCCC)(COP(O)(=O)OCCN(C)C)OC(=O)CCCCCCCCCCC\C=C/C\C=C/CCCCC; [H]C(COC(=O)CCCCCCC\C=C/CCCC)(COP(O)(=O)OCCNC)OC(=O)CCCCCCCCCCCCC\C=C/CCCCCCCC	SNKAWJBJQDLSFF-NVKMUCNASA-N; DOPKBXYIXNDNSE-SESCJMQFSA-N; VJJYXDIFKMYYNP-BCTRXSSUSA-N	Lipids and lipid-like molecules; Lipids and lipid-like molecules; Lipids and lipid-like molecules	Glycerophospholipids; Glycerophospholipids; Glycerophospholipids	Glycerophosphocholines; Glycerophosphoethanolamines; Glycerophosphoethanolamines		3
334.09030	1	15	3	3	6397.5	53.8442	438	334.09	1.72202	C14H17NO7	M+Na	Dhurrin; Taxiphyllin	82366; 55460	HMDB0060471; HMDB0030704	63619;	;	C05143; C01855	27826; 16267	161355; 4475719	499-20-7; 21401-21-8	OC[C@H]1O[C@@H](O[C@H](C#N)C2=CC=C(O)C=C2)[C@H](O)[C@@H](O)[C@@H]1O; OCC1OC(OC(C#N)C2=CC=C(O)C=C2)C(O)C(O)C1O	NVLTYOJHPBMILU-YOVYLDAJSA-N; NVLTYOJHPBMILU-UHFFFAOYSA-N	Organic oxygen compounds; Organic oxygen compounds	Organooxygen compounds; Organooxygen compounds	Carbohydrates and carbohydrate conjugates; Carbohydrates and carbohydrate conjugates	*	2
130.08611	1	15	3	3	21310.8	52.2739	41	130.086	1.1231	C6H11NO2	M+H	Pipecolic acid; L-Pipecolic acid; N4-Acetylaminobutanal	46854; 47177; 48263	HMDB0000070; HMDB0000716; HMDB0004226	50; 63100; 58230	; ;	C00408; C00408; C05936	17964; 30913; 7386	849; 439227; 440850	535-75-1; 3105-95-1;	OC(=O)C1CCCCN1; OC(=O)[C@@H]1CCCCN1; CC(=O)NCCCC=O	HXEACLLIILLPRG-UHFFFAOYSA-N; HXEACLLIILLPRG-YFKPBYRVSA-N; DDSLGZOYEPKPSJ-UHFFFAOYSA-N	Organic acids and derivatives; Organic acids and derivatives; Organic oxygen compounds	Carboxylic acids and derivatives; Carboxylic acids and derivatives; Organooxygen compounds	Amino acids, peptides, and analogues; Amino acids, peptides, and analogues; Carbonyl compounds	*	3
175.11847	1	15	3	4	5.26539e+06	107.737	116	175.119	2.73364	C6H14N4O2	M+H	L-Arginine	47071	HMDB0000517	13		C00062	16467	6322	74-79-3	N[C@@H](CCCNC(N)=N)C(O)=O	ODKSFYDXXFIFQN-BYPYZUCNSA-N	Organic acids and derivatives	Carboxylic acids and derivatives	Amino acids, peptides, and analogues	*	1
110.07124	1	15	3	4	124366	93.057	18	110.071	0.33734	C5H7N3	M+H	3,4-Diaminopyridine; 2-Hydrazinopyridine	201395; 200581	HMDB0246022; HMDB0245139	315851; 350391	;	;	;	5918; 78645	;	NC1=CNC=CC1=N; NNC1=CC=CC=N1	OYTKINVCDFNREN-UHFFFAOYSA-N; NWELCUKYUCBVKK-UHFFFAOYSA-N	Organoheterocyclic compounds; Organoheterocyclic compounds	Pyridines and derivatives; Pyridines and derivatives	Aminopyridines and derivatives; Unclassified		2
196.05619	1	15	3	4	8458.14	91.3469	162	196.056	2.58772	C8H15NS	M+K	7-(Methylthio)heptanenitrile	56355	HMDB0031890	88007				5319789	75272-78-5	CSCCCCCCC#N	MAMGGQVRQMBXMB-UHFFFAOYSA-N	Organic nitrogen compounds	Organonitrogen compounds	Organic cyanides		1
312.16584	1	15	3	4	89681.8	85.4493	406	312.167	2.53526	C13H21N5O4	M+H	Vephylline; Xanthinol	202480; 213139	HMDB0247220; HMDB0259919	; 320377	;	;	;	156076; 9913	;	CN1C2=C(N(CCN(CCO)CCO)C=N2)C(=O)N(C)C1=O; CN(CCO)CC(O)CN1C=NC2=C1C(=O)N(C)C(=O)N2C	KRBHNUALJIYPDN-UHFFFAOYSA-N; DSFGXPJYDCSWTA-UHFFFAOYSA-N	Organoheterocyclic compounds; Organoheterocyclic compounds	Imidazopyrimidines; Imidazopyrimidines	Purines and purine derivatives; Purines and purine derivatives		2
189.13408	1	15	3	4	41247.6	81.5257	145	189.135	2.74272	C7H16N4O2	M+H	Homo-L-arginine; L-Targinine	47150; 54374	HMDB0000670; HMDB0029416	5640;	;	C01924; C03884	27747; 28229	9085; 132862	156-86-5; 17035-90-4	N[C@@H](CCCCNC(N)=N)C(O)=O; CNC(=N)NCCC[C@H](N)C(O)=O	QUOGESRFPZDMMT-YFKPBYRVSA-N; NTNWOCRCBQPEKQ-YFKPBYRVSA-N	Organic acids and derivatives; Organic acids and derivatives	Carboxylic acids and derivatives; Carboxylic acids and derivatives	Amino acids, peptides, and analogues; Amino acids, peptides, and analogues	*	2
313.16933	1	15	3	4	16682.9	79.144	408	313.17	0.558567	C16H31ClO	M+K	Palmitoyl chloride; 2-Chlorohexadecanal	209976; 6579	HMDB0256088; HMDB0245072	325268; 46411	; LMFA06000114	;	;	8206; 42607325	;	CCCCCCCCCCCCCCCC(Cl)=O; C(C(Cl)CCCCCCCCCCCCCC)(=O)[H]	ARBOVOVUTSQWSS-UHFFFAOYSA-N; AUGQGGLBBDGNTG-UHFFFAOYSA-N	Organohalogen compounds; Organohalogen compounds	Acyl halides; Organochlorides	Acyl chlorides; Unclassified		2
247.07673	1	15	3	4	5965.18	71.477	271	247.076	3.16365	C17H12O3	M+H-H2O	Phenyl 1-hydroxy-2-naphthoate	210281	HMDB0256421							OC1=C(C=CC2=CC=CC=C12)C(=O)OC1=CC=CC=C1	QHDYIMWKSCJTIM-UHFFFAOYSA-N	Benzenoids	Naphthalenes	Naphthalenecarboxylic acids and derivatives		1
203.14974	1	15	3	4	20022.1	70.5276	176	203.15	2.54057	C8H18N4O2	M+H	Asymmetric dimethylarginine	47640	HMDB0001539	6891		C03626	17929	123831	30315-93-6	N[C@@H](CCC\N=C(/N)N(C)C)C(O)=O	YDGMGEXADBMOMJ-LURJTMIESA-N	Organic acids and derivatives	Carboxylic acids and derivatives	Amino acids, peptides, and analogues	*	1
133.09689	1	15	3	4	4277.64	69.2496	52	133.097	1.96103	C5H12N2O2	M+H	D-Ornithine; Ornithine	48082; 46935	HMDB0003374; HMDB0000214	6910; 45121	;	C00515; C00077	16176; 15729	71082; 6262	348-66-3; 3184-13-2	NCCC[C@@H](N)C(O)=O; NCCC[C@H](N)C(O)=O	AHLPHDHHMVZTML-SCSAIBSYSA-N; AHLPHDHHMVZTML-BYPYZUCNSA-N	Organic acids and derivatives; Organic acids and derivatives	Carboxylic acids and derivatives; Carboxylic acids and derivatives	Amino acids, peptides, and analogues; Amino acids, peptides, and analogues	*	2
329.14000	1	15	3	4	4415.85	67.2477	430	329.14	0.823971	C20H18N4O2	M+H-H2O	Lepidine B; Lepidine D; Lepidine F	56990; 56991; 57356	HMDB0032715; HMDB0032716; HMDB0033094	88645; 88646; 88986	; ;	; ;	175380; 175381; 175383	100927764; 100927766; 100927768	; ;	OC1=CC=CC(CC2=NC=CN2)=C1OC1=CC=CC(CC2=NC=CN2)=C1; OC1=CC=C(OC2=CC=CC(CC3=NC=CN3)=C2)C(CC2=NC=CN2)=C1; OC1=CC=C(C(CC2=NC=CN2)=C1)C1=C(O)C=CC(CC2=NC=CN2)=C1	RQNSAUQJLRAUMV-UHFFFAOYSA-N; KDBJPLXCURQBOE-UHFFFAOYSA-N; XQANLWORMFUCPG-UHFFFAOYSA-N	Benzenoids; Benzenoids; Benzenoids	Benzene and substituted derivatives; Benzene and substituted derivatives; Benzene and substituted derivatives	Diphenylethers; Diphenylethers; Biphenyls and derivatives		3
337.17032	1	15	3	5	8701.03	77.839	444	337.171	1.66986	C19H26N2S	M+Na	Pergolide	53401	HMDB0015317	1787		C07425	63617	47811	66104-22-1	[H][C@@]12CC3=CNC4=CC=CC(=C34)[C@@]1([H])C[C@@H](CSC)CN2CCC	YEHCICAEULNIGD-MZMPZRCHSA-N	Organoheterocyclic compounds	Quinolines and derivatives	Indoloquinolines	*	1
175.11847	1	15	3	5	4.04278e+06	69.5604	116	175.119	2.73364	C6H14N4O2	M+H	L-Arginine	47071	HMDB0000517	13		C00062	16467	6322	74-79-3	N[C@@H](CCCNC(N)=N)C(O)=O	ODKSFYDXXFIFQN-BYPYZUCNSA-N	Organic acids and derivatives	Carboxylic acids and derivatives	Amino acids, peptides, and analogues	*	1
307.16059	1	15	3	5	5359.58	59.9785	395	307.161	1.63346	C20H21FN2O	M+H-H2O	Citalopram	48470	HMDB0005038	1781		C07572	77397	2771	59729-33-8	CN(C)CCCC1(OCC2=C1C=CC(=C2)C#N)C1=CC=C(F)C=C1	WSEQXVZVJXJVFP-UHFFFAOYSA-N	Benzenoids	Benzene and substituted derivatives	Phenylbutylamines	*	1
251.03000	1	15	3	5	10279.4	55.4098	283	251.031	2.9181	C11H10N2OS2	M+H	(S)-Spirobrassinin; Cyclobrassinin sulfoxide	59783; 61941	HMDB0035974; HMDB0038570	91160; 93241	;	;	;	6424827; 14585498	; 128722-96-3	CSC1=NCC2(S1)C(=O)NC1=C2C=CC=C1; CS(=O)C1=NCC2=C(NC3=CC=CC=C23)S1	FUHQSEOSBHASCH-UHFFFAOYSA-N; YUXKTUVIOWXKPA-UHFFFAOYSA-N	Organoheterocyclic compounds; Organoheterocyclic compounds	Indoles and derivatives; Indoles and derivatives	Indolines; Indoles		2
352.07791	1	15	3	5	163785	54.7794	456	352.077	3.13387	C18H19NO2S	M+K	4-Hydroxy Duloxetine	201780	HMDB0246438					46781788		CNCCC(OC1=CC=C(O)C2=CC=CC=C12)C1=CC=CS1	DRRXQCXSBONKPD-UHFFFAOYSA-N	Benzenoids	Naphthalenes	Naphthols and derivatives		1
110.07124	1	15	3	5	80416.6	42.9567	18	110.071	0.33734	C5H7N3	M+H	3,4-Diaminopyridine; 2-Hydrazinopyridine	201395; 200581	HMDB0246022; HMDB0245139	315851; 350391	;	;	;	5918; 78645	;	NC1=CNC=CC1=N; NNC1=CC=CC=N1	OYTKINVCDFNREN-UHFFFAOYSA-N; NWELCUKYUCBVKK-UHFFFAOYSA-N	Organoheterocyclic compounds; Organoheterocyclic compounds	Pyridines and derivatives; Pyridines and derivatives	Aminopyridines and derivatives; Unclassified		2
131.11765	1	15	3	5	7226.44	42.827	46	131.118	1.83563	C6H14N2O	M+H	N-Acetylputrescine; N-Nitrosodipropylamine	47788; 209221	HMDB0002064; HMDB0255205	3252; 72997	;	C02714; C19279	17768;	122356; 12130	18233-70-0; 621-64-7	CC(=O)NCCCCN; CCCN(CCC)N=O	KLZGKIDSEJWEDW-UHFFFAOYSA-N; YLKFDHTUAUWZPQ-UHFFFAOYSA-N	Organic acids and derivatives; Organic nitrogen compounds	Carboximidic acids and derivatives; Organonitrogen compounds	Carboximidic acids; Organic nitroso compounds	*	2
152.07023	1	15	3	5	3996.82	41.2407	81	152.071	2.46365	C8H9NO2	M+H	Acetaminophen; Dopamine quinone; Leukoaminochrome	47680; 51917; 52128	HMDB0001859; HMDB0012219; HMDB0012992	6353; 64470; 64468	; ;	C06804; C17755; C17756	46195; 74684; 74683	1983; 162602; 147311	103-90-2; 50673-96-6; 29539-03-5	CC(=O)NC1=CC=C(O)C=C1; NCCC1=CC(=O)C(=O)C=C1; OC1=C(O)C=C2NCCC2=C1	RZVAJINKPMORJF-UHFFFAOYSA-N; PQPXZWUZIOASKS-UHFFFAOYSA-N; VGSVNUGKHOVSPK-UHFFFAOYSA-N	Benzenoids; Organic oxygen compounds; Organoheterocyclic compounds	Phenols; Organooxygen compounds; Indoles and derivatives	1-hydroxy-2-unsubstituted benzenoids; Carbonyl compounds; Indolines	*	3
174.08723	1	15	3	5	3731.2	38.5526	112	174.088	3.89348	C6H13N3O4	M+H-H2O	4-Hydroxycitrulline	54346	HMDB0029384	86233			168371	87253507	3618-90-4	NC(CC(O)CNC(O)=N)C(O)=O	WSFLFFUIEVIDJY-UHFFFAOYSA-N	Organic acids and derivatives	Carboxylic acids and derivatives	Amino acids, peptides, and analogues		1
189.13408	1	15	3	5	27813.3	36.0972	145	189.135	2.74272	C7H16N4O2	M+H	Homo-L-arginine; L-Targinine	47150; 54374	HMDB0000670; HMDB0029416	5640;	;	C01924; C03884	27747; 28229	9085; 132862	156-86-5; 17035-90-4	N[C@@H](CCCCNC(N)=N)C(O)=O; CNC(=N)NCCC[C@H](N)C(O)=O	QUOGESRFPZDMMT-YFKPBYRVSA-N; NTNWOCRCBQPEKQ-YFKPBYRVSA-N	Organic acids and derivatives; Organic acids and derivatives	Carboxylic acids and derivatives; Carboxylic acids and derivatives	Amino acids, peptides, and analogues; Amino acids, peptides, and analogues	*	2
312.16584	1	15	3	6	181372	199.949	406	312.167	2.53526	C13H21N5O4	M+H	Vephylline; Xanthinol	202480; 213139	HMDB0247220; HMDB0259919	; 320377	;	;	;	156076; 9913	;	CN1C2=C(N(CCN(CCO)CCO)C=N2)C(=O)N(C)C1=O; CN(CCO)CC(O)CN1C=NC2=C1C(=O)N(C)C(=O)N2C	KRBHNUALJIYPDN-UHFFFAOYSA-N; DSFGXPJYDCSWTA-UHFFFAOYSA-N	Organoheterocyclic compounds; Organoheterocyclic compounds	Imidazopyrimidines; Imidazopyrimidines	Purines and purine derivatives; Purines and purine derivatives		2
313.16933	1	15	3	6	36044	178.694	408	313.17	0.558567	C16H31ClO	M+K	Palmitoyl chloride; 2-Chlorohexadecanal	209976; 6579	HMDB0256088; HMDB0245072	325268; 46411	; LMFA06000114	;	;	8206; 42607325	;	CCCCCCCCCCCCCCCC(Cl)=O; C(C(Cl)CCCCCCCCCCCCCC)(=O)[H]	ARBOVOVUTSQWSS-UHFFFAOYSA-N; AUGQGGLBBDGNTG-UHFFFAOYSA-N	Organohalogen compounds; Organohalogen compounds	Acyl halides; Organochlorides	Acyl chlorides; Unclassified		2
139.05796	1	15	3	6	33603.5	150.543	59	139.058	1.60562	C8H12OS	M+H-H2O	2-[(Isopropylthio)methyl]furan	59970	HMDB0036181	91330				61282	1883-78-9	CC(C)SCC1=CC=CO1	WCHRNAKORAINOJ-UHFFFAOYSA-N	Organoheterocyclic compounds	Heteroaromatic compounds	Unclassified		1
241.15384	1	15	3	6	37125.9	129.856	259	241.154	0.161303	C13H24O	M+2Na-H	2-Tridecenal; (Z)-4-Dodecenal; 4-(2,6,6-Trimethyl-1-cyclohexenyl)-2-butanol	6540; 6714; 59961	HMDB0037275; HMDB0032247; HMDB0036172	36595; 88296; 91321	LMFA06000075; LMFA06000256;	; ;	; ;	5283363; 10976419; 579336	7774-82-5; 21944-98-9; 3293-47-8	C(CCC)CCCCCC/C=C/C([H])=O; CCCCCCCC/C=C/CCC=O; CC(O)CCC1=C(C)CCCC1(C)C	VMUNAKQXJLHODT-VAWYXSNFSA-N; SMJHEMUFVYWLOU-MDZDMXLPSA-N; VSYLEWGIVLSDIY-UHFFFAOYSA-N	Lipids and lipid-like molecules; Lipids and lipid-like molecules; Lipids and lipid-like molecules	Fatty Acyls; Fatty Acyls; Prenol lipids	Fatty aldehydes; Fatty aldehydes; Sesquiterpenoids		3
203.14974	1	15	3	6	26311.5	92.3762	176	203.15	2.54057	C8H18N4O2	M+H	Asymmetric dimethylarginine	47640	HMDB0001539	6891		C03626	17929	123831	30315-93-6	N[C@@H](CCC\N=C(/N)N(C)C)C(O)=O	YDGMGEXADBMOMJ-LURJTMIESA-N	Organic acids and derivatives	Carboxylic acids and derivatives	Amino acids, peptides, and analogues	*	1
189.13408	1	15	3	6	48962	90.3318	145	189.135	2.74272	C7H16N4O2	M+H	Homo-L-arginine; L-Targinine	47150; 54374	HMDB0000670; HMDB0029416	5640;	;	C01924; C03884	27747; 28229	9085; 132862	156-86-5; 17035-90-4	N[C@@H](CCCCNC(N)=N)C(O)=O; CNC(=N)NCCC[C@H](N)C(O)=O	QUOGESRFPZDMMT-YFKPBYRVSA-N; NTNWOCRCBQPEKQ-YFKPBYRVSA-N	Organic acids and derivatives; Organic acids and derivatives	Carboxylic acids and derivatives; Carboxylic acids and derivatives	Amino acids, peptides, and analogues; Amino acids, peptides, and analogues	*	2
104.07089	1	15	3	6	115118	81.4341	14	104.071	2.71618	C4H9NO2	M+H	L-alpha-Aminobutyric acid; gamma-Aminobutyric acid	2477; 2482	HMDB0000452; HMDB0000112	35945;	LMFA01100034; LMFA01100039	C02356; C00334	35619; 16865	80283; 119	1492-24-6; 56-12-2	[C@H](N)(CC)C(=O)O; C(CCN)C(=O)O	QWCKQJZIFLGMSD-VKHMYHEASA-N; BTCSSZJGUNDROE-UHFFFAOYSA-N	Organic acids and derivatives; Organic acids and derivatives	Carboxylic acids and derivatives; Carboxylic acids and derivatives	Amino acids, peptides, and analogues; Amino acids, peptides, and analogues	*	2
189.15927	1	15	3	6	24631.6	77.5047	146	189.16	2.5755	C9H20N2O2	M+H	7,8-diaminopelargonate; N6,N6,N6-Trimethyl-L-lysine	2501; 47518	HMDB0304236; HMDB0001325	3324; 6161	LMFA01100062;	C01037; C03793	2247; 17311	652; 440120	21738-21-6; 19253-88-4	C(CCCCCC(C(C)N)N)(O)=O; C[N+](C)(C)CCCC[C@H](N)C([O-])=O	KCEGBPIYGIWCDH-UHFFFAOYSA-N; MXNRLFUSFKVQSK-QMMMGPOBSA-N	Lipids and lipid-like molecules; Organic acids and derivatives	Fatty Acyls; Carboxylic acids and derivatives	Fatty acids and conjugates; Amino acids, peptides, and analogues	*	2
104.10689	1	15	3	6	8.78604e+06	76.9586	15	104.107	0.980443	C5H13NO	M+H	2-Amino-3-methyl-1-butanol	200435	HMDB0244984	44703				79019	473-75-6	CC(C)C(N)CO	NWYYWIJOWOLJNR-UHFFFAOYSA-N	Organic nitrogen compounds	Organonitrogen compounds	Amines		1
311.05039	1	15	3	6	7308.36	74.3695	404	311.051	1.94921	C6H5NO4	2M+H	4-Nitrocatechol	48001	HMDB0002916	58136		C02235	16318	3505109	3316-09-4	OC1=C(O)C=C(C=C1)[N+]([O-])=O	XJNPNXSISMKQEX-UHFFFAOYSA-N	Benzenoids	Phenols	Nitrophenols	*	1
312.16584	1	15	3	7	98579.6	87.1679	406	312.167	2.53526	C13H21N5O4	M+H	Vephylline; Xanthinol	202480; 213139	HMDB0247220; HMDB0259919	; 320377	;	;	;	156076; 9913	;	CN1C2=C(N(CCN(CCO)CCO)C=N2)C(=O)N(C)C1=O; CN(CCO)CC(O)CN1C=NC2=C1C(=O)N(C)C(=O)N2C	KRBHNUALJIYPDN-UHFFFAOYSA-N; DSFGXPJYDCSWTA-UHFFFAOYSA-N	Organoheterocyclic compounds; Organoheterocyclic compounds	Imidazopyrimidines; Imidazopyrimidines	Purines and purine derivatives; Purines and purine derivatives		2
203.14974	1	15	3	7	21961.2	72.1605	176	203.15	2.54057	C8H18N4O2	M+H	Asymmetric dimethylarginine	47640	HMDB0001539	6891		C03626	17929	123831	30315-93-6	N[C@@H](CCC\N=C(/N)N(C)C)C(O)=O	YDGMGEXADBMOMJ-LURJTMIESA-N	Organic acids and derivatives	Carboxylic acids and derivatives	Amino acids, peptides, and analogues	*	1
104.07089	1	15	3	7	104788	72.057	14	104.071	2.71618	C4H9NO2	M+H	L-alpha-Aminobutyric acid; gamma-Aminobutyric acid	2477; 2482	HMDB0000452; HMDB0000112	35945;	LMFA01100034; LMFA01100039	C02356; C00334	35619; 16865	80283; 119	1492-24-6; 56-12-2	[C@H](N)(CC)C(=O)O; C(CCN)C(=O)O	QWCKQJZIFLGMSD-VKHMYHEASA-N; BTCSSZJGUNDROE-UHFFFAOYSA-N	Organic acids and derivatives; Organic acids and derivatives	Carboxylic acids and derivatives; Carboxylic acids and derivatives	Amino acids, peptides, and analogues; Amino acids, peptides, and analogues	*	2
189.15927	1	15	3	7	22242.4	68.2841	146	189.16	2.5755	C9H20N2O2	M+H	7,8-diaminopelargonate; N6,N6,N6-Trimethyl-L-lysine	2501; 47518	HMDB0304236; HMDB0001325	3324; 6161	LMFA01100062;	C01037; C03793	2247; 17311	652; 440120	21738-21-6; 19253-88-4	C(CCCCCC(C(C)N)N)(O)=O; C[N+](C)(C)CCCC[C@H](N)C([O-])=O	KCEGBPIYGIWCDH-UHFFFAOYSA-N; MXNRLFUSFKVQSK-QMMMGPOBSA-N	Lipids and lipid-like molecules; Organic acids and derivatives	Fatty Acyls; Carboxylic acids and derivatives	Fatty acids and conjugates; Amino acids, peptides, and analogues	*	2
241.15384	1	15	3	7	22191	63.0547	259	241.154	0.161303	C13H24O	M+2Na-H	2-Tridecenal; (Z)-4-Dodecenal; 4-(2,6,6-Trimethyl-1-cyclohexenyl)-2-butanol	6540; 6714; 59961	HMDB0037275; HMDB0032247; HMDB0036172	36595; 88296; 91321	LMFA06000075; LMFA06000256;	; ;	; ;	5283363; 10976419; 579336	7774-82-5; 21944-98-9; 3293-47-8	C(CCC)CCCCCC/C=C/C([H])=O; CCCCCCCC/C=C/CCC=O; CC(O)CCC1=C(C)CCCC1(C)C	VMUNAKQXJLHODT-VAWYXSNFSA-N; SMJHEMUFVYWLOU-MDZDMXLPSA-N; VSYLEWGIVLSDIY-UHFFFAOYSA-N	Lipids and lipid-like molecules; Lipids and lipid-like molecules; Lipids and lipid-like molecules	Fatty Acyls; Fatty Acyls; Prenol lipids	Fatty aldehydes; Fatty aldehydes; Sesquiterpenoids		3
87.04432	1	15	3	7	27337.4	62.5638	7	87.0446	3.71954	C4H8O3	M+H-H2O	2-Hydroxybutyric acid; 4-Hydroxybutyric acid; 3-Hydroxybutyric acid	1847; 1652; 1796	HMDB0000008; HMDB0000710; HMDB0000011	3783; 4159; 35598	LMFA01050342; LMFA01050006; LMFA01050243	C05984; C00989; C01089	50613; 30830; 17066	440864; 10413; 92135	3347-90-8; 591-81-1; 625-72-9	[C@H](O)(CC)C(=O)O; C(CO)CC(=O)O; C(C[C@H](O)C)(=O)O	AFENDNXGAFYKQO-VKHMYHEASA-N; SJZRECIVHVDYJC-UHFFFAOYSA-N; WHBMMWSBFZVSSR-GSVOUGTGSA-N	Organic acids and derivatives; Lipids and lipid-like molecules; Organic acids and derivatives	Hydroxy acids and derivatives; Fatty Acyls; Hydroxy acids and derivatives	Alpha hydroxy acids and derivatives; Fatty acids and conjugates; Beta hydroxy acids and derivatives	*	3
313.16933	1	15	3	7	15582	61.6941	408	313.17	0.558567	C16H31ClO	M+K	Palmitoyl chloride; 2-Chlorohexadecanal	209976; 6579	HMDB0256088; HMDB0245072	325268; 46411	; LMFA06000114	;	;	8206; 42607325	;	CCCCCCCCCCCCCCCC(Cl)=O; C(C(Cl)CCCCCCCCCCCCCC)(=O)[H]	ARBOVOVUTSQWSS-UHFFFAOYSA-N; AUGQGGLBBDGNTG-UHFFFAOYSA-N	Organohalogen compounds; Organohalogen compounds	Acyl halides; Organochlorides	Acyl chlorides; Unclassified		2
139.05796	1	15	3	7	16793	59.2536	59	139.058	1.60562	C8H12OS	M+H-H2O	2-[(Isopropylthio)methyl]furan	59970	HMDB0036181	91330				61282	1883-78-9	CC(C)SCC1=CC=CO1	WCHRNAKORAINOJ-UHFFFAOYSA-N	Organoheterocyclic compounds	Heteroaromatic compounds	Unclassified		1
189.13408	1	15	3	7	37321.1	58.1054	145	189.135	2.74272	C7H16N4O2	M+H	Homo-L-arginine; L-Targinine	47150; 54374	HMDB0000670; HMDB0029416	5640;	;	C01924; C03884	27747; 28229	9085; 132862	156-86-5; 17035-90-4	N[C@@H](CCCCNC(N)=N)C(O)=O; CNC(=N)NCCC[C@H](N)C(O)=O	QUOGESRFPZDMMT-YFKPBYRVSA-N; NTNWOCRCBQPEKQ-YFKPBYRVSA-N	Organic acids and derivatives; Organic acids and derivatives	Carboxylic acids and derivatives; Carboxylic acids and derivatives	Amino acids, peptides, and analogues; Amino acids, peptides, and analogues	*	2
104.10689	1	15	3	7	7.31296e+06	53.3559	15	104.107	0.980443	C5H13NO	M+H	2-Amino-3-methyl-1-butanol	200435	HMDB0244984	44703				79019	473-75-6	CC(C)C(N)CO	NWYYWIJOWOLJNR-UHFFFAOYSA-N	Organic nitrogen compounds	Organonitrogen compounds	Amines		1
784.58645	1	15	3	8	16119.1	76.9223	703	784.585	1.73863	C44H82NO8P	M+H	PC(36:3)	18665	HMDB0007921	59371	LMGP01011406	C00157		52922294		[C@](COP(=O)([O-])OCC[N+](C)(C)C)([H])(OC(CCCCCCCCCCC/C=C\C/C=C\CCCCC)=O)COC(CCCCCCC/C=C\CCCC)=O	LMYYUVAVNWPEPG-GXAHKNHCSA-N	Lipids and lipid-like molecules	Glycerophospholipids	Glycerophosphocholines	*	1
785.58548	1	15	3	8	7628.5	61.7978	704	785.582	4.1631	C45H88O5	M+2K-H	DG(42:0)	49045	HMDB0007180	58762				53478055		[H][C@](CO)(COC(=O)CCCCCCCCCCCCCCCCC)OC(=O)CCCCCCCCCCCCCCCCCCCCCCC	VUCBBMHKAJGVCH-QLKFWGTOSA-N	Lipids and lipid-like molecules	Glycerolipids	Diradylglycerols		1
824.55384	1	15	3	8	10704.8	56.3171	727	824.557	3.35824	C44H84NO8P	M+K	PC(36:2); DMPE(37:2); MMPE(38:2)	18403; 134036; 133080	HMDB0000593; HMDB0113933; HMDB0112977	102731; ;	LMGP01010890; ;	; ;	74669; ;	10350317; 131821043; 131820092	4235-95-4; ;	[C@](COP(=O)([O-])OCC[N+](C)(C)C)([H])(OC(CCCCCCC/C=C\CCCCCCCC)=O)COC(CCCCCCC/C=C\CCCCCCCC)=O; [H]C(COC(=O)CCCCCCCCCCCCCC)(COP(O)(=O)OCCN(C)C)OC(=O)CCCCCCCCCCC\C=C/C\C=C/CCCCC; [H]C(COC(=O)CCCCCCC\C=C/CCCC)(COP(O)(=O)OCCNC)OC(=O)CCCCCCCCCCCCC\C=C/CCCCCCCC	SNKAWJBJQDLSFF-NVKMUCNASA-N; DOPKBXYIXNDNSE-SESCJMQFSA-N; VJJYXDIFKMYYNP-BCTRXSSUSA-N	Lipids and lipid-like molecules; Lipids and lipid-like molecules; Lipids and lipid-like molecules	Glycerophospholipids; Glycerophospholipids; Glycerophospholipids	Glycerophosphocholines; Glycerophosphoethanolamines; Glycerophosphoethanolamines		3
787.60720	1	15	3	8	6126.7	55.2433	705	787.606	1.73006	C23H42O4	2M+Na	MG(20:2); Persenone B; Lepidiumterpenyl ester	51364; 59770; 60536	HMDB0011544; HMDB0035959; HMDB0036865	62328; ; 91868	; ;	; ;	; ; 168403	53480964; 131751886; 11794320	; ; 255833-57-9	[H]C(CO)(CO)OC(=O)CCCCCCCCC\C=C/C\C=C/CCCCC; CCCCCCCCCCCCCCC\C=C\C(=O)CC(O)COC(C)=O; CC(CCCC(C)CCC(O)=O)CCCC(C)C(=O)OCCCCCC=C	PMJSUEZTCFTBMD-HZJYTTRNSA-N; NLXNQLZUOMHEHB-ISLYRVAYSA-N; PASMASQJCDKBJK-UHFFFAOYSA-N	Lipids and lipid-like molecules; Lipids and lipid-like molecules; Lipids and lipid-like molecules	Endocannabinoids; Fatty Acyls; Prenol lipids	Unclassified; Fatty alcohols; Sesquiterpenoids		3
822.53559	1	15	3	8	12655.7	50.3531	725	822.538	3.41747	C45H80NO7P	M+2Na-H	PE(22:5)	50285	HMDB0009611	61000		C00350		53479907		[H][C@@](COC(=O)CCCCC\C=C/C\C=C/C\C=C/C\C=C/CCCCC)(COP(O)(=O)OCCN)O\C=C/CCCCCCCC\C=C/CCCCCC	FISVEBQJGBZOPW-USOCFQKQSA-N	Lipids and lipid-like molecules	Glycerophospholipids	Glycerophosphoethanolamines	*	1
657.48234	1	15	3	8	4225.58	38.4655	661	657.485	4.59872	C37H69O7P	M+H	PA(34:3)	26063	HMDB0011155	82328	LMGP10030088	C15647		52929743	937723-92-7	[C@](COP(=O)(O)O)([H])(OC(CCCCCCC/C=C\C/C=C\CCCCC)=O)CO/C=C\CCCCCCCCCCCCCC	OLCTYLMZTXKGKH-BBNWHMLASA-N	Lipids and lipid-like molecules	Glycerophospholipids	Glycerophosphates	*	1
919.71016	1	15	3	8	2876.59	38.1967	755	919.708	1.87115	C24H48N4O3	2M+K	N-Stearoyl Arginine	198455	HMDB0241937					10275032		CCCCCCCCCCCCCCCCCC(=O)NC(CCCN=C(N)N)C(O)=O	NKGQJPIKJYXDCX-UHFFFAOYSA-N	Organic acids and derivatives	Carboxylic acids and derivatives	Amino acids, peptides, and analogues		1
659.49914	1	15	3	8	3133.49	33.684	663	659.501	3.0209	C39H72O5	M+K	DG(36:2); 1,2-Dioleoyl-rac-glycerol	10910; 199613	HMDB0007030; HMDB0244087	58665;	LMGL02010397;	;	88788;	53477965; 1324	;	OC[C@]([H])(OC(CCCCCCCCCCC/C=C\C/C=C\CCCCC)=O)COC(CCCCCCCCCCCCC)=O; CCCCCCCCC=CCCCCCCCC(=O)OCC(CO)OC(=O)CCCCCCCC=CCCCCCCCC	IOYSFCVWNHOMJU-KAOSVWFWSA-N; AFSHUZFNMVJNKX-UHFFFAOYSA-N	Lipids and lipid-like molecules; Lipids and lipid-like molecules	Glycerolipids; Glycerolipids	Diradylglycerols; Diradylglycerols		2
240.98690	1	15	3	8	6135.88	31.0304	255	240.987	1.42349	C7H7O6P	M+Na	Fosfosal	206950	HMDB0252467	44294				3418	6064-83-1	OC(=O)C1=CC=CC=C1OP(O)(O)=O	FFKUDWZICMJVPA-UHFFFAOYSA-N	Organic acids and derivatives	Organic phosphoric acids and derivatives	Phosphate esters		1
79.02151	1	15	3	8	148132	30.2763	3	79.0212	3.78927	C2H6OS	M+H	Dimethyl sulfoxide	47831	HMDB0002151	3985		C11143	28262	679	67-68-5	CS(C)=O	IAZDPXIOMUYVGZ-UHFFFAOYSA-N	Organosulfur compounds	Sulfoxides	Unclassified	*	1
178.13342	1	15	3	9	19749.3	80.9742	121	178.134	2.53432	C10H15N3	M+H	Bethanidine; N-(3-(Aminomethyl)benzyl)acetamidine	52615; 209038	HMDB0014362; HMDB0254998	85345; 62976	;	;	37937; 90721	2368; 1433	55-73-2; 214358-33-5	CN\C(NCC1=CC=CC=C1)=N/C; CC(=N)NCC1=CC=CC(CN)=C1	NIVZHWNOUVJHKV-UHFFFAOYSA-N; RODUKNYOEVZQPR-UHFFFAOYSA-N	Benzenoids; Benzenoids	Benzene and substituted derivatives; Benzene and substituted derivatives	Unclassified; Phenylmethylamines		2
723.19270	1	15	3	9	11933.9	69.9199	685	723.195	3.26878	C37H36N2O11	M+K	Citbismine C	64524	HMDB0041435	95831			168674	85149847	169055-79-2	COC1=CC2=C(C(O)=C1C1C(OC3=C1C1=C(C(O)=C3)C(=O)C3=C(N1C)C(OC)=C(O)C=C3)C(C)(C)O)C(=O)C1=C(N2C)C(OC)=C(OC)C=C1	BDURUBOYNAVRCF-UHFFFAOYSA-N	Organoheterocyclic compounds	Quinolines and derivatives	Benzoquinolines		1
104.07089	1	15	3	9	178798	65.5637	14	104.071	2.71618	C4H9NO2	M+H	L-alpha-Aminobutyric acid; gamma-Aminobutyric acid	2477; 2482	HMDB0000452; HMDB0000112	35945;	LMFA01100034; LMFA01100039	C02356; C00334	35619; 16865	80283; 119	1492-24-6; 56-12-2	[C@H](N)(CC)C(=O)O; C(CCN)C(=O)O	QWCKQJZIFLGMSD-VKHMYHEASA-N; BTCSSZJGUNDROE-UHFFFAOYSA-N	Organic acids and derivatives; Organic acids and derivatives	Carboxylic acids and derivatives; Carboxylic acids and derivatives	Amino acids, peptides, and analogues; Amino acids, peptides, and analogues	*	2
466.10958	1	15	3	9	9180.4	62.1056	558	466.111	3.0474	C19H25NO10	M+K	Lucuminoside	54772	HMDB0029900			C08335	6559	4475723	1392-28-5	OC1COC(OCC2OC(OC(C#N)C3=CC=CC=C3)C(O)C(O)C2O)C(O)C1O	YYYCJNDALLBNEG-UHFFFAOYSA-N	Organic oxygen compounds	Organooxygen compounds	Carbohydrates and carbohydrate conjugates	*	1
446.18659	1	15	3	9	7166.53	58.2722	544	446.187	1.92483	C26H24FN3O3	M+H	N-(4-Fluorobenzyl)-3-oxo-1,1-diphenyltetrahydro-1H-oxazolo[3,4-a]pyrazine-7(3H)-carboxamide	211824	HMDB0258269							FC1=CC=C(CNC(=O)N2CCN3C(C2)C(OC3=O)(C2=CC=CC=C2)C2=CC=CC=C2)C=C1	SFRQIPRTNYHJHP-UHFFFAOYSA-N	Benzenoids	Benzene and substituted derivatives	Diphenylmethanes		1
87.04432	1	15	3	9	44731.8	56.4358	7	87.0446	3.71954	C4H8O3	M+H-H2O	2-Hydroxybutyric acid; 4-Hydroxybutyric acid; 3-Hydroxybutyric acid	1847; 1652; 1796	HMDB0000008; HMDB0000710; HMDB0000011	3783; 4159; 35598	LMFA01050342; LMFA01050006; LMFA01050243	C05984; C00989; C01089	50613; 30830; 17066	440864; 10413; 92135	3347-90-8; 591-81-1; 625-72-9	[C@H](O)(CC)C(=O)O; C(CO)CC(=O)O; C(C[C@H](O)C)(=O)O	AFENDNXGAFYKQO-VKHMYHEASA-N; SJZRECIVHVDYJC-UHFFFAOYSA-N; WHBMMWSBFZVSSR-GSVOUGTGSA-N	Organic acids and derivatives; Lipids and lipid-like molecules; Organic acids and derivatives	Hydroxy acids and derivatives; Fatty Acyls; Hydroxy acids and derivatives	Alpha hydroxy acids and derivatives; Fatty acids and conjugates; Beta hydroxy acids and derivatives	*	3
404.17466	1	15	3	9	6193.49	51.3874	505	404.174	0.454351	C22H24FN3O2	M+Na	BENPERIDOL	203987	HMDB0248959	1284				16363	2062-84-2	OC1=NC2=CC=CC=C2N1C1CCN(CCCC(=O)C2=CC=C(F)C=C2)CC1	FEBOTPHFXYHVPL-UHFFFAOYSA-N	Organic oxygen compounds	Organooxygen compounds	Carbonyl compounds		1
427.09889	1	15	3	9	4825.96	44.968	527	427.1	2.83918	C17H24O10	M+K	Verbenalin; secologanin	35309; 35296	HMDB0301853; HMDB0304482	41161; 41147	LMPR0102070016; LMPR0102070002	C09802; C01852	; 18002	73467; 161276	;	O([C@@H]1OC=C(C(=O)OC)[C@@]2([H])C(C[C@H](C)[C@]21[H])=O)[C@H]1[C@H](O)[C@H]([C@H](O)[C@H](O1)CO)O; [C@@]1([H])(C=C)[C@@H](OC=C(C(=O)OC)[C@@]1([H])CC=O)O[C@H]1[C@H](O)[C@H]([C@H](O)[C@@H](CO)O1)O	HLXRWTJXGMHOFN-XJSNKYLASA-N; CSKKDSFETGLMSB-NRZPKYKESA-N	Lipids and lipid-like molecules; Lipids and lipid-like molecules	Prenol lipids; Prenol lipids	Terpene glycosides; Terpene glycosides	*	2
126.12753	1	15	3	9	4754.24	42.7013	34	126.128	1.51356	C8H15N	M+H	Tropane; Octahydroindolizine	212692; 209820	HMDB0259295; HMDB0255902	;	;	;	;	79037; 26136	;	CN1C2CCC1CCC2; C1CC2CCCCN2C1	XLRPYZSEQKXZAA-UHFFFAOYSA-N; HAJKHJOABGFIGP-UHFFFAOYSA-N	Alkaloids and derivatives; Organoheterocyclic compounds	Tropane alkaloids; Indolizidines	Unclassified; Unclassified		2
104.10689	1	15	3	9	1.00489e+07	40.4922	15	104.107	0.980443	C5H13NO	M+H	2-Amino-3-methyl-1-butanol	200435	HMDB0244984	44703				79019	473-75-6	CC(C)C(N)CO	NWYYWIJOWOLJNR-UHFFFAOYSA-N	Organic nitrogen compounds	Organonitrogen compounds	Amines		1
787.82510	1	15	3	10	4013.9	63.8607	706	787.824	1.20772	C26H54O	2M+Na	1-Hexacosanol	5985	HMDB0243887	36460	LMFA05000002	C08381	28415	68171		C(CCCCCCCCCCCCCO)CCCCCCCCCCCC	IRHTZOCLLONTOC-UHFFFAOYSA-N	Lipids and lipid-like molecules	Fatty Acyls	Fatty alcohols	*	1
874.00472	1	15	3	10	8112.76	63.2675	744	874.009	4.75589	C31H64	2M+H	Hentriacontane	9680	HMDB0030092	66931	LMFA11000573	C08376	5659	12410	630-04-6	CCCCCCCCCCCCCCCCCCCCCCCCCCCCCCC	IUJAMGNYPWYUPM-UHFFFAOYSA-N	Hydrocarbons	Saturated hydrocarbons	Alkanes	*	1
962.54263	1	15	3	10	6667.14	62.9437	770	962.544	1.2027	C52H88NO8P	M+2K-H	PC(44:8)	19324	HMDB0008616	60062	LMGP01012065	C00157		52923607		[C@](COP(=O)([O-])OCC[N+](C)(C)C)([H])(OC(CC/C=C\C/C=C\C/C=C\C/C=C\C/C=C\C/C=C\CC)=O)COC(CCCCCCCCCCC/C=C\C/C=C\CCCCC)=O	DGMIFZYXZKMMFC-QNRZDJQYSA-N	Lipids and lipid-like molecules	Glycerophospholipids	Glycerophosphocholines	*	1
896.51336	1	15	3	10	7026.62	62.0054	749	896.518	4.7998	C50H78NO8P	M+2Na-H	PC(42:11)	18494	HMDB0008518	59964	LMGP01011059	C00157		24779082		[C@](COP(=O)([O-])OCC[N+](C)(C)C)([H])(OC(CC/C=C\C/C=C\C/C=C\C/C=C\C/C=C\C/C=C\CC)=O)COC(CCC/C=C\C/C=C\C/C=C\C/C=C\C/C=C\CC)=O	PRAHGYJIPXTSPA-OWXGTRINSA-N	Lipids and lipid-like molecules	Glycerophospholipids	Glycerophosphocholines	*	1
874.49767	1	15	3	10	7304.72	61.7383	745	874.499	2.07976	C46H78NO10P	M+K	PS(40:6)	21301	HMDB0010167	40825	LMGP03010040	C02737	79098	24779546		C(O)(=O)[C@@]([H])(N)COP(OC[C@]([H])(OC(CC/C=C\C/C=C\C/C=C\C/C=C\C/C=C\C/C=C\CC)=O)COC(CCCCCCCCCCCCCCCCC)=O)(=O)O	LYYHRRPTEXPVOR-SYEOQEKUSA-N	Lipids and lipid-like molecules	Glycerophospholipids	Glycerophosphoserines	*	1
830.47225	1	15	3	10	5900.66	51.1968	731	830.471	1.84186	C45H72NO8P	M+2Na-H	PE(40:9)	20398	HMDB0009144	60551	LMGP02010709	C00350		52924410		[C@](COP(=O)(O)OCCN)([H])(OC(CC/C=C\C/C=C\C/C=C\C/C=C\C/C=C\C/C=C\CC)=O)COC(CCCC/C=C\C/C=C\C/C=C\CCCCC)=O	ONSVAFNPEAEPSP-CPUBONDHSA-N	Lipids and lipid-like molecules	Glycerophospholipids	Glycerophosphoethanolamines	*	1
656.34667	1	15	3	10	12287.4	50.6556	660	656.344	4.80674	C36H51NO11	M+H-H2O	(1,10,11,12,14,23-Hexahydroxy-6,10,19-trimethyl-24-oxa-4-azaheptacyclo[12.12.0.02,11.04,9.015,25.018,23.019,25]hexacosan-22-yl) 3,4-dimethoxybenzoate	198755	HMDB0242290					5657		COC1=CC=C(C=C1OC)C(=O)OC1CCC2(C)C3CCC4C5(O)CC(O)C6(O)C(CN7CC(C)CCC7C6(C)O)C5(O)CC24OC13O	FVECELJHCSPHKY-UHFFFAOYSA-N	Lipids and lipid-like molecules	Steroids and steroid derivatives	Steroidal alkaloids		1
974.61247	1	15	3	10	2359.65	47.4291	772	974.609	3.27447	C52H90NO12P	M+Na	PS(DiMe(11,5)/DiMe(13,5)); PS(MonoMe(13,5)/MonoMe(13,5)); PS(DiMe(13,5)/DiMe(11,5))	83173; 83232; 83181	HMDB0061563; HMDB0061622; HMDB0061571	; ;	; ;	; ;	; ;	; ;	; ;	CCCCCC1=C(C)C(C)=C(CCCCCCCCCCCCC(=O)OC(COC(=O)CCCCCCCCCCC2=C(C)C(C)=C(CCCCC)O2)COP(O)(=O)OCC(N)C(O)=O)O1; CCCCCC1=CC(C)=C(CCCCCCCCCCCCC(=O)OCC(COP(O)(=O)OCC(N)C(O)=O)OC(=O)CCCCCCCCCCCCC2=C(C)C=C(CCCCC)O2)O1; CCCCCC1=C(C)C(C)=C(CCCCCCCCCCCCC(=O)OCC(COP(O)(=O)OCC(N)C(O)=O)OC(=O)CCCCCCCCCCC2=C(C)C(C)=C(CCCCC)O2)O1	GWVSZWDSPBCKSQ-UHFFFAOYSA-N; LUYJPEARXISGBN-UHFFFAOYSA-N; VPFVHYPUQNLVRM-UHFFFAOYSA-N	Lipids and lipid-like molecules; Lipids and lipid-like molecules; Lipids and lipid-like molecules	Glycerophospholipids; Glycerophospholipids; Glycerophospholipids	Glycerophosphoserines; Glycerophosphoserines; Glycerophosphoserines		3
508.04701	1	15	3	10	3003.48	43.9506	593	508.045	3.56224	C14H18N5O11P	M+2Na-H	Adenylsuccinic acid	47078	HMDB0000536	3551		C03794		447145	19046-78-7	O[C@@H]1[C@@H](COP(O)(O)=O)O[C@H]([C@@H]1O)N1C=NC2=C1N=CN=C2N[C@@H](CC(O)=O)C(O)=O	OFBHPPMPBOJXRT-VWJPMABRSA-N	Nucleosides, nucleotides, and analogues	Purine nucleotides	Purine ribonucleotides	*	1
519.05297	1	15	3	10	2993.44	42.5691	602	519.054	1.71929	C15H18F2N6O7S2	M+Na	Flomoxef	206804	HMDB0252311					4252		COC1(NC(=O)CSC(F)F)C2OCC(CSC3=NN=NN3CCO)=C(N2C1=O)C(O)=O	UHRBTBZOWWGKMK-UHFFFAOYSA-N	Organic acids and derivatives	Carboxylic acids and derivatives	Amino acids, peptides, and analogues		1
255.06214	1	15	3	11	121608	139.905	296	255.062	1.71292	C12H10N4	M+2Na-H	Phenazine-2,3-diamine	210258	HMDB0256396							NC1=CC2=NC3=CC=CC=C3N=C2C=C1N	VZPGINJWPPHRLS-UHFFFAOYSA-N	Organoheterocyclic compounds	Diazanaphthalenes	Benzodiazines		1
756.55060	1	15	3	11	16774.7	132.509	695	756.551	1.02072	C40H80NO8P	M+Na	PC(32:0)	18240	HMDB0000564	39306	LMGP01010564	C00157	72999	452110	63-89-8	[C@](COP(=O)([O-])OCC[N+](C)(C)C)([H])(OC(CCCCCCCCCCCCCCC)=O)COC(CCCCCCCCCCCCCCC)=O	KILNVBDSWZSGLL-KXQOOQHDSA-N	Lipids and lipid-like molecules	Glycerophospholipids	Glycerophosphocholines	*	1
780.55783	1	15	3	11	21997.3	125.985	701	780.554	4.43726	C44H80NO9P	M+H-H2O	PC(16:0/20:4(5Z,8Z,10E,14Z)-OH(12S))	27822	HMDB0285913	82375	LMGP20010002		131654	52929777		[C@](COP(=O)([O-])OCC[N+](C)(C)C)([H])(OC(CCC/C=C\C/C=C\C=C\[C@@H](O)C/C=C\CCCCC)=O)COC(CCCCCCCCCCCCCCC)=O	YQWFSBLEXGUMGO-GZXBEVTESA-N	Lipids and lipid-like molecules	Glycerophospholipids	Glycerophosphocholines		1
796.52117	1	15	3	11	30084.6	118.548	711	796.523	1.98061	C43H78NO7P	M+2Na-H	PE(20:4); PE(22:4); PE(38:5)	50151; 50283; 21063	HMDB0009347; HMDB0009609; HMDB0005779	60743; 60998; 77583	; ; LMGP02030003	C00350; C00350; C00350	; ; 78342	53479773; 53479905; 9547058	; ; 144371-69-7	[H][C@@](COC(=O)CCC\C=C/C\C=C/C\C=C/CCCCCCCC)(COP(O)(=O)OCCN)O\C=C/CCCCCCCC\C=C/CCCCCC; [H][C@@](COC(=O)CCCCC\C=C/C\C=C/C\C=C/C\C=C/CCCCC)(COP(O)(=O)OCCN)O\C=C/CCCCCCCCCCCCCC; [C@](COP(=O)(O)OCCN)([H])(OC(CCC/C=C\C/C=C\C/C=C\C/C=C\CCCCC)=O)CO/C=C\CCCCCCCCCCCCCCCC	SSRFBEKXNQSNLN-PWQUOMSQSA-N; CBTPUGMCCOFLJT-LNCIMUPZSA-N; URPXXNCTXCOATD-FXMFQVEGSA-N	Lipids and lipid-like molecules; Lipids and lipid-like molecules; Lipids and lipid-like molecules	Glycerophospholipids; Glycerophospholipids; Glycerophospholipids	Glycerophosphoethanolamines; Glycerophosphoethanolamines; Glycerophosphoethanolamines	*	3
794.50738	1	15	3	11	17085.4	117.048	710	794.51	2.87381	C42H78NO8P	M+K	PC(34:3)	19386	HMDB0007881	59331	LMGP01012127	C00157	89517	53478605		[C@](COP(=O)([O-])OCC[N+](C)(C)C)([H])(OC(CCC/C=C\C/C=C\C/C=C\CCCCCCCC)=O)COC(CCCCCCCCCCCCC)=O	XWHIBISICRMDDW-ZLBNXBDKSA-N	Lipids and lipid-like molecules	Glycerophospholipids	Glycerophosphocholines	*	1
828.51207	1	15	3	11	10216.3	114.476	729	828.515	3.70844	C42H80NO10P	M+K	PS(36:1)	21290	HMDB0010163	3888	LMGP03010025	C02737	79096	9547087	124262-93-7	C(O)(=O)[C@@]([H])(N)COP(OC[C@]([H])(OC(CCCCCCC/C=C\CCCCCCCC)=O)COC(CCCCCCCCCCCCCCCCC)=O)(=O)O	AJFWREUFUPEYII-PAHWMLEVSA-N	Lipids and lipid-like molecules	Glycerophospholipids	Glycerophosphoserines	*	1
201.08820	1	15	3	11	95328.4	112.609	169	201.089	1.97691	C11H14O2	M+Na	Methyleugenol; 3-Phenylpropyl acetate; Methylisoeugenol	56329; 57625; 64635	HMDB0031864; HMDB0033386; HMDB0041553	68336; 71846;	; ;	C10454; C17663; C10478	4918; 81257; 50550	7127; 31226; 1549045	93-15-2; 122-72-5; 6379-72-2	COC1=C(OC)C=C(CC=C)C=C1; CC(=O)OCCCC1=CC=CC=C1; COC1=C(OC)C=C(\C=C/C)C=C1	ZYEMGPIYFIJGTP-UHFFFAOYSA-N; JRJGKUTZNBZHNK-UHFFFAOYSA-N; NNWHUJCUHAELCL-PLNGDYQASA-N	Benzenoids; Benzenoids; Benzenoids	Benzene and substituted derivatives; Benzene and substituted derivatives; Benzene and substituted derivatives	Methoxybenzenes; Unclassified; Methoxybenzenes	*	3
223.07250	1	15	3	11	27196.8	98.3476	217	223.073	1.98757	C13H12O2	M+Na	Bisphenol F; Monobenzone; Safynol	197309; 52926; 60214	HMDB0240711; HMDB0014738; HMDB0036460	69949; 43264;	; ;	C14298; C14244; C08458	34575; 34380;	12111; 7638; 131751993	620-92-8; 103-16-2; 27978-14-9	OC1=CC=C(CC2=CC=C(O)C=C2)C=C1; OC1=CC=C(OCC2=CC=CC=C2)C=C1; C\C=C/C#CC#CC#C\C=C\C(O)CO	PXKLMJQFEQBVLD-UHFFFAOYSA-N; VYQNWZOUAUKGHI-UHFFFAOYSA-N; GVCJUCQUVWZELI-JSQGHLFOSA-N	Benzenoids; Benzenoids; Lipids and lipid-like molecules	Benzene and substituted derivatives; Phenols; Fatty Acyls	Diphenylmethanes; 4-alkoxyphenols; Fatty alcohols	*	3
818.50574	1	15	3	11	20415.2	96.734	722	818.507	1.66017	C45H76NO7P	M+2Na-H	PE(22:7)	50363	HMDB0009710	61098		C00350		53479985		[H][C@@](COC(=O)CC\C=C/C\C=C/C\C=C/C\C=C/C\C=C/C\C=C/CC)(COP(O)(=O)OCCN)O\C=C/CCCCCCCC\C=C/CCCCCC	VMCLUUPLLQFCRY-VJIHGULMSA-N	Lipids and lipid-like molecules	Glycerophospholipids	Glycerophosphoethanolamines	*	1
229.11949	1	15	3	11	19139.7	93.9851	231	229.12	1.76134	C13H18O2	M+Na	3-Phenylpropyl 2-methylpropanoate; Hexyl benzoate; Ibuprofen	58487; 63601; 47716	HMDB0034472; HMDB0040431; HMDB0001925	334657; ; 572	; ;	C02008; C14716; C01588	17099; ; 5855	7662; 23235; 3672	103-58-2; 6789-88-4; 15687-27-1	CC(C)C(=O)OCCCC1=CC=CC=C1; CCCCCCOC(=O)C1=CC=CC=C1; CC(C)CC1=CC=C(C=C1)C(C)C(O)=O	VBTAKMZSMFMLGT-UHFFFAOYSA-N; UUGLJVMIFJNVFH-UHFFFAOYSA-N; HEFNNWSXXWATRW-UHFFFAOYSA-N	Benzenoids; Benzenoids; Phenylpropanoids and polyketides	Benzene and substituted derivatives; Benzene and substituted derivatives; Phenylpropanoic acids	Unclassified; Benzoic acids and derivatives; Unclassified	*	3
647.46235	1	15	3	12	16397.3	114.39	656	647.465	3.7076	C37H68O6	M+K	Muricatenol	59720	HMDB0035900	91103			176227	131751882		CCCCCCCCCCCCCCCC(O)C(O)CC\C=C/CCCC(O)CCCCCC(O)CC1=CC(C)OC1=O	KQTROLJZWNACJT-VKAVYKQESA-N	Lipids and lipid-like molecules	Fatty Acyls	Fatty alcohols		1
112.08692	1	15	3	12	71062.4	101.512	21	112.087	0.0720937	C5H9N3	M+H	Histamine	47272	HMDB0000870	68		C00388	18295	774	51-45-6	NCCC1=CNC=N1	NTYJJOPFIAHURM-UHFFFAOYSA-N	Organic nitrogen compounds	Organonitrogen compounds	Amines	*	1
661.43607	1	15	3	12	14767.1	90.3916	664	661.438	3.24513	C16H30N2O5	2M+H	(8S)-8-Amino-7-oxononanoylcarnitine	198388	HMDB0241866							CC(N)C(=O)CCCCCC(=O)OC(CC([O-])=O)C[N+](C)(C)C	IFOHXRVAXASLQG-UHFFFAOYSA-N	Lipids and lipid-like molecules	Fatty Acyls	Fatty acid esters		1
577.34806	1	15	3	12	9100.79	79.9887	638	577.35	3.29494	C34H50O6	M+Na	Ganoderic acid Me; Ganoderic acid R; (2xi,3xi)-2,3-Dihydroxy-12,18-ursadien-28-oic acid diacetate	59215; 59479; 60420	HMDB0035333; HMDB0035621; HMDB0036745	90633; ; 91772	; ;	; ;	; ; 176042	13969079; 13916703; 131752047	108026-93-3; 103963-39-9; 273379-39-8	CC(CC\C=C(/C)C(O)=O)C1CC(OC(C)=O)C2(C)C3=CCC4C(C)(C)C(CCC4(C)C3=CCC12C)OC(C)=O; CC(C(C\C=C(/C)C(O)=O)OC(C)=O)C1CCC2(C)C3=CCC4C(C)(C)C(CCC4(C)C3=CCC12C)OC(C)=O; CC1CCC2(CCC3(C)C(=CCC4C5(C)CC(OC(C)=O)C(OC(C)=O)C(C)(C)C5CCC34C)C2=C1C)C(O)=O	OTUZGGSAOMCYNC-CIAFOILYSA-N; RXLRLJSRXDHQCH-KEBDBYFISA-N; NKUPBVVFDCQLGE-UHFFFAOYSA-N	Lipids and lipid-like molecules; Lipids and lipid-like molecules; Lipids and lipid-like molecules	Prenol lipids; Prenol lipids; Prenol lipids	Triterpenoids; Triterpenoids; Triterpenoids		3
251.03000	1	15	3	12	12918.5	76.6059	283	251.031	2.9181	C11H10N2OS2	M+H	(S)-Spirobrassinin; Cyclobrassinin sulfoxide	59783; 61941	HMDB0035974; HMDB0038570	91160; 93241	;	;	;	6424827; 14585498	; 128722-96-3	CSC1=NCC2(S1)C(=O)NC1=C2C=CC=C1; CS(=O)C1=NCC2=C(NC3=CC=CC=C23)S1	FUHQSEOSBHASCH-UHFFFAOYSA-N; YUXKTUVIOWXKPA-UHFFFAOYSA-N	Organoheterocyclic compounds; Organoheterocyclic compounds	Indoles and derivatives; Indoles and derivatives	Indolines; Indoles		2
201.08820	1	15	3	12	83205.8	59.9741	169	201.089	1.97691	C11H14O2	M+Na	Methyleugenol; 3-Phenylpropyl acetate; Methylisoeugenol	56329; 57625; 64635	HMDB0031864; HMDB0033386; HMDB0041553	68336; 71846;	; ;	C10454; C17663; C10478	4918; 81257; 50550	7127; 31226; 1549045	93-15-2; 122-72-5; 6379-72-2	COC1=C(OC)C=C(CC=C)C=C1; CC(=O)OCCCC1=CC=CC=C1; COC1=C(OC)C=C(\C=C/C)C=C1	ZYEMGPIYFIJGTP-UHFFFAOYSA-N; JRJGKUTZNBZHNK-UHFFFAOYSA-N; NNWHUJCUHAELCL-PLNGDYQASA-N	Benzenoids; Benzenoids; Benzenoids	Benzene and substituted derivatives; Benzene and substituted derivatives; Benzene and substituted derivatives	Methoxybenzenes; Unclassified; Methoxybenzenes	*	3
131.11765	1	15	3	12	8632.56	59.4598	46	131.118	1.83563	C6H14N2O	M+H	N-Acetylputrescine; N-Nitrosodipropylamine	47788; 209221	HMDB0002064; HMDB0255205	3252; 72997	;	C02714; C19279	17768;	122356; 12130	18233-70-0; 621-64-7	CC(=O)NCCCCN; CCCN(CCC)N=O	KLZGKIDSEJWEDW-UHFFFAOYSA-N; YLKFDHTUAUWZPQ-UHFFFAOYSA-N	Organic acids and derivatives; Organic nitrogen compounds	Carboximidic acids and derivatives; Organonitrogen compounds	Carboximidic acids; Organic nitroso compounds	*	2
703.45296	1	15	3	12	7512.54	58.9787	675	703.452	1.28303	C35H69O10P	M+Na	PG(29:0)	136301	HMDB0116646					131823279		[H][C@](O)(CO)COP(O)(=O)OC[C@@]([H])(COC(=O)CCCCCCCCC(C)CC)OC(=O)CCCCCCCCCCCCC(C)C	WVHZSAJVYKEYON-ADIDXWPESA-N	Lipids and lipid-like molecules	Glycerophospholipids	Glycerophosphoglycerols		1
255.06214	1	15	3	12	96864.6	56.2361	296	255.062	1.71292	C12H10N4	M+2Na-H	Phenazine-2,3-diamine	210258	HMDB0256396							NC1=CC2=NC3=CC=CC=C3N=C2C=C1N	VZPGINJWPPHRLS-UHFFFAOYSA-N	Organoheterocyclic compounds	Diazanaphthalenes	Benzodiazines		1
719.44727	1	15	3	12	3848.11	54.4299	683	719.449	2.87859	C21H32O4	2M+Na	17alpha,21-Dihydroxypregnenolone; 11b,21-Dihydroxy-5b-pregnane-3,20-dione; 3a,21-Dihydroxy-5b-pregnane-11,20-dione	45012; 45057; 45067	HMDB0006762; HMDB0006757; HMDB0006755	84297; 57876; 57886	LMST02030141; LMST02030188; LMST02030199	C05487; C05475; C05478	27832; ;	192735; 44263339; 44263347	1167-48-2; 566-01-8; 566-03-0	[C@@H]1(O)CC2[C@@](C)([C@@]3([H])CC[C@]4(C)[C@@](O)(C(=O)CO)CC[C@@]4([H])[C@]3([H])CC=2)CC1; [C@@]12([H])CC[C@]3([H])CC(=O)CC[C@]3(C)[C@@]1([H])[C@@H](O)C[C@]1(C)C(C(=O)CO)CC[C@@]21[H]; [C@@]12([H])CC[C@]3([H])C[C@H](O)CC[C@]3(C)[C@@]1([H])C(=O)C[C@]1(C)C(C(CO)=O)CC[C@@]21[H]	JNHJGXQUDOYJAK-IYRCEVNGSA-N; CTTOFMJLOGMZRN-MGXYISIMSA-N; XWYBFXIUISNTQG-XPYNSANSSA-N	Lipids and lipid-like molecules; Lipids and lipid-like molecules; Lipids and lipid-like molecules	Steroids and steroid derivatives; Steroids and steroid derivatives; Steroids and steroid derivatives	Hydroxysteroids; Hydroxysteroids; Hydroxysteroids	*	3
656.34667	1	15	3	13	23185.3	98.7606	660	656.344	4.80674	C36H51NO11	M+H-H2O	(1,10,11,12,14,23-Hexahydroxy-6,10,19-trimethyl-24-oxa-4-azaheptacyclo[12.12.0.02,11.04,9.015,25.018,23.019,25]hexacosan-22-yl) 3,4-dimethoxybenzoate	198755	HMDB0242290					5657		COC1=CC=C(C=C1OC)C(=O)OC1CCC2(C)C3CCC4C5(O)CC(O)C6(O)C(CN7CC(C)CCC7C6(C)O)C5(O)CC24OC13O	FVECELJHCSPHKY-UHFFFAOYSA-N	Lipids and lipid-like molecules	Steroids and steroid derivatives	Steroidal alkaloids		1
599.57042	1	15	3	13	33559.4	92.3549	644	599.572	2.85643	C18H37NO2	2M+H	Palmitoylethanolamide; 3-Dehydrosphinganine; Sphingosine	9024; 38924; 38921	HMDB0002100; HMDB0001480; HMDB0000252	43210; 3428;	LMFA08040013; LMSP01020002; LMSP01010001	C16512; C02934; C00319	71464; 17862; 16393	4671; 439853; 5280335	544-31-0; 16105-69-4; 123-78-4	C(CCCCCCCCCCCCCC)C(=O)NCCO; OC[C@]([H])(N)C(=O)CCCCCCCCCCCCCCC; OC[C@]([H])(N)[C@]([H])(O)/C=C/CCCCCCCCCCCCC	HXYVTAGFYLMHSO-UHFFFAOYSA-N; KBUNOSOGGAARKZ-KRWDZBQOSA-N; WWUZIQQURGPMPG-KRWOKUGFSA-N	Organic acids and derivatives; Organic oxygen compounds; Organic nitrogen compounds	Carboximidic acids and derivatives; Organooxygen compounds; Organonitrogen compounds	Carboximidic acids; Carbonyl compounds; Amines	*	3
950.50672	1	15	3	13	47903	86.2383	766	950.502	4.73813	C52H67N7O10	M+H	Ac-(5H-Dibenzyl(a,d)cycloheptene-10,11-dihydroglycine-leu-asp-ile-ile-trp)	210054	HMDB0256174					22004768		CCC(C)C(NC(=O)C(NC(=O)C(CC(O)=O)NC(=O)C(CC(C)C)NC(=O)C(NC(C)=O)C1C2=CC=CC=C2CCC2=CC=CC=C12)C(C)CC)C(=O)NC(CC1=CNC2=CC=CC=C12)C(O)=O	HRAQSWKGRRUBDJ-UHFFFAOYSA-N	Organic acids and derivatives	Carboxylic acids and derivatives	Amino acids, peptides, and analogues		1
907.48730	1	15	3	13	26119	78.2808	750	907.489	1.42671	C50H77O10P	M+K	PG(44:11)	136279	HMDB0116620					131823257		[H][C@](O)(CO)COP(O)(=O)OC[C@@]([H])(COC(=O)CC\C=C/C\C=C/C\C=C/C\C=C/C\C=C/CCCCC)OC(=O)CC\C=C/C\C=C/C\C=C/C\C=C/C\C=C/C\C=C/CC	MWWCHBNKQONBGX-PALVNQMRSA-N	Lipids and lipid-like molecules	Glycerophospholipids	Glycerophosphoglycerols		1
841.44783	1	15	3	13	16938.6	70.6552	734	841.449	0.83977	C21H31N5O3	2M+K	Buspirone N-oxide; 3'-Hydroxybuspirone; 5-Hydroxybuspirone	82932; 82933; 82934	HMDB0061107; HMDB0061108; HMDB0061109	; ; 1451	; ;	; ;	; ;	15234439; 59058967; 59964599	; ; 105496-33-1	O=C1CC2(CCCC2)CC(=O)N1CCCCN1(=O)CCN(CC1)C1=NC=CC=N1; OC1CCC2(C1)CC(=O)N(CCCCN1CCN(CC1)C1=NC=CC=N1)C(=O)C2; OC1=CN=C(N=C1)N1CCN(CCCCN2C(=O)CC3(CCCC3)CC2=O)CC1	PXFOIYSPRVISSG-UHFFFAOYSA-N; RQGHABOPJRYOEZ-UHFFFAOYSA-N; WKAUDMPUKWYRBF-UHFFFAOYSA-N	Organoheterocyclic compounds; Organoheterocyclic compounds; Organoheterocyclic compounds	Diazinanes; Diazinanes; Diazinanes	Piperazines; Piperazines; Piperazines		3
649.32584	1	15	3	13	14596.5	67.8258	657	649.327	1.36352	C35H56O6	M+2K-H	(3b,5a,22E,24S)-Stigmasta-7,22,25-trien-3-ol 3-glucoside; 22-Angeloylbarringtogenol C	57351; 57103	HMDB0033089; HMDB0032835	88981; 88755	;	;	; 172746	131751370; 131751328	99782-87-3; 200492-43-9	CCC(\C=C\C(C)C1CCC2C3=CCC4CC(CCC4(C)C3CCC12C)OC1OC(CO)C(O)C(O)C1O)C(C)=C; C\C=C(\C)C(=O)OC1C(O)C(C)(C)CC2C3=CCC4C5(C)CCC(O)C(C)(C)C5CCC4(C)C3(C)CC(O)C12CO	XUUMFDUVFVNHSM-CMDGGOBGSA-N; UBLRZFCEDOUFPK-JMIUGGIZSA-N	Lipids and lipid-like molecules; Lipids and lipid-like molecules	Steroids and steroid derivatives; Prenol lipids	Stigmastanes and derivatives; Triterpenoids		2
853.11993	1	15	3	13	7022.25	60.4766	736	853.121	1.62767	C19H17N3O4S2	2M+Na	Floridin	256487	HMDB0303624	44138		C11754	3537	5773	50-59-9	[H][C@]12SCC(C[N+]3=CC=CC=C3)=C(N1C(=O)[C@@]2([H])N=C(O)CC1=CC=CS1)C([O-])=O	CZTQZXZIADLWOZ-CRAIPNDOSA-N	Organoheterocyclic compounds	Lactams	Beta lactams	*	1
517.24653	1	15	3	13	9070.86	60.2278	600	517.247	0.805477	C19H36N8O6	M+2Na-H	Asn-Arg-Ala-Ile	257548	HMDB0304797	197086				22652485		CCC(C)C(N=C(O)C(C)N=C(O)C(CCCNC(N)=N)N=C(O)C(N)CC(O)=N)C(O)=O	SVSBLOSMLPLILN-UHFFFAOYSA-N	Organic acids and derivatives	Carboxylic acids and derivatives	Amino acids, peptides, and analogues		1
830.47225	1	15	3	13	7559.23	59.5518	731	830.471	1.84186	C45H72NO8P	M+2Na-H	PE(40:9)	20398	HMDB0009144	60551	LMGP02010709	C00350		52924410		[C@](COP(=O)(O)OCCN)([H])(OC(CC/C=C\C/C=C\C/C=C\C/C=C\C/C=C\C/C=C\CC)=O)COC(CCCC/C=C\C/C=C\C/C=C\CCCCC)=O	ONSVAFNPEAEPSP-CPUBONDHSA-N	Lipids and lipid-like molecules	Glycerophospholipids	Glycerophosphoethanolamines	*	1
874.00472	1	15	3	13	8771.22	58.4671	744	874.009	4.75589	C31H64	2M+H	Hentriacontane	9680	HMDB0030092	66931	LMFA11000573	C08376	5659	12410	630-04-6	CCCCCCCCCCCCCCCCCCCCCCCCCCCCCCC	IUJAMGNYPWYUPM-UHFFFAOYSA-N	Hydrocarbons	Saturated hydrocarbons	Alkanes	*	1
268.98149	1	15	3	14	32386.7	71.5979	329	268.982	0.140206	C4H5NOS	2M+K	2-Methyl-4-isothiazolin-3-one; Methylisothiazolone	200659; 208737	HMDB0245220; HMDB0254651	;	;	;	53620;	39800; 57269290	;	CN1SC=CC1=O; CC1=NS(=O)C=C1	BEGLCMHJXHIJLR-UHFFFAOYSA-N; KFGWEMFTDGCYSK-UHFFFAOYSA-N	Organoheterocyclic compounds; Organoheterocyclic compounds	Azoles; Azoles	Thiazoles; Thiazoles		2
455.12974	1	15	3	14	7518.05	68.0237	550	455.131	3.30778	C22H24O9	M+Na	Medicocarpin	29736	HMDB0033855		LMPK12070005	C16223		44257429	52766-70-8	O(C1OC(CO)C(O)C(O)C1O)C1C=CC2C3OC4C=C(OC)C=CC=4C3COC=2C=1	PVEMGMOWXQUWRD-UHFFFAOYSA-N	Phenylpropanoids and polyketides	Isoflavonoids	Furanoisoflavonoids	*	1
255.06214	1	15	3	14	108610	65.7862	296	255.062	1.71292	C12H10N4	M+2Na-H	Phenazine-2,3-diamine	210258	HMDB0256396							NC1=CC2=NC3=CC=CC=C3N=C2C=C1N	VZPGINJWPPHRLS-UHFFFAOYSA-N	Organoheterocyclic compounds	Diazanaphthalenes	Benzodiazines		1
219.02597	1	15	3	14	46976.4	62.9107	207	219.027	2.635	C6H12O6	M+K	D-Glucose	46880	HMDB0000122			C00221	15903	64689	492-61-5	OC[C@H]1O[C@@H](O)[C@H](O)[C@@H](O)[C@@H]1O	WQZGKKKJIJFFOK-VFUOTHLCSA-N	Organic oxygen compounds	Organooxygen compounds	Carbohydrates and carbohydrate conjugates	*	1
200.04371	1	15	3	14	6964.88	58.9584	166	200.045	4.73438	C11H9N	M+2Na-H	4-Phenylpyridine	57383	HMDB0033123	89012		C11310		13651	939-23-1	C1=CC=C(C=C1)C1=CC=NC=C1	JVZRCNQLWOELDU-UHFFFAOYSA-N	Organoheterocyclic compounds	Pyridines and derivatives	Phenylpyridines	*	1
281.06953	1	15	3	14	5557.37	54.5469	348	281.07	2.7096	C11H12N4O3S	M+H	Sulfametopyrazine; Sulfamonomethoxine	52975; 212066	HMDB0014802; HMDB0258579	69463; 43482	;	C12616; C12540	1049710;	9047; 5332	152-47-6; 1220-83-3	COC1=NC=CN=C1NS(=O)(=O)C1=CC=C(N)C=C1; COC1=NC=NC(NS(=O)(=O)C2=CC=C(N)C=C2)=C1	KXRZBTAEDBELFD-UHFFFAOYSA-N; WMPXPUYPYQKQCX-UHFFFAOYSA-N	Benzenoids; Benzenoids	Benzene and substituted derivatives; Benzene and substituted derivatives	Benzenesulfonamides; Benzenesulfonamides	*	2
485.33782	1	15	3	14	9423.29	53.8598	575	485.339	2.75507	C29H50O3	M+K	13'-Hydroxy-alpha-tocopherol	37466	HMDB0012559		LMPR02020075		84962	53481465		C1(C)=C(C)C2O[C@@](CCC[C@]([H])(C)CCC[C@]([H])(C)CCCC(CO)C)(C)CCC=2C(C)=C1O	URYLCCKXLNXSRS-XIRVVSDESA-N	Lipids and lipid-like molecules	Prenol lipids	Quinone and hydroquinone lipids		1
485.10520	1	15	3	14	5345.96	48.7938	571	485.105	0.483198	C22H22O11	M+Na	Swertiajaponin	55359	HMDB0030569			C10187		3556303	6980-25-2	COC1=CC2=C(C(=O)C=C(O2)C2=CC(O)=C(O)C=C2)C(O)=C1C1OC(CO)C(O)C(O)C1O	DLVLXOYLQKCAME-UHFFFAOYSA-N	Phenylpropanoids and polyketides	Flavonoids	Flavonoid glycosides	*	1
201.08820	1	15	3	14	84176.5	47.7069	169	201.089	1.97691	C11H14O2	M+Na	Methyleugenol; 3-Phenylpropyl acetate; Methylisoeugenol	56329; 57625; 64635	HMDB0031864; HMDB0033386; HMDB0041553	68336; 71846;	; ;	C10454; C17663; C10478	4918; 81257; 50550	7127; 31226; 1549045	93-15-2; 122-72-5; 6379-72-2	COC1=C(OC)C=C(CC=C)C=C1; CC(=O)OCCCC1=CC=CC=C1; COC1=C(OC)C=C(\C=C/C)C=C1	ZYEMGPIYFIJGTP-UHFFFAOYSA-N; JRJGKUTZNBZHNK-UHFFFAOYSA-N; NNWHUJCUHAELCL-PLNGDYQASA-N	Benzenoids; Benzenoids; Benzenoids	Benzene and substituted derivatives; Benzene and substituted derivatives; Benzene and substituted derivatives	Methoxybenzenes; Unclassified; Methoxybenzenes	*	3
599.57042	1	15	3	14	22962	47.4237	644	599.572	2.85643	C18H37NO2	2M+H	Palmitoylethanolamide; 3-Dehydrosphinganine; Sphingosine	9024; 38924; 38921	HMDB0002100; HMDB0001480; HMDB0000252	43210; 3428;	LMFA08040013; LMSP01020002; LMSP01010001	C16512; C02934; C00319	71464; 17862; 16393	4671; 439853; 5280335	544-31-0; 16105-69-4; 123-78-4	C(CCCCCCCCCCCCCC)C(=O)NCCO; OC[C@]([H])(N)C(=O)CCCCCCCCCCCCCCC; OC[C@]([H])(N)[C@]([H])(O)/C=C/CCCCCCCCCCCCC	HXYVTAGFYLMHSO-UHFFFAOYSA-N; KBUNOSOGGAARKZ-KRWDZBQOSA-N; WWUZIQQURGPMPG-KRWOKUGFSA-N	Organic acids and derivatives; Organic oxygen compounds; Organic nitrogen compounds	Carboximidic acids and derivatives; Organooxygen compounds; Organonitrogen compounds	Carboximidic acids; Carbonyl compounds; Amines	*	3
89.10758	1	15	3	15	9085.45	47.5516	8	89.1073	2.8574	C4H12N2	M+H	Putrescine	47571	HMDB0001414	3226		C00134	17148	1045	110-60-1	NCCCCN	KIDHWZJUCRJVML-UHFFFAOYSA-N	Organic nitrogen compounds	Organonitrogen compounds	Amines	*	1
146.16486	1	15	3	15	42479.5	43.5604	70	146.165	2.13244	C7H19N3	M+H	Spermidine	47476	HMDB0001257	254		C00315	16610	1102	124-20-9	NCCCCNCCCN	ATHGHQPFGPMSJY-UHFFFAOYSA-N	Organic nitrogen compounds	Organonitrogen compounds	Amines	*	1
72.08115	1	15	3	15	15259.6	41.4983	1	72.0814	2.93494	C4H11NO	M+H-H2O	Dimethylethanolamine	56641	HMDB0032231	88280		C04308	271436	7902	108-01-0	CN(C)CCO	UEEJHVSXFDXPFK-UHFFFAOYSA-N	Organic nitrogen compounds	Organonitrogen compounds	Amines	*	1
165.00634	1	15	3	15	3933.4	38.122	99	165.007	3.37503	C3H8N2OS	M+2Na-H	Noxytiolin	209699	HMDB0255760	434501				519136		CNC(=S)NCO	JLMHZVYLAQPMOZ-UHFFFAOYSA-N	Organosulfur compounds	Thioureas	Unclassified		1
218.01536	1	15	3	15	2604.5	34.3475	205	218.015	2.22663	C8H9N3S	M+K	3-Methyl-2-benzothiazolone hydrazone	199900	HMDB0244395					14319		CN1C(SC2=CC=CC=C12)=NN	PHOLIFLKGONSGY-UHFFFAOYSA-N	Organoheterocyclic compounds	Benzothiazoles	Unclassified		1
240.98690	1	15	3	15	5335.76	33.4467	255	240.987	1.42349	C7H7O6P	M+Na	Fosfosal	206950	HMDB0252467	44294				3418	6064-83-1	OC(=O)C1=CC=CC=C1OP(O)(O)=O	FFKUDWZICMJVPA-UHFFFAOYSA-N	Organic acids and derivatives	Organic phosphoric acids and derivatives	Phosphate esters		1
118.03482	1	15	3	15	4426.49	32.5627	27	118.035	2.88868	C2H7N3	M+2Na-H	Methylguanidine	47631	HMDB0001522	3768		C02294	16628	10111	471-29-4	CNC(N)=N	CHJJGSNFBQVOTG-UHFFFAOYSA-N	Organic nitrogen compounds	Organonitrogen compounds	Guanidines	*	1
257.97697	1	15	3	15	3272.55	31.6709	305	257.978	2.74198	C5H11NO6	M+2K-H	Pentaerythritol mononitrate	210126	HMDB0256252	436250				150933		OCC(CO)(CO)CO[N+]([O-])=O	RHVYBZNTBGYKKV-UHFFFAOYSA-N	Organic oxygen compounds	Organic oxoanionic compounds	Organic nitrates		1
225.00962	1	15	3	15	3070.11	30.6907	221	225.009	0.70777	C7H10N2O2S	M+K	Carbimazole	52754	HMDB0014533			C07615	617099	31072	22232-54-8	CCOC(=O)N1C=CN(C)C1=S	CFOYWRHIYXMDOT-UHFFFAOYSA-N	Organoheterocyclic compounds	Azoles	Imidazoles	*	1
188.17530	1	15	3	15	3105.58	26.2145	141	188.176	2.34323	C9H21N3O	M+H	N8-Acetylspermidine; N1-Acetylspermidine	47849; 47491	HMDB0002189; HMDB0001276	24072; 3323	;	C01029; C00612	27911; 17927	123689; 496	13431-24-8; 14278-49-0	CC(=O)NCCCCNCCCN; CC(=O)NCCCNCCCCN	FONIWJIDLJEJTL-UHFFFAOYSA-N; MQTAVJHICJWXBR-UHFFFAOYSA-N	Organic acids and derivatives; Organic acids and derivatives	Carboximidic acids and derivatives; Carboximidic acids and derivatives	Carboximidic acids; Carboximidic acids	*	2

## Sheet: all-pos-all
mz	r	k	s	class	centers	statistic	ID	ID-num	Adduct Mass	ppm	Metabolites	cid	cidlink	HMDB	METLIN	Lipidmaps	KEGG	ChEBI	PubChem	CAS	smiles	InChIKey	Super Class	Class	Sub Class	Formula	Adduct	level
334.06735	1	15	3	1	705951	150.078	437	437-1	334.066	3.30284	Nor-ketotifen	82522	http://funmeta.oebiotech.com/network/82522	HMDB0060646	910				9904236	34580-20-6	O=C1CC2=CC=CC=C2C(C2=C1SC=C2)=C1CCNCC1	IYSYPCSSDZBWHN-UHFFFAOYSA-N	Organoheterocyclic compounds	Cycloheptathiophenes	Unclassified	C18H17NOS	M+K
313.13848	1	15	3	1	43212.2	137.931	407	407-1	313.137	3.14109	Oxomemazine	196997	http://funmeta.oebiotech.com/network/196997	HMDB0240230						3689-50-7	CC(CN(C)C)CN1C2=CC=CC=C2S(=O)(=O)C2=CC=CC=C12	QTQPVLDZQVPLGV-UHFFFAOYSA-N	Organoheterocyclic compounds	Benzothiazines	Phenothiazines	C18H22N2O2S	M+H-H2O
130.15880	1	15	3	1	58416	113.469	43	43-1	130.159	1.73714	Octylamine	209832	http://funmeta.oebiotech.com/network/209832	HMDB0255916	65641		C01740	7728	8143	111-86-4	CCCCCCCCN	IOQPZZOEVPZRBK-UHFFFAOYSA-N	Organic nitrogen compounds	Organonitrogen compounds	Amines	C8H19N	M+H	*
296.06483	1	15	3	1	19747.2	88.0648	381	381-1	296.064	1.70156	5-Methylcytidine	47329	http://funmeta.oebiotech.com/network/47329	HMDB0000982	5919			20607	92918	2140-61-6	CC1=CN([C@@H]2O[C@H](CO)[C@@H](O)[C@H]2O)C(=O)N=C1N	ZAYHVCMSTBRABG-JXOAFFINSA-N	Nucleosides, nucleotides, and analogues	Pyrimidine nucleosides	Unclassified	C10H15N3O5	M+K
116.07052	1	15	3	1	148329	84.3812	25	25-1	116.071	0.721489	L-Proline	46904	http://funmeta.oebiotech.com/network/46904	HMDB0000162	29		C00148	17203	145742	147-85-3	OC(=O)[C@@H]1CCCN1	ONIBWKKTOPOVIA-BYPYZUCNSA-N	Organic acids and derivatives	Carboxylic acids and derivatives	Amino acids, peptides, and analogues	C5H9NO2	M+H	*
506.04489	1	15	3	1	7268.1	84.0141	590	590-1	506.047	3.92552	FK-614	206778	http://funmeta.oebiotech.com/network/206778	HMDB0252280					9869229		CCCCCS(=O)(=O)NC(=O)C1=CC=C2N=C(C)N(CC3=CC=C(Cl)C=C3Cl)C2=C1	UYGZODVVDUIDDQ-UHFFFAOYSA-N	Organoheterocyclic compounds	Benzimidazoles	Unclassified	C21H23Cl2N3O3S	M+K
188.14292	1	15	3	1	36341.3	77.564	140	140-1	188.143	2.44564	Selegiline	53276	http://funmeta.oebiotech.com/network/53276	HMDB0015171			C07245	50217	5195	14611-51-9	CC(CC1=CC=CC=C1)N(C)CC#C	MEZLKOACVSPNER-UHFFFAOYSA-N	Benzenoids	Benzene and substituted derivatives	Phenethylamines	C13H17N	M+H	*
377.06184	1	15	3	1	4646.07	69.2522	478	478-1	377.063	3.95104	5-p-Coumaroylquinic acid	254793	http://funmeta.oebiotech.com/network/254793	HMDB0301709	64171		C12208	15937	6441280		O[C@@H]1C[C@](O)(C[C@@H](OC(=O)\C=C\C2=CC=C(O)C=C2)[C@@H]1O)C(O)=O	BMRSEYFENKXDIS-OTCYKTEZSA-N	Organic oxygen compounds	Organooxygen compounds	Alcohols and polyols	C16H18O8	M+K	*
377.06184	1	15	3	1	4646.07	69.2522	478	478-2	377.063	3.95104	4-p-Coumaroylquinic acid	254794	http://funmeta.oebiotech.com/network/254794	HMDB0301710	68327		C10441		5281766	93451-44-6	O[C@@H]1CC(O)(C(=O)O)C[C@@H](O)C1OC(=O)\C=C\C1=CC=C(O)C=C1	XWRHBGVVCOSNKO-OPGYGNEESA-N	Organic oxygen compounds	Organooxygen compounds	Alcohols and polyols	C16H18O8	M+K	*
334.09030	1	15	3	1	5206.27	66.6392	438	438-2	334.09	1.72202	Taxiphyllin	55460	http://funmeta.oebiotech.com/network/55460	HMDB0030704			C01855	16267	4475719	21401-21-8	OCC1OC(OC(C#N)C2=CC=C(O)C=C2)C(O)C(O)C1O	NVLTYOJHPBMILU-UHFFFAOYSA-N	Organic oxygen compounds	Organooxygen compounds	Carbohydrates and carbohydrate conjugates	C14H17NO7	M+Na	*
334.09030	1	15	3	1	5206.27	66.6392	438	438-1	334.09	1.72202	Dhurrin	82366	http://funmeta.oebiotech.com/network/82366	HMDB0060471	63619		C05143	27826	161355	499-20-7	OC[C@H]1O[C@@H](O[C@H](C#N)C2=CC=C(O)C=C2)[C@H](O)[C@@H](O)[C@@H]1O	NVLTYOJHPBMILU-YOVYLDAJSA-N	Organic oxygen compounds	Organooxygen compounds	Carbohydrates and carbohydrate conjugates	C14H17NO7	M+Na	*
248.89574	1	15	3	1	6630.94	64.6061	275	275-1	248.895	1.17352	3-Bromo-5-chloro-2,6-dihydroxybenzoic acid	198656	http://funmeta.oebiotech.com/network/198656	HMDB0242162					134581543		OC(=O)C1=C(O)C(Br)=CC(Cl)=C1O	AJSVSHDVMDXRFN-UHFFFAOYSA-N	Benzenoids	Benzene and substituted derivatives	Benzoic acids and derivatives	C7H4BrClO4	M+H-H2O
130.15880	1	15	3	2	56801.7	76.7592	43	43-1	130.159	1.73714	Octylamine	209832	http://funmeta.oebiotech.com/network/209832	HMDB0255916	65641		C01740	7728	8143	111-86-4	CCCCCCCCN	IOQPZZOEVPZRBK-UHFFFAOYSA-N	Organic nitrogen compounds	Organonitrogen compounds	Amines	C8H19N	M+H	*
112.08692	1	15	3	2	70972.5	75.8351	21	21-1	112.087	0.0720937	Histamine	47272	http://funmeta.oebiotech.com/network/47272	HMDB0000870	68		C00388	18295	774	51-45-6	NCCC1=CNC=N1	NTYJJOPFIAHURM-UHFFFAOYSA-N	Organic nitrogen compounds	Organonitrogen compounds	Amines	C5H9N3	M+H	*
188.14292	1	15	3	2	38013.1	59.4577	140	140-1	188.143	2.44564	Selegiline	53276	http://funmeta.oebiotech.com/network/53276	HMDB0015171			C07245	50217	5195	14611-51-9	CC(CC1=CC=CC=C1)N(C)CC#C	MEZLKOACVSPNER-UHFFFAOYSA-N	Benzenoids	Benzene and substituted derivatives	Phenethylamines	C13H17N	M+H	*
104.10689	1	15	3	2	7.74535e+06	54.4634	15	15-1	104.107	0.980443	2-Amino-3-methyl-1-butanol	200435	http://funmeta.oebiotech.com/network/200435	HMDB0244984	44703				79019	473-75-6	CC(C)C(N)CO	NWYYWIJOWOLJNR-UHFFFAOYSA-N	Organic nitrogen compounds	Organonitrogen compounds	Amines	C5H13NO	M+H
334.06735	1	15	3	2	458595	54.4184	437	437-1	334.066	3.30284	Nor-ketotifen	82522	http://funmeta.oebiotech.com/network/82522	HMDB0060646	910				9904236	34580-20-6	O=C1CC2=CC=CC=C2C(C2=C1SC=C2)=C1CCNCC1	IYSYPCSSDZBWHN-UHFFFAOYSA-N	Organoheterocyclic compounds	Cycloheptathiophenes	Unclassified	C18H17NOS	M+K
268.10310	1	15	3	2	18306.9	46.9949	328	328-1	268.103	1.50359	Neuraminic acid	47247	http://funmeta.oebiotech.com/network/47247	HMDB0000830	3394		C06469	49022	513472	114-04-5	N[C@@H]1[C@@H](O)C[C@](O)(O[C@H]1[C@H](O)[C@H](O)CO)C(O)=O	CERZMXAJYMMUDR-YOQZMRDMSA-N	Organic oxygen compounds	Organooxygen compounds	Carbohydrates and carbohydrate conjugates	C9H17NO8	M+H	*
218.15326	1	15	3	2	9083.51	45.6624	206	206-1	218.154	3.1392	Ethoxyquin	62801	http://funmeta.oebiotech.com/network/62801	HMDB0039531	44287		C07475	77323	3293	91-53-2	CCOC1=CC2=C(NC(C)(C)C=C2C)C=C1	DECIPOUIJURFOJ-UHFFFAOYSA-N	Organoheterocyclic compounds	Quinolines and derivatives	Quinolones and derivatives	C14H19NO	M+H	*
131.09430	1	15	3	2	5854.19	43.3085	45	45-1	131.094	1.69603	2,2-Dimethyl-5-hydroxy-1-pyrrolidinyloxy	203033	http://funmeta.oebiotech.com/network/203033	HMDB0247851					3035043		CC1(C)CCC(O)N1[O]	CZKWVFPVOOTCDG-UHFFFAOYSA-N	Organoheterocyclic compounds	Pyrrolidines	Unclassified	C6H12NO2	M+H
677.43708	1	15	3	2	8357.84	41.8935	667	667-1	677.439	2.73062	Bullatanocin	58721	http://funmeta.oebiotech.com/network/58721	HMDB0034739	67027		C08505	8643	132942	150134-21-7	CCCCCCCCCCC(O)C1CCC(O1)C(O)CCC(O)C1CCC(CCCCCCCC(O)CC2=CC(C)OC2=O)O1	HKMBLJVHVBJAIH-UHFFFAOYSA-N	Lipids and lipid-like molecules	Fatty Acyls	Fatty alcohols	C37H66O8	M+K	*
298.09614	1	15	3	2	2882.22	37.9797	384	384-1	298.097	2.34801	5'-Methylthioadenosine	47430	http://funmeta.oebiotech.com/network/47430	HMDB0001173	3425		C00170	17509	439176	2457-80-9	CSC[C@H]1O[C@H]([C@H](O)[C@@H]1O)N1C=NC2=C1N=CN=C2N	WUUGFSXJNOTRMR-IOSLPCCCSA-N	Nucleosides, nucleotides, and analogues	5'-deoxyribonucleosides	5'-deoxy-5'-thionucleosides	C11H15N5O3S	M+H	*
313.13848	1	15	3	3	47366.8	98.3748	407	407-1	313.137	3.14109	Oxomemazine	196997	http://funmeta.oebiotech.com/network/196997	HMDB0240230						3689-50-7	CC(CN(C)C)CN1C2=CC=CC=C2S(=O)(=O)C2=CC=CC=C12	QTQPVLDZQVPLGV-UHFFFAOYSA-N	Organoheterocyclic compounds	Benzothiazines	Phenothiazines	C18H22N2O2S	M+H-H2O
116.07052	1	15	3	3	194907	86.4607	25	25-1	116.071	0.721489	L-Proline	46904	http://funmeta.oebiotech.com/network/46904	HMDB0000162	29		C00148	17203	145742	147-85-3	OC(=O)[C@@H]1CCCN1	ONIBWKKTOPOVIA-BYPYZUCNSA-N	Organic acids and derivatives	Carboxylic acids and derivatives	Amino acids, peptides, and analogues	C5H9NO2	M+H	*
334.06735	1	15	3	3	632816	80.8422	437	437-1	334.066	3.30284	Nor-ketotifen	82522	http://funmeta.oebiotech.com/network/82522	HMDB0060646	910				9904236	34580-20-6	O=C1CC2=CC=CC=C2C(C2=C1SC=C2)=C1CCNCC1	IYSYPCSSDZBWHN-UHFFFAOYSA-N	Organoheterocyclic compounds	Cycloheptathiophenes	Unclassified	C18H17NOS	M+K
376.07764	1	15	3	3	10349.3	65.2273	476	476-1	376.079	4.02755	Acenocoumarol	53543	http://funmeta.oebiotech.com/network/53543	HMDB0015487	531			53766	54676537	152-72-7	CC(=O)CC(C1=CC=C(C=C1)[N+]([O-])=O)C1=C(O)C2=CC=CC=C2OC1=O	VABCILAOYCMVPS-UHFFFAOYSA-N	Phenylpropanoids and polyketides	Coumarins and derivatives	Hydroxycoumarins	C19H15NO6	M+Na
352.07791	1	15	3	3	227849	61.7086	456	456-1	352.077	3.13387	4-Hydroxy Duloxetine	201780	http://funmeta.oebiotech.com/network/201780	HMDB0246438					46781788		CNCCC(OC1=CC=C(O)C2=CC=CC=C12)C1=CC=CS1	DRRXQCXSBONKPD-UHFFFAOYSA-N	Benzenoids	Naphthalenes	Naphthols and derivatives	C18H19NO2S	M+K
822.53559	1	15	3	3	13201.5	59.8102	725	725-1	822.538	3.41747	PE(22:5)	50285	http://funmeta.oebiotech.com/network/50285	HMDB0009611	61000		C00350		53479907		[H][C@@](COC(=O)CCCCC\C=C/C\C=C/C\C=C/C\C=C/CCCCC)(COP(O)(=O)OCCN)O\C=C/CCCCCCCC\C=C/CCCCCC	FISVEBQJGBZOPW-USOCFQKQSA-N	Lipids and lipid-like molecules	Glycerophospholipids	Glycerophosphoethanolamines	C45H80NO7P	M+2Na-H	*
506.04489	1	15	3	3	7676.44	56.6778	590	590-1	506.047	3.92552	FK-614	206778	http://funmeta.oebiotech.com/network/206778	HMDB0252280					9869229		CCCCCS(=O)(=O)NC(=O)C1=CC=C2N=C(C)N(CC3=CC=C(Cl)C=C3Cl)C2=C1	UYGZODVVDUIDDQ-UHFFFAOYSA-N	Organoheterocyclic compounds	Benzimidazoles	Unclassified	C21H23Cl2N3O3S	M+K
824.55384	1	15	3	3	9522.78	54.2752	727	727-2	824.557	3.35824	DMPE(37:2)	134036	http://funmeta.oebiotech.com/network/134036	HMDB0113933					131821043		[H]C(COC(=O)CCCCCCCCCCCCCC)(COP(O)(=O)OCCN(C)C)OC(=O)CCCCCCCCCCC\C=C/C\C=C/CCCCC	DOPKBXYIXNDNSE-SESCJMQFSA-N	Lipids and lipid-like molecules	Glycerophospholipids	Glycerophosphoethanolamines	C44H84NO8P	M+K
824.55384	1	15	3	3	9522.78	54.2752	727	727-3	824.557	3.35824	MMPE(38:2)	133080	http://funmeta.oebiotech.com/network/133080	HMDB0112977					131820092		[H]C(COC(=O)CCCCCCC\C=C/CCCC)(COP(O)(=O)OCCNC)OC(=O)CCCCCCCCCCCCC\C=C/CCCCCCCC	VJJYXDIFKMYYNP-BCTRXSSUSA-N	Lipids and lipid-like molecules	Glycerophospholipids	Glycerophosphoethanolamines	C44H84NO8P	M+K
824.55384	1	15	3	3	9522.78	54.2752	727	727-1	824.557	3.35824	PC(36:2)	18403	http://funmeta.oebiotech.com/network/18403	HMDB0000593	102731	LMGP01010890		74669	10350317	4235-95-4	[C@](COP(=O)([O-])OCC[N+](C)(C)C)([H])(OC(CCCCCCC/C=C\CCCCCCCC)=O)COC(CCCCCCC/C=C\CCCCCCCC)=O	SNKAWJBJQDLSFF-NVKMUCNASA-N	Lipids and lipid-like molecules	Glycerophospholipids	Glycerophosphocholines	C44H84NO8P	M+K
334.09030	1	15	3	3	6397.5	53.8442	438	438-2	334.09	1.72202	Taxiphyllin	55460	http://funmeta.oebiotech.com/network/55460	HMDB0030704			C01855	16267	4475719	21401-21-8	OCC1OC(OC(C#N)C2=CC=C(O)C=C2)C(O)C(O)C1O	NVLTYOJHPBMILU-UHFFFAOYSA-N	Organic oxygen compounds	Organooxygen compounds	Carbohydrates and carbohydrate conjugates	C14H17NO7	M+Na	*
334.09030	1	15	3	3	6397.5	53.8442	438	438-1	334.09	1.72202	Dhurrin	82366	http://funmeta.oebiotech.com/network/82366	HMDB0060471	63619		C05143	27826	161355	499-20-7	OC[C@H]1O[C@@H](O[C@H](C#N)C2=CC=C(O)C=C2)[C@H](O)[C@@H](O)[C@@H]1O	NVLTYOJHPBMILU-YOVYLDAJSA-N	Organic oxygen compounds	Organooxygen compounds	Carbohydrates and carbohydrate conjugates	C14H17NO7	M+Na	*
130.08611	1	15	3	3	21310.8	52.2739	41	41-2	130.086	1.1231	L-Pipecolic acid	47177	http://funmeta.oebiotech.com/network/47177	HMDB0000716	63100		C00408	30913	439227	3105-95-1	OC(=O)[C@@H]1CCCCN1	HXEACLLIILLPRG-YFKPBYRVSA-N	Organic acids and derivatives	Carboxylic acids and derivatives	Amino acids, peptides, and analogues	C6H11NO2	M+H	*
130.08611	1	15	3	3	21310.8	52.2739	41	41-3	130.086	1.1231	N4-Acetylaminobutanal	48263	http://funmeta.oebiotech.com/network/48263	HMDB0004226	58230		C05936	7386	440850		CC(=O)NCCCC=O	DDSLGZOYEPKPSJ-UHFFFAOYSA-N	Organic oxygen compounds	Organooxygen compounds	Carbonyl compounds	C6H11NO2	M+H	*
130.08611	1	15	3	3	21310.8	52.2739	41	41-1	130.086	1.1231	Pipecolic acid	46854	http://funmeta.oebiotech.com/network/46854	HMDB0000070	50		C00408	17964	849	535-75-1	OC(=O)C1CCCCN1	HXEACLLIILLPRG-UHFFFAOYSA-N	Organic acids and derivatives	Carboxylic acids and derivatives	Amino acids, peptides, and analogues	C6H11NO2	M+H	*
175.11847	1	15	3	4	5.26539e+06	107.737	116	116-1	175.119	2.73364	L-Arginine	47071	http://funmeta.oebiotech.com/network/47071	HMDB0000517	13		C00062	16467	6322	74-79-3	N[C@@H](CCCNC(N)=N)C(O)=O	ODKSFYDXXFIFQN-BYPYZUCNSA-N	Organic acids and derivatives	Carboxylic acids and derivatives	Amino acids, peptides, and analogues	C6H14N4O2	M+H	*
110.07124	1	15	3	4	124366	93.057	18	18-1	110.071	0.33734	3,4-Diaminopyridine	201395	http://funmeta.oebiotech.com/network/201395	HMDB0246022	315851				5918		NC1=CNC=CC1=N	OYTKINVCDFNREN-UHFFFAOYSA-N	Organoheterocyclic compounds	Pyridines and derivatives	Aminopyridines and derivatives	C5H7N3	M+H
110.07124	1	15	3	4	124366	93.057	18	18-2	110.071	0.33734	2-Hydrazinopyridine	200581	http://funmeta.oebiotech.com/network/200581	HMDB0245139	350391				78645		NNC1=CC=CC=N1	NWELCUKYUCBVKK-UHFFFAOYSA-N	Organoheterocyclic compounds	Pyridines and derivatives	Unclassified	C5H7N3	M+H
196.05619	1	15	3	4	8458.14	91.3469	162	162-1	196.056	2.58772	7-(Methylthio)heptanenitrile	56355	http://funmeta.oebiotech.com/network/56355	HMDB0031890	88007				5319789	75272-78-5	CSCCCCCCC#N	MAMGGQVRQMBXMB-UHFFFAOYSA-N	Organic nitrogen compounds	Organonitrogen compounds	Organic cyanides	C8H15NS	M+K
312.16584	1	15	3	4	89681.8	85.4493	406	406-1	312.167	2.53526	Vephylline	202480	http://funmeta.oebiotech.com/network/202480	HMDB0247220					156076		CN1C2=C(N(CCN(CCO)CCO)C=N2)C(=O)N(C)C1=O	KRBHNUALJIYPDN-UHFFFAOYSA-N	Organoheterocyclic compounds	Imidazopyrimidines	Purines and purine derivatives	C13H21N5O4	M+H
312.16584	1	15	3	4	89681.8	85.4493	406	406-2	312.167	2.53526	Xanthinol	213139	http://funmeta.oebiotech.com/network/213139	HMDB0259919	320377				9913		CN(CCO)CC(O)CN1C=NC2=C1C(=O)N(C)C(=O)N2C	DSFGXPJYDCSWTA-UHFFFAOYSA-N	Organoheterocyclic compounds	Imidazopyrimidines	Purines and purine derivatives	C13H21N5O4	M+H
189.13408	1	15	3	4	41247.6	81.5257	145	145-1	189.135	2.74272	Homo-L-arginine	47150	http://funmeta.oebiotech.com/network/47150	HMDB0000670	5640		C01924	27747	9085	156-86-5	N[C@@H](CCCCNC(N)=N)C(O)=O	QUOGESRFPZDMMT-YFKPBYRVSA-N	Organic acids and derivatives	Carboxylic acids and derivatives	Amino acids, peptides, and analogues	C7H16N4O2	M+H	*
189.13408	1	15	3	4	41247.6	81.5257	145	145-2	189.135	2.74272	L-Targinine	54374	http://funmeta.oebiotech.com/network/54374	HMDB0029416			C03884	28229	132862	17035-90-4	CNC(=N)NCCC[C@H](N)C(O)=O	NTNWOCRCBQPEKQ-YFKPBYRVSA-N	Organic acids and derivatives	Carboxylic acids and derivatives	Amino acids, peptides, and analogues	C7H16N4O2	M+H	*
313.16933	1	15	3	4	16682.9	79.144	408	408-1	313.17	0.558567	Palmitoyl chloride	209976	http://funmeta.oebiotech.com/network/209976	HMDB0256088	325268				8206		CCCCCCCCCCCCCCCC(Cl)=O	ARBOVOVUTSQWSS-UHFFFAOYSA-N	Organohalogen compounds	Acyl halides	Acyl chlorides	C16H31ClO	M+K
313.16933	1	15	3	4	16682.9	79.144	408	408-2	313.17	0.558567	2-Chlorohexadecanal	6579	http://funmeta.oebiotech.com/network/6579	HMDB0245072	46411	LMFA06000114			42607325		C(C(Cl)CCCCCCCCCCCCCC)(=O)[H]	AUGQGGLBBDGNTG-UHFFFAOYSA-N	Organohalogen compounds	Organochlorides	Unclassified	C16H31ClO	M+K
247.07673	1	15	3	4	5965.18	71.477	271	271-1	247.076	3.16365	Phenyl 1-hydroxy-2-naphthoate	210281	http://funmeta.oebiotech.com/network/210281	HMDB0256421							OC1=C(C=CC2=CC=CC=C12)C(=O)OC1=CC=CC=C1	QHDYIMWKSCJTIM-UHFFFAOYSA-N	Benzenoids	Naphthalenes	Naphthalenecarboxylic acids and derivatives	C17H12O3	M+H-H2O
203.14974	1	15	3	4	20022.1	70.5276	176	176-1	203.15	2.54057	Asymmetric dimethylarginine	47640	http://funmeta.oebiotech.com/network/47640	HMDB0001539	6891		C03626	17929	123831	30315-93-6	N[C@@H](CCC\N=C(/N)N(C)C)C(O)=O	YDGMGEXADBMOMJ-LURJTMIESA-N	Organic acids and derivatives	Carboxylic acids and derivatives	Amino acids, peptides, and analogues	C8H18N4O2	M+H	*
133.09689	1	15	3	4	4277.64	69.2496	52	52-2	133.097	1.96103	Ornithine	46935	http://funmeta.oebiotech.com/network/46935	HMDB0000214	45121		C00077	15729	6262	3184-13-2	NCCC[C@H](N)C(O)=O	AHLPHDHHMVZTML-BYPYZUCNSA-N	Organic acids and derivatives	Carboxylic acids and derivatives	Amino acids, peptides, and analogues	C5H12N2O2	M+H	*
133.09689	1	15	3	4	4277.64	69.2496	52	52-1	133.097	1.96103	D-Ornithine	48082	http://funmeta.oebiotech.com/network/48082	HMDB0003374	6910		C00515	16176	71082	348-66-3	NCCC[C@@H](N)C(O)=O	AHLPHDHHMVZTML-SCSAIBSYSA-N	Organic acids and derivatives	Carboxylic acids and derivatives	Amino acids, peptides, and analogues	C5H12N2O2	M+H	*
329.14000	1	15	3	4	4415.85	67.2477	430	430-2	329.14	0.823971	Lepidine D	56991	http://funmeta.oebiotech.com/network/56991	HMDB0032716	88646			175381	100927766		OC1=CC=C(OC2=CC=CC(CC3=NC=CN3)=C2)C(CC2=NC=CN2)=C1	KDBJPLXCURQBOE-UHFFFAOYSA-N	Benzenoids	Benzene and substituted derivatives	Diphenylethers	C20H18N4O2	M+H-H2O
329.14000	1	15	3	4	4415.85	67.2477	430	430-1	329.14	0.823971	Lepidine B	56990	http://funmeta.oebiotech.com/network/56990	HMDB0032715	88645			175380	100927764		OC1=CC=CC(CC2=NC=CN2)=C1OC1=CC=CC(CC2=NC=CN2)=C1	RQNSAUQJLRAUMV-UHFFFAOYSA-N	Benzenoids	Benzene and substituted derivatives	Diphenylethers	C20H18N4O2	M+H-H2O
329.14000	1	15	3	4	4415.85	67.2477	430	430-3	329.14	0.823971	Lepidine F	57356	http://funmeta.oebiotech.com/network/57356	HMDB0033094	88986			175383	100927768		OC1=CC=C(C(CC2=NC=CN2)=C1)C1=C(O)C=CC(CC2=NC=CN2)=C1	XQANLWORMFUCPG-UHFFFAOYSA-N	Benzenoids	Benzene and substituted derivatives	Biphenyls and derivatives	C20H18N4O2	M+H-H2O
337.17032	1	15	3	5	8701.03	77.839	444	444-1	337.171	1.66986	Pergolide	53401	http://funmeta.oebiotech.com/network/53401	HMDB0015317	1787		C07425	63617	47811	66104-22-1	[H][C@@]12CC3=CNC4=CC=CC(=C34)[C@@]1([H])C[C@@H](CSC)CN2CCC	YEHCICAEULNIGD-MZMPZRCHSA-N	Organoheterocyclic compounds	Quinolines and derivatives	Indoloquinolines	C19H26N2S	M+Na	*
175.11847	1	15	3	5	4.04278e+06	69.5604	116	116-1	175.119	2.73364	L-Arginine	47071	http://funmeta.oebiotech.com/network/47071	HMDB0000517	13		C00062	16467	6322	74-79-3	N[C@@H](CCCNC(N)=N)C(O)=O	ODKSFYDXXFIFQN-BYPYZUCNSA-N	Organic acids and derivatives	Carboxylic acids and derivatives	Amino acids, peptides, and analogues	C6H14N4O2	M+H	*
307.16059	1	15	3	5	5359.58	59.9785	395	395-1	307.161	1.63346	Citalopram	48470	http://funmeta.oebiotech.com/network/48470	HMDB0005038	1781		C07572	77397	2771	59729-33-8	CN(C)CCCC1(OCC2=C1C=CC(=C2)C#N)C1=CC=C(F)C=C1	WSEQXVZVJXJVFP-UHFFFAOYSA-N	Benzenoids	Benzene and substituted derivatives	Phenylbutylamines	C20H21FN2O	M+H-H2O	*
251.03000	1	15	3	5	10279.4	55.4098	283	283-2	251.031	2.9181	Cyclobrassinin sulfoxide	61941	http://funmeta.oebiotech.com/network/61941	HMDB0038570	93241				14585498	128722-96-3	CS(=O)C1=NCC2=C(NC3=CC=CC=C23)S1	YUXKTUVIOWXKPA-UHFFFAOYSA-N	Organoheterocyclic compounds	Indoles and derivatives	Indoles	C11H10N2OS2	M+H
251.03000	1	15	3	5	10279.4	55.4098	283	283-1	251.031	2.9181	(S)-Spirobrassinin	59783	http://funmeta.oebiotech.com/network/59783	HMDB0035974	91160				6424827		CSC1=NCC2(S1)C(=O)NC1=C2C=CC=C1	FUHQSEOSBHASCH-UHFFFAOYSA-N	Organoheterocyclic compounds	Indoles and derivatives	Indolines	C11H10N2OS2	M+H
352.07791	1	15	3	5	163785	54.7794	456	456-1	352.077	3.13387	4-Hydroxy Duloxetine	201780	http://funmeta.oebiotech.com/network/201780	HMDB0246438					46781788		CNCCC(OC1=CC=C(O)C2=CC=CC=C12)C1=CC=CS1	DRRXQCXSBONKPD-UHFFFAOYSA-N	Benzenoids	Naphthalenes	Naphthols and derivatives	C18H19NO2S	M+K
110.07124	1	15	3	5	80416.6	42.9567	18	18-1	110.071	0.33734	3,4-Diaminopyridine	201395	http://funmeta.oebiotech.com/network/201395	HMDB0246022	315851				5918		NC1=CNC=CC1=N	OYTKINVCDFNREN-UHFFFAOYSA-N	Organoheterocyclic compounds	Pyridines and derivatives	Aminopyridines and derivatives	C5H7N3	M+H
110.07124	1	15	3	5	80416.6	42.9567	18	18-2	110.071	0.33734	2-Hydrazinopyridine	200581	http://funmeta.oebiotech.com/network/200581	HMDB0245139	350391				78645		NNC1=CC=CC=N1	NWELCUKYUCBVKK-UHFFFAOYSA-N	Organoheterocyclic compounds	Pyridines and derivatives	Unclassified	C5H7N3	M+H
131.11765	1	15	3	5	7226.44	42.827	46	46-2	131.118	1.83563	N-Nitrosodipropylamine	209221	http://funmeta.oebiotech.com/network/209221	HMDB0255205	72997		C19279		12130	621-64-7	CCCN(CCC)N=O	YLKFDHTUAUWZPQ-UHFFFAOYSA-N	Organic nitrogen compounds	Organonitrogen compounds	Organic nitroso compounds	C6H14N2O	M+H	*
131.11765	1	15	3	5	7226.44	42.827	46	46-1	131.118	1.83563	N-Acetylputrescine	47788	http://funmeta.oebiotech.com/network/47788	HMDB0002064	3252		C02714	17768	122356	18233-70-0	CC(=O)NCCCCN	KLZGKIDSEJWEDW-UHFFFAOYSA-N	Organic acids and derivatives	Carboximidic acids and derivatives	Carboximidic acids	C6H14N2O	M+H	*
152.07023	1	15	3	5	3996.82	41.2407	81	81-3	152.071	2.46365	Leukoaminochrome	52128	http://funmeta.oebiotech.com/network/52128	HMDB0012992	64468		C17756	74683	147311	29539-03-5	OC1=C(O)C=C2NCCC2=C1	VGSVNUGKHOVSPK-UHFFFAOYSA-N	Organoheterocyclic compounds	Indoles and derivatives	Indolines	C8H9NO2	M+H	*
152.07023	1	15	3	5	3996.82	41.2407	81	81-1	152.071	2.46365	Acetaminophen	47680	http://funmeta.oebiotech.com/network/47680	HMDB0001859	6353		C06804	46195	1983	103-90-2	CC(=O)NC1=CC=C(O)C=C1	RZVAJINKPMORJF-UHFFFAOYSA-N	Benzenoids	Phenols	1-hydroxy-2-unsubstituted benzenoids	C8H9NO2	M+H	*
152.07023	1	15	3	5	3996.82	41.2407	81	81-2	152.071	2.46365	Dopamine quinone	51917	http://funmeta.oebiotech.com/network/51917	HMDB0012219	64470		C17755	74684	162602	50673-96-6	NCCC1=CC(=O)C(=O)C=C1	PQPXZWUZIOASKS-UHFFFAOYSA-N	Organic oxygen compounds	Organooxygen compounds	Carbonyl compounds	C8H9NO2	M+H	*
174.08723	1	15	3	5	3731.2	38.5526	112	112-1	174.088	3.89348	4-Hydroxycitrulline	54346	http://funmeta.oebiotech.com/network/54346	HMDB0029384	86233			168371	87253507	3618-90-4	NC(CC(O)CNC(O)=N)C(O)=O	WSFLFFUIEVIDJY-UHFFFAOYSA-N	Organic acids and derivatives	Carboxylic acids and derivatives	Amino acids, peptides, and analogues	C6H13N3O4	M+H-H2O
189.13408	1	15	3	5	27813.3	36.0972	145	145-1	189.135	2.74272	Homo-L-arginine	47150	http://funmeta.oebiotech.com/network/47150	HMDB0000670	5640		C01924	27747	9085	156-86-5	N[C@@H](CCCCNC(N)=N)C(O)=O	QUOGESRFPZDMMT-YFKPBYRVSA-N	Organic acids and derivatives	Carboxylic acids and derivatives	Amino acids, peptides, and analogues	C7H16N4O2	M+H	*
189.13408	1	15	3	5	27813.3	36.0972	145	145-2	189.135	2.74272	L-Targinine	54374	http://funmeta.oebiotech.com/network/54374	HMDB0029416			C03884	28229	132862	17035-90-4	CNC(=N)NCCC[C@H](N)C(O)=O	NTNWOCRCBQPEKQ-YFKPBYRVSA-N	Organic acids and derivatives	Carboxylic acids and derivatives	Amino acids, peptides, and analogues	C7H16N4O2	M+H	*
312.16584	1	15	3	6	181372	199.949	406	406-1	312.167	2.53526	Vephylline	202480	http://funmeta.oebiotech.com/network/202480	HMDB0247220					156076		CN1C2=C(N(CCN(CCO)CCO)C=N2)C(=O)N(C)C1=O	KRBHNUALJIYPDN-UHFFFAOYSA-N	Organoheterocyclic compounds	Imidazopyrimidines	Purines and purine derivatives	C13H21N5O4	M+H
312.16584	1	15	3	6	181372	199.949	406	406-2	312.167	2.53526	Xanthinol	213139	http://funmeta.oebiotech.com/network/213139	HMDB0259919	320377				9913		CN(CCO)CC(O)CN1C=NC2=C1C(=O)N(C)C(=O)N2C	DSFGXPJYDCSWTA-UHFFFAOYSA-N	Organoheterocyclic compounds	Imidazopyrimidines	Purines and purine derivatives	C13H21N5O4	M+H
313.16933	1	15	3	6	36044	178.694	408	408-1	313.17	0.558567	Palmitoyl chloride	209976	http://funmeta.oebiotech.com/network/209976	HMDB0256088	325268				8206		CCCCCCCCCCCCCCCC(Cl)=O	ARBOVOVUTSQWSS-UHFFFAOYSA-N	Organohalogen compounds	Acyl halides	Acyl chlorides	C16H31ClO	M+K
313.16933	1	15	3	6	36044	178.694	408	408-2	313.17	0.558567	2-Chlorohexadecanal	6579	http://funmeta.oebiotech.com/network/6579	HMDB0245072	46411	LMFA06000114			42607325		C(C(Cl)CCCCCCCCCCCCCC)(=O)[H]	AUGQGGLBBDGNTG-UHFFFAOYSA-N	Organohalogen compounds	Organochlorides	Unclassified	C16H31ClO	M+K
139.05796	1	15	3	6	33603.5	150.543	59	59-1	139.058	1.60562	2-[(Isopropylthio)methyl]furan	59970	http://funmeta.oebiotech.com/network/59970	HMDB0036181	91330				61282	1883-78-9	CC(C)SCC1=CC=CO1	WCHRNAKORAINOJ-UHFFFAOYSA-N	Organoheterocyclic compounds	Heteroaromatic compounds	Unclassified	C8H12OS	M+H-H2O
241.15384	1	15	3	6	37125.9	129.856	259	259-3	241.154	0.161303	4-(2,6,6-Trimethyl-1-cyclohexenyl)-2-butanol	59961	http://funmeta.oebiotech.com/network/59961	HMDB0036172	91321				579336	3293-47-8	CC(O)CCC1=C(C)CCCC1(C)C	VSYLEWGIVLSDIY-UHFFFAOYSA-N	Lipids and lipid-like molecules	Prenol lipids	Sesquiterpenoids	C13H24O	M+2Na-H
241.15384	1	15	3	6	37125.9	129.856	259	259-2	241.154	0.161303	(Z)-4-Dodecenal	6714	http://funmeta.oebiotech.com/network/6714	HMDB0032247	88296	LMFA06000256			10976419	21944-98-9	CCCCCCCC/C=C/CCC=O	SMJHEMUFVYWLOU-MDZDMXLPSA-N	Lipids and lipid-like molecules	Fatty Acyls	Fatty aldehydes	C13H24O	M+2Na-H
241.15384	1	15	3	6	37125.9	129.856	259	259-1	241.154	0.161303	2-Tridecenal	6540	http://funmeta.oebiotech.com/network/6540	HMDB0037275	36595	LMFA06000075			5283363	7774-82-5	C(CCC)CCCCCC/C=C/C([H])=O	VMUNAKQXJLHODT-VAWYXSNFSA-N	Lipids and lipid-like molecules	Fatty Acyls	Fatty aldehydes	C13H24O	M+2Na-H
203.14974	1	15	3	6	26311.5	92.3762	176	176-1	203.15	2.54057	Asymmetric dimethylarginine	47640	http://funmeta.oebiotech.com/network/47640	HMDB0001539	6891		C03626	17929	123831	30315-93-6	N[C@@H](CCC\N=C(/N)N(C)C)C(O)=O	YDGMGEXADBMOMJ-LURJTMIESA-N	Organic acids and derivatives	Carboxylic acids and derivatives	Amino acids, peptides, and analogues	C8H18N4O2	M+H	*
189.13408	1	15	3	6	48962	90.3318	145	145-1	189.135	2.74272	Homo-L-arginine	47150	http://funmeta.oebiotech.com/network/47150	HMDB0000670	5640		C01924	27747	9085	156-86-5	N[C@@H](CCCCNC(N)=N)C(O)=O	QUOGESRFPZDMMT-YFKPBYRVSA-N	Organic acids and derivatives	Carboxylic acids and derivatives	Amino acids, peptides, and analogues	C7H16N4O2	M+H	*
189.13408	1	15	3	6	48962	90.3318	145	145-2	189.135	2.74272	L-Targinine	54374	http://funmeta.oebiotech.com/network/54374	HMDB0029416			C03884	28229	132862	17035-90-4	CNC(=N)NCCC[C@H](N)C(O)=O	NTNWOCRCBQPEKQ-YFKPBYRVSA-N	Organic acids and derivatives	Carboxylic acids and derivatives	Amino acids, peptides, and analogues	C7H16N4O2	M+H	*
104.07089	1	15	3	6	115118	81.4341	14	14-1	104.071	2.71618	L-alpha-Aminobutyric acid	2477	http://funmeta.oebiotech.com/network/2477	HMDB0000452	35945	LMFA01100034	C02356	35619	80283	1492-24-6	[C@H](N)(CC)C(=O)O	QWCKQJZIFLGMSD-VKHMYHEASA-N	Organic acids and derivatives	Carboxylic acids and derivatives	Amino acids, peptides, and analogues	C4H9NO2	M+H	*
104.07089	1	15	3	6	115118	81.4341	14	14-2	104.071	2.71618	gamma-Aminobutyric acid	2482	http://funmeta.oebiotech.com/network/2482	HMDB0000112		LMFA01100039	C00334	16865	119	56-12-2	C(CCN)C(=O)O	BTCSSZJGUNDROE-UHFFFAOYSA-N	Organic acids and derivatives	Carboxylic acids and derivatives	Amino acids, peptides, and analogues	C4H9NO2	M+H	*
189.15927	1	15	3	6	24631.6	77.5047	146	146-2	189.16	2.5755	N6,N6,N6-Trimethyl-L-lysine	47518	http://funmeta.oebiotech.com/network/47518	HMDB0001325	6161		C03793	17311	440120	19253-88-4	C[N+](C)(C)CCCC[C@H](N)C([O-])=O	MXNRLFUSFKVQSK-QMMMGPOBSA-N	Organic acids and derivatives	Carboxylic acids and derivatives	Amino acids, peptides, and analogues	C9H20N2O2	M+H	*
189.15927	1	15	3	6	24631.6	77.5047	146	146-1	189.16	2.5755	7,8-diaminopelargonate	2501	http://funmeta.oebiotech.com/network/2501	HMDB0304236	3324	LMFA01100062	C01037	2247	652	21738-21-6	C(CCCCCC(C(C)N)N)(O)=O	KCEGBPIYGIWCDH-UHFFFAOYSA-N	Lipids and lipid-like molecules	Fatty Acyls	Fatty acids and conjugates	C9H20N2O2	M+H	*
104.10689	1	15	3	6	8.78604e+06	76.9586	15	15-1	104.107	0.980443	2-Amino-3-methyl-1-butanol	200435	http://funmeta.oebiotech.com/network/200435	HMDB0244984	44703				79019	473-75-6	CC(C)C(N)CO	NWYYWIJOWOLJNR-UHFFFAOYSA-N	Organic nitrogen compounds	Organonitrogen compounds	Amines	C5H13NO	M+H
311.05039	1	15	3	6	7308.36	74.3695	404	404-1	311.051	1.94921	4-Nitrocatechol	48001	http://funmeta.oebiotech.com/network/48001	HMDB0002916	58136		C02235	16318	3505109	3316-09-4	OC1=C(O)C=C(C=C1)[N+]([O-])=O	XJNPNXSISMKQEX-UHFFFAOYSA-N	Benzenoids	Phenols	Nitrophenols	C6H5NO4	2M+H	*
312.16584	1	15	3	7	98579.6	87.1679	406	406-1	312.167	2.53526	Vephylline	202480	http://funmeta.oebiotech.com/network/202480	HMDB0247220					156076		CN1C2=C(N(CCN(CCO)CCO)C=N2)C(=O)N(C)C1=O	KRBHNUALJIYPDN-UHFFFAOYSA-N	Organoheterocyclic compounds	Imidazopyrimidines	Purines and purine derivatives	C13H21N5O4	M+H
312.16584	1	15	3	7	98579.6	87.1679	406	406-2	312.167	2.53526	Xanthinol	213139	http://funmeta.oebiotech.com/network/213139	HMDB0259919	320377				9913		CN(CCO)CC(O)CN1C=NC2=C1C(=O)N(C)C(=O)N2C	DSFGXPJYDCSWTA-UHFFFAOYSA-N	Organoheterocyclic compounds	Imidazopyrimidines	Purines and purine derivatives	C13H21N5O4	M+H
203.14974	1	15	3	7	21961.2	72.1605	176	176-1	203.15	2.54057	Asymmetric dimethylarginine	47640	http://funmeta.oebiotech.com/network/47640	HMDB0001539	6891		C03626	17929	123831	30315-93-6	N[C@@H](CCC\N=C(/N)N(C)C)C(O)=O	YDGMGEXADBMOMJ-LURJTMIESA-N	Organic acids and derivatives	Carboxylic acids and derivatives	Amino acids, peptides, and analogues	C8H18N4O2	M+H	*
104.07089	1	15	3	7	104788	72.057	14	14-1	104.071	2.71618	L-alpha-Aminobutyric acid	2477	http://funmeta.oebiotech.com/network/2477	HMDB0000452	35945	LMFA01100034	C02356	35619	80283	1492-24-6	[C@H](N)(CC)C(=O)O	QWCKQJZIFLGMSD-VKHMYHEASA-N	Organic acids and derivatives	Carboxylic acids and derivatives	Amino acids, peptides, and analogues	C4H9NO2	M+H	*
104.07089	1	15	3	7	104788	72.057	14	14-2	104.071	2.71618	gamma-Aminobutyric acid	2482	http://funmeta.oebiotech.com/network/2482	HMDB0000112		LMFA01100039	C00334	16865	119	56-12-2	C(CCN)C(=O)O	BTCSSZJGUNDROE-UHFFFAOYSA-N	Organic acids and derivatives	Carboxylic acids and derivatives	Amino acids, peptides, and analogues	C4H9NO2	M+H	*
189.15927	1	15	3	7	22242.4	68.2841	146	146-2	189.16	2.5755	N6,N6,N6-Trimethyl-L-lysine	47518	http://funmeta.oebiotech.com/network/47518	HMDB0001325	6161		C03793	17311	440120	19253-88-4	C[N+](C)(C)CCCC[C@H](N)C([O-])=O	MXNRLFUSFKVQSK-QMMMGPOBSA-N	Organic acids and derivatives	Carboxylic acids and derivatives	Amino acids, peptides, and analogues	C9H20N2O2	M+H	*
189.15927	1	15	3	7	22242.4	68.2841	146	146-1	189.16	2.5755	7,8-diaminopelargonate	2501	http://funmeta.oebiotech.com/network/2501	HMDB0304236	3324	LMFA01100062	C01037	2247	652	21738-21-6	C(CCCCCC(C(C)N)N)(O)=O	KCEGBPIYGIWCDH-UHFFFAOYSA-N	Lipids and lipid-like molecules	Fatty Acyls	Fatty acids and conjugates	C9H20N2O2	M+H	*
241.15384	1	15	3	7	22191	63.0547	259	259-3	241.154	0.161303	4-(2,6,6-Trimethyl-1-cyclohexenyl)-2-butanol	59961	http://funmeta.oebiotech.com/network/59961	HMDB0036172	91321				579336	3293-47-8	CC(O)CCC1=C(C)CCCC1(C)C	VSYLEWGIVLSDIY-UHFFFAOYSA-N	Lipids and lipid-like molecules	Prenol lipids	Sesquiterpenoids	C13H24O	M+2Na-H
241.15384	1	15	3	7	22191	63.0547	259	259-2	241.154	0.161303	(Z)-4-Dodecenal	6714	http://funmeta.oebiotech.com/network/6714	HMDB0032247	88296	LMFA06000256			10976419	21944-98-9	CCCCCCCC/C=C/CCC=O	SMJHEMUFVYWLOU-MDZDMXLPSA-N	Lipids and lipid-like molecules	Fatty Acyls	Fatty aldehydes	C13H24O	M+2Na-H
241.15384	1	15	3	7	22191	63.0547	259	259-1	241.154	0.161303	2-Tridecenal	6540	http://funmeta.oebiotech.com/network/6540	HMDB0037275	36595	LMFA06000075			5283363	7774-82-5	C(CCC)CCCCCC/C=C/C([H])=O	VMUNAKQXJLHODT-VAWYXSNFSA-N	Lipids and lipid-like molecules	Fatty Acyls	Fatty aldehydes	C13H24O	M+2Na-H
87.04432	1	15	3	7	27337.4	62.5638	7	7-3	87.0446	3.71954	3-Hydroxybutyric acid	1796	http://funmeta.oebiotech.com/network/1796	HMDB0000011	35598	LMFA01050243	C01089	17066	92135	625-72-9	C(C[C@H](O)C)(=O)O	WHBMMWSBFZVSSR-GSVOUGTGSA-N	Organic acids and derivatives	Hydroxy acids and derivatives	Beta hydroxy acids and derivatives	C4H8O3	M+H-H2O	*
87.04432	1	15	3	7	27337.4	62.5638	7	7-1	87.0446	3.71954	2-Hydroxybutyric acid	1847	http://funmeta.oebiotech.com/network/1847	HMDB0000008	3783	LMFA01050342	C05984	50613	440864	3347-90-8	[C@H](O)(CC)C(=O)O	AFENDNXGAFYKQO-VKHMYHEASA-N	Organic acids and derivatives	Hydroxy acids and derivatives	Alpha hydroxy acids and derivatives	C4H8O3	M+H-H2O	*
87.04432	1	15	3	7	27337.4	62.5638	7	7-2	87.0446	3.71954	4-Hydroxybutyric acid	1652	http://funmeta.oebiotech.com/network/1652	HMDB0000710	4159	LMFA01050006	C00989	30830	10413	591-81-1	C(CO)CC(=O)O	SJZRECIVHVDYJC-UHFFFAOYSA-N	Lipids and lipid-like molecules	Fatty Acyls	Fatty acids and conjugates	C4H8O3	M+H-H2O	*
313.16933	1	15	3	7	15582	61.6941	408	408-1	313.17	0.558567	Palmitoyl chloride	209976	http://funmeta.oebiotech.com/network/209976	HMDB0256088	325268				8206		CCCCCCCCCCCCCCCC(Cl)=O	ARBOVOVUTSQWSS-UHFFFAOYSA-N	Organohalogen compounds	Acyl halides	Acyl chlorides	C16H31ClO	M+K
313.16933	1	15	3	7	15582	61.6941	408	408-2	313.17	0.558567	2-Chlorohexadecanal	6579	http://funmeta.oebiotech.com/network/6579	HMDB0245072	46411	LMFA06000114			42607325		C(C(Cl)CCCCCCCCCCCCCC)(=O)[H]	AUGQGGLBBDGNTG-UHFFFAOYSA-N	Organohalogen compounds	Organochlorides	Unclassified	C16H31ClO	M+K
139.05796	1	15	3	7	16793	59.2536	59	59-1	139.058	1.60562	2-[(Isopropylthio)methyl]furan	59970	http://funmeta.oebiotech.com/network/59970	HMDB0036181	91330				61282	1883-78-9	CC(C)SCC1=CC=CO1	WCHRNAKORAINOJ-UHFFFAOYSA-N	Organoheterocyclic compounds	Heteroaromatic compounds	Unclassified	C8H12OS	M+H-H2O
189.13408	1	15	3	7	37321.1	58.1054	145	145-1	189.135	2.74272	Homo-L-arginine	47150	http://funmeta.oebiotech.com/network/47150	HMDB0000670	5640		C01924	27747	9085	156-86-5	N[C@@H](CCCCNC(N)=N)C(O)=O	QUOGESRFPZDMMT-YFKPBYRVSA-N	Organic acids and derivatives	Carboxylic acids and derivatives	Amino acids, peptides, and analogues	C7H16N4O2	M+H	*
189.13408	1	15	3	7	37321.1	58.1054	145	145-2	189.135	2.74272	L-Targinine	54374	http://funmeta.oebiotech.com/network/54374	HMDB0029416			C03884	28229	132862	17035-90-4	CNC(=N)NCCC[C@H](N)C(O)=O	NTNWOCRCBQPEKQ-YFKPBYRVSA-N	Organic acids and derivatives	Carboxylic acids and derivatives	Amino acids, peptides, and analogues	C7H16N4O2	M+H	*
104.10689	1	15	3	7	7.31296e+06	53.3559	15	15-1	104.107	0.980443	2-Amino-3-methyl-1-butanol	200435	http://funmeta.oebiotech.com/network/200435	HMDB0244984	44703				79019	473-75-6	CC(C)C(N)CO	NWYYWIJOWOLJNR-UHFFFAOYSA-N	Organic nitrogen compounds	Organonitrogen compounds	Amines	C5H13NO	M+H
784.58645	1	15	3	8	16119.1	76.9223	703	703-1	784.585	1.73863	PC(36:3)	18665	http://funmeta.oebiotech.com/network/18665	HMDB0007921	59371	LMGP01011406	C00157		52922294		[C@](COP(=O)([O-])OCC[N+](C)(C)C)([H])(OC(CCCCCCCCCCC/C=C\C/C=C\CCCCC)=O)COC(CCCCCCC/C=C\CCCC)=O	LMYYUVAVNWPEPG-GXAHKNHCSA-N	Lipids and lipid-like molecules	Glycerophospholipids	Glycerophosphocholines	C44H82NO8P	M+H	*
785.58548	1	15	3	8	7628.5	61.7978	704	704-1	785.582	4.1631	DG(42:0)	49045	http://funmeta.oebiotech.com/network/49045	HMDB0007180	58762				53478055		[H][C@](CO)(COC(=O)CCCCCCCCCCCCCCCCC)OC(=O)CCCCCCCCCCCCCCCCCCCCCCC	VUCBBMHKAJGVCH-QLKFWGTOSA-N	Lipids and lipid-like molecules	Glycerolipids	Diradylglycerols	C45H88O5	M+2K-H
824.55384	1	15	3	8	10704.8	56.3171	727	727-2	824.557	3.35824	DMPE(37:2)	134036	http://funmeta.oebiotech.com/network/134036	HMDB0113933					131821043		[H]C(COC(=O)CCCCCCCCCCCCCC)(COP(O)(=O)OCCN(C)C)OC(=O)CCCCCCCCCCC\C=C/C\C=C/CCCCC	DOPKBXYIXNDNSE-SESCJMQFSA-N	Lipids and lipid-like molecules	Glycerophospholipids	Glycerophosphoethanolamines	C44H84NO8P	M+K
824.55384	1	15	3	8	10704.8	56.3171	727	727-3	824.557	3.35824	MMPE(38:2)	133080	http://funmeta.oebiotech.com/network/133080	HMDB0112977					131820092		[H]C(COC(=O)CCCCCCC\C=C/CCCC)(COP(O)(=O)OCCNC)OC(=O)CCCCCCCCCCCCC\C=C/CCCCCCCC	VJJYXDIFKMYYNP-BCTRXSSUSA-N	Lipids and lipid-like molecules	Glycerophospholipids	Glycerophosphoethanolamines	C44H84NO8P	M+K
824.55384	1	15	3	8	10704.8	56.3171	727	727-1	824.557	3.35824	PC(36:2)	18403	http://funmeta.oebiotech.com/network/18403	HMDB0000593	102731	LMGP01010890		74669	10350317	4235-95-4	[C@](COP(=O)([O-])OCC[N+](C)(C)C)([H])(OC(CCCCCCC/C=C\CCCCCCCC)=O)COC(CCCCCCC/C=C\CCCCCCCC)=O	SNKAWJBJQDLSFF-NVKMUCNASA-N	Lipids and lipid-like molecules	Glycerophospholipids	Glycerophosphocholines	C44H84NO8P	M+K
787.60720	1	15	3	8	6126.7	55.2433	705	705-1	787.606	1.73006	MG(20:2)	51364	http://funmeta.oebiotech.com/network/51364	HMDB0011544	62328				53480964		[H]C(CO)(CO)OC(=O)CCCCCCCCC\C=C/C\C=C/CCCCC	PMJSUEZTCFTBMD-HZJYTTRNSA-N	Lipids and lipid-like molecules	Endocannabinoids	Unclassified	C23H42O4	2M+Na
787.60720	1	15	3	8	6126.7	55.2433	705	705-3	787.606	1.73006	Lepidiumterpenyl ester	60536	http://funmeta.oebiotech.com/network/60536	HMDB0036865	91868			168403	11794320	255833-57-9	CC(CCCC(C)CCC(O)=O)CCCC(C)C(=O)OCCCCCC=C	PASMASQJCDKBJK-UHFFFAOYSA-N	Lipids and lipid-like molecules	Prenol lipids	Sesquiterpenoids	C23H42O4	2M+Na
787.60720	1	15	3	8	6126.7	55.2433	705	705-2	787.606	1.73006	Persenone B	59770	http://funmeta.oebiotech.com/network/59770	HMDB0035959					131751886		CCCCCCCCCCCCCCC\C=C\C(=O)CC(O)COC(C)=O	NLXNQLZUOMHEHB-ISLYRVAYSA-N	Lipids and lipid-like molecules	Fatty Acyls	Fatty alcohols	C23H42O4	2M+Na
822.53559	1	15	3	8	12655.7	50.3531	725	725-1	822.538	3.41747	PE(22:5)	50285	http://funmeta.oebiotech.com/network/50285	HMDB0009611	61000		C00350		53479907		[H][C@@](COC(=O)CCCCC\C=C/C\C=C/C\C=C/C\C=C/CCCCC)(COP(O)(=O)OCCN)O\C=C/CCCCCCCC\C=C/CCCCCC	FISVEBQJGBZOPW-USOCFQKQSA-N	Lipids and lipid-like molecules	Glycerophospholipids	Glycerophosphoethanolamines	C45H80NO7P	M+2Na-H	*
657.48234	1	15	3	8	4225.58	38.4655	661	661-1	657.485	4.59872	PA(34:3)	26063	http://funmeta.oebiotech.com/network/26063	HMDB0011155	82328	LMGP10030088	C15647		52929743	937723-92-7	[C@](COP(=O)(O)O)([H])(OC(CCCCCCC/C=C\C/C=C\CCCCC)=O)CO/C=C\CCCCCCCCCCCCCC	OLCTYLMZTXKGKH-BBNWHMLASA-N	Lipids and lipid-like molecules	Glycerophospholipids	Glycerophosphates	C37H69O7P	M+H	*
919.71016	1	15	3	8	2876.59	38.1967	755	755-1	919.708	1.87115	N-Stearoyl Arginine	198455	http://funmeta.oebiotech.com/network/198455	HMDB0241937					10275032		CCCCCCCCCCCCCCCCCC(=O)NC(CCCN=C(N)N)C(O)=O	NKGQJPIKJYXDCX-UHFFFAOYSA-N	Organic acids and derivatives	Carboxylic acids and derivatives	Amino acids, peptides, and analogues	C24H48N4O3	2M+K
659.49914	1	15	3	8	3133.49	33.684	663	663-1	659.501	3.0209	DG(36:2)	10910	http://funmeta.oebiotech.com/network/10910	HMDB0007030	58665	LMGL02010397		88788	53477965		OC[C@]([H])(OC(CCCCCCCCCCC/C=C\C/C=C\CCCCC)=O)COC(CCCCCCCCCCCCC)=O	IOYSFCVWNHOMJU-KAOSVWFWSA-N	Lipids and lipid-like molecules	Glycerolipids	Diradylglycerols	C39H72O5	M+K
659.49914	1	15	3	8	3133.49	33.684	663	663-2	659.501	3.0209	1,2-Dioleoyl-rac-glycerol	199613	http://funmeta.oebiotech.com/network/199613	HMDB0244087					1324		CCCCCCCCC=CCCCCCCCC(=O)OCC(CO)OC(=O)CCCCCCCC=CCCCCCCCC	AFSHUZFNMVJNKX-UHFFFAOYSA-N	Lipids and lipid-like molecules	Glycerolipids	Diradylglycerols	C39H72O5	M+K
240.98690	1	15	3	8	6135.88	31.0304	255	255-1	240.987	1.42349	Fosfosal	206950	http://funmeta.oebiotech.com/network/206950	HMDB0252467	44294				3418	6064-83-1	OC(=O)C1=CC=CC=C1OP(O)(O)=O	FFKUDWZICMJVPA-UHFFFAOYSA-N	Organic acids and derivatives	Organic phosphoric acids and derivatives	Phosphate esters	C7H7O6P	M+Na
79.02151	1	15	3	8	148132	30.2763	3	3-1	79.0212	3.78927	Dimethyl sulfoxide	47831	http://funmeta.oebiotech.com/network/47831	HMDB0002151	3985		C11143	28262	679	67-68-5	CS(C)=O	IAZDPXIOMUYVGZ-UHFFFAOYSA-N	Organosulfur compounds	Sulfoxides	Unclassified	C2H6OS	M+H	*
178.13342	1	15	3	9	19749.3	80.9742	121	121-2	178.134	2.53432	N-(3-(Aminomethyl)benzyl)acetamidine	209038	http://funmeta.oebiotech.com/network/209038	HMDB0254998	62976			90721	1433	214358-33-5	CC(=N)NCC1=CC=CC(CN)=C1	RODUKNYOEVZQPR-UHFFFAOYSA-N	Benzenoids	Benzene and substituted derivatives	Phenylmethylamines	C10H15N3	M+H
178.13342	1	15	3	9	19749.3	80.9742	121	121-1	178.134	2.53432	Bethanidine	52615	http://funmeta.oebiotech.com/network/52615	HMDB0014362	85345			37937	2368	55-73-2	CN\C(NCC1=CC=CC=C1)=N/C	NIVZHWNOUVJHKV-UHFFFAOYSA-N	Benzenoids	Benzene and substituted derivatives	Unclassified	C10H15N3	M+H
723.19270	1	15	3	9	11933.9	69.9199	685	685-1	723.195	3.26878	Citbismine C	64524	http://funmeta.oebiotech.com/network/64524	HMDB0041435	95831			168674	85149847	169055-79-2	COC1=CC2=C(C(O)=C1C1C(OC3=C1C1=C(C(O)=C3)C(=O)C3=C(N1C)C(OC)=C(O)C=C3)C(C)(C)O)C(=O)C1=C(N2C)C(OC)=C(OC)C=C1	BDURUBOYNAVRCF-UHFFFAOYSA-N	Organoheterocyclic compounds	Quinolines and derivatives	Benzoquinolines	C37H36N2O11	M+K
104.07089	1	15	3	9	178798	65.5637	14	14-1	104.071	2.71618	L-alpha-Aminobutyric acid	2477	http://funmeta.oebiotech.com/network/2477	HMDB0000452	35945	LMFA01100034	C02356	35619	80283	1492-24-6	[C@H](N)(CC)C(=O)O	QWCKQJZIFLGMSD-VKHMYHEASA-N	Organic acids and derivatives	Carboxylic acids and derivatives	Amino acids, peptides, and analogues	C4H9NO2	M+H	*
104.07089	1	15	3	9	178798	65.5637	14	14-2	104.071	2.71618	gamma-Aminobutyric acid	2482	http://funmeta.oebiotech.com/network/2482	HMDB0000112		LMFA01100039	C00334	16865	119	56-12-2	C(CCN)C(=O)O	BTCSSZJGUNDROE-UHFFFAOYSA-N	Organic acids and derivatives	Carboxylic acids and derivatives	Amino acids, peptides, and analogues	C4H9NO2	M+H	*
466.10958	1	15	3	9	9180.4	62.1056	558	558-1	466.111	3.0474	Lucuminoside	54772	http://funmeta.oebiotech.com/network/54772	HMDB0029900			C08335	6559	4475723	1392-28-5	OC1COC(OCC2OC(OC(C#N)C3=CC=CC=C3)C(O)C(O)C2O)C(O)C1O	YYYCJNDALLBNEG-UHFFFAOYSA-N	Organic oxygen compounds	Organooxygen compounds	Carbohydrates and carbohydrate conjugates	C19H25NO10	M+K	*
446.18659	1	15	3	9	7166.53	58.2722	544	544-1	446.187	1.92483	N-(4-Fluorobenzyl)-3-oxo-1,1-diphenyltetrahydro-1H-oxazolo[3,4-a]pyrazine-7(3H)-carboxamide	211824	http://funmeta.oebiotech.com/network/211824	HMDB0258269							FC1=CC=C(CNC(=O)N2CCN3C(C2)C(OC3=O)(C2=CC=CC=C2)C2=CC=CC=C2)C=C1	SFRQIPRTNYHJHP-UHFFFAOYSA-N	Benzenoids	Benzene and substituted derivatives	Diphenylmethanes	C26H24FN3O3	M+H
87.04432	1	15	3	9	44731.8	56.4358	7	7-3	87.0446	3.71954	3-Hydroxybutyric acid	1796	http://funmeta.oebiotech.com/network/1796	HMDB0000011	35598	LMFA01050243	C01089	17066	92135	625-72-9	C(C[C@H](O)C)(=O)O	WHBMMWSBFZVSSR-GSVOUGTGSA-N	Organic acids and derivatives	Hydroxy acids and derivatives	Beta hydroxy acids and derivatives	C4H8O3	M+H-H2O	*
87.04432	1	15	3	9	44731.8	56.4358	7	7-1	87.0446	3.71954	2-Hydroxybutyric acid	1847	http://funmeta.oebiotech.com/network/1847	HMDB0000008	3783	LMFA01050342	C05984	50613	440864	3347-90-8	[C@H](O)(CC)C(=O)O	AFENDNXGAFYKQO-VKHMYHEASA-N	Organic acids and derivatives	Hydroxy acids and derivatives	Alpha hydroxy acids and derivatives	C4H8O3	M+H-H2O	*
87.04432	1	15	3	9	44731.8	56.4358	7	7-2	87.0446	3.71954	4-Hydroxybutyric acid	1652	http://funmeta.oebiotech.com/network/1652	HMDB0000710	4159	LMFA01050006	C00989	30830	10413	591-81-1	C(CO)CC(=O)O	SJZRECIVHVDYJC-UHFFFAOYSA-N	Lipids and lipid-like molecules	Fatty Acyls	Fatty acids and conjugates	C4H8O3	M+H-H2O	*
404.17466	1	15	3	9	6193.49	51.3874	505	505-1	404.174	0.454351	BENPERIDOL	203987	http://funmeta.oebiotech.com/network/203987	HMDB0248959	1284				16363	2062-84-2	OC1=NC2=CC=CC=C2N1C1CCN(CCCC(=O)C2=CC=C(F)C=C2)CC1	FEBOTPHFXYHVPL-UHFFFAOYSA-N	Organic oxygen compounds	Organooxygen compounds	Carbonyl compounds	C22H24FN3O2	M+Na
427.09889	1	15	3	9	4825.96	44.968	527	527-2	427.1	2.83918	secologanin	35296	http://funmeta.oebiotech.com/network/35296	HMDB0304482	41147	LMPR0102070002	C01852	18002	161276		[C@@]1([H])(C=C)[C@@H](OC=C(C(=O)OC)[C@@]1([H])CC=O)O[C@H]1[C@H](O)[C@H]([C@H](O)[C@@H](CO)O1)O	CSKKDSFETGLMSB-NRZPKYKESA-N	Lipids and lipid-like molecules	Prenol lipids	Terpene glycosides	C17H24O10	M+K	*
427.09889	1	15	3	9	4825.96	44.968	527	527-1	427.1	2.83918	Verbenalin	35309	http://funmeta.oebiotech.com/network/35309	HMDB0301853	41161	LMPR0102070016	C09802		73467		O([C@@H]1OC=C(C(=O)OC)[C@@]2([H])C(C[C@H](C)[C@]21[H])=O)[C@H]1[C@H](O)[C@H]([C@H](O)[C@H](O1)CO)O	HLXRWTJXGMHOFN-XJSNKYLASA-N	Lipids and lipid-like molecules	Prenol lipids	Terpene glycosides	C17H24O10	M+K	*
126.12753	1	15	3	9	4754.24	42.7013	34	34-1	126.128	1.51356	Tropane	212692	http://funmeta.oebiotech.com/network/212692	HMDB0259295					79037		CN1C2CCC1CCC2	XLRPYZSEQKXZAA-UHFFFAOYSA-N	Alkaloids and derivatives	Tropane alkaloids	Unclassified	C8H15N	M+H
126.12753	1	15	3	9	4754.24	42.7013	34	34-2	126.128	1.51356	Octahydroindolizine	209820	http://funmeta.oebiotech.com/network/209820	HMDB0255902					26136		C1CC2CCCCN2C1	HAJKHJOABGFIGP-UHFFFAOYSA-N	Organoheterocyclic compounds	Indolizidines	Unclassified	C8H15N	M+H
104.10689	1	15	3	9	1.00489e+07	40.4922	15	15-1	104.107	0.980443	2-Amino-3-methyl-1-butanol	200435	http://funmeta.oebiotech.com/network/200435	HMDB0244984	44703				79019	473-75-6	CC(C)C(N)CO	NWYYWIJOWOLJNR-UHFFFAOYSA-N	Organic nitrogen compounds	Organonitrogen compounds	Amines	C5H13NO	M+H
787.82510	1	15	3	10	4013.9	63.8607	706	706-1	787.824	1.20772	1-Hexacosanol	5985	http://funmeta.oebiotech.com/network/5985	HMDB0243887	36460	LMFA05000002	C08381	28415	68171		C(CCCCCCCCCCCCCO)CCCCCCCCCCCC	IRHTZOCLLONTOC-UHFFFAOYSA-N	Lipids and lipid-like molecules	Fatty Acyls	Fatty alcohols	C26H54O	2M+Na	*
874.00472	1	15	3	10	8112.76	63.2675	744	744-1	874.009	4.75589	Hentriacontane	9680	http://funmeta.oebiotech.com/network/9680	HMDB0030092	66931	LMFA11000573	C08376	5659	12410	630-04-6	CCCCCCCCCCCCCCCCCCCCCCCCCCCCCCC	IUJAMGNYPWYUPM-UHFFFAOYSA-N	Hydrocarbons	Saturated hydrocarbons	Alkanes	C31H64	2M+H	*
962.54263	1	15	3	10	6667.14	62.9437	770	770-1	962.544	1.2027	PC(44:8)	19324	http://funmeta.oebiotech.com/network/19324	HMDB0008616	60062	LMGP01012065	C00157		52923607		[C@](COP(=O)([O-])OCC[N+](C)(C)C)([H])(OC(CC/C=C\C/C=C\C/C=C\C/C=C\C/C=C\C/C=C\CC)=O)COC(CCCCCCCCCCC/C=C\C/C=C\CCCCC)=O	DGMIFZYXZKMMFC-QNRZDJQYSA-N	Lipids and lipid-like molecules	Glycerophospholipids	Glycerophosphocholines	C52H88NO8P	M+2K-H	*
896.51336	1	15	3	10	7026.62	62.0054	749	749-1	896.518	4.7998	PC(42:11)	18494	http://funmeta.oebiotech.com/network/18494	HMDB0008518	59964	LMGP01011059	C00157		24779082		[C@](COP(=O)([O-])OCC[N+](C)(C)C)([H])(OC(CC/C=C\C/C=C\C/C=C\C/C=C\C/C=C\C/C=C\CC)=O)COC(CCC/C=C\C/C=C\C/C=C\C/C=C\C/C=C\CC)=O	PRAHGYJIPXTSPA-OWXGTRINSA-N	Lipids and lipid-like molecules	Glycerophospholipids	Glycerophosphocholines	C50H78NO8P	M+2Na-H	*
874.49767	1	15	3	10	7304.72	61.7383	745	745-1	874.499	2.07976	PS(40:6)	21301	http://funmeta.oebiotech.com/network/21301	HMDB0010167	40825	LMGP03010040	C02737	79098	24779546		C(O)(=O)[C@@]([H])(N)COP(OC[C@]([H])(OC(CC/C=C\C/C=C\C/C=C\C/C=C\C/C=C\C/C=C\CC)=O)COC(CCCCCCCCCCCCCCCCC)=O)(=O)O	LYYHRRPTEXPVOR-SYEOQEKUSA-N	Lipids and lipid-like molecules	Glycerophospholipids	Glycerophosphoserines	C46H78NO10P	M+K	*
830.47225	1	15	3	10	5900.66	51.1968	731	731-1	830.471	1.84186	PE(40:9)	20398	http://funmeta.oebiotech.com/network/20398	HMDB0009144	60551	LMGP02010709	C00350		52924410		[C@](COP(=O)(O)OCCN)([H])(OC(CC/C=C\C/C=C\C/C=C\C/C=C\C/C=C\C/C=C\CC)=O)COC(CCCC/C=C\C/C=C\C/C=C\CCCCC)=O	ONSVAFNPEAEPSP-CPUBONDHSA-N	Lipids and lipid-like molecules	Glycerophospholipids	Glycerophosphoethanolamines	C45H72NO8P	M+2Na-H	*
656.34667	1	15	3	10	12287.4	50.6556	660	660-1	656.344	4.80674	(1,10,11,12,14,23-Hexahydroxy-6,10,19-trimethyl-24-oxa-4-azaheptacyclo[12.12.0.02,11.04,9.015,25.018,23.019,25]hexacosan-22-yl) 3,4-dimethoxybenzoate	198755	http://funmeta.oebiotech.com/network/198755	HMDB0242290					5657		COC1=CC=C(C=C1OC)C(=O)OC1CCC2(C)C3CCC4C5(O)CC(O)C6(O)C(CN7CC(C)CCC7C6(C)O)C5(O)CC24OC13O	FVECELJHCSPHKY-UHFFFAOYSA-N	Lipids and lipid-like molecules	Steroids and steroid derivatives	Steroidal alkaloids	C36H51NO11	M+H-H2O
974.61247	1	15	3	10	2359.65	47.4291	772	772-2	974.609	3.27447	PS(MonoMe(13,5)/MonoMe(13,5))	83232	http://funmeta.oebiotech.com/network/83232	HMDB0061622							CCCCCC1=CC(C)=C(CCCCCCCCCCCCC(=O)OCC(COP(O)(=O)OCC(N)C(O)=O)OC(=O)CCCCCCCCCCCCC2=C(C)C=C(CCCCC)O2)O1	LUYJPEARXISGBN-UHFFFAOYSA-N	Lipids and lipid-like molecules	Glycerophospholipids	Glycerophosphoserines	C52H90NO12P	M+Na
974.61247	1	15	3	10	2359.65	47.4291	772	772-1	974.609	3.27447	PS(DiMe(11,5)/DiMe(13,5))	83173	http://funmeta.oebiotech.com/network/83173	HMDB0061563							CCCCCC1=C(C)C(C)=C(CCCCCCCCCCCCC(=O)OC(COC(=O)CCCCCCCCCCC2=C(C)C(C)=C(CCCCC)O2)COP(O)(=O)OCC(N)C(O)=O)O1	GWVSZWDSPBCKSQ-UHFFFAOYSA-N	Lipids and lipid-like molecules	Glycerophospholipids	Glycerophosphoserines	C52H90NO12P	M+Na
974.61247	1	15	3	10	2359.65	47.4291	772	772-3	974.609	3.27447	PS(DiMe(13,5)/DiMe(11,5))	83181	http://funmeta.oebiotech.com/network/83181	HMDB0061571							CCCCCC1=C(C)C(C)=C(CCCCCCCCCCCCC(=O)OCC(COP(O)(=O)OCC(N)C(O)=O)OC(=O)CCCCCCCCCCC2=C(C)C(C)=C(CCCCC)O2)O1	VPFVHYPUQNLVRM-UHFFFAOYSA-N	Lipids and lipid-like molecules	Glycerophospholipids	Glycerophosphoserines	C52H90NO12P	M+Na
508.04701	1	15	3	10	3003.48	43.9506	593	593-1	508.045	3.56224	Adenylsuccinic acid	47078	http://funmeta.oebiotech.com/network/47078	HMDB0000536	3551		C03794		447145	19046-78-7	O[C@@H]1[C@@H](COP(O)(O)=O)O[C@H]([C@@H]1O)N1C=NC2=C1N=CN=C2N[C@@H](CC(O)=O)C(O)=O	OFBHPPMPBOJXRT-VWJPMABRSA-N	Nucleosides, nucleotides, and analogues	Purine nucleotides	Purine ribonucleotides	C14H18N5O11P	M+2Na-H	*
519.05297	1	15	3	10	2993.44	42.5691	602	602-1	519.054	1.71929	Flomoxef	206804	http://funmeta.oebiotech.com/network/206804	HMDB0252311					4252		COC1(NC(=O)CSC(F)F)C2OCC(CSC3=NN=NN3CCO)=C(N2C1=O)C(O)=O	UHRBTBZOWWGKMK-UHFFFAOYSA-N	Organic acids and derivatives	Carboxylic acids and derivatives	Amino acids, peptides, and analogues	C15H18F2N6O7S2	M+Na
255.06214	1	15	3	11	121608	139.905	296	296-1	255.062	1.71292	Phenazine-2,3-diamine	210258	http://funmeta.oebiotech.com/network/210258	HMDB0256396							NC1=CC2=NC3=CC=CC=C3N=C2C=C1N	VZPGINJWPPHRLS-UHFFFAOYSA-N	Organoheterocyclic compounds	Diazanaphthalenes	Benzodiazines	C12H10N4	M+2Na-H
756.55060	1	15	3	11	16774.7	132.509	695	695-1	756.551	1.02072	PC(32:0)	18240	http://funmeta.oebiotech.com/network/18240	HMDB0000564	39306	LMGP01010564	C00157	72999	452110	63-89-8	[C@](COP(=O)([O-])OCC[N+](C)(C)C)([H])(OC(CCCCCCCCCCCCCCC)=O)COC(CCCCCCCCCCCCCCC)=O	KILNVBDSWZSGLL-KXQOOQHDSA-N	Lipids and lipid-like molecules	Glycerophospholipids	Glycerophosphocholines	C40H80NO8P	M+Na	*
780.55783	1	15	3	11	21997.3	125.985	701	701-1	780.554	4.43726	PC(16:0/20:4(5Z,8Z,10E,14Z)-OH(12S))	27822	http://funmeta.oebiotech.com/network/27822	HMDB0285913	82375	LMGP20010002		131654	52929777		[C@](COP(=O)([O-])OCC[N+](C)(C)C)([H])(OC(CCC/C=C\C/C=C\C=C\[C@@H](O)C/C=C\CCCCC)=O)COC(CCCCCCCCCCCCCCC)=O	YQWFSBLEXGUMGO-GZXBEVTESA-N	Lipids and lipid-like molecules	Glycerophospholipids	Glycerophosphocholines	C44H80NO9P	M+H-H2O
796.52117	1	15	3	11	30084.6	118.548	711	711-1	796.523	1.98061	PE(20:4)	50151	http://funmeta.oebiotech.com/network/50151	HMDB0009347	60743		C00350		53479773		[H][C@@](COC(=O)CCC\C=C/C\C=C/C\C=C/CCCCCCCC)(COP(O)(=O)OCCN)O\C=C/CCCCCCCC\C=C/CCCCCC	SSRFBEKXNQSNLN-PWQUOMSQSA-N	Lipids and lipid-like molecules	Glycerophospholipids	Glycerophosphoethanolamines	C43H78NO7P	M+2Na-H	*
796.52117	1	15	3	11	30084.6	118.548	711	711-2	796.523	1.98061	PE(22:4)	50283	http://funmeta.oebiotech.com/network/50283	HMDB0009609	60998		C00350		53479905		[H][C@@](COC(=O)CCCCC\C=C/C\C=C/C\C=C/C\C=C/CCCCC)(COP(O)(=O)OCCN)O\C=C/CCCCCCCCCCCCCC	CBTPUGMCCOFLJT-LNCIMUPZSA-N	Lipids and lipid-like molecules	Glycerophospholipids	Glycerophosphoethanolamines	C43H78NO7P	M+2Na-H	*
796.52117	1	15	3	11	30084.6	118.548	711	711-3	796.523	1.98061	PE(38:5)	21063	http://funmeta.oebiotech.com/network/21063	HMDB0005779	77583	LMGP02030003	C00350	78342	9547058	144371-69-7	[C@](COP(=O)(O)OCCN)([H])(OC(CCC/C=C\C/C=C\C/C=C\C/C=C\CCCCC)=O)CO/C=C\CCCCCCCCCCCCCCCC	URPXXNCTXCOATD-FXMFQVEGSA-N	Lipids and lipid-like molecules	Glycerophospholipids	Glycerophosphoethanolamines	C43H78NO7P	M+2Na-H	*
794.50738	1	15	3	11	17085.4	117.048	710	710-1	794.51	2.87381	PC(34:3)	19386	http://funmeta.oebiotech.com/network/19386	HMDB0007881	59331	LMGP01012127	C00157	89517	53478605		[C@](COP(=O)([O-])OCC[N+](C)(C)C)([H])(OC(CCC/C=C\C/C=C\C/C=C\CCCCCCCC)=O)COC(CCCCCCCCCCCCC)=O	XWHIBISICRMDDW-ZLBNXBDKSA-N	Lipids and lipid-like molecules	Glycerophospholipids	Glycerophosphocholines	C42H78NO8P	M+K	*
828.51207	1	15	3	11	10216.3	114.476	729	729-1	828.515	3.70844	PS(36:1)	21290	http://funmeta.oebiotech.com/network/21290	HMDB0010163	3888	LMGP03010025	C02737	79096	9547087	124262-93-7	C(O)(=O)[C@@]([H])(N)COP(OC[C@]([H])(OC(CCCCCCC/C=C\CCCCCCCC)=O)COC(CCCCCCCCCCCCCCCCC)=O)(=O)O	AJFWREUFUPEYII-PAHWMLEVSA-N	Lipids and lipid-like molecules	Glycerophospholipids	Glycerophosphoserines	C42H80NO10P	M+K	*
201.08820	1	15	3	11	95328.4	112.609	169	169-3	201.089	1.97691	Methylisoeugenol	64635	http://funmeta.oebiotech.com/network/64635	HMDB0041553			C10478	50550	1549045	6379-72-2	COC1=C(OC)C=C(\C=C/C)C=C1	NNWHUJCUHAELCL-PLNGDYQASA-N	Benzenoids	Benzene and substituted derivatives	Methoxybenzenes	C11H14O2	M+Na	*
201.08820	1	15	3	11	95328.4	112.609	169	169-2	201.089	1.97691	3-Phenylpropyl acetate	57625	http://funmeta.oebiotech.com/network/57625	HMDB0033386	71846		C17663	81257	31226	122-72-5	CC(=O)OCCCC1=CC=CC=C1	JRJGKUTZNBZHNK-UHFFFAOYSA-N	Benzenoids	Benzene and substituted derivatives	Unclassified	C11H14O2	M+Na	*
201.08820	1	15	3	11	95328.4	112.609	169	169-1	201.089	1.97691	Methyleugenol	56329	http://funmeta.oebiotech.com/network/56329	HMDB0031864	68336		C10454	4918	7127	93-15-2	COC1=C(OC)C=C(CC=C)C=C1	ZYEMGPIYFIJGTP-UHFFFAOYSA-N	Benzenoids	Benzene and substituted derivatives	Methoxybenzenes	C11H14O2	M+Na	*
223.07250	1	15	3	11	27196.8	98.3476	217	217-1	223.073	1.98757	Bisphenol F	197309	http://funmeta.oebiotech.com/network/197309	HMDB0240711	69949		C14298	34575	12111	620-92-8	OC1=CC=C(CC2=CC=C(O)C=C2)C=C1	PXKLMJQFEQBVLD-UHFFFAOYSA-N	Benzenoids	Benzene and substituted derivatives	Diphenylmethanes	C13H12O2	M+Na	*
223.07250	1	15	3	11	27196.8	98.3476	217	217-2	223.073	1.98757	Monobenzone	52926	http://funmeta.oebiotech.com/network/52926	HMDB0014738	43264		C14244	34380	7638	103-16-2	OC1=CC=C(OCC2=CC=CC=C2)C=C1	VYQNWZOUAUKGHI-UHFFFAOYSA-N	Benzenoids	Phenols	4-alkoxyphenols	C13H12O2	M+Na	*
223.07250	1	15	3	11	27196.8	98.3476	217	217-3	223.073	1.98757	Safynol	60214	http://funmeta.oebiotech.com/network/60214	HMDB0036460			C08458		131751993	27978-14-9	C\C=C/C#CC#CC#C\C=C\C(O)CO	GVCJUCQUVWZELI-JSQGHLFOSA-N	Lipids and lipid-like molecules	Fatty Acyls	Fatty alcohols	C13H12O2	M+Na	*
818.50574	1	15	3	11	20415.2	96.734	722	722-1	818.507	1.66017	PE(22:7)	50363	http://funmeta.oebiotech.com/network/50363	HMDB0009710	61098		C00350		53479985		[H][C@@](COC(=O)CC\C=C/C\C=C/C\C=C/C\C=C/C\C=C/C\C=C/CC)(COP(O)(=O)OCCN)O\C=C/CCCCCCCC\C=C/CCCCCC	VMCLUUPLLQFCRY-VJIHGULMSA-N	Lipids and lipid-like molecules	Glycerophospholipids	Glycerophosphoethanolamines	C45H76NO7P	M+2Na-H	*
229.11949	1	15	3	11	19139.7	93.9851	231	231-3	229.12	1.76134	Ibuprofen	47716	http://funmeta.oebiotech.com/network/47716	HMDB0001925	572		C01588	5855	3672	15687-27-1	CC(C)CC1=CC=C(C=C1)C(C)C(O)=O	HEFNNWSXXWATRW-UHFFFAOYSA-N	Phenylpropanoids and polyketides	Phenylpropanoic acids	Unclassified	C13H18O2	M+Na	*
229.11949	1	15	3	11	19139.7	93.9851	231	231-1	229.12	1.76134	3-Phenylpropyl 2-methylpropanoate	58487	http://funmeta.oebiotech.com/network/58487	HMDB0034472	334657		C02008	17099	7662	103-58-2	CC(C)C(=O)OCCCC1=CC=CC=C1	VBTAKMZSMFMLGT-UHFFFAOYSA-N	Benzenoids	Benzene and substituted derivatives	Unclassified	C13H18O2	M+Na	*
229.11949	1	15	3	11	19139.7	93.9851	231	231-2	229.12	1.76134	Hexyl benzoate	63601	http://funmeta.oebiotech.com/network/63601	HMDB0040431			C14716		23235	6789-88-4	CCCCCCOC(=O)C1=CC=CC=C1	UUGLJVMIFJNVFH-UHFFFAOYSA-N	Benzenoids	Benzene and substituted derivatives	Benzoic acids and derivatives	C13H18O2	M+Na	*
647.46235	1	15	3	12	16397.3	114.39	656	656-1	647.465	3.7076	Muricatenol	59720	http://funmeta.oebiotech.com/network/59720	HMDB0035900	91103			176227	131751882		CCCCCCCCCCCCCCCC(O)C(O)CC\C=C/CCCC(O)CCCCCC(O)CC1=CC(C)OC1=O	KQTROLJZWNACJT-VKAVYKQESA-N	Lipids and lipid-like molecules	Fatty Acyls	Fatty alcohols	C37H68O6	M+K
112.08692	1	15	3	12	71062.4	101.512	21	21-1	112.087	0.0720937	Histamine	47272	http://funmeta.oebiotech.com/network/47272	HMDB0000870	68		C00388	18295	774	51-45-6	NCCC1=CNC=N1	NTYJJOPFIAHURM-UHFFFAOYSA-N	Organic nitrogen compounds	Organonitrogen compounds	Amines	C5H9N3	M+H	*
661.43607	1	15	3	12	14767.1	90.3916	664	664-1	661.438	3.24513	(8S)-8-Amino-7-oxononanoylcarnitine	198388	http://funmeta.oebiotech.com/network/198388	HMDB0241866							CC(N)C(=O)CCCCCC(=O)OC(CC([O-])=O)C[N+](C)(C)C	IFOHXRVAXASLQG-UHFFFAOYSA-N	Lipids and lipid-like molecules	Fatty Acyls	Fatty acid esters	C16H30N2O5	2M+H
577.34806	1	15	3	12	9100.79	79.9887	638	638-2	577.35	3.29494	Ganoderic acid R	59479	http://funmeta.oebiotech.com/network/59479	HMDB0035621					13916703	103963-39-9	CC(C(C\C=C(/C)C(O)=O)OC(C)=O)C1CCC2(C)C3=CCC4C(C)(C)C(CCC4(C)C3=CCC12C)OC(C)=O	RXLRLJSRXDHQCH-KEBDBYFISA-N	Lipids and lipid-like molecules	Prenol lipids	Triterpenoids	C34H50O6	M+Na
577.34806	1	15	3	12	9100.79	79.9887	638	638-1	577.35	3.29494	Ganoderic acid Me	59215	http://funmeta.oebiotech.com/network/59215	HMDB0035333	90633				13969079	108026-93-3	CC(CC\C=C(/C)C(O)=O)C1CC(OC(C)=O)C2(C)C3=CCC4C(C)(C)C(CCC4(C)C3=CCC12C)OC(C)=O	OTUZGGSAOMCYNC-CIAFOILYSA-N	Lipids and lipid-like molecules	Prenol lipids	Triterpenoids	C34H50O6	M+Na
577.34806	1	15	3	12	9100.79	79.9887	638	638-3	577.35	3.29494	(2xi,3xi)-2,3-Dihydroxy-12,18-ursadien-28-oic acid diacetate	60420	http://funmeta.oebiotech.com/network/60420	HMDB0036745	91772			176042	131752047	273379-39-8	CC1CCC2(CCC3(C)C(=CCC4C5(C)CC(OC(C)=O)C(OC(C)=O)C(C)(C)C5CCC34C)C2=C1C)C(O)=O	NKUPBVVFDCQLGE-UHFFFAOYSA-N	Lipids and lipid-like molecules	Prenol lipids	Triterpenoids	C34H50O6	M+Na
251.03000	1	15	3	12	12918.5	76.6059	283	283-2	251.031	2.9181	Cyclobrassinin sulfoxide	61941	http://funmeta.oebiotech.com/network/61941	HMDB0038570	93241				14585498	128722-96-3	CS(=O)C1=NCC2=C(NC3=CC=CC=C23)S1	YUXKTUVIOWXKPA-UHFFFAOYSA-N	Organoheterocyclic compounds	Indoles and derivatives	Indoles	C11H10N2OS2	M+H
251.03000	1	15	3	12	12918.5	76.6059	283	283-1	251.031	2.9181	(S)-Spirobrassinin	59783	http://funmeta.oebiotech.com/network/59783	HMDB0035974	91160				6424827		CSC1=NCC2(S1)C(=O)NC1=C2C=CC=C1	FUHQSEOSBHASCH-UHFFFAOYSA-N	Organoheterocyclic compounds	Indoles and derivatives	Indolines	C11H10N2OS2	M+H
201.08820	1	15	3	12	83205.8	59.9741	169	169-3	201.089	1.97691	Methylisoeugenol	64635	http://funmeta.oebiotech.com/network/64635	HMDB0041553			C10478	50550	1549045	6379-72-2	COC1=C(OC)C=C(\C=C/C)C=C1	NNWHUJCUHAELCL-PLNGDYQASA-N	Benzenoids	Benzene and substituted derivatives	Methoxybenzenes	C11H14O2	M+Na	*
201.08820	1	15	3	12	83205.8	59.9741	169	169-2	201.089	1.97691	3-Phenylpropyl acetate	57625	http://funmeta.oebiotech.com/network/57625	HMDB0033386	71846		C17663	81257	31226	122-72-5	CC(=O)OCCCC1=CC=CC=C1	JRJGKUTZNBZHNK-UHFFFAOYSA-N	Benzenoids	Benzene and substituted derivatives	Unclassified	C11H14O2	M+Na	*
201.08820	1	15	3	12	83205.8	59.9741	169	169-1	201.089	1.97691	Methyleugenol	56329	http://funmeta.oebiotech.com/network/56329	HMDB0031864	68336		C10454	4918	7127	93-15-2	COC1=C(OC)C=C(CC=C)C=C1	ZYEMGPIYFIJGTP-UHFFFAOYSA-N	Benzenoids	Benzene and substituted derivatives	Methoxybenzenes	C11H14O2	M+Na	*
131.11765	1	15	3	12	8632.56	59.4598	46	46-2	131.118	1.83563	N-Nitrosodipropylamine	209221	http://funmeta.oebiotech.com/network/209221	HMDB0255205	72997		C19279		12130	621-64-7	CCCN(CCC)N=O	YLKFDHTUAUWZPQ-UHFFFAOYSA-N	Organic nitrogen compounds	Organonitrogen compounds	Organic nitroso compounds	C6H14N2O	M+H	*
131.11765	1	15	3	12	8632.56	59.4598	46	46-1	131.118	1.83563	N-Acetylputrescine	47788	http://funmeta.oebiotech.com/network/47788	HMDB0002064	3252		C02714	17768	122356	18233-70-0	CC(=O)NCCCCN	KLZGKIDSEJWEDW-UHFFFAOYSA-N	Organic acids and derivatives	Carboximidic acids and derivatives	Carboximidic acids	C6H14N2O	M+H	*
703.45296	1	15	3	12	7512.54	58.9787	675	675-1	703.452	1.28303	PG(29:0)	136301	http://funmeta.oebiotech.com/network/136301	HMDB0116646					131823279		[H][C@](O)(CO)COP(O)(=O)OC[C@@]([H])(COC(=O)CCCCCCCCC(C)CC)OC(=O)CCCCCCCCCCCCC(C)C	WVHZSAJVYKEYON-ADIDXWPESA-N	Lipids and lipid-like molecules	Glycerophospholipids	Glycerophosphoglycerols	C35H69O10P	M+Na
255.06214	1	15	3	12	96864.6	56.2361	296	296-1	255.062	1.71292	Phenazine-2,3-diamine	210258	http://funmeta.oebiotech.com/network/210258	HMDB0256396							NC1=CC2=NC3=CC=CC=C3N=C2C=C1N	VZPGINJWPPHRLS-UHFFFAOYSA-N	Organoheterocyclic compounds	Diazanaphthalenes	Benzodiazines	C12H10N4	M+2Na-H
719.44727	1	15	3	12	3848.11	54.4299	683	683-1	719.449	2.87859	17alpha,21-Dihydroxypregnenolone	45012	http://funmeta.oebiotech.com/network/45012	HMDB0006762	84297	LMST02030141	C05487	27832	192735	1167-48-2	[C@@H]1(O)CC2[C@@](C)([C@@]3([H])CC[C@]4(C)[C@@](O)(C(=O)CO)CC[C@@]4([H])[C@]3([H])CC=2)CC1	JNHJGXQUDOYJAK-IYRCEVNGSA-N	Lipids and lipid-like molecules	Steroids and steroid derivatives	Hydroxysteroids	C21H32O4	2M+Na	*
719.44727	1	15	3	12	3848.11	54.4299	683	683-2	719.449	2.87859	11b,21-Dihydroxy-5b-pregnane-3,20-dione	45057	http://funmeta.oebiotech.com/network/45057	HMDB0006757	57876	LMST02030188	C05475		44263339	566-01-8	[C@@]12([H])CC[C@]3([H])CC(=O)CC[C@]3(C)[C@@]1([H])[C@@H](O)C[C@]1(C)C(C(=O)CO)CC[C@@]21[H]	CTTOFMJLOGMZRN-MGXYISIMSA-N	Lipids and lipid-like molecules	Steroids and steroid derivatives	Hydroxysteroids	C21H32O4	2M+Na	*
719.44727	1	15	3	12	3848.11	54.4299	683	683-3	719.449	2.87859	3a,21-Dihydroxy-5b-pregnane-11,20-dione	45067	http://funmeta.oebiotech.com/network/45067	HMDB0006755	57886	LMST02030199	C05478		44263347	566-03-0	[C@@]12([H])CC[C@]3([H])C[C@H](O)CC[C@]3(C)[C@@]1([H])C(=O)C[C@]1(C)C(C(CO)=O)CC[C@@]21[H]	XWYBFXIUISNTQG-XPYNSANSSA-N	Lipids and lipid-like molecules	Steroids and steroid derivatives	Hydroxysteroids	C21H32O4	2M+Na	*
656.34667	1	15	3	13	23185.3	98.7606	660	660-1	656.344	4.80674	(1,10,11,12,14,23-Hexahydroxy-6,10,19-trimethyl-24-oxa-4-azaheptacyclo[12.12.0.02,11.04,9.015,25.018,23.019,25]hexacosan-22-yl) 3,4-dimethoxybenzoate	198755	http://funmeta.oebiotech.com/network/198755	HMDB0242290					5657		COC1=CC=C(C=C1OC)C(=O)OC1CCC2(C)C3CCC4C5(O)CC(O)C6(O)C(CN7CC(C)CCC7C6(C)O)C5(O)CC24OC13O	FVECELJHCSPHKY-UHFFFAOYSA-N	Lipids and lipid-like molecules	Steroids and steroid derivatives	Steroidal alkaloids	C36H51NO11	M+H-H2O
599.57042	1	15	3	13	33559.4	92.3549	644	644-1	599.572	2.85643	Palmitoylethanolamide	9024	http://funmeta.oebiotech.com/network/9024	HMDB0002100	43210	LMFA08040013	C16512	71464	4671	544-31-0	C(CCCCCCCCCCCCCC)C(=O)NCCO	HXYVTAGFYLMHSO-UHFFFAOYSA-N	Organic acids and derivatives	Carboximidic acids and derivatives	Carboximidic acids	C18H37NO2	2M+H	*
599.57042	1	15	3	13	33559.4	92.3549	644	644-2	599.572	2.85643	3-Dehydrosphinganine	38924	http://funmeta.oebiotech.com/network/38924	HMDB0001480	3428	LMSP01020002	C02934	17862	439853	16105-69-4	OC[C@]([H])(N)C(=O)CCCCCCCCCCCCCCC	KBUNOSOGGAARKZ-KRWDZBQOSA-N	Organic oxygen compounds	Organooxygen compounds	Carbonyl compounds	C18H37NO2	2M+H	*
599.57042	1	15	3	13	33559.4	92.3549	644	644-3	599.572	2.85643	Sphingosine	38921	http://funmeta.oebiotech.com/network/38921	HMDB0000252		LMSP01010001	C00319	16393	5280335	123-78-4	OC[C@]([H])(N)[C@]([H])(O)/C=C/CCCCCCCCCCCCC	WWUZIQQURGPMPG-KRWOKUGFSA-N	Organic nitrogen compounds	Organonitrogen compounds	Amines	C18H37NO2	2M+H	*
950.50672	1	15	3	13	47903	86.2383	766	766-1	950.502	4.73813	Ac-(5H-Dibenzyl(a,d)cycloheptene-10,11-dihydroglycine-leu-asp-ile-ile-trp)	210054	http://funmeta.oebiotech.com/network/210054	HMDB0256174					22004768		CCC(C)C(NC(=O)C(NC(=O)C(CC(O)=O)NC(=O)C(CC(C)C)NC(=O)C(NC(C)=O)C1C2=CC=CC=C2CCC2=CC=CC=C12)C(C)CC)C(=O)NC(CC1=CNC2=CC=CC=C12)C(O)=O	HRAQSWKGRRUBDJ-UHFFFAOYSA-N	Organic acids and derivatives	Carboxylic acids and derivatives	Amino acids, peptides, and analogues	C52H67N7O10	M+H
907.48730	1	15	3	13	26119	78.2808	750	750-1	907.489	1.42671	PG(44:11)	136279	http://funmeta.oebiotech.com/network/136279	HMDB0116620					131823257		[H][C@](O)(CO)COP(O)(=O)OC[C@@]([H])(COC(=O)CC\C=C/C\C=C/C\C=C/C\C=C/C\C=C/CCCCC)OC(=O)CC\C=C/C\C=C/C\C=C/C\C=C/C\C=C/C\C=C/CC	MWWCHBNKQONBGX-PALVNQMRSA-N	Lipids and lipid-like molecules	Glycerophospholipids	Glycerophosphoglycerols	C50H77O10P	M+K
841.44783	1	15	3	13	16938.6	70.6552	734	734-1	841.449	0.83977	Buspirone N-oxide	82932	http://funmeta.oebiotech.com/network/82932	HMDB0061107					15234439		O=C1CC2(CCCC2)CC(=O)N1CCCCN1(=O)CCN(CC1)C1=NC=CC=N1	PXFOIYSPRVISSG-UHFFFAOYSA-N	Organoheterocyclic compounds	Diazinanes	Piperazines	C21H31N5O3	2M+K
841.44783	1	15	3	13	16938.6	70.6552	734	734-3	841.449	0.83977	5-Hydroxybuspirone	82934	http://funmeta.oebiotech.com/network/82934	HMDB0061109	1451				59964599	105496-33-1	OC1=CN=C(N=C1)N1CCN(CCCCN2C(=O)CC3(CCCC3)CC2=O)CC1	WKAUDMPUKWYRBF-UHFFFAOYSA-N	Organoheterocyclic compounds	Diazinanes	Piperazines	C21H31N5O3	2M+K
841.44783	1	15	3	13	16938.6	70.6552	734	734-2	841.449	0.83977	3'-Hydroxybuspirone	82933	http://funmeta.oebiotech.com/network/82933	HMDB0061108					59058967		OC1CCC2(C1)CC(=O)N(CCCCN1CCN(CC1)C1=NC=CC=N1)C(=O)C2	RQGHABOPJRYOEZ-UHFFFAOYSA-N	Organoheterocyclic compounds	Diazinanes	Piperazines	C21H31N5O3	2M+K
649.32584	1	15	3	13	14596.5	67.8258	657	657-1	649.327	1.36352	(3b,5a,22E,24S)-Stigmasta-7,22,25-trien-3-ol 3-glucoside	57351	http://funmeta.oebiotech.com/network/57351	HMDB0033089	88981				131751370	99782-87-3	CCC(\C=C\C(C)C1CCC2C3=CCC4CC(CCC4(C)C3CCC12C)OC1OC(CO)C(O)C(O)C1O)C(C)=C	XUUMFDUVFVNHSM-CMDGGOBGSA-N	Lipids and lipid-like molecules	Steroids and steroid derivatives	Stigmastanes and derivatives	C35H56O6	M+2K-H
649.32584	1	15	3	13	14596.5	67.8258	657	657-2	649.327	1.36352	22-Angeloylbarringtogenol C	57103	http://funmeta.oebiotech.com/network/57103	HMDB0032835	88755			172746	131751328	200492-43-9	C\C=C(\C)C(=O)OC1C(O)C(C)(C)CC2C3=CCC4C5(C)CCC(O)C(C)(C)C5CCC4(C)C3(C)CC(O)C12CO	UBLRZFCEDOUFPK-JMIUGGIZSA-N	Lipids and lipid-like molecules	Prenol lipids	Triterpenoids	C35H56O6	M+2K-H
853.11993	1	15	3	13	7022.25	60.4766	736	736-1	853.121	1.62767	Floridin	256487	http://funmeta.oebiotech.com/network/256487	HMDB0303624	44138		C11754	3537	5773	50-59-9	[H][C@]12SCC(C[N+]3=CC=CC=C3)=C(N1C(=O)[C@@]2([H])N=C(O)CC1=CC=CS1)C([O-])=O	CZTQZXZIADLWOZ-CRAIPNDOSA-N	Organoheterocyclic compounds	Lactams	Beta lactams	C19H17N3O4S2	2M+Na	*
517.24653	1	15	3	13	9070.86	60.2278	600	600-1	517.247	0.805477	Asn-Arg-Ala-Ile	257548	http://funmeta.oebiotech.com/network/257548	HMDB0304797	197086				22652485		CCC(C)C(N=C(O)C(C)N=C(O)C(CCCNC(N)=N)N=C(O)C(N)CC(O)=N)C(O)=O	SVSBLOSMLPLILN-UHFFFAOYSA-N	Organic acids and derivatives	Carboxylic acids and derivatives	Amino acids, peptides, and analogues	C19H36N8O6	M+2Na-H
830.47225	1	15	3	13	7559.23	59.5518	731	731-1	830.471	1.84186	PE(40:9)	20398	http://funmeta.oebiotech.com/network/20398	HMDB0009144	60551	LMGP02010709	C00350		52924410		[C@](COP(=O)(O)OCCN)([H])(OC(CC/C=C\C/C=C\C/C=C\C/C=C\C/C=C\C/C=C\CC)=O)COC(CCCC/C=C\C/C=C\C/C=C\CCCCC)=O	ONSVAFNPEAEPSP-CPUBONDHSA-N	Lipids and lipid-like molecules	Glycerophospholipids	Glycerophosphoethanolamines	C45H72NO8P	M+2Na-H	*
874.00472	1	15	3	13	8771.22	58.4671	744	744-1	874.009	4.75589	Hentriacontane	9680	http://funmeta.oebiotech.com/network/9680	HMDB0030092	66931	LMFA11000573	C08376	5659	12410	630-04-6	CCCCCCCCCCCCCCCCCCCCCCCCCCCCCCC	IUJAMGNYPWYUPM-UHFFFAOYSA-N	Hydrocarbons	Saturated hydrocarbons	Alkanes	C31H64	2M+H	*
268.98149	1	15	3	14	32386.7	71.5979	329	329-1	268.982	0.140206	2-Methyl-4-isothiazolin-3-one	200659	http://funmeta.oebiotech.com/network/200659	HMDB0245220				53620	39800		CN1SC=CC1=O	BEGLCMHJXHIJLR-UHFFFAOYSA-N	Organoheterocyclic compounds	Azoles	Thiazoles	C4H5NOS	2M+K
268.98149	1	15	3	14	32386.7	71.5979	329	329-2	268.982	0.140206	Methylisothiazolone	208737	http://funmeta.oebiotech.com/network/208737	HMDB0254651					57269290		CC1=NS(=O)C=C1	KFGWEMFTDGCYSK-UHFFFAOYSA-N	Organoheterocyclic compounds	Azoles	Thiazoles	C4H5NOS	2M+K
455.12974	1	15	3	14	7518.05	68.0237	550	550-1	455.131	3.30778	Medicocarpin	29736	http://funmeta.oebiotech.com/network/29736	HMDB0033855		LMPK12070005	C16223		44257429	52766-70-8	O(C1OC(CO)C(O)C(O)C1O)C1C=CC2C3OC4C=C(OC)C=CC=4C3COC=2C=1	PVEMGMOWXQUWRD-UHFFFAOYSA-N	Phenylpropanoids and polyketides	Isoflavonoids	Furanoisoflavonoids	C22H24O9	M+Na	*
255.06214	1	15	3	14	108610	65.7862	296	296-1	255.062	1.71292	Phenazine-2,3-diamine	210258	http://funmeta.oebiotech.com/network/210258	HMDB0256396							NC1=CC2=NC3=CC=CC=C3N=C2C=C1N	VZPGINJWPPHRLS-UHFFFAOYSA-N	Organoheterocyclic compounds	Diazanaphthalenes	Benzodiazines	C12H10N4	M+2Na-H
219.02597	1	15	3	14	46976.4	62.9107	207	207-1	219.027	2.635	D-Glucose	46880	http://funmeta.oebiotech.com/network/46880	HMDB0000122			C00221	15903	64689	492-61-5	OC[C@H]1O[C@@H](O)[C@H](O)[C@@H](O)[C@@H]1O	WQZGKKKJIJFFOK-VFUOTHLCSA-N	Organic oxygen compounds	Organooxygen compounds	Carbohydrates and carbohydrate conjugates	C6H12O6	M+K	*
200.04371	1	15	3	14	6964.88	58.9584	166	166-1	200.045	4.73438	4-Phenylpyridine	57383	http://funmeta.oebiotech.com/network/57383	HMDB0033123	89012		C11310		13651	939-23-1	C1=CC=C(C=C1)C1=CC=NC=C1	JVZRCNQLWOELDU-UHFFFAOYSA-N	Organoheterocyclic compounds	Pyridines and derivatives	Phenylpyridines	C11H9N	M+2Na-H	*
281.06953	1	15	3	14	5557.37	54.5469	348	348-2	281.07	2.7096	Sulfamonomethoxine	212066	http://funmeta.oebiotech.com/network/212066	HMDB0258579	43482		C12540		5332	1220-83-3	COC1=NC=NC(NS(=O)(=O)C2=CC=C(N)C=C2)=C1	WMPXPUYPYQKQCX-UHFFFAOYSA-N	Benzenoids	Benzene and substituted derivatives	Benzenesulfonamides	C11H12N4O3S	M+H	*
281.06953	1	15	3	14	5557.37	54.5469	348	348-1	281.07	2.7096	Sulfametopyrazine	52975	http://funmeta.oebiotech.com/network/52975	HMDB0014802	69463		C12616	1049710	9047	152-47-6	COC1=NC=CN=C1NS(=O)(=O)C1=CC=C(N)C=C1	KXRZBTAEDBELFD-UHFFFAOYSA-N	Benzenoids	Benzene and substituted derivatives	Benzenesulfonamides	C11H12N4O3S	M+H	*
485.33782	1	15	3	14	9423.29	53.8598	575	575-1	485.339	2.75507	13'-Hydroxy-alpha-tocopherol	37466	http://funmeta.oebiotech.com/network/37466	HMDB0012559		LMPR02020075		84962	53481465		C1(C)=C(C)C2O[C@@](CCC[C@]([H])(C)CCC[C@]([H])(C)CCCC(CO)C)(C)CCC=2C(C)=C1O	URYLCCKXLNXSRS-XIRVVSDESA-N	Lipids and lipid-like molecules	Prenol lipids	Quinone and hydroquinone lipids	C29H50O3	M+K
485.10520	1	15	3	14	5345.96	48.7938	571	571-1	485.105	0.483198	Swertiajaponin	55359	http://funmeta.oebiotech.com/network/55359	HMDB0030569			C10187		3556303	6980-25-2	COC1=CC2=C(C(=O)C=C(O2)C2=CC(O)=C(O)C=C2)C(O)=C1C1OC(CO)C(O)C(O)C1O	DLVLXOYLQKCAME-UHFFFAOYSA-N	Phenylpropanoids and polyketides	Flavonoids	Flavonoid glycosides	C22H22O11	M+Na	*
201.08820	1	15	3	14	84176.5	47.7069	169	169-3	201.089	1.97691	Methylisoeugenol	64635	http://funmeta.oebiotech.com/network/64635	HMDB0041553			C10478	50550	1549045	6379-72-2	COC1=C(OC)C=C(\C=C/C)C=C1	NNWHUJCUHAELCL-PLNGDYQASA-N	Benzenoids	Benzene and substituted derivatives	Methoxybenzenes	C11H14O2	M+Na	*
201.08820	1	15	3	14	84176.5	47.7069	169	169-2	201.089	1.97691	3-Phenylpropyl acetate	57625	http://funmeta.oebiotech.com/network/57625	HMDB0033386	71846		C17663	81257	31226	122-72-5	CC(=O)OCCCC1=CC=CC=C1	JRJGKUTZNBZHNK-UHFFFAOYSA-N	Benzenoids	Benzene and substituted derivatives	Unclassified	C11H14O2	M+Na	*
201.08820	1	15	3	14	84176.5	47.7069	169	169-1	201.089	1.97691	Methyleugenol	56329	http://funmeta.oebiotech.com/network/56329	HMDB0031864	68336		C10454	4918	7127	93-15-2	COC1=C(OC)C=C(CC=C)C=C1	ZYEMGPIYFIJGTP-UHFFFAOYSA-N	Benzenoids	Benzene and substituted derivatives	Methoxybenzenes	C11H14O2	M+Na	*
599.57042	1	15	3	14	22962	47.4237	644	644-1	599.572	2.85643	Palmitoylethanolamide	9024	http://funmeta.oebiotech.com/network/9024	HMDB0002100	43210	LMFA08040013	C16512	71464	4671	544-31-0	C(CCCCCCCCCCCCCC)C(=O)NCCO	HXYVTAGFYLMHSO-UHFFFAOYSA-N	Organic acids and derivatives	Carboximidic acids and derivatives	Carboximidic acids	C18H37NO2	2M+H	*
599.57042	1	15	3	14	22962	47.4237	644	644-2	599.572	2.85643	3-Dehydrosphinganine	38924	http://funmeta.oebiotech.com/network/38924	HMDB0001480	3428	LMSP01020002	C02934	17862	439853	16105-69-4	OC[C@]([H])(N)C(=O)CCCCCCCCCCCCCCC	KBUNOSOGGAARKZ-KRWDZBQOSA-N	Organic oxygen compounds	Organooxygen compounds	Carbonyl compounds	C18H37NO2	2M+H	*
599.57042	1	15	3	14	22962	47.4237	644	644-3	599.572	2.85643	Sphingosine	38921	http://funmeta.oebiotech.com/network/38921	HMDB0000252		LMSP01010001	C00319	16393	5280335	123-78-4	OC[C@]([H])(N)[C@]([H])(O)/C=C/CCCCCCCCCCCCC	WWUZIQQURGPMPG-KRWOKUGFSA-N	Organic nitrogen compounds	Organonitrogen compounds	Amines	C18H37NO2	2M+H	*
89.10758	1	15	3	15	9085.45	47.5516	8	8-1	89.1073	2.8574	Putrescine	47571	http://funmeta.oebiotech.com/network/47571	HMDB0001414	3226		C00134	17148	1045	110-60-1	NCCCCN	KIDHWZJUCRJVML-UHFFFAOYSA-N	Organic nitrogen compounds	Organonitrogen compounds	Amines	C4H12N2	M+H	*
146.16486	1	15	3	15	42479.5	43.5604	70	70-1	146.165	2.13244	Spermidine	47476	http://funmeta.oebiotech.com/network/47476	HMDB0001257	254		C00315	16610	1102	124-20-9	NCCCCNCCCN	ATHGHQPFGPMSJY-UHFFFAOYSA-N	Organic nitrogen compounds	Organonitrogen compounds	Amines	C7H19N3	M+H	*
72.08115	1	15	3	15	15259.6	41.4983	1	1-1	72.0814	2.93494	Dimethylethanolamine	56641	http://funmeta.oebiotech.com/network/56641	HMDB0032231	88280		C04308	271436	7902	108-01-0	CN(C)CCO	UEEJHVSXFDXPFK-UHFFFAOYSA-N	Organic nitrogen compounds	Organonitrogen compounds	Amines	C4H11NO	M+H-H2O	*
165.00634	1	15	3	15	3933.4	38.122	99	99-1	165.007	3.37503	Noxytiolin	209699	http://funmeta.oebiotech.com/network/209699	HMDB0255760	434501				519136		CNC(=S)NCO	JLMHZVYLAQPMOZ-UHFFFAOYSA-N	Organosulfur compounds	Thioureas	Unclassified	C3H8N2OS	M+2Na-H
218.01536	1	15	3	15	2604.5	34.3475	205	205-1	218.015	2.22663	3-Methyl-2-benzothiazolone hydrazone	199900	http://funmeta.oebiotech.com/network/199900	HMDB0244395					14319		CN1C(SC2=CC=CC=C12)=NN	PHOLIFLKGONSGY-UHFFFAOYSA-N	Organoheterocyclic compounds	Benzothiazoles	Unclassified	C8H9N3S	M+K
240.98690	1	15	3	15	5335.76	33.4467	255	255-1	240.987	1.42349	Fosfosal	206950	http://funmeta.oebiotech.com/network/206950	HMDB0252467	44294				3418	6064-83-1	OC(=O)C1=CC=CC=C1OP(O)(O)=O	FFKUDWZICMJVPA-UHFFFAOYSA-N	Organic acids and derivatives	Organic phosphoric acids and derivatives	Phosphate esters	C7H7O6P	M+Na
118.03482	1	15	3	15	4426.49	32.5627	27	27-1	118.035	2.88868	Methylguanidine	47631	http://funmeta.oebiotech.com/network/47631	HMDB0001522	3768		C02294	16628	10111	471-29-4	CNC(N)=N	CHJJGSNFBQVOTG-UHFFFAOYSA-N	Organic nitrogen compounds	Organonitrogen compounds	Guanidines	C2H7N3	M+2Na-H	*
257.97697	1	15	3	15	3272.55	31.6709	305	305-1	257.978	2.74198	Pentaerythritol mononitrate	210126	http://funmeta.oebiotech.com/network/210126	HMDB0256252	436250				150933		OCC(CO)(CO)CO[N+]([O-])=O	RHVYBZNTBGYKKV-UHFFFAOYSA-N	Organic oxygen compounds	Organic oxoanionic compounds	Organic nitrates	C5H11NO6	M+2K-H
225.00962	1	15	3	15	3070.11	30.6907	221	221-1	225.009	0.70777	Carbimazole	52754	http://funmeta.oebiotech.com/network/52754	HMDB0014533			C07615	617099	31072	22232-54-8	CCOC(=O)N1C=CN(C)C1=S	CFOYWRHIYXMDOT-UHFFFAOYSA-N	Organoheterocyclic compounds	Azoles	Imidazoles	C7H10N2O2S	M+K	*
188.17530	1	15	3	15	3105.58	26.2145	141	141-1	188.176	2.34323	N8-Acetylspermidine	47849	http://funmeta.oebiotech.com/network/47849	HMDB0002189	24072		C01029	27911	123689	13431-24-8	CC(=O)NCCCCNCCCN	FONIWJIDLJEJTL-UHFFFAOYSA-N	Organic acids and derivatives	Carboximidic acids and derivatives	Carboximidic acids	C9H21N3O	M+H	*
188.17530	1	15	3	15	3105.58	26.2145	141	141-2	188.176	2.34323	N1-Acetylspermidine	47491	http://funmeta.oebiotech.com/network/47491	HMDB0001276	3323		C00612	17927	496	14278-49-0	CC(=O)NCCCNCCCCN	MQTAVJHICJWXBR-UHFFFAOYSA-N	Organic acids and derivatives	Carboximidic acids and derivatives	Carboximidic acids	C9H21N3O	M+H	*
