# Supplementary material for: Integration of Spatiotemporal Multi‐Omics in Peach Fruit Unravels a Metabolic Niche and the Genetic Basis of Trichome‐Mediated Stress Adaptation
Source: Adv Sci (Weinh). 2026 Apr 27;13(41):e20438. doi: 10.1002/advs.202520438 (PMC13335457; doi:10.1002/advs.202520438)
Supplement: Supplementary file 2 — Supporting File 2: advs75459‐sup‐0002‐TableS1‐S13.zip[Correction added on 27 April 2026 after first online publication: Supporting file has been updated.] [file ADVS-13-e20438-s001.zip › Supplemental Tables-AS-20260423/Table S5.Differentially expressed metabolites between nectarine and peach-neg.xlsx]

## Sheet: N1-vs-P1
ID
