# Supplementary material for: Integration of Spatiotemporal Multi‐Omics in Peach Fruit Unravels a Metabolic Niche and the Genetic Basis of Trichome‐Mediated Stress Adaptation
Source: Adv Sci (Weinh). 2026 Apr 27;13(41):e20438. doi: 10.1002/advs.202520438 (PMC13335457; doi:10.1002/advs.202520438)
Supplement: Supplementary file 2 — Supporting File 2: advs75459‐sup‐0002‐TableS1‐S13.zip[Correction added on 27 April 2026 after first online publication: Supporting file has been updated.] [file ADVS-13-e20438-s001.zip › Supplemental Tables-AS-20260423/Table S7.gsea.gsea.substance.report-neg.csv]

Term_Ranked	Term	ES	NES	pval	fdr	substance_size	matched_size	core_substance
1	Galactose metabolism(pper00052)	0.875944464817351	1.64567471692579	0.0047244094488189	0.111628820337047	46	6	Uridine diphosphategalactose,Uridine diphosphate glucose,Dihydroxyacetone phosphate,Glyceraldehyde 3-phosphate
2	Pentose and glucuronate interconversions(pper00040)	0.802774515269817	1.6452584435206	0.00455927051671732	0.0748595639341141	58	8	Tyramine glucuronide,Uridine diphosphate glucose,Estriol 3-sulfate 16-glucuronide,Dihydroxyacetone phosphate,Glycochenodeoxycholic acid 3-glucuronide
3	Glycerophospholipid metabolism(pper00564)	0.652911434040368	1.51163369930252	0.0335766423357664	0.290300985432733	82	13	PC(40:8),PE(35:4),PC(32:4),PC(33:2),PE(36:2),Dihydroxyacetone phosphate,PE(42:8),PC(31:0)
4	Pantothenate and CoA biosynthesis(pper00770)	0.764145223928049	1.48445869762392	0.0311475409836066	0.302256498143388	30	7	L-Valine,L-Aspartic acid,beta-Alanine,Adenosine 3',5'-diphosphate
5	Carbon fixation in photosynthetic organisms(pper00710)	0.730105133120447	1.44806174828161	0.0502283105022831	0.351619775302295	24	7	Dihydroxyacetone phosphate,Glyceraldehyde 3-phosphate,L-Aspartic acid,L-Alanine
6	Glycine, serine and threonine metabolism(pper00260)	0.619978962609243	1.43607665116928	0.0703012912482066	0.333093605908516	51	14	L-Aspartic acid,Sarcosine,L-2-Amino-3-oxobutanoic acid,L-Aspartate-semialdehyde,5-Aminolevulinic acid,L-Serine,D-Serine
7	Aminoacyl-tRNA biosynthesis(pper00970)	0.635822129383554	1.39869927401032	0.0764430577223089	0.39169165952585	52	11	L-Valine,L-Aspartic acid,L-Alanine,L-Histidine,L-Isoleucine,L-Serine,L-Glutamic acid
8	beta-Alanine metabolism(pper00410)	0.693985951448172	1.35638809855085	0.115085536547434	0.462661461804564	32	7	L-Aspartic acid,beta-Alanine,L-Histidine
9	ABC transporters(pper02010)	0.614717000683764	1.32981728510971	0.142410015649452	0.489977863467581	93	9	L-Valine,L-Aspartic acid,L-Alanine,L-Histidine,4-Hydroxyproline
10	Glycerolipid metabolism(pper00561)	0.729396207653721	1.31319736599215	0.127118644067797	0.493712835293812	41	5	Uridine diphosphate glucose,Dihydroxyacetone phosphate
11	Cysteine and methionine metabolism(pper00270)	0.654325587006611	1.31239474792807	0.158333333333333	0.454551675711701	63	7	L-Aspartic acid,L-Alanine,L-Aspartate-semialdehyde,L-Serine
12	Ascorbate and aldarate metabolism(pper00053)	0.664009602148893	1.30027194083823	0.158461538461538	0.448649287016896	50	7	Uridine diphosphate glucose
13	alpha-Linolenic acid metabolism(pper00592)	0.634255973578896	1.27305457468163	0.187596899224806	0.480013363528788	56	8	PC(40:8),PC(32:4),PC(33:2),PC(31:0)
14	Arginine and proline metabolism(pper00330)	0.589090095635185	1.25891492495504	0.207547169811321	0.483416642863944	78	9	5-Aminopentanoic acid,Sarcosine,L-Aspartate-semialdehyde,4-Hydroxyproline,5-Amino-2-oxopentanoic acid
15	Cyanoamino acid metabolism(pper00460)	0.628926128575913	1.24866860703206	0.204878048780488	0.475413274778635	45	7	L-Valine,L-Aspartic acid,L-Isoleucine,L-Serine
16	Glycolysis / Gluconeogenesis(pper00010)	0.653588105153436	1.18457725359718	0.277504105090312	0.595405514390846	31	5	Dihydroxyacetone phosphate,Glyceraldehyde 3-phosphate,Acetic acid
17	Monobactam biosynthesis(pper00261)	0.627292379132721	1.17318521766943	0.272727272727273	0.589115411469739	39	5	L-Aspartic acid,L-Aspartate-semialdehyde,L-Serine
18	Nicotinate and nicotinamide metabolism(pper00760)	0.581702530029509	1.13804198664616	0.343598055105348	0.639041101038801	55	6	Dihydroxyacetone phosphate,L-Aspartic acid
19	Lysine biosynthesis(pper00300)	0.599224128112119	1.1315273902098	0.332268370607029	0.620960082833476	36	6	L-Aspartic acid,L-Aspartate-semialdehyde
20	Pyrimidine metabolism(pper00240)	0.534806455626466	1.12874432685963	0.352154531946508	0.59730383155833	66	9	Uridine diphosphate glucose,beta-Alanine
21	Zeatin biosynthesis(pper00908)	0.563345898738901	1.1178771768229	0.338485316846986	0.591410571005687	39	7	Uridine diphosphate glucose,ADP,Acetic acid
22	Alanine, aspartate and glutamate metabolism(pper00250)	0.529211897465244	1.09642652409127	0.366515837104072	0.607051711933236	29	8	L-Aspartic acid,D-Aspartic acid,L-Alanine
23	C5-Branched dibasic acid metabolism(pper00660)	0.512380690465032	1.06531387311816	0.415625	0.639168570884509	34	9	Acetic acid,Citraconic acid,Itaconic acid,L-Glutamic acid,cis-Aconitic acid,Glyoxylic acid
24	Valine, leucine and isoleucine biosynthesis(pper00290)	0.506036223212252	1.05027378991782	0.413740458015267	0.639705798343331	23	8	L-Valine,L-Isoleucine,Citraconic acid
25	Histidine metabolism(pper00340)	0.544497605148743	1.03685495809938	0.450885668276973	0.638169314261859	48	6	L-Aspartic acid,L-Histidine,Hydantoin-5-propionic acid,L-Glutamic acid
26	Linoleic acid metabolism(pper00591)	0.471959935853588	1.03492865436068	0.473451327433628	0.617322299448835	40	11	PC(40:8),PC(32:4),PC(33:2),PC(31:0)
27	Taurine and hypotaurine metabolism(pper00430)	0.569883111531634	1.0319379379884	0.457337883959044	0.60065363977639	22	5	L-Alanine,Acetic acid,L-Glutamic acid
28	Tryptophan metabolism(pper00380)	0.511739356875024	1.01676149470997	0.497681607418856	0.604676988840627	83	7	4-(2-Aminophenyl)-2,4-dioxobutanoic acid,4-(2-Amino-3-hydroxyphenyl)-2,4-dioxobutanoic acid
29	Purine metabolism(pper00230)	0.428440539269126	1.01477055456865	0.444763271162123	0.587999857183662	95	14	Guanine,dGDP,ADP,Adenosine 3',5'-diphosphate,Oxalic acid,Allantoic acid
30	Autophagy - other(pper04136)	0.533548590805117	0.985266905907879	0.516129032258065	0.610538694013692	18	5	PE(35:4),PE(36:2),PE(42:8)
31	Glycosylphosphatidylinositol (GPI)-anchor biosynthesis(pper00563)	0.533548590805117	0.982774410385973	0.499145299145299	0.595670210297058	31	5	PE(35:4),PE(36:2),PE(42:8)
32	Tropane, piperidine and pyridine alkaloid biosynthesis(pper00960)	0.468343774190843	0.93501863324217	0.583206106870229	0.642190975738534	70	7	L-Isoleucine,D-Phenyllactic acid,L-3-Phenyllactic acid,Nicotinic acid
33	Sulfur metabolism(pper00920)	0.452962144022531	0.826153968758388	0.703947368421053	0.765976527714771	33	5	Adenosine 3',5'-diphosphate,Acetic acid,L-Serine
34	Tyrosine metabolism(pper00350)	0.393986194480905	0.816922553811281	0.719874804381847	0.755905455584119	78	8	3,4-Dihydroxyphenylglycol,Tyrosol,Dopaquinone,Leucodopachrome
35	Propanoate metabolism(pper00640)	0.344487766534839	0.796795977747699	0.750346740638003	0.759164048367133	48	12	Dihydroxyacetone phosphate,beta-Alanine,Acetic acid
36	Glyoxylate and dicarboxylate metabolism(pper00630)	0.3135953974342	0.713663275716401	0.832605531295488	0.824550128534704	62	12	Oxalic acid,Acetic acid,L-Serine,L-Glutamic acid,cis-Aconitic acid,Malic acid,Glyoxylic acid
37	Lysine degradation(pper00310)	0.299944035918371	0.645997192916325	0.907294832826748	0.864627963439017	52	10	5-Aminopentanoic acid,5-Acetamidovalerate
38	Betalain biosynthesis(pper00965)	-0.259471871412171	-0.529351864884847	0.967517401392111	0.84988588044022	24	5	Dopaquinone,Leucodopachrome,cyclo-dopa 5-O-glucoside,Dopaxanthin,Betalamic acid
39	Pyruvate metabolism(pper00620)	-0.224913494809688	-0.559722261963228	0.960227272727273	0.956290645322661	31	9	Acetic acid,L-Lactic acid,Malic acid,Acetylphosphate,Homocitric acid,Lactaldehyde,2-Isopropylmalic acid,Pyruvic acid,Succinic acid
40	Butanoate metabolism(pper00650)	-0.301495972382049	-0.67421271472143	0.910485933503836	1	42	7	L-Glutamic acid,D-Malic acid,Diacetyl,Acetoacetic acid,2-Hydroxyglutarate,Pyruvic acid,Succinic acid
41	Phenylalanine metabolism(pper00360)	-0.294117647058823	-0.736891410758527	0.797101449275362	1	61	9	Phenylacetaldehyde,D-Phenyllactic acid,3-(3-Hydroxyphenyl)propanoic acid,L-3-Phenyllactic acid,N-Acetyl-L-phenylalanine,Phenylacetic acid,L-Phenylalanine,Pyruvic acid,Succinic acid
42	Phenylpropanoid biosynthesis(pper00940)	-0.391519348683654	-0.808928467550877	0.655256723716381	1	68	5	Ferulic acid,Chlorogenic acid,Melilotoside
43	Flavonoid biosynthesis(pper00941)	-0.626758783687123	-1.465646311152	0.0662983425414365	0.191866766716692	74	8	(+)-taxifolin,Isoliquiritigenin
44	Cutin, suberine and wax biosynthesis(pper00073)	-0.743374552156141	-1.55070884319432	0.050251256281407	0.162612556278139	27	5	9,10-Dihydroxystearic acid,FA(18:1),FA(22:0)
