# Supplementary material for: Integration of Spatiotemporal Multi‐Omics in Peach Fruit Unravels a Metabolic Niche and the Genetic Basis of Trichome‐Mediated Stress Adaptation
Source: Adv Sci (Weinh). 2026 Apr 27;13(41):e20438. doi: 10.1002/advs.202520438 (PMC13335457; doi:10.1002/advs.202520438)
Supplement: Supplementary file 2 — Supporting File 2: advs75459‐sup‐0002‐TableS1‐S13.zip[Correction added on 27 April 2026 after first online publication: Supporting file has been updated.] [file ADVS-13-e20438-s001.zip › Supplemental Tables-AS-20260423/Table S8.gsea.gsea.substance.report-pos.csv]

Term_Ranked	Term	ES	NES	pval	fdr	substance_size	matched_size	core_substance
1	Glycerophospholipid metabolism(pper00564)	0.516530852783983	1.801620423	0	0.0240301866807891	82	26	PE(42:10),PC(37:5),PE(40:5),PS(36:1),PC(35:4),PC(33:4),GPC(16:0),PE(38:5),PE(22:4),PE(20:4),PE(36:5)
2	Glycosylphosphatidylinositol (GPI)-anchor biosynthesis(pper00563)	0.605963202506986	1.6239863414299	0.0147058823529412	0.0995189549406417	31	11	PE(42:10),PE(40:5),PE(38:5),PE(22:4),PE(20:4),PE(36:5),PE(22:7),PE(22:5),PE(34:2)
3	Autophagy - other(pper04136)	0.605963202506986	1.60709658438068	0.0404411764705882	0.085197934595525	18	11	PE(42:10),PE(40:5),PE(38:5),PE(22:4),PE(20:4),PE(36:5),PE(22:7),PE(22:5),PE(34:2)
4	Aminoacyl-tRNA biosynthesis(pper00970)	0.77006475518932	1.5903683127535	0.0427350427350427	0.0783529723288759	52	5	L-Arginine,L-Tryptophan,L-Proline,L-Tyrosine
5	Linoleic acid metabolism(pper00591)	0.526001687324473	1.33505835054812	0.137123745819398	0.275497594774703	40	9	PC(37:5),PC(35:4),PC(33:4)
6	Arachidonic acid metabolism(pper00590)	0.526001687324473	1.32164271372887	0.145454545454545	0.248415955816988	87	9	PC(37:5),PC(35:4),PC(33:4)
7	Tryptophan metabolism(pper00380)	0.488451979755551	1.15565770270737	0.325342465753425	0.407967032967033	83	8	L-Tryptophan,5-Methoxytryptamine,N-Methylserotonin,5-Hydroxykynurenine,L-3-Hydroxykynurenine
8	Biosynthesis of various secondary metabolites - part 2(pper00998)	0.575043630017455	1.1537420960104	0.329577464788732	0.365064654221281	81	5	L-Tryptophan,L-Tyrosine,4-Hydroxycinnamic acid,Coniferyl alcohol,Podofilox
9	alpha-Linolenic acid metabolism(pper00592)	0.346887360025048	0.934721136592491	0.56043956043956	0.59653117966371	56	11	PC(37:5),PC(35:4)
10	Nicotinate and nicotinamide metabolism(pper00760)	0.45582455759034	0.930236055351407	0.56043956043956	0.546802594995366	55	5	Niacinamide,Trigonelline,Nicotinamide riboside,gamma-Aminobutyric acid
11	Phenylpropanoid biosynthesis(pper00940)	0.237510955302368	0.611351597510375	0.915441176470588	0.838993335981288	68	10	L-Tyrosine,Coniferaldehyde,4-Hydroxycinnamic acid,Isoeugenol,Methylisoeugenol,Methyleugenol,Coniferyl alcohol,Scopoletin,Spermidine,5-p-Coumaroylquinic acid
12	Arginine and proline metabolism(pper00330)	-0.223773214	-0.504682209	0.979407979407979	0.911721212815957	78	13	Spermidine,Putrescine,N-Carbamoylputrescine
13	Glutathione metabolism(pper00480)	-0.339727339	-0.606139446	0.915773353751914	0.923539863586863	38	5	Spermidine,Putrescine
14	Glycine, serine and threonine metabolism(pper00260)	-0.393911355	-0.72133286	0.827380952380952	0.890574090321898	51	5	PS(40:6),4-Acetamido-2-aminobutanoic acid,Phosphohydroxypyruvic acid
15	Lysine degradation(pper00310)	-0.386942839	-0.751646741	0.807580174927114	0.927609331117098	52	7	5-Aminopentanamide,4-Trimethylammoniobutanoic acid
16	Cysteine and methionine metabolism(pper00270)	-0.415804133	-0.815546627	0.736681887366819	0.920606303766732	63	7	Phosphohydroxypyruvic acid
17	Phenylalanine metabolism(pper00360)	-0.471024073	-0.845942038	0.700320512820513	0.964681607153092	61	5	Salicylic acid
18	Sphingolipid metabolism(pper00600)	-0.451550535	-0.915257531	0.605769230769231	0.942320551766302	28	9	SM(d38:2)
19	Ubiquinone and other terpenoid-quinone biosynthesis(pper00130)	-0.46368733	-0.918341018	0.588642659279778	1	71	7	4-Hydroxybenzoic acid
20	ABC transporters(pper02010)	-0.516442383	-0.990394802	0.5	1	93	6	Spermidine,Putrescine,Phthalic acid
21	Pyrimidine metabolism(pper00240)	-0.507538066	-1.018947689	0.467248908296943	1	66	8	4,5-Dihydroorotic acid,L-Dihydroorotic acid,Deoxyuridine,Thymine
22	Histidine metabolism(pper00340)	-0.509560419	-1.093375439	0.378266850068776	1	48	10	Urocanic acid,Imidazoleacetic acid,1-Methylhistamine,N-Acetylhistamine
23	Alanine, aspartate and glutamate metabolism(pper00250)	-0.667778177	-1.20988488	0.254237288135593	0.846563879176936	29	5	Adenylsuccinic acid
24	Caffeine metabolism(pper00232)	-0.700362929	-1.267270198	0.169440242057489	0.832120135266808	22	5	Dimethylurea,3-Methylxanthine,1-Methylxanthine,7-Methylxanthine
25	Tropane, piperidine and pyridine alkaloid biosynthesis(pper00960)	-0.639651538	-1.301526953	0.150070126227209	1	70	8	Putrescine,Pseudoecgonine,Ecgonine
