# Supplementary material for: Integration of Spatiotemporal Multi‐Omics in Peach Fruit Unravels a Metabolic Niche and the Genetic Basis of Trichome‐Mediated Stress Adaptation
Source: Adv Sci (Weinh). 2026 Apr 27;13(41):e20438. doi: 10.1002/advs.202520438 (PMC13335457; doi:10.1002/advs.202520438)
Supplement: Supplementary file 2 — Supporting File 2: advs75459‐sup‐0002‐TableS1‐S13.zip[Correction added on 27 April 2026 after first online publication: Supporting file has been updated.] [file ADVS-13-e20438-s001.zip › Supplemental Tables-AS-20260423/Table S9.The counts for all clusters.xlsx]

## Sheet: clust_cond_freq_info
sampleid	new_celltype	count	freq
Nectarine_1	Skin/Exocarp_Mesocarp	338	16.9
Nectarine_1	Mesocarp/blooem end	708	35.4
Nectarine_1	Endocarp	216	10.8
Nectarine_1	Endosperm	126	6.3
Nectarine_1	Embryo/Seed coat	107	5.35
Nectarine_1	Sepal	311	15.55
Nectarine_1	Xylem of Fruit stalk	78	3.9
Nectarine_1	Phloem of Fruit stalk	107	5.35
Nectarine_1	Fruit_skin_hair	9	0.45
Nectarine_2	Skin/Exocarp_Mesocarp	530	28.2968499733049
Nectarine_2	Mesocarp/blooem end	440	23.4917245061399
Nectarine_2	Endocarp	402	21.4628937533369
Nectarine_2	Endosperm	115	6.13988254137747
Nectarine_2	Embryo/Seed coat	96	5.12546716497597
Nectarine_2	Sepal	196	10.4644954618259
Nectarine_2	Xylem of Fruit stalk	74	3.95088093966898
Nectarine_2	Phloem of Fruit stalk	15	0.800854244527496
Nectarine_2	Fruit_skin_hair	5	0.266951414842499
Peach_1	Skin/Exocarp_Mesocarp	105	5.50891920251836
Peach_1	Mesocarp/blooem end	764	40.0839454354669
Peach_1	Endocarp	73	3.83001049317943
Peach_1	Endosperm	149	7.81741867785939
Peach_1	Embryo/Seed coat	78	4.09233997901364
Peach_1	Sepal	78	4.09233997901364
Peach_1	Xylem of Fruit stalk	200	10.4931794333683
Peach_1	Phloem of Fruit stalk	253	13.2738719832109
Peach_1	Fruit_skin_hair	206	10.8079748163694
Peach_2	Skin/Exocarp_Mesocarp	121	6.11419909044972
Peach_2	Mesocarp/blooem end	677	34.2091965639212
Peach_2	Endocarp	95	4.80040424456796
Peach_2	Endosperm	112	5.65942395149065
Peach_2	Embryo/Seed coat	63	3.18342597271349
Peach_2	Sepal	69	3.48660939868621
Peach_2	Xylem of Fruit stalk	260	13.1379484588176
Peach_2	Phloem of Fruit stalk	309	15.6139464375947
Peach_2	Fruit_skin_hair	273	13.7948458817585
